# Supplementary material for: Deep learning based CETSA feature prediction cross multiple cell lines with latent space representation
Source: Sci Rep. 2024 Jan 22;14:1878. doi: 10.1038/s41598-024-51193-6 (PMC10810365; doi:10.1038/s41598-024-51193-6)
Supplement: Supplementary file 1 — Supplementary Information. [file 41598_2024_51193_MOESM1_ESM.zip]

Archive with 46 entries (32 files):
- CycleDNN_Codes/
- CycleDNN_Codes/CycleDNN_Demo/
- CycleDNN_Codes/CycleDNN_Demo/data/
- CycleDNN_Codes/CycleDNN_Demo/data/c12345.csv
- CycleDNN_Codes/CycleDNN_Demo/data/c12345.xlsx
- CycleDNN_Codes/CycleDNN_Demo/Evaluation_par.py
- CycleDNN_Codes/CycleDNN_Demo/model/
- CycleDNN_Codes/CycleDNN_Demo/model/CycleDNN_v1.py
- CycleDNN_Codes/CycleDNN_Demo/model/__init__.py
- CycleDNN_Codes/CycleDNN_Demo/model/__pycache__/
- CycleDNN_Codes/CycleDNN_Demo/model/__pycache__/CycleDNN.cpython-38.pyc
- CycleDNN_Codes/CycleDNN_Demo/model/__pycache__/CycleDNN_v1.cpython-37.pyc
- CycleDNN_Codes/CycleDNN_Demo/model/__pycache__/CycleDNN_v1.cpython-38.pyc
- CycleDNN_Codes/CycleDNN_Demo/model/__pycache__/__init__.cpython-37.pyc
- CycleDNN_Codes/CycleDNN_Demo/model/__pycache__/__init__.cpython-38.pyc
- CycleDNN_Codes/CycleDNN_Demo/ReadMe.txt
- CycleDNN_Codes/CycleDNN_Demo/requirements.txt
- CycleDNN_Codes/CycleDNN_Demo/result/
- CycleDNN_Codes/CycleDNN_Demo/result/prediction.csv
- CycleDNN_Codes/CycleDNN_Demo/result/prediction_jupyter.csv
- CycleDNN_Codes/CycleDNN_Demo/test.ipynb
- CycleDNN_Codes/CycleDNN_Demo/weight/
- CycleDNN_Codes/CycleDNN_Demo/__pycache__/
- CycleDNN_Codes/CycleDNN_Demo/__pycache__/Evaluation_par.cpython-37.pyc
- CycleDNN_Codes/CycleDNN_Demo/__pycache__/Evaluation_par.cpython-38.pyc
- CycleDNN_Codes/CycleDNN_Train/
- CycleDNN_Codes/CycleDNN_Train/data/
- CycleDNN_Codes/CycleDNN_Train/data/c12345.csv
- CycleDNN_Codes/CycleDNN_Train/data/c12345.xlsx
- CycleDNN_Codes/CycleDNN_Train/Evaluation_par.py
- CycleDNN_Codes/CycleDNN_Train/model/
- CycleDNN_Codes/CycleDNN_Train/model/CycleDNN_v1.py
- CycleDNN_Codes/CycleDNN_Train/model/__init__.py
- CycleDNN_Codes/CycleDNN_Train/model/__pycache__/
- CycleDNN_Codes/CycleDNN_Train/model/__pycache__/CycleDNN.cpython-38.pyc
- CycleDNN_Codes/CycleDNN_Train/model/__pycache__/CycleDNN_v1.cpython-37.pyc
- CycleDNN_Codes/CycleDNN_Train/model/__pycache__/CycleDNN_v1.cpython-38.pyc
- CycleDNN_Codes/CycleDNN_Train/model/__pycache__/__init__.cpython-37.pyc
- CycleDNN_Codes/CycleDNN_Train/model/__pycache__/__init__.cpython-38.pyc
- CycleDNN_Codes/CycleDNN_Train/ReadMe.txt
- CycleDNN_Codes/CycleDNN_Train/requirements.txt
- CycleDNN_Codes/CycleDNN_Train/result/
- CycleDNN_Codes/CycleDNN_Train/train.ipynb
- CycleDNN_Codes/CycleDNN_Train/__pycache__/
- CycleDNN_Codes/CycleDNN_Train/__pycache__/Evaluation_par.cpython-37.pyc
- CycleDNN_Codes/CycleDNN_Train/__pycache__/Evaluation_par.cpython-38.pyc
