# Supplementary material for: Deep learning based CETSA feature prediction cross multiple cell lines with latent space representation
Source: Sci Rep. 2024 Jan 22;14:1878. doi: 10.1038/s41598-024-51193-6 (PMC10810365; doi:10.1038/s41598-024-51193-6)
Supplement: Supplementary file 1 — Supplementary Information. [file 41598_2024_51193_MOESM1_ESM.zip › CycleDNN_Codes/CycleDNN_Demo/data/c12345.csv]

1	1.011	1.04	1.002	0.666	0.318	0.136	0.083	0.086	0.091	0.992	0.991	0.906	0.777	0.455	0.216	0.154	0.1	0.101	0.067	0.999	0.983	0.986	0.875	0.534	0.185	0.086	0.066	0.068	0.074	0.999576611	0.985768037	0.973739981	0.921136859	0.587756136	0.310939106	0.190978159	0.104481648	0.158646737	0.167781031	0.99770801	0.993164312	0.9608958	0.858143088	0.561180361	0.270163859	0.139464632	0.095715431	0.078911937	0.072037119
1	1	0.846	0.741	0.641	0.474	0.255	0.124	0.116	0.13	0.992	0.962	0.812	0.57	0.464	0.283	0.215	0.144	0.145	0.112	0.999	0.983	0.881	0.768	0.608	0.39	0.205	0.123	0.088	0.086	0.999576611	0.968720014	0.968189133	0.909018215	0.761943989	0.555268202	0.349029006	0.200653965	0.214783743	0.216841765	0.99770801	0.972580407	0.957893778	0.897319756	0.812330386	0.586522689	0.343856943	0.138109764	0.07856886	0.079305983
1	1.107	1.126	1.152	1.063	0.765	0.324	0.152	0.137	0.144	0.992	1.002	0.912	0.814	0.653	0.494	0.298	0.179	0.137	0.11	0.999	0.989	0.98	0.931	0.715	0.422	0.171	0.1	0.097	0.093	0.999576611	0.987886681	1.035689133	1.044018215	0.986527323	0.933184868	0.829029006	0.704820631	0.604367076	0.571425099	0.99770801	0.978599377	0.9358958	0.890272958	0.746180361	0.455469054	0.275899697	0.172150496	0.145347002	0.119472184
1	0.975	0.956	0.839	0.506	0.386	0.21	0.136	0.127	0.135	0.992	0.964	0.907	0.642	0.401	0.263	0.198	0.138	0.116	0.081	0.999	0.993	0.976	0.791	0.482	0.279	0.157	0.123	0.108	0.114	0.999576611	1.00167456	0.994628527	0.882048518	0.802209141	0.695684868	0.518725976	0.489214571	0.483230713	0.519606917	0.99770801	1.00130806	0.99678689	0.898895673	0.607402371	0.3959344	0.255130561	0.173864415	0.134606522	0.115037587
1	1.559	0.955	1.173	0.963	0.84	0.56	0.365	0.261	0.211	0.992	0.976	0.818	0.702	0.538	0.313	0.21	0.159	0.139	0.117	0.999	1.033	0.938	0.899	0.683	0.429	0.314	0.223	0.158	0.149	0.999576611	1.227886681	1.125689133	1.099018215	1.084027323	0.670684868	0.504029006	0.324820631	0.381867076	0.326425099	0.99770801	1.293599377	0.8658958	0.957272958	0.647180361	0.457469054	0.285899697	0.217150496	0.142347002	0.122472184
1	0.872	0.834	0.857	0.768	0.51	0.281	0.196	0.163	0.152	0.992	1.076	0.913	0.927	0.603	0.378	0.345	0.244	0.189	0.382	0.999	0.993	0.918	0.949	0.713	0.539	0.254	0.283	0.178	0.179	0.999576611	1.007886681	1.036689133	1.026018215	1.060027323	0.900684868	0.792029006	0.820820631	0.693867076	0.969425099	0.99770801	1.005599377	0.8978958	0.676272958	0.473180361	0.277469054	0.205899697	0.160150496	0.140347002	0.132472184
1	1.01	1.041	1.042	0.937	0.734	0.426	0.289	0.231	0.206	0.992	1.016	0.913	0.857	0.773	0.648	0.425	0.304	0.179	0.162	0.999	1.058	1.058	0.971	0.786	0.535	0.333	0.213	0.168	0.169	0.999576611	0.907886681	0.990689133	0.964018215	0.814027323	0.520684868	0.314029006	0.264820631	0.301867076	0.341425099	0.99770801	1.03595652	1.000538658	0.948987244	0.811180361	0.666040482	0.485113983	0.291364782	0.195632716	0.178757898
1	0.86	0.951	1.008	1.015	0.933	0.834	0.679	0.535	0.479	0.992	0.894	0.915	0.957	0.946	0.854	0.719	0.491	0.366	0.481	0.999	0.968	1.021	0.952	0.922	0.746	0.712	0.539	0.461	0.374	0.999576611	0.887886681	0.890689133	0.924018215	0.894027323	0.820684868	0.594029006	0.444820631	0.321867076	0.301425099	0.99770801	0.955599377	0.8858958	0.860772958	0.788680361	0.759969054	0.686899697	0.545650496	0.528847002	0.471972184
1	1.199	1.175	1.133	0.903	0.575	0.315	0.265	0.196	0.216	0.992	1.044	0.865	0.689	0.481	0.378	0.275	0.176	0.194	0.182	0.999	0.974	0.901	0.704	0.454	0.284	0.187	0.124	0.111	0.109	0.999576611	1.122886681	1.365689133	1.174018215	1.214027323	1.125684868	0.954029006	1.019820631	0.771867076	1.201425099	0.99770801	1.00593271	0.9728958	0.879272958	0.684847028	0.462469054	0.291566364	0.181150496	0.140013669	0.116805517
1	0.878	0.885	0.845	0.493	0.276	0.114	0.072	0.082	0.089	0.992	0.971	1.022	0.922	0.573	0.273	0.172	0.124	0.113	0.086	0.999	0.965	0.988	0.874	0.538	0.181	0.079	0.06	0.065	0.071	0.999576611	0.988450061	0.968048288	0.898173145	0.747337182	0.368713037	0.219029006	0.113693871	0.155740316	0.133784254	0.99770801	0.976452395	0.966237008	0.871028863	0.548083248	0.21229845	0.106217282	0.080053383	0.058591096	0.061716278
1	1.007	1	1.025	1.008	0.795	0.436	0.228	0.169	0.157	0.992	1.014	0.951	0.863	0.691	0.494	0.329	0.23	0.145	0.112	0.999	0.994	0.974	0.918	0.743	0.487	0.29	0.163	0.122	0.114	0.999576611	1.012886681	0.985689133	0.904018215	0.864027323	0.655684868	0.484029006	0.194820631	0.186867076	0.191425099	0.99770801	0.915921958	0.934766768	0.866660055	0.757793264	0.507469054	0.360125503	0.254118238	0.187153454	0.148988313
1	0.95	0.948	0.944	0.872	0.662	0.301	0.147	0.126	0.113	0.992	0.962	0.947	0.911	0.786	0.551	0.32	0.198	0.142	0.104	0.999	1.004	1.023	0.971	0.865	0.649	0.392	0.219	0.124	0.117	0.999576611	0.992261681	1.059439133	1.044643215	1.017152323	0.793809868	0.475279006	0.244820631	0.260617076	0.196425099	0.99770801	1.023757272	1.021685274	0.954062431	0.81881194	0.641942738	0.391110223	0.193676812	0.11029437	0.081314289
1	1.104	0.994	0.862	0.676	0.342	0.151	0.107	0.108	0.114	0.992	0.998	0.744	0.556	0.39	0.295	0.233	0.176	0.144	0.131	0.999	0.96	0.826	0.607	0.395	0.2	0.093	0.08	0.078	0.081	0.999576611	1.029553348	0.9804808	0.833184882	0.704027323	0.411726535	0.235279006	0.185237298	0.208117076	0.199133432	0.99770801	0.993099377	0.8608958	0.675772958	0.431180361	0.239969054	0.136899697	0.110650496	0.086347002	0.086972184
1	1.247	1.235	1.168	1.028	0.397	0.178	0.105	0.096	0.106	0.992	1.025	0.784	0.692	0.48	0.261	0.18	0.127	0.131	0.078	0.999	1.063	1.014	0.966	0.625	0.236	0.111	0.08	0.075	0.08	0.999576611	0.990495376	0.987428264	0.989452998	0.862070801	0.600467477	0.437507267	0.326559762	0.329040989	0.331207707	0.99770801	1.031313663	0.973752943	0.886844386	0.623323218	0.275326197	0.16475684	0.111721925	0.088489859	0.075900755
1	0.861	0.769	0.569	0.357	0.236	0.102	0.069	0.08	0.098	0.992	0.994	0.893	0.572	0.384	0.253	0.171	0.128	0.125	0.102	0.999	0.968	0.726	0.389	0.291	0.139	0.074	0.063	0.068	0.081	0.999576611	0.990029538	0.972593895	0.864494405	0.804265418	0.661161059	0.509267102	0.394582536	0.327343267	0.368329861	0.99770801	0.97393271	0.769229134	0.513272958	0.327847028	0.210802387	0.126899697	0.089817163	0.078013669	0.082805517
1	1.192	1.093	0.912	0.458	0.41	0.246	0.15	0.128	0.131	0.992	1.007	0.91	0.689	0.463	0.338	0.244	0.178	0.152	0.112	0.999	1.025	0.923	0.728	0.353	0.204	0.109	0.082	0.096	0.099	0.999576611	0.995029538	0.949260562	0.934018215	0.872598751	0.693542011	0.532600435	0.476249203	0.453295648	0.475710813	0.99770801	0.900599377	0.859229134	0.799939624	0.517847028	0.340802387	0.223566364	0.14648383	0.118013669	0.102805517
1	0.904	0.953	0.931	0.919	0.887	0.824	0.739	0.813	0.781	0.992	0.845	1.02	0.911	0.856	0.725	0.727	0.653	0.629	0.707	0.999	1.036	0.998	0.896	0.73	0.629	0.528	0.526	0.591	0.506	0.999576611	1.06671021	1.074218545	0.988135862	0.981674382	0.922743692	0.971381947	0.806879455	0.693631782	0.781130981	0.99770801	1.008099377	0.9333958	0.815772958	0.803680361	0.597469054	0.584399697	0.523150496	0.548847002	0.526972184
1	1.336	1.265	1.031	0.75	0.577	0.329	0.227	0.175	0.19	0.992	1.015	0.837	0.697	0.558	0.502	0.4	0.257	0.198	0.187	0.999	1.013	0.803	0.662	0.423	0.258	0.188	0.152	0.127	0.139	0.999576611	1.039778573	0.984472917	0.91942362	0.672270566	0.51257676	0.416326304	0.331982794	0.325785995	0.316560234	0.99770801	1.012266044	0.897284689	0.723550736	0.507847028	0.339969054	0.205788586	0.166206052	0.128569224	0.098638851
1	0.934	0.9	0.823	0.643	0.407	0.225	0.17	0.146	0.148	0.992	1.014	0.922	0.811	0.596	0.459	0.265	0.193	0.197	0.18	0.999	0.996	0.987	0.791	0.589	0.285	0.155	0.113	0.117	0.099	0.999576611	1.041886681	0.963689133	0.885018215	0.753027323	0.510684868	0.352029006	0.247820631	0.271867076	0.275425099	0.99770801	1.071224377	1.1590208	1.015772958	0.668055361	0.411219054	0.248774697	0.196900496	0.165722002	0.150097184
1	1.289	1.252	1.1	0.857	0.435	0.211	0.143	0.121	0.123	0.992	1.089	0.799	0.701	0.427	0.251	0.185	0.129	0.124	0.102	0.999	1.077	0.949	0.893	0.497	0.227	0.125	0.096	0.086	0.095	0.999576611	1.031324181	0.974595383	0.941049465	0.629964823	0.363184868	0.239966506	0.144351881	0.184054576	0.175956349	0.99770801	1.07877142	0.977481822	0.965235323	0.654164232	0.328866903	0.178297546	0.125946195	0.098148077	0.087671109
1	1.069	0.755	0.723	0.873	0.855	0.745	0.445	0.166	0.186	0.992	0.946	0.823	0.807	0.883	0.878	0.685	0.614	0.189	0.132	0.999	0.983	0.948	0.839	0.713	0.499	0.324	0.313	0.238	0.199	0.999576611	1.018655912	1.023381441	1.042479753	1.0309504	1.005300253	0.804798237	0.736743708	0.731482461	0.662194329	0.99770801	1.047266044	1.009229134	0.799939624	0.774513694	0.700802387	0.35023303	0.179817163	0.161347002	0.166138851
1	1.074	1.037	1.037	0.932	0.606	0.3	0.129	0.083	0.087	0.992	0.981	0.985	0.877	0.729	0.502	0.309	0.212	0.16	0.133	0.999	1.017	1.021	0.884	0.719	0.469	0.255	0.166	0.144	0.114	0.999576611	1.017172395	1.06283199	1.041875358	0.946884466	0.710684868	0.373314721	0.262677774	0.251152791	0.24285367	0.99770801	0.97832665	1.01998671	0.935545685	0.838907634	0.615650872	0.371899697	0.224059587	0.168619729	0.149017638
1	0.929	0.996	1.056	1.055	0.998	0.83	0.673	0.463	0.25	0.992	0.956	0.989	0.978	0.899	0.797	0.705	0.604	0.387	0.313	0.999	0.978	1.011	0.961	0.901	0.741	0.637	0.533	0.435	0.229	0.999576611	0.983156951	0.952513458	0.997666864	0.956121917	0.916225409	0.736258736	0.682658469	0.504231941	0.283519693	0.99770801	1.001680458	1.004882287	0.964354039	0.901991172	0.789563648	0.713453751	0.630245091	0.47445511	0.237580292
1	1.155	1.188	1.064	0.64	0.329	0.147	0.094	0.096	0.095	0.992	0.989	0.784	0.653	0.436	0.285	0.226	0.184	0.155	0.133	0.999	1.001	0.941	0.837	0.466	0.202	0.116	0.081	0.086	0.084	0.999576611	1.030743824	0.98783199	0.964018215	0.684027323	0.419256297	0.331171863	0.237677774	0.239009933	0.257139384	0.99770801	0.989729812	0.913504496	0.835012088	0.490528187	0.244860358	0.138204045	0.099454844	0.074825263	0.075776532
1	0.962	0.968	0.966	0.858	0.642	0.31	0.18	0.149	0.146	0.992	0.958	0.857	0.764	0.68	0.457	0.304	0.204	0.151	0.124	0.999	1.013	1.019	0.952	0.835	0.573	0.3	0.186	0.133	0.12	0.999576611	1.014553348	0.9873558	1.014018215	0.927360656	0.687351535	0.425695673	0.274820631	0.271867076	0.264758432	0.99770801	1.012027948	1.020538658	0.919522958	0.850466075	0.620504768	0.376899697	0.239579068	0.182061288	0.139472184
1	1.006	1.07	1.07	0.966	0.756	0.425	0.23	0.138	0.151	0.992	0.968	0.919	0.854	0.727	0.554	0.363	0.245	0.167	0.141	0.999	1.019	1.031	0.91	0.793	0.542	0.326	0.149	0.142	0.105	0.999576611	1.031815252	1.033546276	0.987589643	0.927241608	0.800327725	0.675814721	0.604820631	0.545795648	0.506782241	0.99770801	1.026849377	0.9471458	0.922647958	0.848680361	0.625594054	0.410649697	0.213775496	0.135097002	0.118847184
1	1.019	0.974	0.736	0.523	0.366	0.154	0.123	0.111	0.122	0.992	1.008	0.901	0.666	0.487	0.321	0.237	0.188	0.18	0.154	0.999	1.037	0.911	0.716	0.448	0.296	0.174	0.138	0.145	0.169	0.999576611	0.999553348	1.005689133	0.892351548	0.717360656	0.529018202	0.38736234	0.338153965	0.368533743	0.358091765	0.99770801	0.969885091	0.846610086	0.751130101	0.43975179	0.255326197	0.153328268	0.123864782	0.117775573	0.12518647
1	1.067	0.932	0.953	0.851	0.767	0.617	0.821	0.799	1.406	0.992	1.116	0.943	0.797	0.583	0.458	0.345	0.274	0.189	0.182	0.999	1.056	1.011	0.899	0.64	0.459	0.341	0.373	0.344	0.426	0.999576611	0.997886681	1.100689133	1.164018215	1.164027323	1.385684868	1.304029006	2.059820631	1.556867076	1.756425099	0.99770801	1.005599377	0.9908958	0.858272958	0.701180361	0.482469054	0.581899697	0.663150496	0.876347002	1.544472184
1	0.933	0.968	1.02	0.996	0.943	0.856	0.766	0.579	0.603	0.992	0.949	1.017	0.943	0.927	0.833	0.771	0.702	0.565	0.652	0.999	0.938	0.967	0.908	0.879	0.769	0.699	0.704	0.642	0.629	0.999576611	0.937886681	0.950689133	0.954018215	0.974027323	0.870684868	0.474029006	0.844820631	0.761867076	0.481425099	0.99770801	0.944775201	0.941610086	0.901075156	0.812059482	0.730985537	0.691405192	0.659743903	0.551676672	0.511889766
1	1.032	1.053	1.127	0.993	0.708	0.504	0.294	0.184	0.173	0.992	0.976	0.881	0.777	0.629	0.432	0.325	0.258	0.177	0.118	0.999	0.982	1.001	0.925	0.721	0.43	0.35	0.248	0.158	0.122	0.999576611	0.977886681	1.000689133	0.954018215	0.891527323	0.598184868	0.444029006	0.409820631	0.361867076	0.443925099	0.99770801	0.996599377	0.9758958	0.939939624	0.763180361	0.570135721	0.422566364	0.298817163	0.186013669	0.138805517
1	0.949	0.957	0.961	0.943	0.869	0.717	0.567	0.426	0.434	0.992	1.026	0.943	0.877	0.813	0.708	0.635	0.524	0.319	0.282	0.999	0.956	0.866	0.739	0.662	0.438	0.329	0.301	0.272	0.242	0.999576611	0.937886681	0.870689133	0.864018215	0.724027323	0.620684868	0.454029006	0.464820631	0.401867076	0.411425099	0.99770801	0.902027948	0.834467229	0.890415815	0.752608933	0.631754768	0.511185411	0.421721925	0.334204145	0.330900755
1	1.214	1.067	0.604	0.409	0.336	0.184	0.117	0.117	0.114	0.992	0.884	0.418	0.296	0.245	0.149	0.126	0.091	0.1	0.07	0.999	1.018	0.819	0.401	0.305	0.156	0.082	0.072	0.068	0.08	0.999576611	0.978281418	0.870294397	0.60217611	0.320343112	0.246934868	0.159423743	0.091399579	0.138446024	0.12372773	0.99770801	1.005137839	0.770357339	0.384196035	0.305488053	0.211238285	0.118515082	0.095381266	0.071347002	0.069472184
1	1.062	0.977	0.897	0.549	0.384	0.214	0.17	0.149	0.145	0.992	0.925	0.85	0.692	0.427	0.257	0.167	0.134	0.119	0.101	0.999	1.01	0.961	0.792	0.473	0.231	0.144	0.108	0.093	0.104	0.999576611	0.994040527	0.993766056	0.894787446	0.64171963	0.444531022	0.336336699	0.311359093	0.323790153	0.317194329	0.99770801	0.997990681	0.970678409	0.815881653	0.559658622	0.356382097	0.22233448	0.189020062	0.128738306	0.145776532
1	1.033	0.88	0.678	0.415	0.345	0.136	0.102	0.099	0.09	0.992	0.99	0.815	0.533	0.316	0.193	0.156	0.105	0.116	0.087	0.999	1.112	0.876	0.688	0.375	0.21	0.12	0.099	0.095	0.115	0.999576611	1.127886681	1.195689133	0.929018215	0.774027323	0.655684868	0.514029006	0.489820631	0.361867076	0.426425099	0.99770801	0.988099377	0.9208958	0.623272958	0.336180361	0.249969054	0.149399697	0.128150496	0.113847002	0.124472184
1	0.979	0.945	0.903	0.673	0.475	0.215	0.105	0.096	0.096	0.992	1.036	0.833	0.847	0.613	0.568	0.375	0.184	0.119	0.092	0.999	1.004	1.003	0.844	0.774	0.612	0.523	0.486	0.404	0.333	0.999576611	1.097886681	1.080689133	0.894018215	0.764027323	0.550684868	0.384029006	0.234820631	0.211867076	0.221425099	0.99770801	0.960599377	0.9058958	0.793272958	0.761180361	0.547469054	0.316899697	0.103150496	0.071347002	0.069472184
1	1.029	1.065	1.038	0.798	0.555	0.29	0.225	0.171	0.156	0.992	1.006	0.743	0.647	0.478	0.303	0.265	0.239	0.179	0.167	0.999	0.868	0.888	0.734	0.573	0.354	0.254	0.158	0.143	0.114	0.999576611	1.074553348	1.1373558	0.990684882	1.047360656	0.970684868	0.790695673	0.804820631	0.82520041	0.888091765	0.99770801	0.990599377	0.8058958	0.683272958	0.441180361	0.307469054	0.216899697	0.163150496	0.151347002	0.169472184
1	1.101	1.052	0.95	0.591	0.277	0.11	0.065	0.073	0.083	0.992	0.985	0.817	0.622	0.326	0.17	0.13	0.102	0.105	0.075	0.999	1	0.942	0.779	0.448	0.162	0.075	0.055	0.065	0.072	0.999576611	0.971265059	0.922783728	0.813342539	0.446865161	0.270955139	0.163691168	0.080766577	0.144096806	0.133519693	0.99770801	0.992091914	0.93305998	0.808869973	0.470508719	0.219334725	0.109063876	0.087180347	0.075078345	0.069770691
1	0.849	0.949	1.033	1.083	0.918	0.825	0.751	0.566	0.726	0.992	1.004	1.005	0.957	0.989	0.874	0.773	0.642	0.479	0.536	0.999	1.063	1.088	1.029	0.893	0.709	0.494	0.373	0.228	0.219	0.999576611	0.902886681	0.985689133	0.944018215	0.979027323	0.845684868	0.739029006	0.829820631	0.631867076	0.566425099	0.99770801	0.930599377	0.9658958	0.883272958	0.701180361	0.497469054	0.326899697	0.243150496	0.191347002	0.159472184
1	1.113	1.135	1.126	0.936	0.681	0.379	0.265	0.209	0.212	0.992	1.079	0.993	0.693	0.62	0.458	0.282	0.227	0.176	0.142	0.999	1.073	1.163	0.889	0.748	0.549	0.334	0.233	0.213	0.179	0.999576611	0.877886681	0.860689133	0.764018215	0.674027323	0.500684868	0.454029006	0.304820631	0.331867076	0.371425099	0.99770801	1.060599377	1.1358958	0.743272958	0.731180361	0.487469054	0.326899697	0.213150496	0.171347002	0.159472184
1	0.999	1.065	1.093	1.133	0.875	0.645	0.275	0.116	0.106	0.992	0.966	0.723	0.737	0.683	0.568	0.495	0.354	0.169	0.082	0.999	0.943	0.928	0.919	0.713	0.519	0.434	0.213	0.088	0.059	0.999576611	1.027886681	0.950689133	0.954018215	0.974027323	0.775684868	0.609029006	0.454820631	0.356867076	0.366425099	0.99770801	1.060599377	0.9658958	1.133272958	0.841180361	0.727469054	0.616899697	0.293150496	0.041347002	0.069472184
1	0.979	1.026	1.076	1.067	0.876	0.458	0.131	0.11	0.107	0.992	1.001	0.978	0.914	0.801	0.667	0.432	0.174	0.129	0.088	0.999	0.98	1.028	0.967	0.86	0.656	0.382	0.096	0.08	0.084	0.999576611	0.969553348	0.9923558	0.977351548	0.920693989	0.730684868	0.464029006	0.181487298	0.188533743	0.178091765	0.99770801	0.997466847	0.987883752	0.947309102	0.834373132	0.687710018	0.435152709	0.133331219	0.093455436	0.082484232
1	1.049	0.905	0.783	0.723	0.675	0.395	0.155	0.116	0.136	0.992	1.014	0.844	0.758	0.635	0.414	0.295	0.166	0.118	0.113	0.999	1.05	0.95	0.897	0.719	0.518	0.326	0.197	0.098	0.104	0.999576611	0.912886681	1.000689133	1.039018215	1.059027323	0.935684868	0.849029006	0.819820631	0.686867076	0.796425099	0.99770801	0.933099377	0.9458958	0.893272958	0.768680361	0.622469054	0.399399697	0.198150496	0.126347002	0.109472184
1	0.942	0.938	0.982	0.766	0.601	0.294	0.089	0.075	0.075	0.992	0.985	0.957	0.898	0.752	0.592	0.391	0.203	0.124	0.081	0.999	0.983	0.978	0.889	0.723	0.519	0.314	0.113	0.078	0.079	0.999576611	1.167886681	0.950689133	0.894018215	0.664027323	0.510684868	0.324029006	0.114820631	0.151867076	0.141425099	0.99770801	1.00913386	0.961154421	0.89292813	0.698206223	0.418158709	0.186468663	0.077934979	0.051993554	0.049687701
1	1.059	1.052	1.079	0.917	0.566	0.322	0.225	0.187	0.166	0.992	1.066	0.973	0.852	0.618	0.413	0.28	0.184	0.149	0.117	0.999	0.986	1.015	1.002	0.783	0.472	0.291	0.209	0.211	0.216	0.999576611	1.037886681	1.040689133	1.009018215	0.814027323	0.500684868	0.289029006	0.204820631	0.271867076	0.241425099	0.99770801	1.050214762	0.991665031	0.88558065	0.661180361	0.400161362	0.244207389	0.173150496	0.133270079	0.099472184
1	0.928	0.864	0.75	0.645	0.684	0.603	0.512	0.409	0.406	0.992	0.991	0.943	0.942	0.836	0.77	0.733	0.764	0.467	0.692	0.999	1.002	1.01	0.885	0.78	0.579	0.578	0.512	0.453	0.442	0.999576611	1.020194373	0.978766056	0.910172061	0.680181169	0.708761791	0.554413622	0.580205247	0.534174769	0.509886637	0.99770801	0.980276796	0.991218381	0.913434248	0.759890039	0.641823893	0.616738407	0.552666625	0.438443776	0.418988313
1	0.889	1.025	1.253	1.193	1.095	1.065	1.235	1.366	1.646	0.992	1.046	1.438	1.487	1.228	1.343	1.515	1.719	1.049	2.962	0.999	0.989	1.045	0.963	1.015	0.881	0.969	1.193	1.82	1.828	0.999576611	1.022886681	1.055689133	1.054018215	1.099027323	1.128184868	1.054029006	1.384820631	1.924367076	2.296425099	0.99770801	0.925599377	0.9758958	0.903272958	0.871180361	0.937469054	1.291899697	1.843150496	2.721347002	3.304472184
1	0.931	0.933	0.964	0.81	0.666	0.297	0.133	0.114	0.124	0.992	0.956	0.948	0.856	0.728	0.571	0.332	0.162	0.125	0.087	0.999	0.989	0.974	0.875	0.689	0.531	0.265	0.118	0.102	0.094	0.999576611	0.991155912	0.983766056	0.917287446	0.825181169	0.68472333	0.360567468	0.191359093	0.198790153	0.182194329	0.99770801	1.00663386	0.977964766	0.872583303	0.716007947	0.517124226	0.281037628	0.144874634	0.111347002	0.098437701
1	0.971	0.956	0.968	0.877	0.695	0.414	0.253	0.215	0.192	0.992	0.933	0.998	0.878	0.76	0.603	0.457	0.359	0.253	0.247	0.999	1.015	0.992	0.912	0.762	0.558	0.354	0.26	0.235	0.223	0.999576611	0.983958109	0.983367705	0.953839643	0.93367018	0.83086344	0.599386149	0.575356346	0.508652791	0.471246527	0.99770801	0.968479812	0.904971887	0.866914262	0.763136883	0.58306688	0.423095349	0.306628757	0.261673089	0.216754793
1	1.094	0.765	0.548	0.448	0.35	0.16	0.11	0.111	0.111	0.992	0.836	0.581	0.413	0.314	0.218	0.181	0.157	0.127	0.115	0.999	0.902	0.702	0.389	0.277	0.133	0.021	0.047	0.061	0.072	0.999576611	1.026458109	0.958546276	0.959732501	0.812598751	0.845684868	0.827600435	0.707677774	0.550438505	0.52285367	0.99770801	0.840710488	0.538673578	0.370439624	0.276513694	0.186191276	0.109288586	0.073428274	0.055569224	0.057638851
1	1.139	1.039	1.23	1.073	0.915	0.729	0.678	0.546	0.512	0.992	1.146	0.883	0.977	0.793	0.788	0.635	0.704	0.289	0.402	0.999	1.146	1.101	0.946	0.843	0.662	0.661	0.719	0.481	0.502	0.999576611	0.937886681	1.014022467	1.044018215	1.024027323	0.887351535	0.664029006	0.591487298	0.591867076	0.398091765	0.99770801	0.992599377	0.9898958	0.873272958	0.801180361	0.695469054	0.804899697	0.737150496	0.571347002	0.503472184
1	0.917	0.969	0.974	0.894	0.62	0.267	0.153	0.123	0.125	0.992	0.965	1.003	0.965	0.829	0.583	0.32	0.201	0.149	0.1	0.999	0.985	1.003	0.899	0.777	0.476	0.231	0.109	0.098	0.085	0.999576611	0.927886681	0.979689133	0.899018215	0.911027323	0.622684868	0.259029006	0.130820631	0.158867076	0.131425099	0.99770801	1.029128789	1.025013448	0.963567075	0.811180361	0.542174936	0.313370285	0.182562261	0.143405825	0.120942772
1	0.929	0.88	0.738	0.553	0.29	0.13	0.085	0.086	0.096	0.992	0.94	0.893	0.713	0.511	0.268	0.173	0.141	0.098	0.077	0.999	0.903	0.838	0.619	0.483	0.229	0.104	0.093	0.078	0.079	0.999576611	0.974553348	0.934022467	0.800129326	0.765693989	0.363462646	0.182917895	0.080376187	0.142978187	0.138091765	0.99770801	0.952599377	0.9518958	0.737272958	0.593180361	0.313469054	0.152899697	0.127150496	0.095347002	0.083472184
1	0.977	0.966	0.854	0.815	0.434	0.12	0.064	0.072	0.079	0.992	0.998	0.94	0.659	0.487	0.297	0.157	0.104	0.103	0.072	0.999	0.988	0.918	0.759	0.553	0.251	0.074	0.05	0.057	0.064	0.999576611	0.998653104	0.977294973	0.95376274	0.657932432	0.374079029	0.181912218	0.093725741	0.1476335	0.143541887	0.99770801	0.992892955	0.948602222	0.829236261	0.663657425	0.366138779	0.139743734	0.09356334	0.066484617	0.067040991
1	0.915	0.988	1.01	0.827	0.497	0.178	0.086	0.067	0.079	0.992	0.956	0.925	0.851	0.677	0.373	0.177	0.107	0.098	0.059	0.999	0.966	0.965	0.862	0.7	0.325	0.097	0.062	0.061	0.069	0.999576611	0.983243824	0.961224848	0.954018215	0.782063037	0.445149154	0.172064721	0.085356346	0.117045648	0.102496527	0.99770801	0.990837472	0.954229134	0.884939624	0.725942266	0.432230959	0.177852078	0.110531449	0.077537478	0.067567422
1	0.979	0.96	0.955	0.764	0.438	0.139	0.081	0.079	0.091	0.992	0.966	0.908	0.818	0.62	0.339	0.175	0.111	0.105	0.079	0.999	0.98	0.986	0.89	0.68	0.302	0.112	0.076	0.069	0.071	0.999576611	0.997648586	1.003546276	0.939018215	0.775693989	0.471637249	0.219029006	0.13886825	0.179962314	0.163329861	0.99770801	0.97993271	0.952229134	0.830939624	0.579847028	0.320469054	0.139899697	0.097817163	0.075680335	0.071472184
1	1.049	1.035	1.003	0.873	0.645	0.385	0.235	0.196	0.156	0.992	0.996	0.893	0.847	0.593	0.368	0.255	0.234	0.189	0.132	0.999	0.989	0.96	0.799	0.617	0.355	0.19	0.119	0.11	0.097	0.999576611	0.965664459	0.9723558	0.985129326	0.769027323	0.512907091	0.342917895	0.271487298	0.249089298	0.215313987	0.99770801	0.960599377	0.9158958	0.823272958	0.641180361	0.427469054	0.256899697	0.173150496	0.121347002	0.119472184
1	0.904	0.928	0.893	0.62	0.317	0.1	0.065	0.066	0.088	0.992	0.964	0.956	0.836	0.552	0.281	0.169	0.121	0.11	0.081	0.999	0.968	0.989	0.884	0.593	0.224	0.093	0.068	0.07	0.082	0.999576611	0.963249	0.958370293	0.899380534	0.630331671	0.327568926	0.174608716	0.150255414	0.180490265	0.18164249	0.99770801	0.983003749	0.980786511	0.900677329	0.62855741	0.322277797	0.14181773	0.108123174	0.081292357	0.0769312
1	0.795	0.692	0.547	0.554	0.562	0.439	0.379	0.295	0.211	0.992	0.982	1.029	0.825	0.735	0.6	0.505	0.45	0.227	0.252	0.999	0.894	0.895	0.797	0.717	0.602	0.559	0.506	0.383	0.268	0.999576611	0.847886681	0.760689133	0.674018215	0.734027323	0.800684868	0.604029006	0.454820631	0.471867076	0.331425099	0.99770801	0.903880627	0.84105205	0.664522958	0.617586611	0.516219054	0.438149697	0.378150496	0.275409502	0.192597184
1	1.167	1.169	1.105	0.983	0.521	0.197	0.131	0.106	0.126	0.992	1.069	0.816	0.703	0.516	0.354	0.279	0.204	0.159	0.128	0.999	1.053	0.969	0.795	0.482	0.301	0.173	0.123	0.105	0.108	0.999576611	1.027886681	1.030689133	0.894018215	0.644027323	0.490684868	0.324029006	0.264820631	0.251867076	0.261425099	0.99770801	1.028599377	1.0038958	0.901272958	0.727180361	0.491469054	0.330899697	0.213150496	0.169347002	0.143472184
1	1.013	0.975	0.828	0.501	0.314	0.126	0.069	0.073	0.08	0.992	0.993	0.932	0.588	0.332	0.192	0.137	0.089	0.099	0.067	0.999	0.98	0.908	0.707	0.383	0.181	0.08	0.058	0.058	0.066	0.999576611	0.990557914	0.962195983	0.892100407	0.568342391	0.364246512	0.224029006	0.134889125	0.171524611	0.188753866	0.99770801	0.963487308	0.921154421	0.750385027	0.469326913	0.274839744	0.141641076	0.098150496	0.081088381	0.066842874
1	1.004	0.977	0.853	0.486	0.342	0.146	0.093	0.099	0.096	0.992	1.018	0.96	0.674	0.419	0.275	0.198	0.145	0.134	0.108	0.999	1.005	0.931	0.739	0.405	0.219	0.122	0.095	0.093	0.089	0.999576611	0.975963604	0.954535287	0.886325907	0.475181169	0.310300253	0.176336699	0.104820631	0.150328615	0.151425099	0.99770801	0.992736129	0.935169305	0.786136206	0.498317113	0.309648541	0.183352688	0.133150496	0.106347002	0.089472184
1	0.959	0.895	0.773	0.543	0.355	0.125	0.095	0.096	0.106	0.992	1.086	0.913	0.677	0.383	0.208	0.155	0.124	0.119	0.092	0.999	0.933	0.788	0.659	0.343	0.129	0.034	0.033	0.038	0.059	0.999576611	1.022172395	1.014260562	0.944732501	0.722598751	0.504256297	0.394743292	0.245534917	0.255438505	0.23785367	0.99770801	0.900599377	0.8458958	0.743272958	0.511180361	0.267469054	0.136899697	0.073150496	0.071347002	0.059472184
1	1.056	1.076	0.925	0.591	0.367	0.161	0.088	0.091	0.101	0.992	1.006	0.891	0.676	0.4	0.239	0.166	0.12	0.112	0.089	0.999	0.981	0.959	0.804	0.461	0.221	0.119	0.08	0.082	0.089	0.999576611	0.963568499	0.971370952	0.993904579	0.809027323	0.597957596	0.365392643	0.145616086	0.176298894	0.171425099	0.99770801	1.004135289	0.972194143	0.898107212	0.623169311	0.358850269	0.178280912	0.113067623	0.08203761	0.080162792
1	0.829	0.899	0.953	0.929	0.868	0.762	0.681	0.626	0.599	0.992	0.924	0.958	0.837	0.703	0.612	0.611	0.58	0.458	0.531	0.999	1.01	1.042	0.943	0.869	0.733	0.75	0.671	0.633	0.559	0.999576611	1.009315252	1.032117705	0.958303929	0.905455894	0.826399154	0.685457578	0.799106346	0.663295648	0.567139384	0.99770801	0.980599377	0.979229134	0.923272958	0.811180361	0.694135721	0.646899697	0.63648383	0.571347002	0.506138851
1	1.111	1.051	1.013	0.733	0.36	0.175	0.117	0.101	0.111	0.992	0.959	0.723	0.549	0.396	0.258	0.18	0.121	0.099	0.084	0.999	0.98	0.892	0.79	0.518	0.219	0.12	0.078	0.081	0.092	0.999576611	1.046458109	0.926403419	0.872589643	0.537598751	0.341399154	0.226886149	0.14839206	0.181867076	0.187139384	0.99770801	0.940599377	0.903038658	0.745415815	0.531894647	0.301040482	0.181185411	0.125293353	0.090632716	0.087329327
1	0.988	0.961	0.901	0.781	0.542	0.293	0.194	0.18	0.21	0.992	0.956	0.843	0.707	0.523	0.348	0.265	0.204	0.159	0.157	0.999	0.965	0.955	0.821	0.615	0.377	0.213	0.166	0.143	0.137	0.999576611	0.96677557	0.9873558	0.952351548	0.881249545	0.806795979	0.668473451	0.475376187	0.418533743	0.440313987	0.99770801	0.936313663	0.897324372	0.796130101	0.622608933	0.42818334	0.268328268	0.213150496	0.184918431	0.189472184
1	0.93	0.986	1.024	0.994	0.875	0.71	0.61	0.507	0.468	0.992	1.003	0.958	0.935	0.805	0.685	0.568	0.524	0.34	0.396	0.999	1.011	1.023	0.949	0.852	0.688	0.573	0.464	0.459	0.412	0.999576611	1.017004328	1.007747957	1.033233901	0.958341048	0.854998594	0.69853881	0.619722592	0.579220017	0.488483922	0.99770801	0.986344058	0.984672396	0.934602745	0.869478233	0.739649905	0.612963527	0.542139858	0.44985764	0.38968495
1	0.915	0.891	0.927	0.975	0.959	0.795	0.815	0.664	0.452	0.992	0.886	1.453	0.867	0.643	0.548	0.435	0.524	0.239	0.462	0.999	0.924	0.873	0.698	0.647	0.43	0.361	0.283	0.253	0.23	0.999576611	1.045886681	1.098689133	1.060018215	1.154027323	1.034684868	0.972029006	0.838820631	0.573867076	0.535425099	0.99770801	0.883099377	0.9308958	0.785772958	0.678680361	0.544969054	0.424399697	0.383150496	0.256347002	0.229472184
1	1.202	1.118	0.999	0.61	0.367	0.18	0.093	0.098	0.106	0.992	1.011	0.758	0.687	0.403	0.373	0.21	0.179	0.149	0.112	0.999	1.03	0.929	0.79	0.44	0.197	0.109	0.088	0.084	0.1	0.999576611	1.002886681	0.995689133	0.846518215	0.439027323	0.368184868	0.254029006	0.154820631	0.219367076	0.216425099	0.99770801	1.041849377	0.9821458	0.844522958	0.584930361	0.327469054	0.184399697	0.171900496	0.127597002	0.129472184
1	1.018	1.05	0.925	0.554	0.333	0.151	0.103	0.106	0.118	0.992	0.946	0.841	0.658	0.394	0.231	0.163	0.12	0.112	0.084	0.999	1.004	0.968	0.818	0.474	0.214	0.135	0.101	0.108	0.112	0.999576611	0.973585606	0.956388058	0.841975204	0.522306893	0.369394546	0.248383845	0.222831384	0.245092883	0.254167034	0.99770801	0.990336219	0.949316853	0.85169401	0.558548782	0.318521685	0.190583908	0.145782075	0.124504897	0.120787973
1	0.949	1.06	1.098	1.083	0.95	0.85	0.71	0.511	0.281	0.992	0.806	1.113	0.937	1.033	1.008	0.915	0.824	1.299	0.522	0.999	0.913	1.013	0.924	0.898	0.714	0.719	0.623	0.528	0.259	0.999576611	0.827886681	1.100689133	0.914018215	1.044027323	1.050684868	0.824029006	0.624820631	0.221867076	0.231425099	0.99770801	1.010599377	1.0658958	1.033272958	0.961180361	0.857469054	0.736899697	0.633150496	0.531347002	0.269472184
1	1.038	0.998	0.854	0.612	0.407	0.162	0.093	0.108	0.105	0.992	0.977	0.881	0.79	0.578	0.424	0.255	0.165	0.152	0.122	0.999	0.962	0.898	0.764	0.515	0.27	0.119	0.09	0.065	0.076	0.999576611	1.030467326	1.00891494	0.94143757	0.778059581	0.560684868	0.395158039	0.30433676	0.297189657	0.334167034	0.99770801	1.00345652	0.927324372	0.812558672	0.646894647	0.374611911	0.23975684	0.167436211	0.124204145	0.11018647
1	1.139	0.977	0.57	0.43	0.353	0.175	0.134	0.116	0.118	0.992	1.319	0.706	0.687	0.483	0.364	0.252	0.157	0.133	0.148	0.999	0.968	0.847	0.554	0.396	0.214	0.132	0.093	0.093	0.097	0.999576611	1.028795772	1.024325497	0.993109124	0.946754595	0.863412141	0.758119915	0.65800245	0.591412531	0.611425099	0.99770801	0.99393271	0.952562467	0.749939624	0.634513694	0.407469054	0.256899697	0.173150496	0.138013669	0.132805517
1	1.135	1.077	0.881	0.589	0.304	0.124	0.076	0.087	0.099	0.992	1.001	0.707	0.472	0.284	0.169	0.141	0.105	0.101	0.085	0.999	1.017	0.886	0.7	0.394	0.183	0.091	0.07	0.067	0.079	0.999576611	0.967886681	0.954022467	0.944018215	0.644027323	0.427351535	0.264029006	0.181487298	0.23520041	0.241425099	0.99770801	0.969488266	0.859229134	0.674939624	0.419513694	0.266357943	0.147455253	0.103150496	0.095235891	0.081138851
1	1.027	0.935	1.031	0.987	0.817	0.537	0.373	0.312	0.266	0.992	1.025	1.023	0.986	0.856	0.729	0.516	0.415	0.312	0.27	0.999	0.984	1.043	0.968	0.842	0.606	0.46	0.38	0.34	0.292	0.999576611	1.110386681	1.128189133	1.139018215	1.114027323	0.818184868	0.586529006	0.487320631	0.454367076	0.413925099	0.99770801	0.940599377	1.0858958	0.999939624	0.934513694	0.587469054	0.486899697	0.339817163	0.261347002	0.259472184
1	0.865	0.84	0.878	0.814	0.824	0.732	0.807	0.785	0.707	0.992	0.949	0.981	0.962	0.798	0.785	0.715	0.835	0.509	0.793	0.999	0.901	0.976	0.865	0.899	0.79	0.793	0.884	1.005	1.089	0.999576611	0.955029538	0.97783199	0.915446786	0.987598751	1.070684868	1.089743292	1.052677774	1.077581362	1.382139384	0.99770801	1.030599377	1.0058958	1.013272958	0.881180361	0.647469054	0.581899697	0.693150496	0.796347002	0.724472184
1	0.936	0.976	1.023	1.031	0.957	0.709	0.408	0.153	0.101	0.992	0.951	0.964	0.929	0.861	0.74	0.596	0.382	0.158	0.091	0.999	0.983	0.994	0.933	0.864	0.723	0.594	0.379	0.152	0.081	0.999576611	0.980636681	0.988814133	0.990580715	0.963652323	0.877997368	0.697529006	0.495258131	0.235804576	0.191487599	0.99770801	0.994725251	0.992783912	0.93586037	0.838942599	0.698518005	0.561410187	0.33678686	0.116696652	0.079647009
1	0.976	0.927	0.871	0.635	0.388	0.144	0.093	0.085	0.096	0.992	0.981	0.912	0.802	0.583	0.306	0.176	0.123	0.114	0.081	0.999	0.989	1.016	0.894	0.677	0.38	0.204	0.147	0.151	0.115	0.999576611	1.001112487	1.001173004	0.952244021	0.85757571	0.64149132	0.447899974	0.416917406	0.416060625	0.409650905	0.99770801	0.996536877	0.9490208	0.836397958	0.637742861	0.364969054	0.178462197	0.120025496	0.108222002	0.080722184
1	1.009	1.047	1.023	1.013	0.561	0.233	0.167	0.12	0.134	0.992	1.006	0.833	0.747	0.563	0.358	0.335	0.274	0.139	0.122	0.999	0.981	1.011	0.949	0.668	0.326	0.187	0.128	0.113	0.104	0.999576611	1.221220014	1.084022467	1.244018215	1.130693989	0.790684868	0.700695673	0.561487298	0.57520041	0.524758432	0.99770801	1.205599377	0.9221458	0.945772958	0.738680361	0.473719054	0.248149697	0.179400496	0.131347002	0.135722184
1	0.909	0.918	0.957	0.956	0.85	0.627	0.435	0.308	0.188	0.992	0.94	1.031	1.016	0.977	0.898	0.763	0.609	0.394	0.315	0.999	0.991	1.007	0.97	0.873	0.678	0.537	0.412	0.303	0.205	0.999576611	1.077886681	1.0673558	1.007351548	0.870693989	0.784018202	0.524029006	0.298153965	0.211867076	0.191425099	0.99770801	0.870599377	0.9058958	0.963272958	0.821180361	0.657469054	0.476899697	0.283150496	0.181347002	0.139472184
1	0.889	0.895	0.973	0.943	1.075	1.105	1.315	0.926	0.526	0.992	1.033	1.14	1.063	1.205	1.663	2.245	2.741	1.988	1.68	0.999	1.026	1.026	0.98	0.95	1.053	1.353	1.586	1.251	0.722	0.999576611	1.003886681	0.978022467	0.966684882	0.925360656	0.907351535	0.907029006	1.017820631	1.023867076	0.809758432	0.99770801	0.982522454	1.043203493	1.089042189	1.260795746	1.514776746	1.953822774	1.960073573	1.207885463	0.666395261
1	0.907	0.967	1.004	1.122	1.025	0.823	0.475	0.332	0.171	0.992	0.95	0.951	0.893	0.933	0.938	0.755	0.504	0.271	0.182	0.999	0.953	1.033	0.969	0.928	0.759	0.679	0.513	0.283	0.159	0.999576611	1.047886681	1.060689133	1.104018215	1.194027323	1.190684868	1.064029006	1.034820631	0.771867076	0.411425099	0.99770801	0.905599377	0.9658958	0.953272958	1.001180361	1.007469054	0.941899697	0.598150496	0.361347002	0.219472184
1	0.927	0.928	1.026	0.928	0.642	0.318	0.215	0.186	0.178	0.992	0.969	1.016	0.928	0.808	0.553	0.395	0.283	0.197	0.21	0.999	0.974	0.977	0.895	0.683	0.388	0.208	0.163	0.147	0.142	0.999576611	0.997886681	0.960689133	0.939018215	0.784027323	0.530684868	0.334029006	0.244820631	0.251867076	0.306425099	0.99770801	1.092599377	0.992229134	0.919272958	0.649180361	0.409469054	0.201899697	0.15048383	0.122347002	0.094472184
1	1.263	1.319	1.211	0.686	0.349	0.169	0.107	0.116	0.107	0.992	1.008	0.761	0.673	0.393	0.276	0.189	0.148	0.129	0.11	0.999	1.03	1.005	0.879	0.467	0.236	0.124	0.099	0.103	0.097	0.999576611	1.082886681	1.120689133	0.899018215	0.549027323	0.430684868	0.314029006	0.214820631	0.276867076	0.236425099	0.99770801	1.080755627	0.9696458	0.915382333	0.582117861	0.298328429	0.132290322	0.105884871	0.085409502	0.077206559
1	1.124	1.048	1.042	0.901	0.671	0.393	0.229	0.191	0.197	0.992	1.012	0.86	0.787	0.612	0.49	0.38	0.275	0.192	0.199	0.999	1.02	1.045	0.932	0.729	0.525	0.394	0.28	0.238	0.205	0.999576611	1.044553348	1.034578022	0.941795993	0.830693989	0.677907091	0.538473451	0.466487298	0.459089298	0.469758432	0.99770801	1.018724377	1.0715208	0.933272958	0.798680361	0.628719054	0.410024697	0.336275496	0.268847002	0.225097184
1	1.045	1.094	1.08	0.765	0.458	0.238	0.159	0.165	0.143	0.992	0.973	0.987	0.828	0.599	0.389	0.283	0.228	0.136	0.102	0.999	1.008	1.003	0.821	0.557	0.265	0.169	0.118	0.106	0.122	0.999576611	0.897886681	1.000689133	0.984018215	0.834027323	0.960684868	0.824029006	0.694820631	0.571867076	0.941425099	0.99770801	1.000310916	0.955703493	0.88308065	0.63041113	0.360065208	0.203149697	0.139592804	0.097885463	0.106010645
1	0.897	0.834	0.611	0.421	0.426	0.281	0.219	0.191	0.186	0.992	0.976	0.903	0.769	0.592	0.456	0.41	0.347	0.24	0.245	0.999	0.958	0.942	0.76	0.527	0.356	0.275	0.249	0.227	0.221	0.999576611	0.969442236	0.9643558	0.911351548	0.669360656	0.554240424	0.390251229	0.27870952	0.25920041	0.220313987	0.99770801	0.979235741	0.973168528	0.818272958	0.534816725	0.393378145	0.287354242	0.244059587	0.192710638	0.166744911
1	1.165	1.15	1.093	1.003	0.695	0.302	0.113	0.104	0.113	0.992	0.978	0.856	0.735	0.613	0.48	0.3	0.135	0.128	0.097	0.999	1.022	0.978	0.876	0.69	0.507	0.231	0.092	0.087	0.084	0.999576611	0.991458109	0.950689133	0.887589643	0.75117018	0.545684868	0.341886149	0.109106346	0.156867076	0.167139384	0.99770801	0.987099377	0.9538958	0.940272958	0.797180361	0.642469054	0.400899697	0.162650496	0.113847002	0.087472184
1	0.841	0.944	0.948	0.913	0.928	0.744	0.673	0.589	0.537	0.992	1.054	1.24	0.947	0.916	0.9	0.788	0.774	0.607	0.877	0.999	0.898	0.935	0.801	0.747	0.551	0.476	0.407	0.334	0.285	0.999576611	0.997886681	0.998189133	0.964018215	1.054027323	1.058184868	1.211529006	1.154820631	1.224367076	1.108925099	0.99770801	1.010599377	1.0183958	0.878272958	0.911180361	0.839969054	0.939399697	0.895650496	0.853847002	0.799472184
1	1.044	1.06	1.046	0.83	0.522	0.208	0.097	0.089	0.091	0.992	1.092	0.903	0.842	0.629	0.494	0.345	0.209	0.109	0.093	0.999	1.012	0.954	0.863	0.563	0.317	0.164	0.088	0.078	0.077	0.999576611	0.929465628	0.915162818	0.897702425	0.778501007	0.630684868	0.410344796	0.276925895	0.236077603	0.243267204	0.99770801	1.005299377	0.9255958	0.828672958	0.546080361	0.337069054	0.183799697	0.107050496	0.079847002	0.074872184
1	1.294	1.215	0.943	0.558	0.46	0.215	0.16	0.141	0.171	0.992	0.946	0.693	0.597	0.493	0.368	0.285	0.174	0.139	0.132	0.999	1.018	0.841	0.726	0.453	0.311	0.182	0.14	0.12	0.114	0.999576611	0.947886681	0.880689133	0.854018215	0.684027323	0.370684868	0.244029006	0.174820631	0.111867076	0.061425099	0.99770801	1.064349377	0.9721458	0.867022958	0.599930361	0.391219054	0.223149697	0.154400496	0.120097002	0.103222184
1	1.107	1.159	1.206	1.167	0.979	0.689	0.451	0.316	0.288	0.992	1.068	0.934	0.875	0.762	0.691	0.539	0.413	0.268	0.26	0.999	1.052	1.023	0.961	0.785	0.611	0.434	0.292	0.201	0.164	0.999576611	1.002686681	1.020289133	1.029018215	0.958627323	0.845484868	0.737629006	0.642820631	0.572267076	0.557025099	0.99770801	1.025115506	0.99557322	0.922627797	0.848115845	0.652952925	0.525770665	0.40024727	0.254088937	0.186730248
1	0.941	0.939	1.003	0.902	0.861	0.66	0.416	0.187	0.13	0.992	0.927	0.929	0.867	0.76	0.65	0.568	0.423	0.189	0.111	0.999	0.953	0.961	0.882	0.768	0.563	0.466	0.298	0.14	0.099	0.999576611	0.944621375	0.96772995	0.981263113	0.961680384	0.864562419	0.718008598	0.532779815	0.354418097	0.247751629	0.99770801	0.990599377	0.948673578	0.888272958	0.80006925	0.667469054	0.524677475	0.320372719	0.148569224	0.103361073
1	1.154	1.242	1.142	1.028	0.647	0.25	0.19	0.143	0.132	0.992	1.05	0.825	0.754	0.577	0.427	0.263	0.164	0.152	0.119	0.999	1.023	0.925	0.915	0.628	0.395	0.214	0.156	0.13	0.117	0.999576611	0.970002065	0.932227595	0.840941292	0.695565784	0.533761791	0.435952083	0.333666785	0.36321323	0.375078945	0.99770801	1.066517744	0.996303964	0.966130101	0.773629341	0.479918033	0.248328268	0.175599476	0.130326594	0.108451776
1	0.925	0.947	1.008	1	0.927	0.786	0.684	0.539	0.383	0.992	0.975	0.993	0.959	0.902	0.797	0.748	0.673	0.424	0.437	0.999	0.964	0.99	0.952	0.903	0.741	0.684	0.616	0.504	0.314	0.999576611	0.992633516	0.988062551	1.000885304	0.974533652	0.91745702	0.841908753	0.801592783	0.657879735	0.463798516	0.99770801	1.003815457	1.007327961	0.979705119	0.909873828	0.806991667	0.765944923	0.668150496	0.500743987	0.254220928
1	0.986	0.93	0.858	0.621	0.346	0.14	0.082	0.086	0.093	0.992	0.993	0.868	0.776	0.544	0.276	0.186	0.117	0.117	0.085	0.999	0.996	0.949	0.813	0.563	0.244	0.112	0.094	0.081	0.093	0.999576611	1.040074181	1.056939133	0.955580715	0.872152323	0.570372368	0.384966506	0.285445631	0.308742076	0.345175099	0.99770801	0.956125693	0.889185274	0.800904537	0.57762773	0.324442738	0.139136539	0.105913654	0.078452265	0.075130079
1	1.07	1.048	0.975	0.606	0.435	0.264	0.182	0.156	0.178	0.992	0.916	0.776	0.527	0.378	0.239	0.185	0.139	0.133	0.11	0.999	0.99	0.959	0.783	0.45	0.24	0.121	0.084	0.089	0.092	0.999576611	1.022886681	1.055689133	1.061518215	1.066527323	0.925684868	0.814029006	0.769820631	0.661867076	0.641425099	0.99770801	0.981849377	0.9421458	0.863272958	0.543680361	0.339969054	0.185649697	0.146900496	0.137597002	0.106972184
1	0.993	0.795	0.625	0.507	0.403	0.23	0.123	0.103	0.102	0.992	0.915	0.552	0.37	0.318	0.255	0.181	0.141	0.125	0.124	0.999	0.973	0.84	0.702	0.573	0.372	0.259	0.217	0.191	0.178	0.999576611	0.964040527	0.77184298	0.5686336	0.479796554	0.377607945	0.296336699	0.18828217	0.217636307	0.224117406	0.99770801	1.034546745	0.859843169	0.719062431	0.55512773	0.395890106	0.282426013	0.205518917	0.179241739	0.155261658
1	0.896	0.986	1.169	1.629	2.581	3.323	2.848	1.979	1.63	0.992	1.053	1.226	1.32	1.6	1.944	1.839	1.534	0.969	1.402	0.999	0.959	1.037	1.049	1.15	1.441	1.736	1.254	0.541	0.315	0.999576611	0.976342563	1.071792075	1.085782921	1.35057144	2.163184868	2.1097643	2.466438278	2.168043547	2.290101569	0.99770801	1.020599377	1.1758958	1.363272958	2.121180361	2.677469054	2.126899697	0.913150496	0.451347002	0.479472184
1	0.979	1.035	0.903	0.973	0.881	0.625	0.418	0.363	0.199	0.992	1.036	0.926	0.79	0.69	0.594	0.512	0.367	0.233	0.178	0.999	0.956	0.891	0.772	0.61	0.425	0.341	0.273	0.181	0.132	0.999576611	1.047886681	1.040689133	1.056518215	0.934027323	0.725684868	0.654029006	0.532320631	0.334367076	0.213925099	0.99770801	1.03393271	0.862562467	0.773272958	0.641180361	0.434135721	0.34023303	0.223150496	0.131347002	0.089472184
1	1.187	1.131	1.195	1.013	0.57	0.279	0.167	0.145	0.15	0.992	1.276	0.943	0.887	0.823	0.688	0.475	0.384	0.339	0.242	0.999	0.962	0.938	0.842	0.627	0.31	0.161	0.124	0.105	0.11	0.999576611	0.967886681	1.040689133	0.974018215	0.734027323	0.530684868	0.294029006	0.144820631	0.221867076	0.161425099	0.99770801	0.990599377	0.9158958	0.813272958	0.671180361	0.407469054	0.316899697	0.313150496	0.181347002	0.179472184
1	1.108	1.034	0.929	0.987	0.922	0.768	0.552	0.359	0.328	0.992	0.803	0.983	0.791	0.957	0.75	0.664	0.508	0.347	0.338	0.999	1.029	0.991	0.876	0.806	0.653	0.641	0.5	0.359	0.322	0.999576611	0.937886681	0.984689133	0.986018215	0.984027323	0.898684868	0.780029006	0.794820631	0.709867076	0.723425099	0.99770801	0.980599377	1.0538958	0.999272958	0.904180361	0.736469054	0.623899697	0.465150496	0.283347002	0.255472184
1	0.974	0.855	1.018	0.998	1.99	2.29	3.79	2.456	5.781	0.992	0.966	1.198	1.137	1.378	1.753	2.49	3.484	3.654	6.142	0.999	1.043	1.008	1.004	1.368	1.444	1.849	2.418	2.463	1.949	0.999576611	0.910386681	0.948189133	0.916518215	0.921527323	0.880684868	0.776529006	0.732320631	0.629367076	0.716425099	0.99770801	0.980599377	1.0058958	1.073272958	1.291180361	1.552469054	2.321899697	3.258150496	4.221347002	5.159472184
1	0.986	1.029	1.074	1.09	0.974	0.782	0.578	0.392	0.262	0.992	0.958	0.986	0.943	0.861	0.751	0.619	0.515	0.31	0.256	0.999	0.996	1.011	0.983	0.916	0.77	0.655	0.501	0.394	0.206	0.999576611	0.9869343	1.039260562	1.030208691	1.017598751	0.929018202	0.761409959	0.67839206	0.555914695	0.429520337	0.99770801	1.007364083	0.998787957	0.984890605	0.911180361	0.802321995	0.696605579	0.590601477	0.423945041	0.211727086
1	1.149	1.132	1.013	0.605	0.338	0.143	0.079	0.082	0.088	0.992	1.045	0.868	0.666	0.396	0.231	0.167	0.102	0.101	0.071	0.999	1.028	0.977	0.842	0.448	0.195	0.088	0.066	0.064	0.079	0.999576611	1.005520014	0.999122467	0.984818215	0.795593989	0.518818202	0.328229006	0.208487298	0.20790041	0.193258432	0.99770801	1.016463575	0.979167405	0.922223575	0.631180361	0.348518437	0.174831796	0.108150496	0.081347002	0.072404283
1	0.962	1.011	1.059	1.03	0.822	0.472	0.21	0.131	0.106	0.992	0.989	0.963	0.925	0.813	0.611	0.379	0.203	0.129	0.096	0.999	0.973	1.003	0.972	0.902	0.683	0.462	0.201	0.109	0.092	0.999576611	0.972819113	1.008391836	0.998950647	0.925581377	0.733995679	0.503961439	0.273671983	0.226867076	0.19527645	0.99770801	1.006329714	0.967468834	0.927542621	0.805899462	0.612581413	0.372012057	0.179330272	0.114043631	0.085258701
1	1.196	1.07	0.851	0.458	0.36	0.184	0.112	0.108	0.115	0.992	1.079	0.788	0.522	0.336	0.228	0.19	0.126	0.129	0.102	0.999	1.045	0.878	0.681	0.413	0.236	0.122	0.093	0.082	0.097	0.999576611	1.009040527	0.94059298	0.766229753	0.4447004	0.31972333	0.201721314	0.134339862	0.183597846	0.167482791	0.99770801	0.978799377	0.8640958	0.612472958	0.331380361	0.218669054	0.127499697	0.105350496	0.070747002	0.083872184
1	0.826	0.853	0.813	0.559	0.31	0.148	0.104	0.105	0.119	0.992	1	0.888	0.74	0.441	0.319	0.215	0.169	0.165	0.146	0.999	0.99	0.886	0.745	0.516	0.196	0.133	0.091	0.094	0.095	0.999576611	1.000472888	1.08051672	1.067638905	1.010923874	0.447409006	0.294891075	0.202234424	0.236522249	0.235045788	0.99770801	0.95082665	0.936123073	0.793954776	0.556975816	0.275196327	0.151331515	0.114968678	0.087710638	0.090381275
1	0.891	0.967	0.997	1.06	0.891	0.623	0.368	0.228	0.15	0.992	0.961	0.928	0.977	0.878	0.803	0.675	0.549	0.234	0.182	0.999	1.198	0.996	0.969	0.763	0.556	0.407	0.283	0.153	0.114	0.999576611	0.857886681	0.880689133	0.954018215	0.854027323	0.750684868	0.924029006	0.384820631	0.261867076	0.451425099	0.99770801	1.031599377	0.9508958	0.941272958	0.908180361	0.764469054	0.638899697	0.464150496	0.287347002	0.144472184
1	0.969	1.02	1.103	1.088	0.975	0.89	0.765	0.631	0.641	0.992	0.936	0.99	0.939	0.93	0.826	0.783	0.718	0.5	0.646	0.999	0.997	0.988	0.967	0.886	0.78	0.686	0.635	0.588	0.546	0.999576611	0.948740339	0.996176938	1.020847483	0.990124884	0.950197063	0.829516811	0.872503558	0.728940247	0.64557144	0.99770801	0.98254853	0.978014445	0.983018721	0.951349853	0.859333461	0.876814951	0.798997954	0.743465646	0.685658625
1	0.903	0.954	1.027	1.031	0.98	0.848	0.707	0.573	0.523	0.992	0.962	0.987	0.978	0.937	0.826	0.77	0.655	0.456	0.545	0.999	0.969	1.016	0.967	0.928	0.78	0.714	0.637	0.553	0.483	0.999576611	0.975008983	0.995473306	0.991572172	0.97924315	0.91867048	0.811259222	0.757914157	0.607190817	0.546533012	0.99770801	0.997623187	0.983650903	0.949735543	0.903935463	0.808591503	0.771899697	0.697589272	0.591347002	0.535033408
1	0.977	0.892	0.817	0.644	0.509	0.352	0.283	0.237	0.271	0.992	0.908	0.869	0.778	0.672	0.487	0.379	0.303	0.227	0.263	0.999	0.998	0.917	0.796	0.633	0.424	0.347	0.27	0.246	0.269	0.999576611	1.014553348	0.909022467	0.789018215	0.805693989	0.679851535	0.554029006	0.473153965	0.434367076	0.418925099	0.99770801	1.043599377	1.0018958	0.884272958	0.727180361	0.534469054	0.407899697	0.356150496	0.305347002	0.296472184
1	0.942	0.992	1.062	1.152	1.118	0.938	0.713	0.483	0.363	0.992	0.963	0.991	0.973	0.956	0.885	0.77	0.568	0.312	0.282	0.999	0.966	1.005	0.946	0.955	0.841	0.758	0.576	0.436	0.313	0.999576611	0.951183384	0.965963859	0.99429294	0.989027323	0.906673879	0.695127907	0.619820631	0.52560334	0.517469055	0.99770801	1.010599377	1.0108958	0.968272958	0.946180361	0.842469054	0.756899697	0.678150496	0.516347002	0.409472184
1	0.891	0.879	0.94	0.989	0.912	0.664	0.436	0.33	0.271	0.992	1.193	1.149	0.96	0.873	0.728	0.635	0.43	0.283	0.305	0.999	1.008	1.022	0.965	0.833	0.604	0.467	0.298	0.199	0.16	0.999576611	1.002298446	0.968924427	0.870782921	0.797850852	0.571567221	0.442852536	0.333938278	0.315690606	0.299660393	0.99770801	1.00018271	0.987979134	0.914106291	0.846597028	0.654552387	0.50648303	0.27648383	0.160513669	0.123222184
1	0.839	0.835	0.553	0.333	0.305	0.155	0.085	0.086	0.106	0.992	0.916	0.963	0.517	0.413	0.288	0.245	0.214	0.159	0.142	0.999	1.003	0.888	0.552	0.38	0.229	0.164	0.153	0.121	0.139	0.999576611	1.020108903	0.826800244	0.540129326	0.302360656	0.244573757	0.17236234	0.097598409	0.158533743	0.143091765	0.99770801	0.935599377	0.7858958	0.483272958	0.321180361	0.242469054	0.161899697	0.138150496	0.111347002	0.099472184
1	0.898	0.947	1.16	1.568	1.923	1.283	0.658	0.349	0.211	0.992	0.985	1.1	1.258	1.614	1.971	1.367	0.767	0.299	0.224	0.999	0.994	1.05	1.106	1.462	1.75	1.146	0.567	0.337	0.203	0.999576611	0.936386681	0.875689133	1.035268215	1.593277323	1.716684868	1.061279006	0.670070631	0.467367076	0.419675099	0.99770801	0.99377142	1.008153865	1.07079984	1.431610469	1.424834645	1.102222278	0.54336555	0.282207217	0.186945302
1	0.977	0.96	1.066	1.059	0.742	0.395	0.182	0.159	0.148	0.992	1.086	0.972	0.884	0.81	0.653	0.487	0.344	0.235	0.247	0.999	0.877	0.886	0.849	0.745	0.565	0.37	0.229	0.148	0.143	0.999576611	1.013886681	1.030689133	0.970018215	0.877027323	0.699684868	0.494029006	0.364820631	0.322867076	0.295425099	0.99770801	1.005893495	1.028542859	0.935331781	0.774121538	0.558351407	0.362487932	0.204621085	0.126935237	0.133883949
1	0.92	0.945	0.981	1.012	0.972	0.81	0.775	0.683	0.739	0.992	1.025	0.986	1.022	0.916	0.842	0.754	0.731	0.437	0.629	0.999	0.969	1.003	0.978	0.9	0.805	0.731	0.723	0.601	0.715	0.999576611	0.963824181	0.927407883	0.988393215	0.927152323	0.890372368	0.666060256	0.836695631	0.714523326	0.731425099	0.99770801	0.997888534	0.995293391	0.967670548	0.922445421	0.857890741	0.790875601	0.772548087	0.661166279	0.678448088
1	1.034	1.078	1.136	1.038	0.652	0.166	0.085	0.084	0.093	0.992	0.986	0.98	0.937	0.777	0.551	0.239	0.121	0.119	0.082	0.999	0.963	0.983	0.954	0.838	0.559	0.199	0.068	0.063	0.069	0.999576611	0.984970014	1.019689133	1.022851548	0.958027323	0.725184868	0.379529006	0.204820631	0.22670041	0.235591765	0.99770801	1.009121116	0.997200148	0.963272958	0.804049926	0.50755601	0.18681274	0.106020062	0.069868741	0.070863488
1	1.024	0.83	0.733	0.503	0.325	0.14	0.1	0.086	0.101	0.992	0.932	0.773	0.631	0.377	0.214	0.165	0.126	0.116	0.082	0.999	1.008	0.908	0.694	0.438	0.164	0.094	0.063	0.063	0.074	0.999576611	0.997886681	0.945689133	0.889018215	0.649027323	0.370684868	0.229029006	0.154820631	0.191867076	0.171425099	0.99770801	0.990599377	0.879229134	0.713272958	0.447847028	0.257469054	0.15023303	0.10648383	0.081347002	0.079472184
1	0.992	1.008	1.036	1.075	0.925	0.918	0.55	0.366	0.336	0.992	0.916	1.019	0.976	0.976	0.856	0.782	0.59	0.302	0.278	0.999	0.857	0.942	0.795	0.783	0.537	0.508	0.313	0.286	0.259	0.999576611	0.988463604	0.99261221	1.02440283	1.026142707	0.891646407	0.805952083	0.808859093	0.653790153	0.64296356	0.99770801	0.897027948	0.934467229	0.841130101	0.83975179	0.646040482	0.536899697	0.268150496	0.175632716	0.181615041
1	0.999	1.055	1.123	1.163	0.985	0.685	0.465	0.326	0.286	0.992	0.998	1	1.021	0.938	0.758	0.584	0.405	0.273	0.23	0.999	0.963	1.003	0.949	0.833	0.519	0.404	0.333	0.268	0.209	0.999576611	1.017886681	1.075689133	1.039018215	1.124027323	0.770684868	0.629029006	0.594820631	0.531867076	0.591425099	0.99770801	0.986154933	0.983673578	0.979384069	0.901180361	0.628580165	0.498010808	0.394261607	0.301347002	0.240027739
1	1.067	0.941	0.742	0.421	0.285	0.103	0.06	0.076	0.08	0.992	0.91	0.698	0.514	0.365	0.232	0.16	0.101	0.116	0.07	0.999	0.949	0.834	0.644	0.377	0.201	0.096	0.082	0.065	0.083	0.999576611	0.997886681	0.988189133	1.031518215	0.906527323	0.555684868	0.346529006	0.289820631	0.284367076	0.261425099	0.99770801	0.958099377	0.9308958	0.798272958	0.563680361	0.292469054	0.179399697	0.130650496	0.106347002	0.066972184
1	0.962	0.945	0.993	0.86	0.696	0.562	0.356	0.317	0.34	0.992	0.961	0.858	0.719	0.667	0.491	0.411	0.342	0.251	0.27	0.999	0.974	0.892	0.8	0.593	0.406	0.279	0.22	0.188	0.193	0.999576611	0.995334598	1.0057933	0.954122382	0.914027323	0.860893202	0.809133173	0.799820631	0.682804576	0.681320932	0.99770801	0.938099377	0.9030833	0.792335458	0.683055361	0.494656554	0.357837197	0.239087996	0.192284502	0.218534684
1	1.092	1.119	1.114	1.097	0.755	0.292	0.15	0.126	0.121	0.992	0.956	0.878	0.822	0.698	0.513	0.31	0.199	0.154	0.127	0.999	1.054	1.003	0.979	0.781	0.488	0.199	0.111	0.098	0.105	0.999576611	1.147886681	1.150689133	1.124018215	0.904027323	0.540684868	0.464029006	0.404820631	0.481867076	0.431425099	0.99770801	0.98902043	0.978527379	0.925904537	0.772759309	0.508521685	0.249531276	0.142097865	0.112399634	0.093156394
1	1.071	1.043	1.052	0.891	0.517	0.28	0.195	0.162	0.188	0.992	0.983	0.924	0.768	0.523	0.288	0.213	0.159	0.13	0.119	0.999	0.983	0.958	0.849	0.603	0.299	0.134	0.143	0.078	0.069	0.999576611	0.967886681	1.020689133	0.964018215	0.724027323	0.430684868	0.244029006	0.214820631	0.211867076	0.181425099	0.99770801	0.969999377	0.8856958	0.816072958	0.566580361	0.323069054	0.182899697	0.109750496	0.103947002	0.098872184
1	1.019	1.035	1.067	1.104	1.111	0.922	0.921	0.945	0.89	0.992	1.034	1.066	0.895	0.783	0.764	0.555	0.473	0.404	0.61	0.999	1.098	0.973	0.971	0.84	0.745	0.498	0.503	0.544	0.637	0.999576611	0.922886681	1.000689133	1.019018215	1.014027323	0.750684868	0.569029006	0.574820631	0.586867076	0.866425099	0.99770801	0.991508468	1.0058958	0.978727503	0.876634907	0.725650872	0.647808788	0.609514133	0.663165184	0.627654002
1	0.858	0.796	0.69	0.529	0.27	0.108	0.071	0.088	0.098	0.992	0.959	0.885	0.704	0.483	0.247	0.161	0.101	0.086	0.066	0.999	0.927	0.841	0.61	0.436	0.178	0.072	0.071	0.071	0.084	0.999576611	0.953209261	0.901334295	0.784502086	0.700801516	0.316813901	0.173383845	0.08901418	0.140738044	0.12207026	0.99770801	0.926275053	0.843598503	0.692597282	0.499153334	0.236117702	0.121224021	0.10666401	0.078509164	0.07595867
1	0.959	1.032	1.088	1.012	0.956	0.746	0.498	0.306	0.256	0.992	1.086	1.108	1.022	0.913	0.698	0.495	0.334	0.179	0.192	0.999	0.967	1.058	1.033	0.843	0.553	0.322	0.279	0.184	0.159	0.999576611	0.891220014	1.034022467	0.944018215	0.934027323	0.884018202	0.780695673	0.721487298	0.761867076	0.768091765	0.99770801	1.012599377	1.0688958	0.937272958	0.847180361	0.652469054	0.387899697	0.240150496	0.133347002	0.118472184
1	0.967	0.987	1.028	1.007	0.915	0.802	0.528	0.235	0.161	0.992	0.939	0.929	0.916	0.858	0.769	0.645	0.519	0.318	0.283	0.999	1.05	1.04	0.991	0.799	0.582	0.444	0.312	0.208	0.166	0.999576611	0.986756544	1.001990503	1.004497667	1.012246501	0.960513635	0.841768732	0.862217892	0.780873926	0.73851414	0.99770801	0.981224377	1.0046458	0.945772958	0.857430361	0.693719054	0.555024697	0.336275496	0.197597002	0.161972184
1	1.043	1.078	1.101	1.108	0.935	0.547	0.271	0.195	0.16	0.992	1.004	0.95	0.894	0.761	0.672	0.436	0.252	0.169	0.135	0.999	1.016	1.008	0.979	0.834	0.637	0.373	0.186	0.136	0.123	0.999576611	1.007886681	1.027413271	1.009018215	0.997303185	0.85396073	0.713511765	0.477234424	0.410142938	0.424356133	0.99770801	1.003099377	0.9683958	0.953272958	0.896180361	0.749969054	0.549399697	0.330650496	0.216347002	0.134472184
1	1.436	1.468	1.574	0.916	0.47	0.242	0.15	0.143	0.133	0.992	1.004	0.815	0.652	0.408	0.16	0.105	0.094	0.104	0.089	0.999	1.104	0.995	0.982	0.539	0.264	0.141	0.105	0.105	0.105	0.999576611	1.015505728	1.01687961	1.001637263	0.892360656	0.681637249	0.524981387	0.42386825	0.402343267	0.401663194	0.99770801	1.107027948	0.998752943	0.988272958	0.670466075	0.312469054	0.14975684	0.116721925	0.084204145	0.092329327
1	1.109	1.145	0.823	0.653	0.465	0.405	0.415	0.456	0.496	0.992	0.841	0.778	0.847	0.933	0.933	0.51	0.499	0.624	0.532	0.999	1.143	0.858	0.829	0.438	0.449	0.284	0.303	0.323	0.349	0.999576611	0.921220014	1.079022467	0.892351548	0.795693989	0.764018202	0.770695673	0.546487298	0.53020041	0.554758432	0.99770801	0.645599377	0.3658958	0.403272958	0.231180361	0.227469054	0.181899697	0.203150496	0.206347002	0.219472184
1	1.145	1.118	1.005	0.797	0.406	0.234	0.15	0.136	0.137	0.992	1.049	0.813	0.708	0.45	0.228	0.181	0.125	0.119	0.096	0.999	0.979	0.967	0.904	0.558	0.245	0.131	0.106	0.098	0.106	0.999576611	1.067886681	1.070689133	0.934018215	0.554027323	0.200684868	0.184029006	0.104820631	0.101867076	0.131425099	0.99770801	0.966849377	0.8246458	0.742022958	0.547430361	0.321219054	0.139399697	0.108150496	0.080097002	0.080722184
1	0.939	0.949	1.024	1.008	0.911	0.598	0.212	0.138	0.123	0.992	0.946	1.024	0.991	0.981	0.857	0.632	0.28	0.152	0.109	0.999	0.994	0.992	0.893	0.866	0.724	0.495	0.211	0.124	0.104	0.999576611	0.907886681	1.000689133	0.984018215	1.084027323	1.080684868	1.024029006	1.114820631	0.881867076	0.771425099	0.99770801	0.9876924	0.927523707	0.894900865	0.858389663	0.738166728	0.491667139	0.203848171	0.140881886	0.09121637
1	1.342	1.331	1.117	0.626	0.464	0.271	0.213	0.149	0.164	0.992	1.038	0.874	0.77	0.506	0.361	0.287	0.205	0.138	0.12	0.999	0.973	0.858	0.666	0.436	0.249	0.161	0.106	0.104	0.099	0.999576611	0.937886681	0.984189133	1.017018215	1.012027323	0.983684868	1.101029006	0.937320631	0.933867076	0.850925099	0.99770801	1.049979542	0.977920594	0.838272958	0.581097717	0.437427732	0.278511267	0.16678686	0.110313944	0.102447391
1	1.288	1.127	0.645	0.349	0.298	0.142	0.101	0.099	0.099	0.992	0.962	0.589	0.422	0.275	0.198	0.148	0.108	0.118	0.108	0.999	1.072	0.819	0.473	0.297	0.167	0.094	0.076	0.082	0.085	0.999576611	0.979063151	0.95480678	0.861371156	0.686968499	0.577449574	0.38608783	0.385114749	0.348631782	0.28995451	0.99770801	1.018175135	0.812259437	0.475848715	0.296331876	0.226105417	0.145384545	0.110120193	0.081195487	0.081593396
1	0.985	1.013	1.07	1.061	0.994	0.786	0.688	0.621	0.558	0.992	0.993	1.054	0.993	0.914	0.826	0.696	0.653	0.419	0.505	0.999	1.006	1.041	0.973	0.91	0.748	0.624	0.548	0.508	0.449	0.999576611	1.04696925	1.080964363	1.09034849	1.075495213	0.992152758	0.754808823	0.821059163	0.711637718	0.626700328	0.99770801	0.995918526	1.004831971	0.96657083	0.915754829	0.763426501	0.656474165	0.577405815	0.513581044	0.460429631
1	0.874	0.92	0.989	0.905	0.646	0.329	0.192	0.141	0.127	0.992	1.002	1.153	1.07	0.943	0.686	0.461	0.326	0.2	0.191	0.999	1.026	1.017	0.989	0.772	0.432	0.261	0.17	0.123	0.111	0.999576611	0.995524043	1.018875947	1.046106127	1.0459504	0.985959594	0.833149885	0.884381071	0.709559384	0.654941582	0.99770801	0.96770464	0.948790537	0.928272958	0.852496151	0.681942738	0.437952329	0.254203128	0.163715423	0.148945868
1	1.256	0.98	0.56	0.421	0.325	0.15	0.096	0.091	0.086	0.992	0.914	0.724	0.563	0.444	0.307	0.245	0.154	0.122	0.101	0.999	0.95	0.755	0.506	0.402	0.224	0.131	0.086	0.084	0.098	0.999576611	0.997886681	0.915689133	0.761518215	0.664027323	0.580684868	0.444029006	0.392320631	0.419367076	0.413925099	0.99770801	0.994445531	0.879741954	0.710965265	0.492718823	0.272853669	0.159207389	0.116227419	0.090577771	0.068702953
1	1.055	1.086	1.255	1.048	0.602	0.316	0.181	0.162	0.129	0.992	0.93	0.893	0.811	0.726	0.504	0.352	0.219	0.161	0.176	0.999	0.945	0.878	0.822	0.542	0.325	0.16	0.104	0.091	0.085	0.999576611	0.953113954	0.989325497	1.024245488	1.069027323	0.974775777	0.780392643	0.759820631	0.637321622	0.537220553	0.99770801	0.960011142	0.947072271	0.861214134	0.649709773	0.371292583	0.205723226	0.127562261	0.088405825	0.084178066
1	1.224	1.17	0.968	0.576	0.394	0.21	0.127	0.127	0.131	0.992	1.032	0.782	0.641	0.396	0.275	0.21	0.157	0.129	0.099	0.999	1.022	0.891	0.751	0.437	0.254	0.149	0.118	0.109	0.109	0.999576611	1.040386681	1.065689133	0.989018215	0.877777323	0.696934868	0.567779006	0.361070631	0.364367076	0.450175099	0.99770801	1.002952318	0.970013448	0.899743546	0.580003891	0.294527877	0.164546756	0.134915202	0.103111708	0.095942772
1	1.06	0.99	0.836	0.508	0.289	0.116	0.085	0.093	0.095	0.992	0.955	0.825	0.608	0.416	0.292	0.22	0.177	0.144	0.139	0.999	0.966	0.822	0.596	0.382	0.178	0.081	0.076	0.082	0.093	0.999576611	1.127886681	0.970689133	0.624018215	0.754027323	0.570684868	0.504029006	0.634820631	0.531867076	0.511425099	0.99770801	0.932137839	0.798972724	0.659042189	0.413488053	0.216315208	0.110745851	0.083150496	0.080193156	0.074472184
1	1.019	1.095	1.091	0.931	0.745	0.373	0.195	0.15	0.16	0.992	0.856	0.823	0.847	0.678	0.518	0.37	0.189	0.134	0.102	0.999	0.911	0.823	0.784	0.646	0.351	0.189	0.118	0.093	0.086	0.999576611	0.617886681	0.650689133	0.909018215	0.584027323	0.400684868	0.084029006	0.069820631	0.136867076	0.121425099	0.99770801	0.960599377	0.8858958	0.903272958	0.781180361	0.702469054	0.466899697	0.218150496	0.136347002	0.099472184
1	0.97	0.964	0.976	0.875	0.743	0.581	0.404	0.205	0.169	0.992	0.986	0.956	0.879	0.732	0.586	0.449	0.352	0.203	0.162	0.999	1.029	1.015	0.918	0.758	0.498	0.356	0.263	0.179	0.144	0.999576611	0.767886681	0.770689133	0.724018215	0.454027323	0.250684868	0.074029006	0.044820631	0.101867076	0.051425099	0.99770801	1.030599377	0.9258958	0.878272958	0.921180361	0.777469054	0.546899697	0.348150496	0.176347002	0.119472184
1	1.275	1.13	1.042	0.85	0.542	0.195	0.21	0.128	0.167	0.992	1.051	0.898	0.822	0.688	0.443	0.255	0.174	0.169	0.142	0.999	1.003	0.875	0.732	0.493	0.265	0.101	0.086	0.084	0.079	0.999576611	1.026458109	1.005689133	0.904018215	0.844027323	0.53211344	0.269029006	0.210534917	0.222581362	0.194282241	0.99770801	1.029170806	0.884467229	0.703272958	0.461180361	0.250326197	0.144042554	0.113150496	0.077061288	0.089472184
1	0.855	0.91	0.909	0.809	0.547	0.298	0.236	0.199	0.198	0.992	0.863	1.196	0.79	0.723	0.651	0.452	0.317	0.229	0.322	0.999	0.858	0.872	0.706	0.517	0.291	0.197	0.155	0.135	0.135	0.999576611	0.903886681	0.955689133	1.236018215	1.201027323	1.764684868	1.545029006	2.335820631	2.004867076	3.271425099	0.99770801	0.941508468	0.926804891	0.745545685	0.613907634	0.36883269	0.220081515	0.179514133	0.135437911	0.13583582
1	0.689	0.865	0.973	0.883	0.535	0.255	0.065	0.156	0.116	0.992	1.251	0.948	1.202	0.748	0.418	0.275	0.174	0.119	0.112	0.999	1.098	1.123	0.939	0.738	0.374	0.204	0.118	0.198	0.204	0.999576611	1.077886681	1.010689133	0.994018215	0.964027323	0.680684868	0.534029006	0.354820631	0.331867076	0.401425099	0.99770801	0.917266044	0.842562467	0.723272958	0.737847028	0.340802387	0.176899697	0.099817163	0.074680335	0.099472184
1	1.119	1.063	0.996	0.568	0.367	0.203	0.141	0.157	0.141	0.992	0.956	0.843	0.637	0.473	0.303	0.195	0.144	0.129	0.097	0.999	1.03	0.887	0.759	0.435	0.227	0.156	0.1	0.085	0.094	0.999576611	1.052886681	0.975689133	0.869018215	0.729027323	0.560684868	0.534029006	0.284820631	0.316867076	0.416425099	0.99770801	1.000599377	0.9058958	0.803272958	0.511180361	0.297469054	0.196899697	0.153150496	0.071347002	0.069472184
1	1.045	1.083	1.095	1.045	0.862	0.565	0.334	0.205	0.168	0.992	0.966	0.943	0.917	0.773	0.618	0.465	0.374	0.289	0.262	0.999	0.993	1.011	0.963	0.81	0.588	0.422	0.256	0.17	0.13	0.999576611	0.997886681	0.961522467	0.992351548	0.819027323	0.615684868	0.40236234	0.223153965	0.206033743	0.184758432	0.99770801	1.025599377	1.0208958	0.985272958	0.883180361	0.715469054	0.519899697	0.339150496	0.154347002	0.122472184
1	0.991	0.713	0.451	0.358	0.296	0.123	0.074	0.069	0.081	0.992	0.858	0.567	0.437	0.351	0.239	0.184	0.113	0.116	0.085	0.999	0.951	0.697	0.441	0.353	0.186	0.093	0.071	0.073	0.081	0.999576611	0.990239622	0.936865604	0.831959391	0.726086146	0.646273104	0.453146653	0.184232396	0.18010237	0.14877804	0.99770801	0.970599377	0.7902708	0.607022958	0.494305361	0.360594054	0.189399697	0.106900496	0.089472002	0.082597184
1	1.039	0.977	0.817	0.537	0.38	0.171	0.104	0.102	0.114	0.992	0.979	0.896	0.703	0.493	0.361	0.239	0.164	0.126	0.105	0.999	1.002	1.016	0.793	0.467	0.25	0.141	0.087	0.088	0.091	0.999576611	0.991220014	0.934022467	0.831518215	0.469027323	0.294851535	0.169029006	0.067320631	0.129367076	0.118925099	0.99770801	1.004599377	0.9188958	0.667272958	0.432180361	0.273469054	0.150899697	0.117150496	0.090347002	0.081472184
1	0.888	0.914	0.963	0.933	0.82	0.61	0.503	0.337	0.301	0.992	0.93	0.953	0.918	0.87	0.802	0.654	0.505	0.421	0.372	0.999	0.969	0.993	0.96	0.888	0.694	0.579	0.478	0.381	0.33	0.999576611	1.007386681	1.005064133	0.976268215	0.926152323	0.839934868	0.703279006	0.552695631	0.438117076	0.401425099	0.99770801	0.989170806	0.964467229	0.916606291	0.86022798	0.721754768	0.645947316	0.507436211	0.380394621	0.348519803
1	0.989	1.045	1.033	1.028	0.925	0.735	0.665	0.581	0.616	0.992	0.894	0.951	0.983	1.001	0.916	0.868	0.742	0.557	0.947	0.999	0.963	1.003	0.949	0.923	0.772	0.685	0.59	0.584	0.691	0.999576611	0.897886681	0.890689133	1.039018215	1.094027323	0.925684868	0.844029006	0.754820631	1.086867076	1.006425099	0.99770801	1.086313663	1.030181515	0.846130101	0.864037504	0.660326197	0.598328268	0.426007639	0.377061288	0.37518647
1	1.108	1.069	0.926	0.548	0.355	0.16	0.092	0.098	0.099	0.992	0.996	0.788	0.622	0.253	0.113	0.065	0.044	0.044	0.042	0.999	0.983	0.968	0.749	0.493	0.289	0.134	0.123	0.108	0.099	0.999576611	1.037886681	1.065689133	0.874018215	0.544027323	0.395684868	0.209029006	0.029820631	0.141867076	0.106425099	0.99770801	1.016963013	1.008623073	0.902363867	0.509362179	0.322923599	0.175990606	0.153150496	0.113165184	0.128563093
1	0.912	1.007	1.033	1.06	1.001	0.857	0.749	0.619	0.471	0.992	1.011	1.149	0.979	0.874	0.802	0.638	0.612	0.401	0.49	0.999	0.998	1.019	0.975	0.894	0.707	0.678	0.605	0.554	0.474	0.999576611	1.018997792	1.060689133	1.071240437	1.039027323	0.892351535	0.944584562	0.830376187	0.74020041	0.80253621	0.99770801	0.974546745	0.970632643	0.914325589	0.861706677	0.714574317	0.631373381	0.566834707	0.46661016	0.406577447
1	0.883	0.9	1.033	0.95	0.822	0.513	0.246	0.122	0.095	0.992	1.051	1.401	1.371	1.316	1.062	0.846	0.556	0.18	0.153	0.999	1.005	1.053	1.038	0.888	0.671	0.501	0.261	0.106	0.09	0.999576611	1.021068499	1.037507315	1.024018215	1.001754595	0.846593959	0.715847188	0.629820631	0.530957985	0.48824328	0.99770801	0.933530412	0.941930283	0.906376406	0.812387258	0.668503537	0.42931349	0.230564289	0.101864243	0.096368736
1	0.981	1.007	1.016	0.756	0.387	0.2	0.132	0.139	0.132	0.992	1.006	0.985	0.854	0.555	0.324	0.237	0.167	0.153	0.122	0.999	1.011	1.024	0.921	0.606	0.258	0.165	0.13	0.134	0.135	0.999576611	1.055159408	1.063719436	0.997654579	0.830087929	0.563715171	0.378271431	0.259366086	0.282473137	0.315364493	0.99770801	1.016094873	1.015130035	0.968272958	0.744423604	0.397243829	0.246404202	0.188150496	0.151842497	0.141724436
1	1.14	1.071	0.803	0.441	0.258	0.08	0.041	0.058	0.085	0.992	0.939	0.66	0.389	0.221	0.11	0.075	0.049	0.074	0.052	0.999	1.086	1.03	0.793	0.398	0.161	0.039	0.035	0.049	0.064	0.999576611	0.972886681	0.784022467	0.485684882	0.270693989	0.192351535	0.095695673	0.043153965	0.11020041	0.079758432	0.99770801	1.008599377	0.8308958	0.595272958	0.380180361	0.196469054	0.085899697	0.063150496	0.062347002	0.063472184
1	1.064	0.925	0.752	0.565	0.48	0.274	0.217	0.184	0.144	0.992	0.964	0.699	0.558	0.407	0.287	0.205	0.185	0.143	0.114	0.999	0.987	0.809	0.562	0.408	0.227	0.153	0.128	0.125	0.119	0.999576611	1.076220014	1.005689133	0.890684882	0.692360656	0.572351535	0.414029006	0.338153965	0.34020041	0.314758432	0.99770801	0.990599377	0.8008958	0.598272958	0.426180361	0.262469054	0.226899697	0.188150496	0.136347002	0.134472184
1	1.187	1.123	1.154	1.111	0.701	0.211	0.157	0.141	0.139	0.992	1.015	0.915	0.841	0.7	0.43	0.212	0.163	0.119	0.088	0.999	0.979	0.958	0.861	0.679	0.4	0.139	0.104	0.08	0.095	0.999576611	0.985267633	1.019736752	1.011875358	0.890693989	0.543065821	0.297124244	0.176011108	0.181390886	0.166425099	0.99770801	0.990877155	0.9633958	0.943828513	0.789791472	0.474691276	0.234955253	0.17398383	0.106347002	0.108083295
1	1.326	0.984	1.202	1.111	1.201	0.866	0.854	0.466	0.491	0.992	1.033	0.913	0.892	0.767	0.639	0.448	0.243	0.156	0.173	0.999	1.042	0.972	1.013	0.755	0.555	0.349	0.166	0.149	0.119	0.999576611	0.922886681	1.265689133	0.799018215	0.919027323	1.280684868	0.684029006	1.704820631	0.941867076	0.806425099	0.99770801	1.114138703	0.964772205	0.971025767	0.831966878	0.545502762	0.30369745	0.173431395	0.12926835	0.104472184
1	0.829	0.925	1.083	0.673	0.315	0.155	0.115	0.116	0.126	0.992	1.026	1.003	0.977	0.603	0.278	0.175	0.144	0.119	0.082	0.999	1.091	1.043	0.964	0.751	0.514	0.394	0.29	0.28	0.219	0.999576611	0.882886681	0.900689133	0.989018215	0.969027323	1.405684868	0.959029006	1.054820631	0.841867076	1.226425099	0.99770801	0.933099377	0.8983958	0.753272958	0.521180361	0.227469054	0.114399697	0.085650496	0.063847002	0.054472184
1	0.893	0.919	0.89	0.849	0.811	0.889	1.115	1.369	1.356	0.992	0.906	0.893	0.737	0.578	0.348	0.39	0.449	0.459	0.707	0.999	0.923	0.958	0.824	0.778	0.544	0.669	0.818	0.998	0.899	0.999576611	0.957886681	0.930689133	0.864018215	0.744027323	0.540684868	0.504029006	0.439820631	0.461867076	0.546425099	0.99770801	0.940599377	0.9558958	0.873272958	0.931180361	0.787469054	0.866899697	0.923150496	1.021347002	0.819472184
1	1.169	1.035	0.766	0.419	0.326	0.151	0.088	0.096	0.108	0.992	0.983	0.753	0.518	0.307	0.214	0.156	0.108	0.117	0.079	0.999	0.971	0.856	0.618	0.361	0.208	0.117	0.094	0.076	0.084	0.999576611	0.977886681	1.100689133	0.914018215	0.804027323	0.590684868	0.364029006	0.474820631	0.401867076	0.471425099	0.99770801	1.023757272	0.903922116	0.693536116	0.454732993	0.299837475	0.208215486	0.133150496	0.108452265	0.114735342
1	1.173	1.167	1.266	1.149	0.804	0.366	0.184	0.139	0.135	0.992	1.111	0.893	0.793	0.48	0.339	0.217	0.15	0.133	0.117	0.999	1.011	0.899	0.822	0.541	0.354	0.165	0.103	0.082	0.087	0.999576611	1.050886681	0.962689133	0.885018215	0.671027323	0.375684868	0.237029006	0.135820631	0.161867076	0.180425099	0.99770801	0.975599377	0.984229134	0.858272958	0.602847028	0.409135721	0.25023303	0.13148383	0.083013669	0.084472184
1	1.063	1.042	0.968	0.894	0.743	0.549	0.419	0.344	0.215	0.992	1.018	1.012	0.784	0.655	0.548	0.466	0.361	0.281	0.239	0.999	1.011	0.946	0.8	0.569	0.386	0.306	0.241	0.183	0.14	0.999576611	1.041121975	1.055983251	0.976665274	0.927556735	0.793626045	0.724323124	0.618055925	0.506867076	0.718483922	0.99770801	0.986154933	1.004229134	0.868828513	0.715624806	0.476357943	0.364677475	0.277594941	0.194680335	0.144472184
1	1.131	0.902	0.548	0.355	0.317	0.128	0.095	0.109	0.104	0.992	1.032	0.667	0.429	0.367	0.278	0.193	0.13	0.143	0.11	0.999	1.005	0.869	0.599	0.414	0.229	0.119	0.101	0.11	0.093	0.999576611	0.990781418	0.849636502	0.582702425	0.412448375	0.378316447	0.231397427	0.179294316	0.201603918	0.182214572	0.99770801	1.012027948	0.9258958	0.688987244	0.52475179	0.39818334	0.243328268	0.191007639	0.185632716	0.15518647
1	1.195	1.074	0.581	0.365	0.291	0.138	0.097	0.093	0.11	0.992	1.041	0.651	0.386	0.289	0.174	0.128	0.103	0.105	0.076	0.999	0.995	0.766	0.374	0.265	0.118	0.057	0.046	0.061	0.07	0.999576611	1.004250317	0.921370952	0.703109124	0.581072777	0.475684868	0.30016537	0.265275177	0.279594349	0.28324328	0.99770801	1.007266044	0.894229134	0.614106291	0.412847028	0.255802387	0.16023303	0.107317163	0.084680335	0.086972184
1	1.158	1.135	1.013	0.604	0.377	0.158	0.105	0.123	0.119	0.992	1.041	0.835	0.649	0.393	0.27	0.188	0.154	0.144	0.124	0.999	1.034	0.951	0.745	0.428	0.227	0.12	0.087	0.075	0.088	0.999576611	1.010159408	0.986295194	0.962200033	0.715693989	0.579775777	0.433574461	0.369669116	0.381109501	0.371728129	0.99770801	1.052742234	0.981788658	0.843451529	0.531894647	0.316754768	0.162792554	0.125114782	0.102061288	0.087329327
1	1.509	1.555	1.438	1.043	0.685	0.325	0.15	0.161	0.161	0.992	0.954	0.674	0.738	0.671	0.455	0.312	0.23	0.158	0.18	0.999	1.054	0.886	0.826	0.543	0.344	0.201	0.151	0.124	0.131	0.999576611	1.035386681	1.048189133	0.959018215	0.874027323	0.683184868	0.591529006	0.469820631	0.421867076	0.483925099	0.99770801	1.048599377	0.9618958	0.989272958	0.635180361	0.425469054	0.208899697	0.147150496	0.101347002	0.105472184
1	1.013	0.991	0.969	0.898	0.821	0.509	0.339	0.217	0.231	0.992	1.043	0.993	0.904	0.809	0.64	0.443	0.315	0.195	0.214	0.999	1	1.038	0.991	0.805	0.578	0.371	0.255	0.19	0.171	0.999576611	1.029301775	1.032481586	0.999018215	0.947800908	0.906250906	0.762236553	0.701047046	0.636961416	0.564538306	0.99770801	1.048781195	1.045213982	0.923954776	0.833907634	0.69383269	0.49712697	0.274059587	0.19452882	0.186972184
1	1.109	1.035	0.956	0.729	0.525	0.302	0.245	0.256	0.249	0.992	1.014	0.955	0.792	0.621	0.473	0.313	0.221	0.237	0.194	0.999	1.006	0.961	0.859	0.58	0.339	0.218	0.143	0.131	0.142	0.999576611	0.991220014	0.960689133	0.864018215	0.820693989	0.707351535	0.560695673	0.471487298	0.38520041	0.414758432	0.99770801	0.990599377	0.9658958	0.993272958	0.851180361	0.537469054	0.396899697	0.293150496	0.201347002	0.159472184
1	1.083	1.092	1.106	1.124	0.879	0.562	0.306	0.186	0.166	0.992	0.974	0.895	0.871	0.786	0.638	0.512	0.314	0.18	0.133	0.999	0.994	1.004	0.86	0.718	0.475	0.358	0.215	0.129	0.111	0.999576611	1.079553348	1.060689133	1.080684882	1.014027323	0.745684868	0.665695673	0.363153965	0.276867076	0.278091765	0.99770801	1.007044464	0.981676147	0.966047524	0.848174581	0.69723784	0.517882356	0.318699629	0.182676482	0.15224675
1	0.988	0.894	0.83	0.689	0.452	0.21	0.136	0.125	0.138	0.992	0.933	0.917	0.837	0.687	0.434	0.242	0.166	0.175	0.106	0.999	0.974	0.978	0.851	0.65	0.33	0.181	0.133	0.11	0.114	0.999576611	1.008720014	0.980411356	0.895407104	0.861527323	0.553462646	0.333473451	0.227042854	0.214922632	0.21003621	0.99770801	0.995464242	0.958868773	0.864894579	0.720504685	0.504496081	0.288251048	0.210177523	0.149590245	0.104607319
1	1.009	0.935	0.883	0.783	0.595	0.455	0.405	0.296	0.346	0.992	0.996	0.793	0.527	0.393	0.268	0.235	0.164	0.149	0.132	0.999	0.938	0.858	0.636	0.358	0.206	0.109	0.085	0.08	0.086	0.999576611	1.017886681	0.930689133	0.730684882	0.405693989	0.295684868	0.169029006	0.099820631	0.136867076	0.156425099	0.99770801	1.003516044	0.897979134	0.662439624	0.378680361	0.260802387	0.136066364	0.109817163	0.093847002	0.083222184
1	0.923	0.939	0.945	0.771	0.604	0.435	0.389	0.358	0.356	0.992	0.98	1.084	1.115	1.182	1.157	1.222	1.202	1.009	1.074	0.999	0.988	1.105	1.047	0.973	0.738	0.616	0.542	0.449	0.411	0.999576611	0.962886681	0.937816793	0.859018215	0.720197536	0.572067847	0.437326879	0.434714248	0.438250055	0.326425099	0.99770801	1.051710488	1.136451356	1.047717402	0.987847028	0.760802387	0.722455253	0.647039385	0.561902557	0.524472184
1	1.024	0.991	1.072	1.767	1.723	1.448	1.179	0.908	0.698	0.992	1.002	1.061	1.134	1.422	1.385	1.16	0.993	0.761	0.71	0.999	1.033	1.043	1.03	1.416	1.314	1.139	0.931	0.781	0.69	0.999576611	1.023854423	1.084398811	1.004502086	1.030317645	0.994717126	0.828867716	0.792562567	0.759447721	0.664005744	0.99770801	1.039599377	1.051562467	1.025939624	1.443513694	1.169802387	1.055899697	0.941150496	0.702680335	0.621805517
1	1.031	1.073	1.149	0.942	0.742	0.43	0.389	0.34	0.301	0.992	1.003	1.007	0.988	0.85	0.651	0.442	0.342	0.306	0.298	0.999	1.063	1.008	0.942	0.755	0.472	0.306	0.211	0.211	0.191	0.999576611	1.008886681	1.031689133	1.069018215	1.093027323	0.910684868	0.723029006	0.634820631	0.558867076	0.556425099	0.99770801	1.055599377	0.964741954	0.970196035	0.877718823	0.749007515	0.641130466	0.614688958	0.515962387	0.507933722
1	1.223	1.174	1.392	1.297	1.086	0.89	0.688	0.508	0.487	0.992	0.97	0.976	0.882	0.708	0.726	0.649	0.526	0.419	0.311	0.999	0.996	0.941	0.904	0.798	0.676	0.549	0.488	0.408	0.314	0.999576611	1.014553348	0.965689133	1.002351548	1.049027323	0.917351535	0.93236234	0.906487298	0.741867076	0.823091765	0.99770801	0.955599377	0.9458958	0.906606291	0.786180361	0.619135721	0.51023303	0.434817163	0.313013669	0.251138851
1	1.116	1.14	1.147	1.003	0.574	0.23	0.109	0.083	0.088	0.992	0.969	0.859	0.78	0.579	0.327	0.186	0.121	0.113	0.072	0.999	1.008	0.991	0.949	0.693	0.328	0.142	0.08	0.07	0.071	0.999576611	1.003600967	0.998546276	0.991875358	0.851884466	0.494256297	0.304743292	0.157677774	0.164009933	0.144996527	0.99770801	0.98538386	0.957706145	0.907109165	0.729585534	0.406822502	0.210089352	0.129529807	0.084105623	0.074472184
1	0.907	0.963	1.033	1.051	0.92	0.595	0.295	0.139	0.101	0.992	0.946	0.966	0.946	0.879	0.737	0.548	0.32	0.153	0.092	0.999	0.973	1.01	0.97	0.934	0.748	0.511	0.256	0.126	0.079	0.999576611	0.965981919	0.999736752	1.022351548	0.992836847	0.847351535	0.599267102	0.338153965	0.223533743	0.169520337	0.99770801	1.005599377	1.011341345	0.974213552	0.905289272	0.777073014	0.568335341	0.298200001	0.129564824	0.084472184
1	1.389	1.195	0.473	0.183	0.195	0.075	0.035	0.066	0.086	0.992	0.916	0.573	0.337	0.243	0.158	0.135	0.094	0.109	0.082	0.999	1.078	0.892	0.488	0.257	0.114	0.059	0.054	0.059	0.071	0.999576611	0.997886681	0.950689133	0.844018215	0.604027323	0.450684868	0.324029006	0.234820631	0.241867076	0.271425099	0.99770801	0.990599377	0.8658958	0.653272958	0.341180361	0.237469054	0.126899697	0.073150496	0.071347002	0.069472184
1	1.059	1.027	1.003	0.846	0.482	0.243	0.168	0.141	0.121	0.992	0.991	0.801	0.686	0.51	0.347	0.229	0.167	0.148	0.117	0.999	1.028	0.979	0.907	0.642	0.344	0.231	0.144	0.118	0.101	0.999576611	1.117886681	1.115689133	1.159018215	1.039027323	0.685684868	0.569029006	0.404820631	0.406867076	0.396425099	0.99770801	1.111753223	1.003588108	0.878657573	0.681949592	0.403238285	0.294207389	0.241227419	0.148270079	0.103318338
1	0.783	0.85	0.987	0.894	0.681	0.424	0.193	0.083	0.083	0.992	1.045	1.568	1.676	1.59	1.21	0.995	0.66	0.212	0.191	0.999	0.976	1.018	0.988	0.865	0.661	0.504	0.257	0.085	0.078	0.999576611	0.973531842	1.044882682	1.085994021	1.12257571	0.975684868	0.774593522	0.569739986	0.279689657	0.272836389	0.99770801	0.927810261	0.888106685	0.86810289	0.749275599	0.545632319	0.336321466	0.168626687	0.080190539	0.066683068
1	0.919	0.882	1.07	1.019	0.818	0.482	0.255	0.129	0.142	0.992	0.976	1.228	1.127	1.018	0.863	0.68	0.509	0.254	0.227	0.999	0.946	1.011	1.016	0.863	0.575	0.388	0.219	0.104	0.106	0.999576611	0.907886681	0.880689133	0.834018215	0.584027323	0.430684868	0.254029006	0.154820631	0.211867076	0.181425099	0.99770801	0.960599377	0.9558958	0.929939624	0.734513694	0.494135721	0.333566364	0.203150496	0.084680335	0.069472184
1	0.948	0.864	0.666	0.503	0.348	0.168	0.121	0.129	0.115	0.992	0.857	0.72	0.537	0.408	0.28	0.214	0.167	0.129	0.124	0.999	1.015	0.835	0.618	0.434	0.242	0.113	0.12	0.102	0.117	0.999576611	0.984945504	0.995100898	0.911077038	0.841968499	0.732155457	0.56108783	0.520702984	0.464514135	0.470248628	0.99770801	0.920599377	0.8758958	0.713272958	0.621180361	0.377469054	0.246899697	0.153150496	0.141347002	0.119472184
1	0.826	0.929	0.906	0.859	0.888	0.699	0.638	0.619	0.496	0.992	0.993	1.229	0.933	0.826	0.654	0.622	0.567	0.399	0.558	0.999	0.97	0.968	0.889	0.763	0.572	0.578	0.546	0.504	0.426	0.999576611	1.000886681	1.057689133	0.955018215	0.961027323	0.833684868	0.792029006	0.685820631	0.586867076	0.584425099	0.99770801	0.955599377	0.9358958	0.763272958	0.726180361	0.582469054	0.561899697	0.403150496	0.326347002	0.259472184
1	1.055	1.022	0.904	0.485	0.299	0.125	0.077	0.084	0.098	0.992	0.959	0.824	0.691	0.433	0.28	0.219	0.185	0.157	0.122	0.999	0.999	0.943	0.774	0.414	0.182	0.084	0.062	0.066	0.074	0.999576611	0.959553348	0.915689133	0.847351548	0.614027323	0.372351535	0.179029006	0.144820631	0.15020041	0.136425099	0.99770801	1.010599377	0.958700679	0.799248568	0.483985239	0.290395883	0.167021648	0.115467569	0.0861031	0.084472184
1	0.919	0.895	1.088	1.108	1.035	0.585	0.22	0.146	0.156	0.992	1.486	0.973	1.647	0.823	0.648	0.335	0.284	0.169	0.132	0.999	0.978	1.003	0.924	0.873	0.694	0.489	0.228	0.128	0.124	0.999576611	0.882886681	0.770689133	0.714018215	0.394027323	0.770684868	0.394029006	0.414820631	0.711867076	0.436425099	0.99770801	1.017266044	0.8658958	0.776606291	0.601180361	0.430802387	0.24023303	0.13648383	0.094680335	0.089472184
1	0.964	1.054	1.086	1.064	0.914	0.66	0.487	0.316	0.266	0.992	1.001	0.993	0.974	0.888	0.73	0.54	0.384	0.269	0.202	0.999	0.991	1.036	0.969	0.813	0.578	0.436	0.321	0.215	0.171	0.999576611	0.967886681	1.220689133	0.924018215	1.034027323	0.790684868	0.564029006	0.554820631	0.471867076	0.421425099	0.99770801	1.003099377	1.0533958	0.953272958	0.868680361	0.639969054	0.461899697	0.310650496	0.198847002	0.176972184
1	0.948	0.981	1.03	1.038	0.924	0.68	0.451	0.238	0.138	0.992	0.999	1.002	0.974	0.891	0.765	0.621	0.453	0.23	0.154	0.999	0.988	1.021	0.979	0.943	0.766	0.619	0.478	0.325	0.144	0.999576611	0.997394878	1.01667274	1.031969035	0.999232241	0.902652081	0.662635564	0.544041943	0.304121175	0.195441492	0.99770801	1.000353475	0.990813833	0.973354925	0.90150823	0.798534628	0.678539041	0.434380004	0.199379789	0.102013168
1	0.907	0.934	1.061	0.803	0.667	0.374	0.182	0.091	0.091	0.992	1.053	1.786	1.992	1.891	1.566	1.172	0.794	0.343	0.243	0.999	0.986	0.995	0.972	0.788	0.572	0.415	0.193	0.092	0.087	0.999576611	0.982886681	1.022210872	1.078909519	1.08109254	0.970467477	0.764355093	0.533516284	0.308714902	0.293599012	0.99770801	0.940599377	0.8908958	0.963272958	0.791180361	0.522469054	0.326899697	0.138150496	0.071347002	0.059472184
1	0.915	0.713	0.358	0.252	0.236	0.095	0.064	0.084	0.107	0.992	0.936	0.723	0.472	0.376	0.304	0.249	0.162	0.164	0.121	0.999	1.022	0.795	0.518	0.405	0.261	0.183	0.132	0.13	0.126	0.999576611	0.947886681	0.890689133	0.589018215	0.389027323	0.275684868	0.114029006	0.074820631	0.151867076	0.101425099	0.99770801	0.880599377	0.719229134	0.449939624	0.387847028	0.290802387	0.303566364	0.21648383	0.184680335	0.169472184
1	0.991	0.982	0.969	0.855	0.619	0.241	0.144	0.126	0.135	0.992	0.949	0.869	0.778	0.671	0.438	0.24	0.139	0.119	0.102	0.999	0.951	0.943	0.823	0.678	0.417	0.181	0.129	0.114	0.108	0.999576611	1.017886681	0.915689133	0.914018215	0.694027323	0.508184868	0.349029006	0.234820631	0.261867076	0.221425099	0.99770801	0.9918897	0.981540962	0.892305216	0.732631974	0.479081957	0.23335131	0.142666625	0.118282486	0.088988313
1	1.305	1.159	1.036	0.614	0.465	0.217	0.159	0.13	0.126	0.992	0.957	0.7	0.578	0.35	0.191	0.163	0.108	0.118	0.086	0.999	1.057	0.982	0.809	0.452	0.249	0.144	0.107	0.106	0.103	0.999576611	0.995963604	1.008381441	0.969787446	0.829796554	0.732992561	0.526721314	0.555974478	0.550328615	0.573348176	0.99770801	1.039717024	0.972660506	0.901508252	0.655003891	0.447763171	0.252193815	0.178738732	0.152523473	0.091531007
1	0.949	1.045	1.138	1.033	0.795	0.34	0.12	0.096	0.106	0.992	0.939	0.964	0.924	0.781	0.536	0.293	0.16	0.101	0.069	0.999	0.965	1.02	0.97	0.881	0.638	0.337	0.119	0.086	0.09	0.999576611	1.000886681	0.957689133	0.825018215	0.577027323	0.329684868	0.206029006	0.120820631	0.186867076	0.170425099	0.99770801	0.977474377	0.973812467	0.927856291	0.858263694	0.679344054	0.43648303	0.159817163	0.087597002	0.077597184
1	1.083	1.054	1.065	0.944	0.633	0.314	0.2	0.16	0.137	0.992	0.993	0.892	0.84	0.65	0.502	0.369	0.281	0.195	0.15	0.999	0.998	0.97	0.886	0.688	0.423	0.252	0.17	0.138	0.106	0.999576611	1.037886681	1.008924427	0.934214293	0.832458695	0.665096633	0.498244693	0.370506906	0.287063155	0.208385883	0.99770801	1.005599377	0.97112657	0.906119112	0.750718823	0.502238285	0.346899697	0.253842804	0.168962387	0.147087569
1	0.955	0.998	1.01	0.991	0.958	0.772	0.745	0.623	0.665	0.992	0.96	0.978	0.968	0.845	0.734	0.609	0.576	0.364	0.516	0.999	0.86	0.906	0.874	0.829	0.701	0.648	0.63	0.565	0.625	0.999576611	0.9619343	0.963308181	0.951161072	0.906765418	0.802232487	0.466409959	0.521606346	0.47770041	0.423448908	0.99770801	0.966222273	0.941754386	0.880343665	0.796769587	0.713883195	0.663549529	0.628706052	0.608855419	0.571862756
1	1.013	1.032	1.093	1.106	1.095	0.935	0.775	0.546	0.542	0.992	0.986	0.938	1.017	0.958	0.903	0.79	0.804	0.514	0.597	0.999	0.971	1.078	0.969	0.946	0.814	0.809	0.685	0.64	0.531	0.999576611	1.036886681	1.037689133	1.007018215	0.984027323	0.963684868	0.841029006	0.820820631	0.725867076	0.680425099	0.99770801	1.110599377	0.9958958	1.093272958	1.001180361	0.977469054	0.916899697	0.883150496	0.751347002	0.639472184
1	1.026	1.042	1.05	0.956	0.681	0.319	0.098	0.093	0.096	0.992	1.016	0.901	0.765	0.597	0.376	0.219	0.12	0.105	0.076	0.999	1.006	0.92	0.829	0.673	0.403	0.208	0.105	0.076	0.066	0.999576611	0.944136681	0.963189133	0.946518215	0.970277323	0.791934868	0.952779006	0.092320631	0.139367076	0.106425099	0.99770801	1.022907069	0.94512657	0.920965265	0.706949592	0.436699823	0.214592005	0.125842804	0.077500848	0.070241415
1	0.985	1.001	1.104	1.059	0.873	0.373	0.136	0.098	0.106	0.992	0.951	0.955	0.876	0.741	0.598	0.343	0.178	0.137	0.114	0.999	0.973	0.978	0.889	0.823	0.499	0.284	0.153	0.138	0.139	0.999576611	0.972886681	0.975689133	0.949018215	0.961527323	0.775684868	0.537779006	0.211070631	0.218117076	0.227675099	0.99770801	1.030599377	1.0358958	0.953272958	0.901180361	0.667469054	0.366899697	0.153150496	0.131347002	0.099472184
1	0.929	1.018	1.167	1.197	1.152	0.817	0.412	0.249	0.198	0.992	0.996	1.013	1.027	0.973	0.838	0.615	0.414	0.219	0.142	0.999	0.979	1.032	1.082	0.974	0.809	0.617	0.343	0.197	0.132	0.999576611	0.897886681	0.930689133	1.104018215	1.174027323	1.010684868	0.944029006	0.744820631	0.581867076	0.601425099	0.99770801	0.960599377	0.8758958	0.913272958	0.921180361	0.987469054	0.836899697	0.493150496	0.231347002	0.189472184
1	1.104	1	0.808	0.723	0.3	0.11	0.06	0.066	0.071	0.992	1.017	0.865	0.751	0.573	0.316	0.262	0.153	0.121	0.112	0.999	0.95	0.946	0.826	0.544	0.236	0.118	0.079	0.071	0.07	0.999576611	1.095386681	1.195689133	1.110268215	1.059027323	0.973184868	0.784029006	0.761070631	0.655617076	0.576425099	0.99770801	1.075599377	1.0258958	0.993272958	0.756180361	0.522469054	0.306899697	0.178150496	0.151347002	0.129472184
1	1.176	0.96	0.537	0.263	0.274	0.116	0.091	0.096	0.087	0.992	1.139	0.704	0.423	0.273	0.169	0.126	0.086	0.09	0.051	0.999	0.984	0.762	0.426	0.269	0.143	0.032	0.056	0.06	0.069	0.999576611	0.998886681	0.927689133	0.716018215	0.436027323	0.339684868	0.208029006	0.155820631	0.191867076	0.170425099	0.99770801	1.050599377	0.8678958	0.609272958	0.479180361	0.231469054	0.152899697	0.087150496	0.063347002	0.051472184
1	1.239	1.095	0.733	0.463	0.315	0.155	0.085	0.106	0.116	0.992	1.066	0.866	0.633	0.48	0.328	0.229	0.164	0.126	0.098	0.999	0.863	0.938	0.629	0.523	0.319	0.234	0.203	0.168	0.169	0.999576611	0.971220014	0.9173558	0.780684882	0.485693989	0.354018202	0.22236234	0.184820631	0.21020041	0.198091765	0.99770801	0.990599377	1.7758958	1.233272958	1.431180361	0.917469054	0.396899697	0.433150496	0.231347002	0.209472184
1	1.149	1.095	1.013	0.803	0.445	0.155	0.025	0.116	0.096	0.992	1.026	0.923	0.817	0.633	0.398	0.285	0.204	0.149	0.122	0.999	1.103	1.073	1.039	0.663	0.289	0.159	0.143	0.113	0.094	0.999576611	1.047886681	1.120689133	0.944018215	0.924027323	0.540684868	0.404029006	0.274820631	0.291867076	0.341425099	0.99770801	0.930599377	0.9958958	0.853272958	0.671180361	0.387469054	0.216899697	0.143150496	0.101347002	0.129472184
1	1.034	1.065	1.04	0.954	0.667	0.446	0.282	0.251	0.208	0.992	0.966	0.893	0.752	0.663	0.533	0.42	0.324	0.244	0.202	0.999	1.063	1.108	1.019	1.158	1.209	1.119	0.963	0.818	0.519	0.999576611	1.017886681	0.970689133	0.874018215	0.834027323	0.650684868	0.334029006	0.264820631	0.251867076	0.241425099	0.99770801	0.980599377	0.9358958	0.893272958	0.711180361	0.487469054	0.341899697	0.208150496	0.191347002	0.164472184
1	1.12	1.074	0.802	0.496	0.374	0.193	0.13	0.133	0.14	0.992	1.154	0.739	0.439	0.28	0.177	0.118	0.097	0.103	0.079	0.999	0.949	0.869	0.582	0.322	0.167	0.078	0.071	0.075	0.082	0.999576611	1.014553348	0.874022467	0.595684882	0.265693989	0.219018202	0.138195673	0.074820631	0.134367076	0.148091765	0.99770801	0.988781195	0.852259437	0.622136594	0.363453088	0.212696327	0.103263333	0.082695951	0.082937911	0.07083582
1	1.088	0.988	0.762	0.567	0.447	0.22	0.16	0.132	0.132	0.992	0.971	0.716	0.461	0.283	0.172	0.125	0.087	0.064	0.043	0.999	1.079	0.885	0.611	0.474	0.262	0.144	0.103	0.091	0.086	0.999576611	0.988303348	0.915966911	0.685476548	0.374374545	0.291448757	0.188334562	0.088848409	0.14332541	0.131147321	0.99770801	1.010905499	0.924365188	0.746538264	0.475874239	0.337877217	0.20730786	0.139579068	0.116551084	0.09518647
1	0.914	0.934	0.966	1.01	1.302	2.063	2.195	1.514	1.108	0.992	1.186	1.533	1.077	0.853	0.988	1.41	1.829	0.859	1.212	0.999	1.004	0.972	0.909	0.898	1.109	1.827	1.601	1.28	0.87	0.999576611	1.437886681	1.240689133	1.194018215	1.234027323	1.500684868	1.894029006	1.724820631	1.201867076	0.761425099	0.99770801	0.961508468	0.997259437	0.928727503	1.082998543	1.536105417	2.243263333	1.879514133	1.253619729	0.828563093
1	1.009	1.027	1.12	1.094	0.958	0.772	0.658	0.586	0.542	0.992	1.026	1.023	0.927	0.923	0.778	0.675	0.614	0.329	0.442	0.999	0.987	0.988	0.925	0.845	0.666	0.594	0.53	0.501	0.444	0.999576611	1.032886681	1.155689133	1.109018215	1.164027323	1.065684868	0.909029006	0.939820631	0.991867076	0.926425099	0.99770801	1.025599377	1.0133958	0.978272958	0.898680361	0.724969054	0.651899697	0.588150496	0.518847002	0.484472184
1	1.131	1.123	1.069	1.095	0.861	0.553	0.333	0.206	0.178	0.992	1.016	0.871	0.813	0.704	0.593	0.422	0.246	0.153	0.118	0.999	1.034	1.028	0.958	0.791	0.606	0.427	0.266	0.163	0.114	0.999576611	0.951011681	0.974439133	0.990580715	0.974652323	0.857559868	0.708404006	0.658258131	0.480929576	0.413925099	0.99770801	0.935599377	0.9208958	0.848272958	0.751180361	0.587469054	0.391899697	0.183150496	0.126347002	0.104472184
1	0.979	1.055	1.113	1.083	1.015	0.695	0.485	0.486	0.456	0.992	0.931	0.961	0.902	0.823	0.703	0.492	0.369	0.459	0.449	0.999	0.943	1.028	0.919	0.703	0.519	0.374	0.323	0.348	0.289	0.999576611	1.150386681	1.346939133	1.244018215	1.430277323	1.369434868	1.000279006	0.723570631	0.876867076	0.683925099	0.99770801	1.00393271	1.009229134	0.949939624	0.794513694	0.640802387	0.486899697	0.453150496	0.548013669	0.522805517
1	0.985	0.9	1.036	0.9	0.813	0.455	0.219	0.106	0.083	0.992	1.096	1.29	1.347	1.183	0.94	0.71	0.381	0.172	0.149	0.999	0.91	0.914	0.841	0.717	0.501	0.383	0.19	0.074	0.062	0.999576611	0.945386681	0.975689133	0.924018215	0.924027323	0.698184868	0.594029006	0.449820631	0.351867076	0.381425099	0.99770801	0.905599377	0.856610086	0.907558672	0.739037504	0.552469054	0.381185411	0.171721925	0.087775573	0.127329327
1	0.951	0.931	0.869	0.673	0.333	0.168	0.111	0.105	0.11	0.992	0.994	0.998	0.808	0.55	0.306	0.212	0.147	0.128	0.102	0.999	0.97	0.929	0.811	0.511	0.209	0.102	0.082	0.084	0.09	0.999576611	0.990521089	0.995742897	0.949179505	0.731769258	0.550899922	0.369459114	0.329766868	0.299447721	0.283898217	0.99770801	0.924008468	0.877032164	0.741682049	0.479134907	0.234287236	0.131899697	0.09428686	0.070437911	0.071517638
1	1.133	1.002	0.683	0.353	0.291	0.127	0.075	0.083	0.097	0.992	0.957	0.694	0.49	0.308	0.205	0.154	0.111	0.108	0.076	0.999	0.961	0.804	0.519	0.322	0.17	0.092	0.068	0.081	0.075	0.999576611	1.038271296	0.99184298	0.701710523	0.462873477	0.340300253	0.229029006	0.129820631	0.184559384	0.187578945	0.99770801	0.998702825	0.8708958	0.636893647	0.390835534	0.275227675	0.16293418	0.113495324	0.089278036	0.089644598
1	0.932	0.939	1.009	0.956	0.82	0.663	0.604	0.508	0.465	0.992	0.992	0.994	0.963	0.925	0.841	0.761	0.68	0.516	0.632	0.999	0.989	1.007	0.921	0.878	0.712	0.692	0.566	0.542	0.436	0.999576611	1.015886681	1.025689133	1.050018215	0.997027323	0.957684868	0.862029006	0.791820631	0.674867076	0.619425099	0.99770801	0.983743707	1.028009203	0.980644092	0.865922629	0.732984518	0.645559491	0.582068022	0.500006796	0.45024538
1	0.871	0.933	1.029	0.879	0.807	0.596	0.594	0.565	0.491	0.992	0.963	1.131	1.064	0.968	0.794	0.652	0.585	0.43	0.463	0.999	1.019	1.024	0.955	0.843	0.6	0.49	0.456	0.445	0.405	0.999576611	1.043720014	1.0611058	0.981795993	1.062638434	0.925407091	0.79611234	0.699403965	0.62895041	0.769480654	0.99770801	0.955599377	0.9458958	0.873272958	0.776180361	0.682469054	0.621899697	0.553150496	0.456347002	0.459472184
1	1.039	1.019	0.96	0.739	0.49	0.227	0.138	0.124	0.122	0.992	1.005	0.837	0.643	0.409	0.269	0.189	0.124	0.126	0.094	0.999	1.012	0.94	0.843	0.509	0.242	0.119	0.101	0.086	0.092	0.999576611	1.000613954	0.964780042	0.895836397	0.599481868	0.357957596	0.193574461	0.135729722	0.181412531	0.163697826	0.99770801	0.983757272	0.960369485	0.862483484	0.620654045	0.346153264	0.185847065	0.139203128	0.098189107	0.087893237
1	0.918	0.937	1.003	0.978	0.921	0.718	0.506	0.244	0.16	0.992	0.975	0.991	0.947	0.899	0.781	0.639	0.489	0.237	0.193	0.999	0.989	1.012	0.963	0.883	0.715	0.587	0.417	0.201	0.144	0.999576611	0.990047175	0.98772617	0.961363894	0.920879175	0.710499683	0.493720364	0.32216631	0.264274484	0.223832506	0.99770801	0.989866893	0.978762043	0.939737926	0.879779087	0.761131474	0.658428359	0.436876611	0.182875664	0.150204668
1	0.857	0.873	0.931	0.743	0.632	0.449	0.301	0.246	0.246	0.992	0.883	0.961	0.887	0.849	0.628	0.514	0.401	0.327	0.315	0.999	0.865	0.803	0.711	0.567	0.376	0.277	0.228	0.191	0.19	0.999576611	0.946622945	0.939150672	1.037259973	1.009961389	0.964915638	0.723974061	0.71306239	0.59060334	0.525600923	0.99770801	0.864260091	0.8458958	0.757022958	0.661269647	0.507379768	0.373774697	0.276543353	0.211614859	0.219740041
1	1.159	1.105	0.963	0.604	0.435	0.2	0.129	0.101	0.108	0.992	1.026	0.773	0.668	0.438	0.274	0.199	0.132	0.103	0.082	0.999	1.044	0.978	0.84	0.413	0.187	0.091	0.063	0.058	0.068	0.999576611	0.908341226	0.95205277	0.926745488	0.983118232	0.858412141	0.883574461	0.697093359	0.618230713	0.62233419	0.99770801	1.055599377	0.9433958	0.780772958	0.556180361	0.309969054	0.199399697	0.145650496	0.093847002	0.069472184
1	1.232	1.239	1.151	0.612	0.263	0.12	0.069	0.084	0.092	0.992	1.066	0.973	0.787	0.363	0.188	0.155	0.114	0.109	0.072	0.999	0.953	0.898	0.899	0.493	0.269	0.164	0.133	0.118	0.109	0.999576611	1.021636681	0.910689133	0.822768215	0.548402323	0.366934868	0.240279006	0.166695631	0.216867076	0.215800099	0.99770801	1.02845652	0.977324372	0.901844386	0.598323218	0.300326197	0.159042554	0.121007639	0.103489859	0.088757898
1	0.999	1.085	1.073	0.943	0.865	0.545	0.305	0.196	0.176	0.992	1.006	0.863	0.887	0.713	0.598	0.375	0.234	0.179	0.122	0.999	1.033	1.068	0.964	0.753	0.594	0.319	0.203	0.148	0.134	0.999576611	0.960386681	1.031939133	0.956518215	0.966527323	0.633184868	0.604029006	0.327320631	0.271867076	0.328925099	0.99770801	0.865599377	0.8808958	0.943272958	0.846180361	0.582469054	0.371899697	0.208150496	0.136347002	0.149472184
1	1.138	1.157	1.173	1.009	0.628	0.289	0.142	0.11	0.103	0.992	1.027	0.871	0.783	0.582	0.374	0.216	0.149	0.127	0.101	0.999	1.022	0.992	0.917	0.669	0.371	0.204	0.147	0.111	0.108	0.999576611	1.039553348	1.068466911	1.025129326	0.867916212	0.579018202	0.416251229	0.294820631	0.301311521	0.288647321	0.99770801	1.044885091	0.972800562	0.931249148	0.78975179	0.502945244	0.278566364	0.170888592	0.112180335	0.109353136
1	0.992	1.001	1.176	1.03	0.727	0.418	0.211	0.128	0.099	0.992	1.005	0.955	0.903	0.733	0.5	0.319	0.169	0.117	0.065	0.999	0.983	1.025	0.862	0.776	0.449	0.234	0.119	0.081	0.086	0.999576611	0.937886681	0.940689133	0.874018215	0.714027323	0.560684868	0.314029006	0.224820631	0.231867076	0.211425099	0.99770801	1.040599377	1.0558958	1.023272958	0.801180361	0.574135721	0.353566364	0.213150496	0.138013669	0.112805517
1	0.907	0.991	0.967	0.987	0.781	0.44	0.172	0.109	0.114	0.992	1.024	0.948	0.932	0.82	0.619	0.43	0.216	0.142	0.117	0.999	0.96	1.021	1.004	0.931	0.63	0.384	0.154	0.126	0.119	0.999576611	0.975886681	0.978689133	0.996018215	0.890027323	0.767684868	0.586029006	0.427820631	0.331867076	0.293425099	0.99770801	1.008099377	1.0358958	0.975772958	0.878680361	0.672469054	0.421899697	0.203150496	0.126347002	0.091972184
1	1.017	1.033	1.094	1.032	0.792	0.282	0.127	0.108	0.108	0.992	0.973	0.904	0.871	0.723	0.529	0.27	0.125	0.114	0.082	0.999	0.991	1.008	0.964	0.838	0.636	0.339	0.1	0.09	0.081	0.999576611	0.982886681	0.986410783	1.007781102	0.946707735	0.699963219	0.339029006	0.167501044	0.193825839	0.182507573	0.99770801	1.010083913	0.985638069	0.966417288	0.879324691	0.698499982	0.379477017	0.13552163	0.096604734	0.079472184
1	1.209	0.955	0.903	0.813	0.675	0.415	0.255	0.206	0.206	0.992	1.286	1.138	1.027	1.078	0.858	0.57	0.344	0.184	0.147	0.999	1.063	1.018	0.886	0.656	0.446	0.277	0.228	0.165	0.171	0.999576611	0.997886681	1.060689133	1.014018215	0.894027323	0.670684868	0.424029006	0.364820631	0.381867076	0.381425099	0.99770801	1.037742234	0.975181515	0.875415815	0.691894647	0.405326197	0.279042554	0.219579068	0.164204145	0.162329327
1	0.987	1.009	1.08	1.067	0.947	0.742	0.623	0.542	0.516	0.992	0.996	1.003	0.977	0.973	0.828	0.765	0.744	0.429	0.602	0.999	1.012	1.024	0.939	0.875	0.752	0.709	0.601	0.606	0.585	0.999576611	1.016636681	1.081626633	0.989643215	1.012464823	0.936934868	0.845279006	0.778258131	0.703742076	0.730487599	0.99770801	1.034520946	1.008052663	0.979547468	0.90510193	0.726782779	0.671997736	0.594621085	0.501935237	0.476825125
1	0.904	1	0.973	0.933	0.84	0.6	0.485	0.411	0.411	0.992	0.975	0.946	0.882	0.811	0.679	0.568	0.459	0.272	0.308	0.999	0.966	0.979	0.899	0.789	0.605	0.478	0.328	0.265	0.262	0.999576611	0.984511681	0.982064133	0.987643215	0.942527323	0.795684868	0.587654006	0.406320631	0.394742076	0.414425099	0.99770801	1.070599377	0.8658958	0.793272958	0.721180361	0.547469054	0.486899697	0.463150496	0.391347002	0.379472184
1	0.753	0.804	0.934	0.89	0.551	0.227	0.119	0.112	0.114	0.992	1.023	1.473	1.383	1.066	0.668	0.385	0.256	0.184	0.194	0.999	1.093	1.181	1.18	1.001	0.521	0.263	0.149	0.126	0.135	0.999576611	1.047298446	1.050689133	1.014410372	0.996478303	0.81803781	0.618832928	0.453055925	0.394808253	0.383680001	0.99770801	0.992178324	1.070106327	0.986957168	0.799864572	0.496416422	0.216110223	0.137097865	0.103189107	0.103419552
1	1.274	1.21	0.957	0.548	0.378	0.182	0.111	0.102	0.112	0.992	1.02	0.734	0.591	0.331	0.203	0.148	0.109	0.11	0.075	0.999	1.066	0.984	0.877	0.4	0.206	0.106	0.078	0.075	0.078	0.999576611	0.976286681	0.956889133	0.879418215	0.476027323	0.374084868	0.253829006	0.179420631	0.219267076	0.250425099	0.99770801	1.019981616	0.966494256	0.900531645	0.571180361	0.317469054	0.165992361	0.110119608	0.08437789	0.07553396
1	0.934	0.778	0.568	0.44	0.247	0.063	0.04	0.049	0.066	0.992	0.995	0.893	0.763	0.549	0.333	0.178	0.153	0.142	0.09	0.999	0.968	0.876	0.671	0.445	0.157	0.057	0.029	0.046	0.06	0.999576611	1.012886681	0.970689133	0.954018215	0.844027323	0.535684868	0.439029006	0.334820631	0.361867076	0.331425099	0.99770801	0.963185584	0.847447525	0.659479854	0.464628637	0.269193192	0.083623835	0.069874634	0.063415967	0.054472184
1	1.045	1.045	0.918	0.507	0.306	0.13	0.08	0.097	0.127	0.992	0.984	0.91	0.674	0.361	0.25	0.183	0.119	0.104	0.079	0.999	0.904	0.922	0.793	0.438	0.214	0.083	0.048	0.065	0.074	0.999576611	0.944553348	0.995133578	0.899018215	0.719027323	0.525129313	0.435140117	0.350931742	0.376311521	0.349202876	0.99770801	1.022027948	0.9508958	0.846130101	0.577608933	0.344611911	0.190471126	0.161007639	0.116347002	0.086615041
1	1.045	1.004	0.906	0.753	0.533	0.292	0.18	0.136	0.136	0.992	1.075	0.865	0.868	0.58	0.509	0.359	0.275	0.162	0.146	0.999	0.983	0.973	0.794	0.605	0.34	0.206	0.157	0.127	0.105	0.999576611	1.010386681	1.068189133	1.004018215	0.976527323	0.845684868	0.646529006	0.562320631	0.546867076	0.473925099	0.99770801	0.978540554	0.99971933	0.804155311	0.689121538	0.447174936	0.294840873	0.178150496	0.111052884	0.138589831
1	0.972	0.975	0.92	0.72	0.499	0.226	0.127	0.112	0.129	0.992	1.016	0.955	0.809	0.616	0.403	0.24	0.156	0.134	0.109	0.999	0.991	0.961	0.849	0.616	0.346	0.172	0.088	0.083	0.084	0.999576611	1.017886681	0.965689133	0.954018215	0.886527323	0.645684868	0.389029006	0.269820631	0.264367076	0.248925099	0.99770801	0.971789853	0.922086277	0.817915815	0.614632742	0.382945244	0.192613983	0.115769544	0.09444224	0.071376946
1	0.94	0.96	0.993	0.956	0.882	0.784	0.637	0.534	0.472	0.992	0.98	0.937	0.919	0.818	0.727	0.657	0.604	0.415	0.457	0.999	0.981	1.011	0.927	0.808	0.669	0.621	0.545	0.505	0.404	0.999576611	0.973997792	0.998466911	0.968462659	0.982916212	0.810129313	0.676251229	0.604820631	0.635755965	0.475313987	0.99770801	1.003494114	1.019185274	0.955378221	0.85262773	0.671548001	0.663610223	0.576045233	0.455162791	0.391314289
1	0.962	0.952	0.871	0.569	0.36	0.161	0.105	0.111	0.116	0.992	0.966	0.914	0.731	0.436	0.255	0.181	0.129	0.117	0.103	0.999	0.971	0.949	0.789	0.478	0.188	0.088	0.074	0.081	0.097	0.999576611	0.953013263	0.953410652	0.869081506	0.590989348	0.310178539	0.183965715	0.109504176	0.149082266	0.158893453	0.99770801	0.980599377	0.9458958	0.873272958	0.701180361	0.507469054	0.406899697	0.253150496	0.171347002	0.129472184
1	1.077	0.937	0.937	0.737	0.59	0.396	0.216	0.183	0.186	0.992	0.936	0.753	0.687	0.603	0.478	0.345	0.234	0.169	0.152	0.999	0.938	0.801	0.676	0.579	0.364	0.282	0.201	0.169	0.175	0.999576611	0.975239622	0.931277369	0.861077038	0.810792029	0.694508398	0.59608783	0.537761808	0.493337665	0.456425099	0.99770801	0.927266044	0.902562467	0.729939624	0.674513694	0.517469054	0.373566364	0.239817163	0.154680335	0.139472184
1	0.948	0.857	0.917	0.803	0.64	0.416	0.249	0.201	0.175	0.992	0.999	0.919	0.908	0.786	0.62	0.381	0.253	0.164	0.155	0.999	0.97	0.971	0.899	0.745	0.505	0.359	0.211	0.173	0.147	0.999576611	1.035386681	0.978189133	0.994018215	0.959027323	0.918184868	0.784029006	0.767320631	0.569367076	0.438925099	0.99770801	1.029599377	1.0358958	0.959272958	0.863180361	0.694469054	0.507899697	0.337150496	0.239347002	0.175472184
1	1.012	0.931	0.706	0.604	0.58	0.394	0.259	0.217	0.196	0.992	0.949	0.781	0.589	0.548	0.439	0.32	0.232	0.165	0.134	0.999	0.991	0.831	0.607	0.498	0.341	0.242	0.174	0.133	0.123	0.999576611	0.994983455	0.995689133	0.915631118	0.655962807	0.608588094	0.44564191	0.473530309	0.422350947	0.380941228	0.99770801	0.98801317	0.880550973	0.702066061	0.543594154	0.459882847	0.339141076	0.247633255	0.191519416	0.157230805
1	1.374	1.6	1.358	0.923	0.335	0.155	0.135	0.171	0.181	0.992	0.876	0.663	0.487	0.413	0.278	0.205	0.144	0.149	0.102	0.999	1.019	0.896	0.858	0.523	0.271	0.159	0.112	0.114	0.1	0.999576611	1.016220014	1.095689133	0.990684882	0.864027323	0.594018202	0.469029006	0.391487298	0.34520041	0.323091765	0.99770801	1.056536877	0.9690208	0.890772958	0.594305361	0.304344054	0.195649697	0.150025496	0.109784502	0.097909684
1	1.062	1.04	0.945	0.475	0.305	0.123	0.077	0.084	0.091	0.992	1.006	0.894	0.701	0.355	0.213	0.155	0.105	0.11	0.075	0.999	0.993	0.958	0.832	0.383	0.199	0.098	0.073	0.071	0.079	0.999576611	1.017971427	0.977977269	0.894441944	0.467332407	0.330939106	0.18114765	0.141769784	0.185426398	0.154984421	0.99770801	1.004665034	0.961830144	0.863272958	0.454917735	0.241206428	0.125801212	0.087216153	0.071347002	0.066505012
1	1.05	0.978	0.758	0.514	0.323	0.137	0.092	0.091	0.103	0.992	1	0.826	0.707	0.466	0.249	0.179	0.121	0.119	0.088	0.999	0.976	0.926	0.707	0.401	0.192	0.093	0.08	0.08	0.084	0.999576611	1.035386681	0.965689133	0.811518215	0.546527323	0.403184868	0.281529006	0.184820631	0.211867076	0.211425099	0.99770801	0.987156754	0.898354817	0.710486073	0.430442656	0.231075611	0.106653795	0.082002955	0.064297822	0.060373823
1	0.964	1.005	0.938	0.943	0.74	0.34	0.27	0.236	0.216	0.992	0.976	0.996	0.767	0.64	0.489	0.319	0.25	0.186	0.242	0.999	0.958	0.949	0.837	0.711	0.492	0.272	0.22	0.184	0.166	0.999576611	0.988199181	1.041314133	1.044643215	1.238402323	1.046934868	0.729029006	0.484820631	0.411867076	0.358300099	0.99770801	0.943099377	0.9283958	0.848272958	0.763680361	0.562469054	0.374399697	0.258150496	0.228847002	0.216972184
1	1.235	1.278	1.244	1.097	0.831	0.399	0.202	0.154	0.136	0.992	1.084	0.863	0.777	0.606	0.585	0.413	0.244	0.199	0.179	0.999	1.003	0.938	0.894	0.648	0.526	0.397	0.228	0.163	0.116	0.999576611	0.993886681	0.903689133	0.947018215	0.943027323	0.929684868	0.961029006	0.820820631	0.680867076	0.753425099	0.99770801	0.948099377	0.9283958	0.908272958	0.851180361	0.742469054	0.499399697	0.283150496	0.153847002	0.106972184
1	0.914	0.985	0.988	1.193	1.03	0.695	0.33	0.201	0.176	0.992	1.066	1.163	0.977	0.913	0.858	0.525	0.334	0.169	0.172	0.999	0.997	1.008	0.956	0.868	0.638	0.405	0.219	0.178	0.132	0.999576611	0.932886681	1.0323558	1.092351548	1.087360656	1.135684868	0.979029006	0.836487298	0.681867076	0.619758432	0.99770801	0.964488266	1.040340245	0.951050736	0.89506925	0.721357943	0.495788586	0.23648383	0.148013669	0.121694406
1	1.005	1.022	1.077	1.075	0.994	0.775	0.687	0.652	0.593	0.992	0.966	0.987	0.953	0.876	0.763	0.782	0.691	0.513	0.68	0.999	0.981	1.043	0.968	0.895	0.769	0.679	0.644	0.64	0.567	0.999576611	0.979250317	0.992416406	1.013654579	0.990754595	0.938593959	0.829392643	0.831093359	0.753048894	0.732697826	0.99770801	0.9935781	1.0058958	0.943272958	0.929797382	0.796511607	0.69200608	0.647831347	0.573368279	0.498833886
1	1.157	1.233	1.208	1.328	1.068	0.585	0.308	0.397	0.293	0.992	1.041	1.449	1.283	1.419	1.35	0.772	0.464	0.56	0.339	0.999	1.038	0.883	0.819	0.608	0.414	0.294	0.243	0.203	0.164	0.999576611	1.152886681	1.360689133	1.189018215	1.175693989	0.960684868	0.94736234	0.721487298	0.671867076	1.084758432	0.99770801	1.180599377	1.154229134	1.089939624	0.964513694	0.787469054	0.54023303	0.313150496	0.413013669	0.299472184
1	0.986	0.963	0.896	1.072	1.134	0.985	0.948	0.892	0.724	0.992	0.991	1.133	0.919	0.876	0.81	0.798	0.806	0.549	0.774	0.999	0.992	0.96	0.902	0.822	0.656	0.574	0.615	0.533	0.507	0.999576611	1.223886681	1.186689133	1.086018215	1.188027323	1.056684868	0.910029006	1.000820631	1.121867076	1.279425099	0.99770801	0.974170806	0.954467229	0.832558672	0.847608933	0.601040482	0.639042554	0.588864782	0.644204145	0.530900755
1	1.166	1.084	0.786	0.479	0.369	0.183	0.124	0.121	0.121	0.992	1.041	0.736	0.513	0.33	0.229	0.165	0.122	0.119	0.088	0.999	1.034	0.909	0.652	0.366	0.201	0.097	0.079	0.074	0.092	0.999576611	0.989704863	0.891143679	0.676745488	0.425845505	0.331593959	0.234029006	0.154366086	0.203685258	0.20733419	0.99770801	1.044753223	0.943511185	0.765657573	0.473103438	0.296469054	0.175361235	0.131842804	0.10503931	0.09262603
1	1.107	1.032	0.837	0.627	0.527	0.327	0.207	0.146	0.147	0.992	0.987	0.977	0.804	0.705	0.524	0.403	0.305	0.181	0.159	0.999	1.019	0.958	0.768	0.483	0.294	0.186	0.135	0.118	0.114	0.999576611	0.984433073	1.033575731	0.987162545	0.998460312	0.93480858	0.738204264	0.715078363	0.649135118	0.58926015	0.99770801	1.024165811	1.043063633	0.978972259	0.815550991	0.599706816	0.413438159	0.225353294	0.157116233	0.138073583
1	1.079	1.061	1.011	0.743	0.49	0.264	0.159	0.164	0.157	0.992	1.035	0.884	0.671	0.482	0.326	0.238	0.238	0.175	0.153	0.999	1	0.978	0.86	0.567	0.299	0.178	0.127	0.127	0.111	0.999576611	1.017886681	0.975689133	0.976518215	0.776527323	0.505684868	0.306529006	0.224820631	0.254367076	0.241425099	0.99770801	1.01332665	0.94998671	0.814636594	0.537089452	0.304287236	0.18462697	0.14678686	0.121801547	0.113108548
1	1.096	1.053	1.023	0.679	0.335	0.177	0.12	0.111	0.104	0.992	1.074	0.825	0.664	0.421	0.263	0.163	0.094	0.117	0.099	0.999	1.019	0.954	0.767	0.434	0.182	0.103	0.077	0.079	0.086	0.999576611	0.986364942	1.020471742	0.963800824	0.911636018	0.729597912	0.61468118	0.520907588	0.521214902	0.564251186	0.99770801	0.98345652	0.900181515	0.804701529	0.588323218	0.384611911	0.204042554	0.105293353	0.079918431	0.084472184
1	1.015	0.89	0.786	0.72	0.707	0.872	1.374	1.467	1.674	0.992	0.876	0.403	0.357	0.313	0.238	0.135	0.174	0.149	0.082	0.999	1.01	0.778	0.65	0.549	0.401	0.419	0.73	0.862	0.884	0.999576611	1.017886681	0.965689133	0.874018215	0.759027323	0.695684868	0.609029006	0.519820631	0.551867076	0.566425099	0.99770801	1.686849377	2.0090208	1.738897958	2.372430361	1.572469054	0.335649697	0.249400496	0.222597002	0.151972184
1	1.064	0.972	0.757	0.441	0.31	0.104	0.089	0.098	0.115	0.992	1.017	0.765	0.535	0.304	0.14	0.098	0.071	0.093	0.058	0.999	1.028	0.928	0.643	0.342	0.132	0.048	0.045	0.06	0.075	0.999576611	1.096458109	1.124974848	1.019018215	0.877598751	0.774970583	0.609029006	0.589106346	0.526152791	0.555710813	0.99770801	0.97393271	0.829229134	0.593272958	0.384513694	0.204135721	0.10023303	0.06648383	0.061347002	0.066138851
1	1.149	1.195	1.073	1.193	0.885	0.565	0.265	0.256	0.166	0.992	1.099	1.025	0.824	0.573	0.485	0.315	0.256	0.157	0.134	0.999	1.083	1.108	0.949	0.883	0.729	0.344	0.223	0.168	0.179	0.999576611	1.037886681	1.060689133	1.077351548	0.944027323	0.754018202	0.594029006	0.434820631	0.371867076	0.324758432	0.99770801	0.990599377	0.9158958	0.773272958	0.481180361	0.327469054	0.216899697	0.083150496	0.021347002	0.029472184
1	1.029	0.985	0.943	0.943	0.715	0.415	0.285	0.176	0.196	0.992	1.019	0.916	0.9	0.646	0.504	0.439	0.354	0.279	0.272	0.999	1.017	1.064	0.897	0.731	0.491	0.258	0.217	0.13	0.121	0.999576611	1.084553348	1.010689133	0.970684882	0.867360656	0.670684868	0.520695673	0.418153965	0.388533743	0.371425099	0.99770801	1.000599377	0.9058958	0.843272958	0.771180361	0.557469054	0.336899697	0.223150496	0.191347002	0.169472184
1	0.938	0.892	0.922	0.716	0.404	0.19	0.117	0.123	0.115	0.992	0.961	0.975	0.849	0.577	0.297	0.193	0.123	0.122	0.099	0.999	0.876	0.809	0.733	0.509	0.267	0.135	0.08	0.083	0.082	0.999576611	0.980877335	1.020362031	0.989298589	0.961036669	0.68970356	0.407720595	0.288839323	0.281867076	0.264415753	0.99770801	0.910158201	0.885013448	0.795625899	0.594709773	0.375704348	0.215134991	0.159474026	0.121494061	0.110354537
1	0.869	0.618	0.376	0.425	0.335	0.155	0.09	0.094	0.101	0.992	1.044	0.472	0.359	0.285	0.183	0.141	0.09	0.101	0.068	0.999	0.943	0.548	0.384	0.388	0.199	0.129	0.123	0.078	0.094	0.999576611	1.030029538	0.950689133	0.839732501	0.637598751	0.55211344	0.532600435	0.44339206	0.433295648	0.44285367	0.99770801	0.965599377	0.5533958	0.365772958	0.258680361	0.174969054	0.084399697	0.060650496	0.046347002	0.056972184
1	0.95	0.991	1.041	0.901	0.31	0.103	0.055	0.066	0.081	0.992	0.987	0.968	0.95	0.665	0.247	0.147	0.095	0.098	0.06	0.999	0.966	1.001	0.939	0.743	0.211	0.082	0.058	0.058	0.074	0.999576611	0.973945504	1.010571486	1.004959391	0.919439087	0.464626045	0.169029006	0.08929122	0.150808253	0.14577804	0.99770801	0.992441482	0.975457204	0.917834361	0.628168665	0.212176656	0.099618995	0.071162192	0.0566394	0.057191482
1	0.891	0.916	0.917	0.811	0.382	0.248	0.166	0.155	0.177	0.992	0.916	0.927	0.779	0.52	0.361	0.282	0.185	0.156	0.129	0.999	0.972	0.969	0.851	0.6	0.31	0.208	0.185	0.15	0.164	0.999576611	0.992886681	0.970689133	0.944018215	0.924027323	0.723184868	0.554029006	0.517320631	0.501867076	0.493925099	0.99770801	0.982266044	0.953118023	0.806606291	0.641180361	0.445802387	0.324677475	0.274261607	0.232458113	0.223361073
1	1.255	1.212	1.105	0.893	0.613	0.38	0.294	0.245	0.213	0.992	1.111	1.003	0.617	0.688	0.438	0.35	0.309	0.239	0.232	0.999	1.111	0.943	0.824	0.548	0.354	0.232	0.143	0.13	0.131	0.999576611	1.061220014	1.104022467	0.964018215	0.807360656	0.650684868	0.450695673	0.348153965	0.408533743	0.368091765	0.99770801	1.044445531	1.008972724	0.958657573	0.758103438	0.460545977	0.274592005	0.206227419	0.142116233	0.121779876
1	0.792	0.867	0.89	0.859	0.675	0.415	0.236	0.145	0.132	0.992	1.029	1.472	1.681	1.52	1.046	0.939	0.605	0.216	0.189	0.999	0.964	0.972	0.971	0.81	0.6	0.463	0.239	0.096	0.093	0.999576611	1.127553348	0.9753558	1.246018215	1.055693989	0.911351535	0.841029006	0.713487298	0.502867076	0.588758432	0.99770801	0.900599377	0.829229134	0.856606291	0.739513694	0.497469054	0.33023303	0.16648383	0.073013669	0.077805517
1	1.217	1.038	0.803	0.42	0.287	0.175	0.107	0.086	0.106	0.992	0.976	0.813	0.634	0.513	0.409	0.309	0.237	0.21	0.158	0.999	1.003	0.833	0.604	0.368	0.204	0.114	0.073	0.083	0.079	0.999576611	1.033886681	1.018689133	0.960018215	0.958027323	0.892684868	0.720029006	0.700820631	0.577867076	0.677425099	0.99770801	0.96652961	0.952523707	0.824668307	0.654552454	0.442585333	0.261667139	0.182917938	0.127044676	0.102146603
1	1.063	1.041	1.006	0.91	0.812	0.607	0.443	0.325	0.217	0.992	0.984	0.904	0.826	0.724	0.649	0.518	0.418	0.255	0.204	0.999	0.976	0.961	0.876	0.755	0.629	0.525	0.436	0.325	0.176	0.999576611	1.014847465	1.015493055	0.996469195	0.89441948	0.80921428	0.646872144	0.595899063	0.523043547	0.489170197	0.99770801	0.997980329	0.949705324	0.876526926	0.759989885	0.609770641	0.498883824	0.408071131	0.282775573	0.169154724
1	1.132	1.032	1.044	0.93	0.573	0.409	0.355	0.276	0.354	0.992	1.049	0.918	0.902	0.693	0.41	0.325	0.249	0.187	0.189	0.999	0.995	0.956	0.884	0.612	0.284	0.153	0.114	0.105	0.102	0.999576611	1.004315252	0.99783199	1.011875358	0.87117018	0.654970583	0.471171863	0.399106346	0.393295648	0.374282241	0.99770801	1.032599377	0.9918958	0.937272958	0.741180361	0.511469054	0.414899697	0.425150496	0.485347002	0.613472184
1	0.878	0.799	0.72	0.501	0.28	0.109	0.073	0.074	0.103	0.992	1.032	1.001	0.801	0.572	0.32	0.224	0.172	0.135	0.101	0.999	0.972	0.88	0.694	0.501	0.216	0.114	0.081	0.088	0.087	0.999576611	0.982886681	0.951571486	0.826371156	0.731674382	0.405978986	0.274617242	0.21246769	0.215396488	0.251719216	0.99770801	0.926016044	0.8621458	0.702022958	0.527847028	0.282885721	0.16148303	0.123150496	0.111763669	0.105305517
1	0.873	0.883	0.896	1.067	1.134	1.134	1.04	0.869	0.771	0.992	0.938	0.932	0.877	0.942	0.923	0.957	0.922	0.641	0.814	0.999	0.996	0.961	0.892	0.972	0.869	0.873	0.818	0.713	0.618	0.999576611	0.982698002	0.979179699	0.913169158	0.927046191	0.881533925	0.840444101	0.830481009	0.779885944	0.684349627	0.99770801	0.923284562	0.877192097	0.752347032	0.903958139	0.890339424	1.006344141	0.9868542	0.872272928	0.716324036
1	1.205	0.981	0.83	0.438	0.358	0.164	0.108	0.098	0.104	0.992	0.996	0.71	0.507	0.287	0.198	0.142	0.109	0.11	0.083	0.999	1.001	0.861	0.73	0.382	0.2	0.107	0.088	0.075	0.087	0.999576611	0.995029538	0.91283199	0.743661072	0.344384466	0.248184868	0.165100435	0.088749203	0.129367076	0.151425099	0.99770801	1.00893271	0.825229134	0.739606291	0.390180361	0.242802387	0.123566364	0.097150496	0.075013669	0.075472184
1	1.039	1.023	0.818	0.44	0.252	0.083	0.055	0.064	0.068	0.992	0.971	0.888	0.592	0.268	0.178	0.135	0.109	0.084	0.072	0.999	0.983	0.878	0.709	0.293	0.099	0.014	0.033	0.048	0.039	0.999576611	1.147886681	1.240689133	1.084018215	0.944027323	0.580684868	0.334029006	0.364820631	0.271867076	0.401425099	0.99770801	1.01393271	0.972562467	0.813272958	0.487847028	0.247469054	0.10023303	0.059817163	0.058013669	0.052805517
1	0.927	0.944	0.91	0.749	0.507	0.284	0.212	0.299	0.496	0.992	0.931	0.909	0.697	0.567	0.372	0.301	0.256	0.237	0.421	0.999	0.965	0.888	0.768	0.525	0.317	0.177	0.137	0.139	0.23	0.999576611	0.96420247	1.003847028	1.012702425	1.017448375	1.017790131	0.939029006	1.180873263	1.417919708	1.850898783	0.99770801	0.94548173	0.884131095	0.793449428	0.596415655	0.387469054	0.265311462	0.196503437	0.201288178	0.355648655
1	1.151	1.124	0.976	0.638	0.486	0.264	0.192	0.164	0.155	0.992	1.063	0.84	0.606	0.443	0.327	0.248	0.174	0.13	0.121	0.999	1.002	0.839	0.736	0.392	0.221	0.134	0.108	0.103	0.11	0.999576611	1.042432135	0.978567921	0.856745488	0.580390959	0.49720002	0.425089612	0.335729722	0.361715561	0.385212977	0.99770801	0.971087182	0.89187141	0.731687592	0.49910719	0.342591005	0.213607014	0.145101716	0.117932368	0.121179501
1	0.909	0.908	0.907	0.72	0.472	0.253	0.163	0.126	0.125	0.992	0.975	0.959	0.817	0.6	0.402	0.263	0.193	0.141	0.113	0.999	1.009	1.029	0.9	0.649	0.347	0.202	0.144	0.103	0.088	0.999576611	1.057886681	0.9673558	0.874018215	0.694027323	0.594018202	0.460695673	0.368153965	0.331867076	0.344758432	0.99770801	0.993425464	0.97415667	0.906316436	0.708354274	0.473773402	0.293638827	0.204889627	0.128520915	0.089037401
1	0.999	0.934	0.8	0.617	0.363	0.152	0.105	0.108	0.11	0.992	1.019	0.892	0.738	0.529	0.259	0.185	0.15	0.12	0.093	0.999	0.99	0.942	0.774	0.517	0.221	0.11	0.081	0.075	0.081	0.999576611	1.017592563	1.00980678	0.886959391	0.801086146	0.477155457	0.296676065	0.181585337	0.208631782	0.187895687	0.99770801	0.956377155	0.874784689	0.761939624	0.559847028	0.328469054	0.157121919	0.12148383	0.092347002	0.078138851
1	0.919	0.937	0.813	0.507	0.416	0.275	0.205	0.2	0.178	0.992	0.901	0.895	0.796	0.646	0.517	0.46	0.352	0.227	0.231	0.999	1.047	0.906	0.712	0.475	0.304	0.206	0.156	0.143	0.144	0.999576611	0.996590385	0.944948393	0.895129326	0.797175471	0.827721905	0.753658636	0.708524335	0.651867076	0.552165839	0.99770801	0.859060916	0.781280416	0.701734496	0.516564977	0.387853669	0.293438159	0.235842804	0.174423925	0.182933722
1	0.988	1.012	1.034	0.878	0.52	0.205	0.132	0.117	0.109	0.992	0.972	0.951	0.819	0.654	0.423	0.208	0.141	0.113	0.075	0.999	1.001	1.018	0.929	0.695	0.364	0.15	0.103	0.095	0.084	0.999576611	0.981207849	0.992003002	0.966682449	0.872676958	0.639006036	0.374357473	0.265149099	0.269859777	0.292738967	0.99770801	0.993315426	0.936080986	0.844013699	0.569513694	0.368148066	0.234924388	0.181051731	0.141717372	0.114780826
1	1.112	1.033	0.956	0.73	0.495	0.265	0.14	0.146	0.143	0.992	1.023	0.785	0.648	0.436	0.26	0.18	0.135	0.13	0.12	0.999	1.038	0.929	0.826	0.467	0.246	0.151	0.084	0.094	0.099	0.999576611	1.005803348	0.998883578	0.91957377	0.752082878	0.565823757	0.417779006	0.338292854	0.343533743	0.317258432	0.99770801	1.011165415	0.964763725	0.87770692	0.613255833	0.333978488	0.19105064	0.135792006	0.108422474	0.092113693
1	1.059	0.905	1.028	0.833	0.66	0.39	0.3	0.251	0.241	0.992	0.925	1.103	0.933	0.688	0.322	0.163	0.119	0.107	0.074	0.999	0.933	0.858	0.889	0.613	0.419	0.174	0.073	0.048	0.099	0.999576611	0.927886681	1.190689133	1.004018215	1.074027323	0.810684868	0.574029006	0.384820631	0.321867076	0.371425099	0.99770801	0.99393271	0.982562467	0.819939624	0.694513694	0.497469054	0.29023303	0.209817163	0.171347002	0.152805517
1	0.908	0.927	0.934	0.886	0.746	0.418	0.241	0.228	0.207	0.992	0.939	0.958	0.837	0.746	0.575	0.423	0.294	0.189	0.204	0.999	0.962	0.979	0.899	0.76	0.499	0.319	0.178	0.163	0.167	0.999576611	1.007097207	1.032794397	0.998228741	0.978237849	0.82042171	0.591397427	0.401662737	0.334761813	0.285635625	0.99770801	1.009599377	0.973562467	0.912939624	0.828513694	0.618802387	0.428566364	0.34048383	0.259013669	0.217472184
1	0.908	1.012	1.092	1.161	1.435	1.594	1.179	0.764	0.685	0.992	0.932	1.113	1.315	1.527	1.602	1.343	1.02	0.671	0.812	0.999	0.993	1.053	0.944	0.733	0.529	0.414	0.283	0.233	0.214	0.999576611	0.906220014	0.9593558	0.998351548	1.149360656	1.408351535	1.816029006	2.422487298	2.029533743	2.695758432	0.99770801	1.003377155	1.053118023	1.144939624	1.221180361	1.061357943	0.933566364	0.727594941	0.509680335	0.386138851
1	1.028	0.985	0.945	0.794	0.649	0.495	0.199	0.139	0.12	0.992	0.986	1.013	0.967	0.883	0.708	0.585	0.324	0.149	0.112	0.999	1.113	1.253	0.949	1.028	0.844	0.754	0.353	0.163	0.119	0.999576611	2.887886681	1.910689133	1.234018215	1.674027323	1.980684868	0.834029006	1.204820631	0.541867076	0.751425099	0.99770801	0.90893271	0.949229134	0.874939624	0.824513694	0.705802387	0.566899697	0.27648383	0.199680335	0.104472184
1	1.188	1.19	1.11	1.016	0.645	0.264	0.124	0.111	0.11	0.992	1.046	0.843	0.758	0.597	0.44	0.265	0.154	0.144	0.107	0.999	0.989	0.947	0.863	0.583	0.352	0.152	0.113	0.09	0.092	0.999576611	1.015699181	1.011314133	0.992143215	0.913714823	0.580997368	0.303404006	0.163258131	0.191554576	0.172050099	0.99770801	0.990599377	0.979229134	0.913272958	0.761180361	0.500802387	0.226899697	0.139817163	0.088013669	0.086138851
1	0.903	0.981	1.03	1.116	0.759	0.447	0.268	0.222	0.195	0.992	0.986	1.044	0.978	0.943	0.726	0.483	0.359	0.255	0.297	0.999	1.016	1.104	1.112	1.112	0.672	0.435	0.31	0.238	0.219	0.999576611	1.020363745	1.030826748	0.996541151	1.011687873	0.795914226	0.516597814	0.404958246	0.354390012	0.336425099	0.99770801	0.965674004	0.960000278	0.889840122	0.931553495	0.773886964	0.461526563	0.272777362	0.196347002	0.159472184
1	1.179	1.145	1.273	1.343	1.005	0.855	0.515	0.296	0.226	0.992	1.048	0.78	0.739	0.612	0.441	0.174	0.118	0.131	0.096	0.999	1.092	0.916	0.751	0.386	0.228	0.124	0.09	0.087	0.094	0.999576611	0.982739622	0.962747957	0.817547627	0.67682144	0.506273104	0.267117242	0.224673573	0.20260237	0.218925099	0.99770801	1.088599377	0.966752943	0.886701529	0.49375179	0.29518334	0.178328268	0.134579068	0.110775573	0.098900755
1	0.87	0.886	0.982	0.786	0.65	0.353	0.152	0.075	0.074	0.992	1.036	1.404	1.323	1.154	0.922	0.728	0.448	0.144	0.117	0.999	0.977	0.959	0.88	0.727	0.499	0.345	0.164	0.064	0.062	0.999576611	0.927286681	1.018289133	0.945418215	0.903427323	0.744084868	0.584029006	0.367420631	0.219267076	0.203425099	0.99770801	0.903318675	0.859930888	0.890904537	0.746882116	0.528258528	0.319882153	0.130431198	0.068101388	0.0599985
1	0.889	0.907	0.951	0.879	0.748	0.531	0.429	0.369	0.375	0.992	0.94	1.022	0.956	0.88	0.696	0.496	0.396	0.285	0.345	0.999	0.954	0.98	0.9	0.849	0.607	0.453	0.363	0.333	0.335	0.999576611	0.985307316	1.012633578	1.00691504	1.041606688	0.918422964	0.783711546	0.735296822	0.612501997	0.537734622	0.99770801	0.968104777	0.983757572	0.916134729	0.872789432	0.716216354	0.619750669	0.538323282	0.496163417	0.450184927
1	0.935	0.993	1.016	1.075	0.931	0.673	0.494	0.378	0.258	0.992	0.949	1.014	0.947	0.888	0.804	0.597	0.484	0.324	0.288	0.999	1.005	0.999	0.96	0.892	0.711	0.568	0.43	0.354	0.252	0.999576611	0.993708599	1.017606942	1.032511366	0.989438282	0.883356101	0.648138595	0.581395974	0.433442419	0.312178523	0.99770801	1.015399377	1.0286958	0.970872958	0.916580361	0.785469054	0.676299697	0.508750496	0.380947002	0.288672184
1	0.969	0.985	1.203	0.978	0.287	0.153	0.017	0.046	0.063	0.992	1.061	1.268	1.317	1.078	0.403	0.27	0.119	0.129	0.087	0.999	1.033	1.098	0.939	0.753	0.149	0.074	0.043	0.038	0.059	0.999576611	0.967886681	1.010689133	0.924018215	0.724027323	0.290684868	0.284029006	0.194820631	0.211867076	0.181425099	0.99770801	1.035599377	1.0608958	1.018272958	0.781180361	0.257469054	0.126899697	0.103150496	0.076347002	0.084472184
1	0.995	1.162	1.144	1.163	1.117	0.737	0.581	0.449	0.397	0.992	0.896	0.963	0.882	0.903	0.878	0.74	0.619	0.544	0.777	0.999	0.908	0.893	0.772	0.688	0.48	0.358	0.266	0.206	0.206	0.999576611	0.957886681	0.970689133	1.034018215	0.964027323	0.820684868	0.734029006	0.644820631	0.501867076	0.631425099	0.99770801	1.024766044	0.9883958	0.997439624	0.815347028	0.704969054	0.64773303	0.52398383	0.454680335	0.406138851
1	0.95	0.976	1.061	0.97	0.559	0.17	0.075	0.081	0.089	0.992	0.994	1.065	1.032	0.855	0.447	0.248	0.17	0.138	0.1	0.999	1.154	1.064	1.041	0.848	0.407	0.171	0.109	0.089	0.098	0.999576611	1.015386681	1.045689133	1.126518215	1.204027323	1.125684868	0.711529006	0.627320631	0.476867076	0.343925099	0.99770801	1.021313663	1.067324372	1.003272958	0.791894647	0.438897625	0.191185411	0.089579068	0.077775573	0.080900755
1	1.148	1.179	1.131	0.872	0.379	0.139	0.083	0.086	0.089	0.992	0.941	0.838	0.682	0.468	0.243	0.165	0.099	0.104	0.067	0.999	1.052	0.985	0.932	0.59	0.248	0.137	0.097	0.092	0.101	0.999576611	1.127886681	1.070689133	1.154018215	0.884027323	0.590684868	0.414029006	0.374820631	0.341867076	0.331425099	0.99770801	1.028099377	1.0158958	0.970772958	0.738680361	0.382469054	0.241899697	0.143150496	0.108847002	0.084472184
1	1.065	1.062	0.771	0.435	0.376	0.261	0.166	0.122	0.134	0.992	0.916	0.671	0.492	0.335	0.264	0.255	0.213	0.143	0.113	0.999	0.968	0.889	0.697	0.371	0.203	0.133	0.124	0.102	0.106	0.999576611	1.003412997	1.040689133	1.058491899	0.92192206	0.907263816	0.761397427	0.720873263	0.618709182	0.58379352	0.99770801	0.955599377	0.9098958	0.722272958	0.404180361	0.271469054	0.162899697	0.109150496	0.080347002	0.081472184
1	0.987	0.972	0.991	1.091	1.063	0.852	0.814	0.704	0.602	0.992	0.906	0.943	0.907	0.943	1.028	0.945	0.834	0.729	0.842	0.999	1.103	1.053	1.029	0.888	0.784	0.709	0.618	0.553	0.524	0.999576611	0.962886681	1.025689133	0.964018215	0.999027323	0.910684868	0.839029006	0.854820631	0.781867076	0.811425099	0.99770801	0.965599377	0.9658958	0.923272958	0.826180361	0.787469054	0.651899697	0.628150496	0.556347002	0.504472184
1	0.959	0.959	1.017	1.015	0.907	0.789	0.671	0.565	0.548	0.992	0.937	0.946	0.918	0.844	0.753	0.69	0.65	0.524	0.631	0.999	0.993	1.019	0.952	0.911	0.742	0.632	0.621	0.561	0.523	0.999576611	1.000194373	0.984535287	0.997095138	1.014411938	0.987607945	0.830182852	0.788666785	0.703020922	0.711040483	0.99770801	0.963526206	0.993944581	0.901260763	0.860143776	0.779359298	0.71866799	0.649979765	0.5861031	0.491423403
1	0.966	0.896	0.903	0.614	0.303	0.129	0.09	0.081	0.09	0.992	0.974	0.828	0.603	0.345	0.199	0.151	0.109	0.108	0.089	0.999	0.927	0.906	0.757	0.51	0.222	0.12	0.077	0.104	0.093	0.999576611	1.024743824	1.020403419	0.968875358	0.86417018	0.544256297	0.404886149	0.27239206	0.303867076	0.293567956	0.99770801	0.931264572	0.812259437	0.658073841	0.440952412	0.255167495	0.131979073	0.103405925	0.081517287	0.08455156
1	1.12	1.033	0.738	0.365	0.292	0.117	0.082	0.093	0.098	0.992	0.998	0.608	0.446	0.306	0.227	0.166	0.122	0.113	0.086	0.999	0.957	0.818	0.544	0.343	0.173	0.083	0.079	0.069	0.088	0.999576611	1.077623523	1.081478607	0.966123478	0.611395744	0.444895395	0.287186901	0.193504842	0.223446024	0.183267204	0.99770801	0.934778482	0.740149532	0.493795346	0.295434092	0.203215323	0.095705667	0.085016168	0.052093271	0.06290502
1	0.975	1.001	1.069	1.076	0.946	0.708	0.531	0.478	0.458	0.992	0.99	1.002	0.964	0.878	0.753	0.593	0.469	0.358	0.445	0.999	0.984	1.016	0.967	0.885	0.713	0.602	0.49	0.477	0.43	0.999576611	1.062886681	1.105689133	1.199018215	1.184027323	0.995684868	0.784029006	0.634820631	0.576867076	0.471425099	0.99770801	1.021887256	1.009936205	0.988045685	0.902695513	0.770448852	0.68212697	0.593150496	0.493872254	0.439244911
1	1.062	1.143	1.243	1.251	1.242	0.908	0.686	0.474	0.235	0.992	0.984	0.991	0.949	0.866	0.783	0.7	0.651	0.419	0.392	0.999	0.993	1.036	0.974	0.881	0.714	0.632	0.578	0.518	0.249	0.999576611	1.006288914	1.046169541	1.051185926	1.06432134	0.987549027	0.849001381	0.844402136	0.665683037	0.318425164	0.99770801	1.007542697	1.037393776	1.003272958	0.935735017	0.819635046	0.713397673	0.640984504	0.47029437	0.197974208
1	0.954	0.977	1.065	1.057	1.072	0.937	0.812	0.576	0.522	0.992	0.973	1.015	0.929	0.907	0.841	0.717	0.619	0.472	0.575	0.999	0.998	1.024	0.939	0.9	0.76	0.699	0.636	0.528	0.427	0.999576611	1.002886681	1.043546276	1.000446786	1.009027323	0.893542011	0.835457578	0.779820631	0.662581362	0.632139384	0.99770801	1.038099377	1.0358958	0.988272958	0.888680361	0.784969054	0.696899697	0.570650496	0.433847002	0.366972184
1	1.251	1.217	1.039	0.686	0.377	0.156	0.103	0.1	0.106	0.992	1.036	0.743	0.637	0.341	0.201	0.147	0.092	0.101	0.065	0.999	1.007	0.902	0.783	0.391	0.184	0.092	0.085	0.073	0.086	0.999576611	1.014778573	1.013256701	0.919829026	0.628621917	0.412171355	0.273488466	0.161307118	0.19092113	0.193857531	0.99770801	1.014599377	0.9228958	0.840272958	0.545180361	0.279469054	0.166899697	0.111150496	0.084347002	0.075472184
1	1.019	1.008	0.987	0.778	0.42	0.197	0.124	0.113	0.111	0.992	1.061	0.938	0.978	0.756	0.433	0.275	0.179	0.146	0.128	0.999	1.018	0.979	0.88	0.582	0.261	0.127	0.096	0.09	0.087	0.999576611	1.092458109	1.109260562	1.092018215	0.929741608	0.577542011	0.384457578	0.318106346	0.306009933	0.34985367	0.99770801	1.014253223	0.964549647	0.894234496	0.641564977	0.370353669	0.230745851	0.163919727	0.117885463	0.10312603
1	1.169	1.238	1.152	0.756	0.48	0.272	0.175	0.184	0.156	0.992	1.061	0.948	0.767	0.518	0.358	0.285	0.219	0.144	0.122	0.999	1	0.976	0.834	0.491	0.277	0.193	0.119	0.119	0.116	0.999576611	1.072172395	1.130689133	1.116161072	0.785455894	0.568542011	0.390457578	0.300534917	0.309724219	0.342139384	0.99770801	1.034306274	0.967533731	0.890772958	0.577904499	0.357641468	0.204141076	0.145305669	0.12419183	0.107317012
1	0.925	0.941	1.035	1.055	1.043	0.924	0.87	0.745	0.706	0.992	0.938	0.983	0.957	0.932	0.873	0.829	0.761	0.569	0.72	0.999	0.984	1.018	0.986	0.926	0.846	0.812	0.77	0.717	0.621	0.999576611	1.002709376	1.059625304	1.075011123	1.102076968	1.080613946	0.992787872	1.069927014	0.91055502	0.863304531	0.99770801	0.992202248	1.01005848	0.992914106	0.953620553	0.890387714	0.892976252	0.886308391	0.739026428	0.66007027
1	1.25	1.265	1.136	0.85	0.358	0.166	0.097	0.103	0.11	0.992	1.026	0.834	0.719	0.48	0.254	0.179	0.133	0.121	0.098	0.999	1.024	0.995	0.911	0.565	0.207	0.107	0.079	0.08	0.087	0.999576611	0.993958109	0.996760562	0.974375358	0.834384466	0.511184868	0.280243292	0.164463489	0.202367076	0.190567956	0.99770801	1.043974377	0.9681458	0.918897958	0.652867861	0.319125304	0.184118447	0.126494246	0.094128252	0.089472184
1	0.909	1.045	1.063	0.843	0.765	0.605	0.565	0.476	0.376	0.992	1.141	1.123	0.862	1.158	0.653	0.525	0.394	0.379	0.717	0.999	0.912	0.933	0.857	0.626	0.359	0.207	0.166	0.142	0.124	0.999576611	1.062886681	1.085689133	1.089018215	1.279027323	1.270684868	1.189029006	1.054820631	1.021867076	1.251425099	0.99770801	0.945599377	0.9533958	0.825772958	0.631180361	0.409969054	0.226899697	0.175650496	0.151347002	0.131972184
1	1.189	1.165	1.133	0.903	0.5	0.29	0.215	0.191	0.211	0.992	1.051	0.968	0.847	0.718	0.573	0.385	0.304	0.269	0.312	0.999	1.026	1.02	0.904	0.61	0.327	0.219	0.161	0.148	0.167	0.999576611	0.928997792	0.961244689	0.90457377	0.785138434	0.672351535	0.541806784	0.539820631	0.504089298	0.484758432	0.99770801	1.050599377	0.9458958	0.956606291	0.691180361	0.414135721	0.27023303	0.149817163	0.134680335	0.116138851
1	1.033	1.025	1.01	0.918	0.622	0.264	0.104	0.101	0.1	0.992	0.983	0.916	0.773	0.553	0.341	0.209	0.125	0.112	0.078	0.999	0.993	0.96	0.875	0.643	0.367	0.158	0.078	0.071	0.08	0.999576611	0.972886681	0.977227595	0.920941292	0.7759504	0.625684868	0.455567468	0.147128324	0.169174769	0.156809714	0.99770801	0.997601928	0.953893249	0.899267856	0.711843626	0.41380834	0.198902248	0.108150496	0.081015369	0.074472184
1	1.028	1.026	1.004	0.929	0.625	0.252	0.089	0.085	0.088	0.992	0.982	0.902	0.774	0.556	0.36	0.204	0.124	0.129	0.087	0.999	1.001	0.981	0.897	0.676	0.387	0.153	0.07	0.068	0.079	0.999576611	0.969188051	0.95712749	0.936278489	0.756767049	0.614725964	0.421768732	0.132423371	0.159469816	0.146425099	0.99770801	0.988382396	0.949056178	0.891810694	0.697312437	0.409874714	0.202277056	0.103527855	0.073941342	0.069472184
1	0.957	1	1.066	1.028	0.92	0.79	0.715	0.561	0.516	0.992	0.98	0.961	0.906	0.791	0.745	0.691	0.583	0.409	0.45	0.999	0.988	0.995	0.901	0.773	0.653	0.63	0.538	0.47	0.401	0.999576611	0.964084598	0.962928717	0.996101548	0.883141906	0.861570285	0.739341506	0.773987298	0.669835826	0.586581349	0.99770801	1.004220067	0.969344076	0.899307441	0.812559671	0.768158709	0.757416938	0.671426358	0.579795278	0.498265287
1	0.957	0.765	0.443	0.34	0.272	0.135	0.077	0.081	0.096	0.992	0.936	0.648	0.517	0.418	0.373	0.29	0.219	0.214	0.187	0.999	0.944	0.701	0.478	0.377	0.209	0.129	0.094	0.096	0.096	0.999576611	1.039553348	0.8573558	0.625684882	0.464027323	0.369018202	0.254029006	0.201487298	0.25020041	0.193091765	0.99770801	0.900599377	0.663038658	0.454701529	0.306894647	0.23318334	0.146899697	0.087436211	0.074204145	0.07518647
1	0.937	0.795	0.811	0.71	0.605	0.35	0.187	0.229	0.178	0.992	0.924	0.766	0.745	0.576	0.499	0.422	0.325	0.276	0.278	0.999	0.936	0.848	0.726	0.68	0.435	0.298	0.299	0.178	0.156	0.999576611	0.983071866	0.871244689	0.736425622	0.655323619	0.611425609	0.457917895	0.375005817	0.376311521	0.342165839	0.99770801	0.922027948	0.811610086	0.667558672	0.538323218	0.364611911	0.224042554	0.140293353	0.089918431	0.070900755
1	1.038	1.062	1.125	0.877	0.408	0.192	0.113	0.105	0.116	0.992	0.997	0.884	0.757	0.477	0.266	0.189	0.138	0.113	0.091	0.999	1.01	1.019	0.955	0.696	0.307	0.174	0.123	0.127	0.122	0.999576611	1.002886681	1.010407443	0.968736525	0.822900562	0.566424305	0.419627598	0.290982603	0.250599471	0.220439183	0.99770801	1.010546582	0.958226846	0.943993797	0.704016049	0.357524237	0.207624762	0.145436698	0.113976521	0.104010674
1	1.08	1.018	0.941	0.73	0.521	0.295	0.236	0.173	0.186	0.992	0.99	0.837	0.713	0.513	0.374	0.252	0.196	0.134	0.115	0.999	1.01	0.888	0.809	0.479	0.266	0.164	0.138	0.107	0.127	0.999576611	1.019636681	1.026439133	0.979268215	0.882527323	0.703434868	0.542779006	0.415070631	0.395617076	0.371925099	0.99770801	1.035599377	0.936804891	0.886000231	0.739362179	0.509590266	0.327202727	0.214817163	0.134983366	0.131138851
1	0.976	1.028	1.077	1.11	0.957	0.682	0.522	0.399	0.405	0.992	0.941	0.959	0.938	0.871	0.784	0.574	0.444	0.297	0.302	0.999	0.967	1.032	0.987	0.924	0.74	0.583	0.453	0.38	0.35	0.999576611	1.001860676	1.058875895	1.020472116	1.054010774	0.937056027	0.711107021	0.631411648	0.499115303	0.496945193	0.99770801	0.979156584	0.975655302	0.954712277	0.869527938	0.734525005	0.632217368	0.500604863	0.403507619	0.354889508
1	0.949	0.945	0.873	0.876	0.918	0.749	0.628	0.549	0.389	0.992	0.926	1.023	0.877	0.823	0.868	0.725	0.614	0.319	0.452	0.999	0.996	1.068	0.939	0.858	0.654	0.647	0.585	0.528	0.419	0.999576611	0.951220014	0.8348558	0.949018215	0.892360656	0.874851535	0.723195673	0.709820631	0.654367076	0.736425099	0.99770801	0.98393271	0.959229134	0.849939624	0.827847028	0.804135721	0.81023303	0.739817163	0.554680335	0.459472184
1	0.984	1.075	1.008	0.923	0.46	0.24	0.16	0.121	0.141	0.992	1.027	0.957	0.849	0.566	0.299	0.207	0.163	0.126	0.101	0.999	0.994	0.935	0.905	0.596	0.246	0.132	0.106	0.089	0.101	0.999576611	1.033358379	1.028708001	1.031565385	0.884876379	0.506062227	0.348651648	0.257273462	0.28601802	0.322274155	0.99770801	1.020599377	1.0158958	0.975772958	0.786180361	0.489969054	0.286899697	0.203150496	0.168847002	0.141972184
1	0.962	1.023	1.067	0.973	0.574	0.149	0.077	0.072	0.086	0.992	0.971	0.97	0.923	0.787	0.476	0.19	0.104	0.109	0.076	0.999	0.975	1.013	0.961	0.798	0.414	0.109	0.072	0.067	0.074	0.999576611	0.986972047	0.970750109	1.01298163	0.868112689	0.512819015	0.196102177	0.100918192	0.149001223	0.138437294	0.99770801	1.008428324	0.987853037	0.942911116	0.793137598	0.47761708	0.165090486	0.098512338	0.073666081	0.064472184
1	1.109	0.955	0.823	0.553	0.395	0.218	0.155	0.134	0.148	0.992	1.006	0.813	0.507	0.3	0.178	0.132	0.1	0.093	0.078	0.999	0.868	0.878	0.554	0.288	0.129	0.034	0.048	0.068	0.094	0.999576611	0.965613954	0.940007315	0.802200033	0.51880005	0.405684868	0.304483552	0.23300245	0.291412531	0.334606917	0.99770801	0.96603416	0.888939279	0.729577306	0.491397752	0.26681688	0.133204045	0.096193975	0.07939048	0.084472184
1	1.062	1.082	1.1	1.088	0.915	0.667	0.354	0.208	0.154	0.992	1.004	1.012	0.967	0.882	0.774	0.588	0.375	0.197	0.15	0.999	0.994	1.033	0.965	0.849	0.673	0.526	0.318	0.185	0.13	0.999576611	1.047886681	0.993130994	0.97959961	1.071701741	0.921033706	0.771354588	0.592146213	0.341983355	0.305959982	0.99770801	1.00357235	0.9508958	0.867462147	0.800504685	0.655982567	0.5096024	0.295177523	0.187157813	0.122445157
1	1.017	1.05	1.065	1.064	0.82	0.654	0.529	0.405	0.303	0.992	1.005	0.95	0.86	0.751	0.551	0.443	0.392	0.273	0.257	0.999	1.019	1.019	0.975	0.824	0.623	0.495	0.426	0.368	0.234	0.999576611	0.958321463	0.976341307	0.976192128	0.985114279	0.793510955	0.641420311	0.481124979	0.451649685	0.398164229	0.99770801	1.010599377	1.033118023	0.968272958	0.855624806	0.669691276	0.534121919	0.44648383	0.337458113	0.220583295
1	1.036	1.066	1.087	0.918	0.469	0.205	0.117	0.1	0.126	0.992	1	0.946	0.811	0.578	0.334	0.225	0.165	0.13	0.116	0.999	0.975	1.003	0.884	0.653	0.269	0.115	0.088	0.085	0.089	0.999576611	0.947886681	1.025689133	1.004018215	0.984027323	0.870684868	0.709029006	0.609820631	0.586867076	0.511425099	0.99770801	0.98648173	0.982072271	0.916508252	0.703533302	0.38041023	0.205134991	0.125503437	0.09164112	0.100354537
1	1.072	1.102	1.085	1.137	0.843	0.357	0.121	0.105	0.112	0.992	0.966	0.895	0.871	0.75	0.562	0.303	0.148	0.12	0.083	0.999	0.979	0.967	0.944	0.747	0.491	0.179	0.08	0.075	0.077	0.999576611	0.969831125	0.962189133	0.991851548	0.828582878	0.597851535	0.325973451	0.150265076	0.172533743	0.171425099	0.99770801	1.010720032	0.998688869	1.022997026	0.915007738	0.742486015	0.416209867	0.141684979	0.098415967	0.079472184
1	0.961	0.791	0.457	0.336	0.269	0.136	0.096	0.092	0.105	0.992	0.902	0.562	0.321	0.25	0.164	0.134	0.092	0.086	0.058	0.999	0.964	0.805	0.429	0.292	0.148	0.075	0.067	0.069	0.072	0.999576611	0.999886681	0.869689133	0.563018215	0.353027323	0.314684868	0.192029006	0.125820631	0.185867076	0.212425099	0.99770801	0.978377155	0.840340245	0.584384069	0.388402583	0.253580165	0.156899697	0.119817163	0.097458113	0.078916628
1	1.016	1.044	1.017	0.679	0.445	0.21	0.134	0.123	0.13	0.992	0.811	0.737	0.569	0.455	0.289	0.2	0.166	0.134	0.145	0.999	0.929	0.796	0.682	0.478	0.283	0.147	0.127	0.104	0.108	0.999576611	0.979651387	0.947159722	0.860488803	0.896086146	0.823626045	0.732852536	0.63246769	0.624808253	0.880836863	0.99770801	0.888341313	0.796218381	0.62940199	0.474406168	0.303920667	0.153996471	0.10024727	0.068605066	0.069310894
1	1.844	2.078	2.336	1.756	0.374	0.15	0.064	0.069	0.082	0.992	1.112	0.748	0.73	0.466	0.19	0.127	0.084	0.095	0.073	0.999	1.128	1.046	1.064	0.637	0.215	0.082	0.056	0.058	0.067	0.999576611	1.038098866	1.0604422	1.130268215	0.943417732	0.445148549	0.246718001	0.145329831	0.175497423	0.227979817	0.99770801	1.102302416	1.033089623	1.052710062	0.738293208	0.303389907	0.142917285	0.093308158	0.072479266	0.073588056
1	0.945	0.976	0.973	0.92	0.701	0.412	0.174	0.1	0.104	0.992	0.953	0.948	0.859	0.694	0.5	0.342	0.215	0.124	0.08	0.999	0.979	0.989	0.897	0.745	0.47	0.271	0.113	0.085	0.079	0.999576611	1.006283011	1.008368972	1.00856393	0.940176707	0.722687911	0.4918491	0.246823675	0.204461572	0.200553136	0.99770801	0.995599377	0.9558958	0.830772958	0.643680361	0.392469054	0.194399697	0.115650496	0.086347002	0.071972184
1	1.07	1.093	0.821	0.637	0.512	0.32	0.215	0.195	0.209	0.992	0.924	0.849	0.557	0.472	0.325	0.233	0.174	0.148	0.131	0.999	0.973	0.854	0.676	0.426	0.243	0.141	0.107	0.101	0.094	0.999576611	0.863511681	0.928814133	0.825268215	0.665902323	0.586309868	0.679029006	0.474195631	0.420617076	0.540175099	0.99770801	1.038540554	0.917660506	0.74797884	0.52882742	0.345704348	0.215723226	0.143150496	0.119288178	0.107119243
1	1.082	0.988	1.1	0.99	0.933	0.505	0.204	0.198	0.258	0.992	0.891	1.108	0.957	0.738	0.793	0.545	0.269	0.244	0.187	0.999	1	1.043	0.93	0.828	0.649	0.488	0.264	0.142	0.121	0.999576611	1.142886681	1.163189133	1.096518215	1.174027323	1.043184868	0.889029006	0.829820631	0.564367076	0.611425099	0.99770801	0.936536877	0.9140208	0.859522958	0.778680361	0.630594054	0.427837197	0.247837996	0.139784502	0.142597184
1	1.074	1.066	0.909	0.558	0.406	0.212	0.156	0.152	0.135	0.992	0.976	0.835	0.676	0.441	0.297	0.2	0.145	0.131	0.09	0.999	0.843	0.843	0.534	0.468	0.259	0.169	0.083	0.093	0.089	0.999576611	1.02197759	0.981825497	0.853563669	0.554936414	0.435684868	0.305619915	0.219820631	0.270048894	0.244606917	0.99770801	0.984060916	0.853588108	0.688272958	0.465026515	0.297469054	0.172284312	0.138150496	0.108270079	0.091395261
1	0.927	0.909	0.996	0.806	0.745	0.492	0.362	0.278	0.265	0.992	1.026	1.029	1.047	0.853	0.798	0.809	0.527	0.443	0.462	0.999	0.968	0.929	0.849	0.714	0.556	0.451	0.373	0.294	0.248	0.999576611	1.013686681	1.000489133	0.972818215	0.970627323	0.888684868	0.903029006	0.810620631	0.678467076	0.685025099	0.99770801	0.985599377	1.041133896	0.984939624	0.852370837	0.650802387	0.490471126	0.302912401	0.23944224	0.203519803
1	0.928	0.95	0.999	0.98	0.903	0.699	0.565	0.374	0.194	0.992	0.957	0.931	0.898	0.811	0.691	0.569	0.49	0.304	0.228	0.999	0.989	1.017	0.958	0.888	0.704	0.587	0.448	0.288	0.149	0.999576611	0.989950173	0.997990721	0.96393885	0.97164637	0.865843598	0.723949641	0.642915869	0.489724219	0.283726686	0.99770801	0.99893271	0.999580011	0.949501028	0.902057554	0.762469054	0.672952329	0.50139611	0.218890862	0.133507272
1	1.032	0.997	0.988	0.942	0.711	0.467	0.332	0.277	0.289	0.992	0.626	1.043	0.737	0.573	0.238	0.315	0.194	0.229	0.182	0.999	1.103	1.398	0.819	1.173	0.729	0.474	0.513	0.198	0.219	0.999576611	0.992886681	0.948189133	1.076518215	0.994027323	0.963184868	0.949029006	0.797320631	0.661867076	0.581425099	0.99770801	1.030599377	1.000013448	0.966214134	0.862945067	0.678645524	0.508664403	0.436679908	0.384288178	0.335942772
1	1.304	1.281	1.061	0.577	0.365	0.173	0.11	0.104	0.113	0.992	1.031	0.758	0.634	0.4	0.26	0.192	0.13	0.138	0.106	0.999	1.032	0.92	0.785	0.407	0.215	0.112	0.089	0.086	0.088	0.999576611	1.036121975	0.962159722	0.869312333	0.425497911	0.311861339	0.2222643	0.14629122	0.186572959	0.184072157	0.99770801	1.079907069	0.974357339	0.892349881	0.502949592	0.277469054	0.151899697	0.117842804	0.089577771	0.087702953
1	0.869	0.86	0.846	0.851	0.778	0.661	0.368	0.209	0.166	0.992	0.854	1.015	1.035	1.028	0.814	0.81	0.636	0.438	0.416	0.999	0.808	0.788	0.806	0.783	0.616	0.417	0.268	0.193	0.174	0.999576611	1.019196205	1.014141514	1.069018215	1.023432085	0.994375345	0.954981387	0.950296822	0.767581362	0.695948908	0.99770801	0.960599377	0.9308958	0.918272958	0.866180361	0.747469054	0.611899697	0.308150496	0.186347002	0.164472184
1	0.797	0.845	0.834	0.911	0.968	1.003	0.99	1.027	0.843	0.992	0.951	1.588	1.042	0.893	0.808	0.885	1.054	0.429	0.977	0.999	1.013	0.96	0.848	0.83	0.748	0.867	0.764	0.708	0.618	0.999576611	0.999553348	1.0673558	1.289018215	1.549027323	1.897351535	2.10236234	1.769820631	1.743533743	3.063091765	0.99770801	0.900599377	0.9658958	0.778272958	0.826180361	0.739969054	0.896899697	0.730650496	0.623847002	0.484472184
1	1.03	1.008	0.998	0.915	0.623	0.268	0.095	0.088	0.088	0.992	0.992	0.919	0.784	0.576	0.353	0.213	0.134	0.12	0.087	0.999	0.986	0.973	0.892	0.673	0.386	0.172	0.078	0.063	0.079	0.999576611	0.985386681	0.973189133	0.939434882	0.796110656	0.653601535	0.471945673	0.163987298	0.190617076	0.184341765	0.99770801	0.991271019	0.965000278	0.900213256	0.72834454	0.425752636	0.204511637	0.095538556	0.073735062	0.062084124
1	0.843	0.921	0.975	1.031	0.891	0.631	0.423	0.291	0.224	0.992	0.986	1.093	1.029	1.041	0.838	0.69	0.536	0.327	0.299	0.999	0.949	1.004	0.922	0.813	0.61	0.478	0.332	0.213	0.197	0.999576611	1.017886681	1.098546276	1.057589643	1.060455894	0.945327725	0.808314721	0.778749203	0.721867076	0.675710813	0.99770801	1.040599377	1.1308958	1.068272958	1.006180361	0.872469054	0.676899697	0.438150496	0.281347002	0.119472184
1	1.087	1.066	0.96	0.856	0.596	0.202	0.138	0.125	0.11	0.992	1.006	0.811	0.697	0.505	0.377	0.19	0.12	0.118	0.081	0.999	1.009	0.935	0.812	0.567	0.321	0.117	0.072	0.068	0.087	0.999576611	1.005267633	0.99783199	0.993542024	0.86164637	0.706875345	0.544505197	0.458153965	0.425438505	0.471425099	0.99770801	0.977451229	0.868303208	0.799939624	0.620254435	0.368209795	0.167270067	0.128706052	0.081347002	0.082249962
1	1.293	1.239	1.114	0.938	0.368	0.157	0.078	0.088	0.081	0.992	1.013	0.735	0.603	0.413	0.251	0.16	0.104	0.103	0.09	0.999	1.061	0.993	0.822	0.51	0.276	0.137	0.109	0.096	0.09	0.999576611	1.002172395	1.006403419	0.935446786	0.758313037	0.509256297	0.281171863	0.140534917	0.186152791	0.17285367	0.99770801	0.982742234	0.866610086	0.718987244	0.48475179	0.228897625	0.123328268	0.078150496	0.064204145	0.059472184
1	1.044	0.906	0.624	0.387	0.3	0.131	0.073	0.084	0.095	0.992	1.068	0.63	0.384	0.281	0.167	0.132	0.089	0.096	0.077	0.999	0.997	0.756	0.446	0.311	0.158	0.07	0.059	0.065	0.077	0.999576611	0.990271296	0.83161221	0.568479753	0.442027323	0.377761791	0.282567468	0.191436016	0.210867076	0.189732791	0.99770801	0.962569074	0.744835194	0.44039417	0.285422785	0.199438751	0.116748182	0.090726254	0.07392276	0.069472184
1	0.964	1.049	1.015	0.716	0.458	0.24	0.15	0.129	0.124	0.992	1.021	1.153	1.193	0.938	0.608	0.442	0.32	0.253	0.22	0.999	1.059	1.208	1.26	0.801	0.406	0.243	0.176	0.134	0.128	0.999576611	1.037743824	1.048689133	1.164161072	1.04717018	0.890256297	0.695743292	0.70439206	0.616867076	0.556567956	0.99770801	0.96643271	0.952979134	0.856189624	0.652430361	0.399135721	0.241899697	0.166900496	0.107180335	0.086555517
1	0.909	1.026	1.16	1.1	0.695	0.302	0.156	0.138	0.116	0.992	0.931	1.041	1.019	0.918	0.605	0.379	0.293	0.173	0.23	0.999	0.95	0.909	0.996	0.764	0.44	0.22	0.139	0.098	0.117	0.999576611	0.993051516	0.977777045	0.953358874	0.963203147	0.86244311	0.680292743	0.599765686	0.543954988	0.570106417	0.99770801	0.920983992	0.917049647	0.865196035	0.810026515	0.532853669	0.291515082	0.169304342	0.135962387	0.12562603
1	1.092	1.009	0.709	0.443	0.321	0.157	0.099	0.098	0.103	0.992	1.011	0.833	0.578	0.361	0.227	0.166	0.127	0.117	0.109	0.999	0.967	0.844	0.658	0.372	0.193	0.099	0.084	0.076	0.087	0.999576611	0.99560463	0.925689133	0.7066336	0.520565784	0.449607945	0.353054647	0.341897554	0.324482461	0.308168688	0.99770801	0.923011964	0.83068601	0.6959303	0.468802739	0.270056466	0.156934662	0.105633014	0.083864484	0.079472184
1	0.955	0.996	1.044	0.962	0.854	0.67	0.544	0.329	0.224	0.992	0.981	0.99	0.941	0.9	0.757	0.68	0.568	0.302	0.286	0.999	0.981	1.001	0.94	0.882	0.713	0.617	0.515	0.381	0.217	0.999576611	0.96770969	0.972724532	0.998841224	0.982921128	0.908295488	0.67194936	0.63964364	0.462044067	0.258814479	0.99770801	0.994349377	0.9886458	0.935022958	0.868680361	0.753969054	0.686899697	0.590400496	0.409597002	0.228972184
1	0.901	0.893	0.839	0.699	0.545	0.311	0.185	0.125	0.111	0.992	0.93	0.925	0.824	0.664	0.479	0.357	0.233	0.148	0.101	0.999	0.97	0.972	0.864	0.716	0.473	0.317	0.2	0.125	0.096	0.999576611	1.003341226	0.987507315	0.852654579	0.740845505	0.573866687	0.435847188	0.349820631	0.324139804	0.344606917	0.99770801	0.980760667	0.963637736	0.876014893	0.674029824	0.452684108	0.277007224	0.185731141	0.116454529	0.097106593
1	0.947	1.04	1.066	1.095	0.945	0.66	0.485	0.346	0.206	0.992	1.044	1.011	1.005	0.945	0.804	0.589	0.494	0.289	0.252	0.999	0.989	0.998	0.966	0.841	0.655	0.529	0.371	0.258	0.151	0.999576611	1.007886681	0.978189133	0.914018215	0.851527323	0.795684868	0.591529006	0.409820631	0.336867076	0.198925099	0.99770801	0.960599377	0.9818958	0.962272958	0.930180361	0.765469054	0.604899697	0.394150496	0.244347002	0.140472184
1	1.127	1.123	1.088	1.02	0.815	0.408	0.155	0.129	0.113	0.992	0.987	0.837	0.713	0.566	0.457	0.302	0.138	0.12	0.082	0.999	1.033	0.961	0.879	0.703	0.474	0.244	0.113	0.095	0.104	0.999576611	1.002470014	0.986939133	1.039643215	0.910068989	0.755893202	0.608820673	0.511487298	0.49207541	0.523508432	0.99770801	0.960599377	0.9158958	0.838272958	0.666180361	0.504969054	0.324399697	0.175650496	0.118847002	0.106972184
1	1.007	0.895	0.939	0.747	0.419	0.167	0.101	0.094	0.086	0.992	1.056	0.889	0.852	0.706	0.574	0.314	0.247	0.173	0.147	0.999	1.021	0.958	0.814	0.598	0.351	0.182	0.138	0.12	0.114	0.999576611	0.960386681	0.855689133	0.766518215	0.749027323	0.563184868	0.369029006	0.292320631	0.271867076	0.278925099	0.99770801	0.922599377	0.9438958	0.813272958	0.639180361	0.323469054	0.150899697	0.111150496	0.065347002	0.063472184
1	0.922	0.922	0.968	0.974	0.867	0.672	0.555	0.355	0.246	0.992	0.959	0.904	0.884	0.79	0.696	0.592	0.5	0.276	0.237	0.999	0.962	0.968	0.891	0.823	0.653	0.549	0.459	0.298	0.186	0.999576611	0.978782203	0.979420477	0.940137618	0.835967621	0.678072928	0.474402141	0.44198481	0.333807375	0.273141517	0.99770801	0.995526124	0.960383441	0.923305423	0.82054605	0.673924147	0.543907526	0.466402392	0.283558357	0.181244432
1	0.929	0.955	1.008	1.013	0.953	0.762	0.707	0.629	0.632	0.992	0.963	0.983	0.939	0.905	0.808	0.716	0.672	0.49	0.657	0.999	0.962	0.998	0.944	0.873	0.686	0.612	0.566	0.513	0.48	0.999576611	0.980202117	0.999950878	1.009387342	0.987819269	0.941792251	0.751914912	0.804350833	0.726397278	0.691156642	0.99770801	1.000731827	1.00960441	0.970690176	0.911610825	0.798329981	0.733489101	0.677587582	0.614360247	0.549902648
1	1.107	1.01	0.897	0.527	0.358	0.178	0.115	0.114	0.124	0.992	0.984	0.769	0.576	0.356	0.25	0.196	0.158	0.13	0.112	0.999	1.014	0.96	0.775	0.428	0.224	0.134	0.109	0.102	0.107	0.999576611	1.012886681	1.085689133	0.909018215	0.669027323	0.575684868	0.389029006	0.129820631	0.231867076	0.201425099	0.99770801	1.041053922	0.9808958	0.828121443	0.507847028	0.323681175	0.203566364	0.160271708	0.125589426	0.104017638
1	0.974	0.988	1.051	1.042	0.896	0.582	0.301	0.176	0.143	0.992	0.968	1.005	0.972	0.895	0.77	0.549	0.356	0.206	0.163	0.999	1.015	1.018	0.964	0.89	0.697	0.491	0.278	0.143	0.103	0.999576611	0.991004328	1.016218545	1.011782921	1.025203793	0.932567221	0.759205477	0.602232396	0.336337665	0.270895687	0.99770801	1.003438087	1.001379671	0.953466506	0.858341651	0.65953357	0.419060987	0.18824727	0.11654055	0.097310894
1	0.952	0.846	0.84	0.761	0.578	0.371	0.277	0.223	0.152	0.992	0.981	0.91	0.744	0.551	0.413	0.315	0.284	0.209	0.274	0.999	0.908	0.853	0.704	0.473	0.304	0.174	0.163	0.113	0.124	0.999576611	0.927886681	0.920689133	0.914018215	0.794027323	0.630684868	0.544029006	0.374820631	0.351867076	0.361425099	0.99770801	1.020599377	0.9858958	0.793272958	0.586180361	0.447469054	0.329399697	0.235650496	0.176347002	0.149472184
1	1.066	0.949	0.68	0.479	0.403	0.206	0.136	0.124	0.118	0.992	0.976	0.824	0.563	0.445	0.316	0.222	0.15	0.131	0.108	0.999	0.994	0.913	0.648	0.407	0.243	0.15	0.127	0.104	0.106	0.999576611	0.994345014	0.982147467	0.876795993	0.676666212	0.559851535	0.491181784	0.378362298	0.348186521	0.301355654	0.99770801	0.955599377	0.9208958	0.759939624	0.514513694	0.360802387	0.233566364	0.139817163	0.113013669	0.101138851
1	1.046	1.08	1.132	1.047	0.659	0.215	0.12	0.099	0.111	0.992	1.079	0.963	0.867	0.702	0.491	0.235	0.149	0.134	0.118	0.999	0.974	1.01	0.963	0.772	0.397	0.152	0.11	0.094	0.098	0.999576611	1.011029538	1.020689133	1.043303929	0.929313037	0.627542011	0.352029006	0.23639206	0.251152791	0.246996527	0.99770801	0.973635091	0.971967229	0.942022958	0.799930361	0.495147625	0.202435411	0.139757639	0.093668431	0.08143647
1	0.972	1.004	0.991	0.991	0.907	0.699	0.493	0.429	0.392	0.992	0.945	0.919	0.845	0.813	0.663	0.547	0.469	0.329	0.379	0.999	0.953	0.971	0.862	0.779	0.597	0.5	0.4	0.341	0.28	0.999576611	0.976286681	1.029089133	1.081418215	1.091627323	0.959484868	0.931429006	0.786020631	0.764467076	0.727025099	0.99770801	1.035599377	1.038673578	0.973272958	0.902291472	0.761913498	0.651899697	0.547039385	0.44912478	0.388361073
1	0.909	0.985	1.094	1.041	1.001	0.838	0.717	0.477	0.459	0.992	0.986	1.067	1.073	1.004	0.929	0.782	0.662	0.386	0.437	0.999	0.965	1.015	0.976	0.918	0.779	0.71	0.625	0.498	0.437	0.999576611	0.994315252	0.987117705	1.028303929	1.010455894	0.93211344	0.558314721	0.596249203	0.433295648	0.313567956	0.99770801	1.001049827	0.984093999	0.943092778	0.854874055	0.717469054	0.613836634	0.524591938	0.397473128	0.325102815
1	0.989	1.009	1.031	0.904	0.53	0.23	0.146	0.129	0.128	0.992	0.972	0.91	0.789	0.587	0.336	0.214	0.146	0.119	0.089	0.999	0.993	1.018	0.942	0.727	0.369	0.174	0.121	0.104	0.109	0.999576611	1.107172395	1.096403419	1.079732501	0.869027323	0.572827725	0.359743292	0.259106346	0.281867076	0.255710813	0.99770801	1.001523747	0.989089078	0.953735143	0.803911454	0.502048886	0.271479529	0.195461421	0.123195741	0.105396554
1	1.185	1.166	1.107	0.693	0.397	0.19	0.12	0.116	0.118	0.992	1.023	0.846	0.708	0.521	0.328	0.262	0.193	0.158	0.127	0.999	1.022	0.973	0.825	0.487	0.227	0.107	0.081	0.086	0.094	0.999576611	1.016405199	1.013281726	0.959758956	0.840138434	0.630870054	0.461251229	0.413894705	0.394459669	0.388647321	0.99770801	1.002599377	0.9486958	0.823672958	0.639980361	0.422669054	0.269899697	0.187950496	0.139747002	0.127072184
1	1.069	1.073	1.003	0.878	0.487	0.19	0.122	0.111	0.108	0.992	1.015	0.905	0.774	0.57	0.327	0.175	0.117	0.117	0.092	0.999	1.031	0.979	0.916	0.656	0.301	0.117	0.085	0.078	0.089	0.999576611	1.012886681	0.995689133	0.974684882	0.847193989	0.523851535	0.255029006	0.160653965	0.19220041	0.179591765	0.99770801	0.991799377	0.9682958	0.919672958	0.725180361	0.380469054	0.166099697	0.116950496	0.089547002	0.082672184
1	1.063	0.905	0.696	0.583	0.411	0.165	0.125	0.116	0.146	0.992	0.856	0.703	0.587	0.453	0.288	0.195	0.134	0.139	0.102	0.999	0.959	0.764	0.643	0.487	0.247	0.127	0.093	0.099	0.116	0.999576611	1.047886681	0.790689133	0.734018215	0.564027323	0.410684868	0.234029006	0.174820631	0.241867076	0.191425099	0.99770801	0.957266044	0.822562467	0.736606291	0.564513694	0.354135721	0.206899697	0.13648383	0.124680335	0.112805517
1	1.249	1.264	1.197	0.889	0.409	0.195	0.127	0.123	0.121	0.992	1.027	0.826	0.743	0.497	0.265	0.179	0.122	0.109	0.088	0.999	1.029	1	0.918	0.554	0.218	0.108	0.087	0.08	0.089	0.999576611	0.991242845	0.974387763	0.965045612	0.810328693	0.483013635	0.306083801	0.209820631	0.239195843	0.27711003	0.99770801	1.029599377	0.9868958	0.928272958	0.633180361	0.297469054	0.163899697	0.109150496	0.090347002	0.087472184
1	0.984	0.968	0.938	0.688	0.436	0.239	0.156	0.145	0.145	0.992	0.967	0.904	0.821	0.655	0.434	0.322	0.212	0.16	0.14	0.999	1.003	0.999	0.89	0.688	0.387	0.224	0.14	0.123	0.12	0.999576611	1.0269343	0.975451038	0.883065834	0.768313037	0.550922964	0.384029006	0.243630155	0.2506766	0.296187003	0.99770801	1.000855787	0.966280416	0.913529368	0.704257284	0.4536229	0.304848415	0.24648383	0.187500848	0.177933722
1	1.279	1.115	0.733	0.493	0.385	0.255	0.165	0.146	0.126	0.992	0.989	0.726	0.528	0.4	0.244	0.202	0.145	0.126	0.103	0.999	1.017	0.702	0.449	0.349	0.193	0.108	0.093	0.078	0.097	0.999576611	0.977886681	0.910689133	0.804018215	0.694027323	0.540684868	0.394029006	0.304820631	0.321867076	0.271425099	0.99770801	0.830599377	0.8958958	0.763272958	0.701180361	0.307469054	0.186899697	0.213150496	0.211347002	0.219472184
1	1.209	0.865	0.678	0.55	0.407	0.193	0.137	0.121	0.118	0.992	1.02	0.634	0.43	0.354	0.247	0.196	0.154	0.15	0.126	0.999	0.89	0.7	0.556	0.426	0.233	0.162	0.119	0.105	0.112	0.999576611	0.940386681	0.833189133	0.759018215	0.696527323	0.550684868	0.411529006	0.357320631	0.371867076	0.388925099	0.99770801	1.009349377	0.8908958	0.788272958	0.586180361	0.342469054	0.190649697	0.139400496	0.105097002	0.095722184
1	0.974	0.965	0.958	0.888	0.8	0.72	0.45	0.221	0.161	0.992	0.93	0.944	0.821	0.749	0.67	0.509	0.411	0.217	0.184	0.999	0.953	0.931	0.876	0.676	0.454	0.309	0.253	0.198	0.174	0.999576611	0.99171021	1.01363031	0.918724097	0.923733205	0.895390751	0.664029006	0.745408867	0.689220017	0.647601569	0.99770801	0.925599377	1.0308958	0.808272958	0.813680361	0.689969054	0.459399697	0.398150496	0.271347002	0.226972184
1	1.059	1.07	1.076	1.1	0.82	0.533	0.422	0.291	0.313	0.992	0.916	0.903	0.667	0.543	0.368	0.275	0.224	0.229	0.172	0.999	1.085	1.094	1.038	0.757	0.465	0.344	0.235	0.221	0.206	0.999576611	0.945664459	0.965689133	0.98457377	0.946249545	0.677351535	0.455695673	0.284265076	0.239644854	0.218647321	0.99770801	1.025599377	0.9833958	0.905772958	0.761180361	0.597469054	0.479399697	0.398150496	0.336347002	0.291972184
1	1.089	1.055	1.024	0.837	0.533	0.345	0.254	0.218	0.224	0.992	1.048	0.886	0.782	0.61	0.458	0.35	0.282	0.226	0.27	0.999	1.016	0.986	0.847	0.575	0.321	0.235	0.184	0.162	0.188	0.999576611	1.007886681	0.953189133	0.851518215	0.774027323	0.468184868	0.339029006	0.264820631	0.276867076	0.228925099	0.99770801	1.038099377	0.9821458	0.868897958	0.666805361	0.499969054	0.383149697	0.338150496	0.279472002	0.252597184
1	1.097	1.026	0.939	0.787	0.554	0.31	0.206	0.161	0.165	0.992	1	0.927	0.727	0.615	0.512	0.411	0.382	0.347	0.396	0.999	0.999	0.928	0.78	0.594	0.349	0.202	0.159	0.139	0.13	0.999576611	0.986815252	1.004546276	0.990732501	0.939098751	0.773542011	0.649600435	0.567106346	0.505295648	0.458710813	0.99770801	1.001266044	0.9588958	0.888606291	0.796847028	0.533135721	0.293899697	0.173817163	0.115013669	0.108138851
1	0.959	0.916	0.824	0.54	0.378	0.17	0.121	0.121	0.125	0.992	0.909	0.953	0.794	0.609	0.484	0.412	0.274	0.141	0.099	0.999	0.968	0.888	0.704	0.429	0.234	0.147	0.11	0.085	0.086	0.999576611	1.008474916	0.968336192	0.826077038	0.427556735	0.313331927	0.218440771	0.123055925	0.170396488	0.156425099	0.99770801	1.022907069	0.91512657	0.736349881	0.47041113	0.291315208	0.176899697	0.123919727	0.11903931	0.10562603
1	1.112	1.101	1.099	1.041	0.741	0.39	0.155	0.153	0.136	0.992	0.991	0.831	0.797	0.641	0.476	0.309	0.162	0.128	0.108	0.999	0.999	0.877	0.915	0.658	0.411	0.234	0.136	0.091	0.108	0.999576611	0.997886681	1.113189133	1.071518215	0.989027323	0.815684868	0.676529006	0.644820631	0.486867076	0.561425099	0.99770801	1.020599377	0.9358958	0.859939624	0.711180361	0.514135721	0.286899697	0.13648383	0.094680335	0.092805517
1	0.929	0.936	0.985	0.95	0.938	0.774	0.705	0.532	0.446	0.992	0.923	0.939	0.923	0.863	0.781	0.715	0.597	0.459	0.482	0.999	0.942	0.97	0.899	0.883	0.724	0.674	0.594	0.478	0.345	0.999576611	0.973442236	0.979022467	0.961795993	0.919582878	0.861795979	0.816251229	0.727042854	0.536311521	0.240869543	0.99770801	0.99768271	0.989229134	0.934522958	0.854513694	0.770802387	0.64398303	0.623150496	0.410930335	0.229263851
1	1.398	1.418	1.409	1.058	0.571	0.344	0.311	0.28	0.256	0.992	1.029	0.846	0.697	0.59	0.468	0.372	0.31	0.229	0.252	0.999	1.124	0.974	0.891	0.492	0.263	0.141	0.132	0.114	0.106	0.999576611	1.100386681	1.045689133	1.101518215	0.836527323	0.528184868	0.346529006	0.232320631	0.311867076	0.271425099	0.99770801	1.00393271	1.0358958	0.903272958	0.627847028	0.537469054	0.423566364	0.409817163	0.321347002	0.266138851
1	1.108	1.225	1.185	1.137	1.022	0.807	0.553	0.305	0.152	0.992	1.066	1.023	1.047	1.023	0.868	0.875	0.514	0.279	0.222	0.999	0.996	1.043	0.959	0.892	0.686	0.572	0.371	0.191	0.122	0.999576611	1.097886681	1.108189133	1.021518215	1.011527323	0.823184868	0.721529006	0.572320631	0.356867076	0.211425099	0.99770801	1.001915167	1.004316853	0.993799274	0.865654045	0.704574317	0.571636539	0.379466286	0.141347002	0.099472184
1	0.944	0.969	1.044	1.051	0.971	0.82	0.747	0.621	0.58	0.992	0.973	0.996	0.97	0.922	0.811	0.72	0.665	0.439	0.541	0.999	0.992	1.004	0.976	0.918	0.789	0.707	0.653	0.611	0.524	0.999576611	0.981048446	1.017270016	1.025488803	1.022924382	0.982523104	0.784727536	0.868607396	0.731278841	0.617638334	0.99770801	0.993389077	1.004264899	0.967886692	0.913776928	0.802082788	0.740740899	0.685360797	0.596153869	0.534085918
1	0.932	0.991	1.064	1.066	0.917	0.44	0.125	0.109	0.108	0.992	0.974	0.98	0.943	0.852	0.673	0.443	0.173	0.136	0.096	0.999	0.977	1	0.939	0.845	0.628	0.343	0.094	0.089	0.088	0.999576611	0.961905372	0.979053619	0.986027561	0.959354426	0.810731597	0.593047698	0.169166426	0.188876422	0.158761547	0.99770801	0.989217798	0.990862906	0.951430853	0.861180361	0.692041422	0.42650496	0.128611023	0.099077265	0.082202447
1	0.912	0.952	1.024	1.058	0.986	0.796	0.623	0.488	0.429	0.992	0.962	1.008	0.973	0.922	0.817	0.668	0.566	0.381	0.429	0.999	0.975	1.004	0.971	0.911	0.759	0.649	0.524	0.453	0.407	0.999576611	0.991153726	1.027734588	1.024018215	1.047095505	0.934974641	0.761784688	0.67237745	0.570957985	0.546737599	0.99770801	0.996188292	1.006877325	0.981067415	0.924171123	0.816880139	0.740329258	0.649767124	0.55874885	0.509472184
1	0.965	1.019	1.048	0.973	0.675	0.241	0.134	0.111	0.123	0.992	0.922	0.921	0.859	0.663	0.388	0.195	0.136	0.115	0.08	0.999	0.99	1.004	0.929	0.798	0.489	0.188	0.1	0.092	0.104	0.999576611	1.017136681	1.038189133	1.021768215	0.966027323	0.758434868	0.481779006	0.266570631	0.283367076	0.263925099	0.99770801	1.190599377	1.0458958	1.113272958	0.841180361	0.667469054	0.366899697	0.223150496	0.161347002	0.139472184
1	0.972	0.954	0.983	0.944	0.766	0.49	0.344	0.251	0.235	0.992	0.996	0.974	0.871	0.773	0.59	0.428	0.312	0.192	0.191	0.999	1.013	1.005	0.92	0.715	0.503	0.341	0.255	0.219	0.214	0.999576611	1.011523044	1.023416406	1.023563669	0.915390959	0.754775777	0.594483552	0.448456995	0.342776167	0.254152371	0.99770801	1.019564894	0.997102697	0.928272958	0.84204243	0.626951812	0.461727283	0.314874634	0.177209071	0.146368736
1	1.008	0.978	0.845	0.403	0.315	0.145	0.092	0.101	0.107	0.992	0.927	0.84	0.623	0.321	0.209	0.164	0.114	0.103	0.082	0.999	0.989	0.955	0.764	0.401	0.219	0.115	0.091	0.088	0.097	0.999576611	0.990144745	0.932947198	0.774824667	0.462091839	0.360523578	0.257577393	0.183691599	0.222512238	0.204005744	0.99770801	0.988488266	0.936673578	0.770606291	0.400106287	0.26376535	0.157418216	0.118150496	0.103976632	0.092101814
1	1.232	1.046	0.578	0.39	0.289	0.126	0.084	0.094	0.093	0.992	1.019	0.684	0.44	0.329	0.225	0.174	0.124	0.107	0.083	0.999	1.008	0.824	0.457	0.323	0.162	0.078	0.065	0.073	0.082	0.999576611	1.020144745	0.895043972	0.560953699	0.411930549	0.360362288	0.248545135	0.150949664	0.212673528	0.234812195	0.99770801	1.012560161	0.868052663	0.575625899	0.389905851	0.246194544	0.131997736	0.097464222	0.074974453	0.073785909
1	1.129	1.098	0.846	0.445	0.328	0.144	0.177	0.095	0.114	0.992	0.95	0.719	0.52	0.273	0.171	0.147	0.097	0.101	0.075	0.999	0.978	0.883	0.666	0.371	0.186	0.102	0.085	0.08	0.089	0.999576611	0.819413922	0.850082098	0.755412466	0.086893046	0.061424894	0.055500478	-0.01658649	0.063317098	0.064299401	0.99770801	1.011599377	0.897229134	0.752606291	0.410347028	0.249469054	0.15773303	0.189650496	0.103180335	0.083138851
1	1.224	1.167	0.932	0.506	0.363	0.171	0.115	0.117	0.121	0.992	1.061	0.805	0.616	0.385	0.246	0.191	0.154	0.138	0.124	0.999	1.042	0.922	0.737	0.385	0.207	0.108	0.083	0.088	0.087	0.999576611	0.995303348	0.9626058	0.796268215	0.455860656	0.329268202	0.214029006	0.170987298	0.20770041	0.203841765	0.99770801	1.011724377	0.9343958	0.817022958	0.466555361	0.295969054	0.169024697	0.127900496	0.103972002	0.084972184
1	0.986	0.973	0.914	0.823	0.791	0.639	0.596	0.552	0.56	0.992	0.927	0.932	0.921	0.816	0.689	0.604	0.59	0.349	0.544	0.999	0.853	0.864	0.793	0.743	0.607	0.589	0.603	0.537	0.637	0.999576611	0.957541853	0.963102926	0.948845801	0.886785943	0.761891765	0.454029006	0.473786149	0.435315352	0.377459581	0.99770801	0.97314273	0.912167477	0.829255617	0.706787298	0.594665586	0.556552876	0.543786334	0.515508852	0.492160045
1	1.037	1.019	1.017	0.976	0.808	0.567	0.427	0.323	0.274	0.992	1.002	1.036	0.91	0.804	0.688	0.504	0.414	0.286	0.246	0.999	0.986	0.988	0.914	0.717	0.561	0.412	0.335	0.257	0.204	0.999576611	1.007053348	1.0548558	1.048684882	0.971360656	0.803351535	0.682029006	0.621987298	0.54370041	0.536758432	0.99770801	0.993429566	0.998159951	0.926291826	0.78901055	0.567752073	0.397277056	0.303622194	0.211441342	0.196736335
1	1.265	1.105	0.986	0.8	0.599	0.387	0.198	0.143	0.126	0.992	1.071	0.764	0.645	0.512	0.488	0.37	0.25	0.114	0.097	0.999	0.995	0.817	0.691	0.507	0.315	0.207	0.108	0.078	0.082	0.999576611	0.877886681	0.850689133	0.864018215	0.744027323	0.520684868	0.404029006	0.264820631	0.231867076	0.261425099	0.99770801	1.090599377	0.9258958	0.863272958	0.691180361	0.562469054	0.331899697	0.233150496	0.136347002	0.139472184
1	1.133	1.04	0.844	0.5	0.357	0.17	0.108	0.104	0.118	0.992	1.045	0.692	0.522	0.337	0.217	0.149	0.069	0.09	0.051	0.999	0.964	0.846	0.683	0.393	0.187	0.099	0.053	0.061	0.074	0.999576611	1.023769034	1.011865604	0.997841744	0.869027323	0.539802515	0.3822643	0.287173573	0.299808253	0.324660393	0.99770801	1.000214762	0.982818877	0.862119112	0.602718823	0.354776746	0.20497662	0.150073573	0.105962387	0.109087569
1	0.896	0.767	0.468	0.27	0.248	0.086	0.055	0.072	0.091	0.992	0.924	0.774	0.471	0.308	0.212	0.162	0.139	0.13	0.104	0.999	0.916	0.802	0.446	0.273	0.119	0.045	0.047	0.059	0.073	0.999576611	0.977886681	0.750689133	0.424018215	0.324027323	0.220684868	0.124029006	0.074820631	0.121867076	0.101425099	0.99770801	0.99439248	0.887792352	0.640341923	0.397559671	0.283503537	0.177416938	0.161598772	0.124795278	0.11292046
1	1.175	1.044	0.687	0.378	0.314	0.138	0.101	0.082	0.108	0.992	1.178	0.728	0.449	0.372	0.251	0.202	0.134	0.144	0.104	0.999	0.937	0.789	0.526	0.312	0.17	0.094	0.081	0.089	0.083	0.999576611	1.007886681	0.918189133	0.710893215	0.345693989	0.244226535	0.161320673	0.085653965	0.157283743	0.131425099	0.99770801	0.973813663	0.819110086	0.596487244	0.392966075	0.245326197	0.161542554	0.114936211	0.096704145	0.091615041
1	1.076	1.107	1.017	0.728	0.302	0.096	0.057	0.061	0.076	0.992	1.012	0.853	0.709	0.418	0.203	0.129	0.075	0.087	0.053	0.999	1.01	1	0.929	0.595	0.219	0.087	0.07	0.07	0.077	0.999576611	1.013706353	1.008066183	0.970493625	0.657551913	0.266914377	0.143291301	0.068263254	0.126047404	0.125687394	0.99770801	0.994577479	0.956844706	0.864221863	0.535121967	0.237396061	0.121790208	0.090048307	0.059303206	0.061442987
1	0.892	0.814	0.844	0.753	0.806	0.787	0.926	0.96	0.824	0.992	1.16	1.247	0.99	0.853	0.748	0.796	0.868	1.026	1.414	0.999	0.911	0.986	0.951	0.761	0.607	0.784	0.831	0.676	0.849	0.999576611	1.095386681	1.073189133	1.089018215	1.169027323	1.218184868	1.854029006	1.784820631	1.556867076	1.958925099	0.99770801	0.921313663	0.961610086	0.840415815	0.732608933	0.618897625	0.681899697	0.553150496	0.441347002	0.362329327
1	1.094	1.101	1.057	0.916	0.477	0.215	0.127	0.114	0.118	0.992	1.035	0.892	0.805	0.577	0.349	0.22	0.162	0.135	0.103	0.999	1.013	0.994	0.963	0.679	0.299	0.143	0.1	0.105	0.102	0.999576611	0.994822165	0.98423752	0.945953699	0.720478936	0.406975191	0.259029006	0.185949664	0.209931592	0.210296066	0.99770801	1.006694268	0.971443246	0.945426242	0.768370142	0.419695331	0.21467342	0.143697942	0.120799557	0.111698461
1	1.014	0.972	0.901	0.836	0.615	0.329	0.188	0.144	0.127	0.992	0.991	0.848	0.802	0.683	0.469	0.299	0.197	0.153	0.123	0.999	0.983	0.925	0.814	0.592	0.349	0.176	0.13	0.106	0.088	0.999576611	0.949315252	0.960927229	0.964732501	0.909741608	0.81258963	0.74736234	0.627677774	0.597105172	0.606663194	0.99770801	0.966652009	0.972474748	0.877746642	0.700917203	0.450890106	0.289794434	0.206045233	0.156347002	0.128156394
1	1.217	1.256	1.145	0.849	0.368	0.144	0.097	0.091	0.087	0.992	0.986	0.811	0.693	0.455	0.268	0.189	0.16	0.125	0.064	0.999	1.022	0.978	0.914	0.578	0.226	0.096	0.061	0.07	0.075	0.999576611	1.094553348	1.0473558	1.057351548	0.790693989	0.384018202	0.270695673	0.128153965	0.161867076	0.138091765	0.99770801	1.108099377	1.0583958	0.978272958	0.716180361	0.329969054	0.205649697	0.159400496	0.100097002	0.091972184
1	1.019	1.033	1.066	0.819	0.416	0.243	0.136	0.12	0.117	0.992	0.95	0.932	0.811	0.556	0.337	0.248	0.166	0.119	0.091	0.999	1.001	0.994	0.881	0.575	0.259	0.14	0.108	0.1	0.104	0.999576611	0.995367601	0.949146002	0.994056374	1.018370523	0.901361903	0.788070403	0.89260509	0.737856322	0.80455588	0.99770801	0.995599377	0.986998163	0.902150911	0.697814219	0.442429684	0.277411508	0.169784355	0.121878498	0.106676908
1	1.192	1.077	0.847	0.576	0.403	0.189	0.114	0.114	0.117	0.992	0.997	0.831	0.557	0.365	0.237	0.167	0.121	0.122	0.091	0.999	1.013	0.882	0.647	0.387	0.209	0.119	0.078	0.091	0.088	0.999576611	0.968243824	0.955689133	0.860446786	0.647122561	0.453899154	0.294029006	0.222439679	0.249009933	0.271901289	0.99770801	1.025983992	0.932049647	0.791734496	0.536757284	0.361507515	0.241130466	0.175842804	0.14230854	0.122356799
1	0.795	0.849	0.833	0.544	0.419	0.228	0.169	0.167	0.208	0.992	0.867	0.92	0.706	0.554	0.338	0.267	0.228	0.178	0.181	0.999	0.974	0.88	0.724	0.499	0.291	0.15	0.105	0.096	0.106	0.999576611	0.942167579	0.954817379	0.950107074	0.945990378	0.838808721	0.715447706	0.636059896	0.544577825	0.584184468	0.99770801	0.875254989	0.79916077	0.685002035	0.559459153	0.389276382	0.262746454	0.170656829	0.1381809	0.14236662
1	1.128	1.131	1.038	0.64	0.315	0.138	0.078	0.081	0.09	0.992	1.001	0.802	0.665	0.323	0.19	0.131	0.1	0.1	0.071	0.999	1.006	0.953	0.849	0.434	0.177	0.08	0.068	0.065	0.074	0.999576611	0.995421892	0.980337021	0.944018215	0.551914647	0.313572192	0.186564218	0.11256711	0.159613555	0.148749042	0.99770801	1.007096291	0.957392714	0.883627896	0.530825423	0.247114116	0.132686734	0.094292472	0.076347002	0.069472184
1	1.185	1.154	1.054	0.732	0.335	0.149	0.097	0.102	0.109	0.992	1.025	0.75	0.561	0.312	0.188	0.15	0.104	0.105	0.069	0.999	1.011	0.92	0.785	0.434	0.176	0.09	0.068	0.073	0.082	0.999576611	1.016918939	1.018269779	0.993373054	0.829349903	0.49649132	0.3908032	0.218369018	0.232673528	0.237554131	0.99770801	1.027266044	0.917562467	0.796606291	0.489513694	0.267469054	0.141899697	0.103150496	0.086347002	0.096138851
1	1.091	1.015	0.893	0.756	0.612	0.39	0.239	0.169	0.162	0.992	0.975	0.885	0.723	0.664	0.493	0.329	0.225	0.185	0.166	0.999	0.981	0.904	0.774	0.584	0.353	0.2	0.154	0.142	0.142	0.999576611	0.974677726	1.003301074	0.907525678	0.874922845	0.773520689	0.634924529	0.625044512	0.555747673	0.544260919	0.99770801	0.941388851	0.865106327	0.734851905	0.601969835	0.448258528	0.266373381	0.140518917	0.10661016	0.101840605
1	1.003	1.001	0.846	0.531	0.396	0.204	0.147	0.146	0.139	0.992	0.961	0.918	0.697	0.593	0.413	0.295	0.204	0.169	0.137	0.999	1.003	0.914	0.752	0.455	0.268	0.159	0.12	0.113	0.111	0.999576611	0.962886681	1.020689133	0.989018215	0.864027323	0.530684868	0.244029006	0.119820631	0.131867076	0.156425099	0.99770801	1.006272454	0.973684262	0.842119112	0.512718823	0.314680592	0.190168928	0.140938958	0.104135463	0.095049107
1	0.944	0.941	0.999	1.01	1.041	1.219	1.216	1.142	1.256	0.992	1.005	0.99	0.902	0.826	0.705	0.79	0.857	0.636	0.865	0.999	0.981	0.974	0.894	0.751	0.546	0.556	0.711	0.683	0.682	0.999576611	0.940743824	1.010689133	1.006161072	0.954027323	0.898542011	0.871886149	0.844106346	0.779724219	0.676425099	0.99770801	0.999408901	0.9758958	0.901130101	0.846418456	0.716992863	0.604994935	0.492674306	0.397775573	0.349710279
1	1.489	1.325	0.933	0.673	0.425	0.215	0.125	0.186	0.166	0.992	0.906	0.973	0.987	0.573	0.578	0.355	0.344	0.269	0.262	0.999	1.063	0.948	0.724	0.523	0.374	0.203	0.248	0.175	0.161	0.999576611	1.042470014	1.074439133	1.027351548	0.905693989	0.760684868	0.60111234	0.473153965	0.476033743	0.497675099	0.99770801	1.079349377	0.8458958	0.759522958	0.513680361	0.339969054	0.211899697	0.154400496	0.127597002	0.123222184
1	1.11	1.104	0.941	0.555	0.435	0.278	0.162	0.125	0.131	0.992	1.055	0.797	0.602	0.422	0.313	0.255	0.185	0.134	0.118	0.999	0.978	0.819	0.711	0.398	0.234	0.145	0.105	0.095	0.102	0.999576611	0.968926681	0.991889133	0.970738215	0.931267323	0.835684868	0.700549006	0.685140631	0.633067076	0.531745099	0.99770801	0.991626774	0.897608129	0.687656519	0.421317347	0.277126588	0.153817505	0.098150496	0.084086728	0.081732458
1	1.051	0.877	0.496	0.423	0.338	0.152	0.118	0.118	0.131	0.992	0.95	0.649	0.49	0.401	0.295	0.25	0.165	0.153	0.128	0.999	0.981	0.8	0.469	0.341	0.18	0.104	0.081	0.088	0.087	0.999576611	1.032886681	1.000689133	0.889018215	0.700693989	0.629018202	0.48236234	0.384820631	0.37520041	0.348091765	0.99770801	1.031849377	0.8365208	0.537022958	0.414930361	0.289344054	0.164399697	0.136275496	0.113222002	0.094472184
1	1.284	1.223	1.054	0.622	0.445	0.238	0.161	0.124	0.134	0.992	1.038	0.863	0.693	0.517	0.362	0.261	0.172	0.145	0.106	0.999	1.053	0.895	0.759	0.428	0.269	0.148	0.104	0.112	0.102	0.999576611	0.856886681	1.000689133	0.874018215	0.876027323	0.735684868	0.588029006	0.525820631	0.461867076	0.536425099	0.99770801	1.085599377	1.0908958	0.963272958	0.691180361	0.527469054	0.301899697	0.233150496	0.196347002	0.164472184
1	1.079	1.027	0.931	0.584	0.325	0.146	0.095	0.094	0.101	0.992	0.954	0.79	0.536	0.289	0.165	0.122	0.085	0.094	0.068	0.999	0.98	0.916	0.737	0.44	0.226	0.144	0.112	0.1	0.096	0.999576611	1.207886681	0.870689133	0.984018215	0.854027323	0.880684868	0.474029006	0.584820631	0.651867076	0.581425099	0.99770801	0.947441482	0.855369485	0.683536116	0.419338256	0.253521685	0.176373381	0.128676812	0.114768055	0.079209026
1	0.909	0.893	0.779	0.464	0.29	0.118	0.08	0.08	0.095	0.992	0.954	0.925	0.787	0.548	0.303	0.205	0.156	0.139	0.107	0.999	0.963	0.961	0.81	0.542	0.212	0.102	0.075	0.08	0.084	0.999576611	1.001044576	1.012794397	0.927702425	0.728764165	0.493316447	0.340344796	0.217189052	0.234498655	0.247740888	0.99770801	0.978394653	0.942706824	0.822288706	0.57078666	0.285264329	0.159694973	0.112953646	0.100953301	0.081873759
1	1.122	1.055	0.919	0.744	0.423	0.15	0.096	0.092	0.103	0.992	1.012	0.883	0.806	0.593	0.435	0.206	0.136	0.163	0.109	0.999	1.006	0.947	0.849	0.65	0.363	0.134	0.088	0.088	0.094	0.999576611	1.025886681	1.038689133	0.984018215	0.822027323	0.500684868	0.260029006	0.164820631	0.207867076	0.205425099	0.99770801	1.002000048	0.978319303	0.93705441	0.732997711	0.409563264	0.195189152	0.148122339	0.106708336	0.094467329
1	1.138	1.131	1.257	1.191	0.935	0.449	0.132	0.1	0.096	0.992	0.966	0.933	0.707	0.733	0.508	0.305	0.144	0.119	0.092	0.999	1.024	0.704	0.481	0.423	0.271	0.178	0.102	0.078	0.08	0.999576611	0.969886681	0.862689133	0.800018215	0.740027323	0.652684868	0.412029006	0.228820631	0.213867076	0.227425099	0.99770801	1.023006784	0.781636541	0.469754439	0.395254435	0.284320906	0.161344141	0.109261607	0.070050706	0.07076848
1	1.28	1.023	0.637	0.387	0.301	0.126	0.09	0.096	0.098	0.992	0.993	0.593	0.386	0.289	0.206	0.174	0.142	0.13	0.098	0.999	0.971	0.807	0.501	0.285	0.142	0.072	0.066	0.069	0.077	0.999576611	1.143886681	0.986689133	0.760018215	0.364027323	0.418684868	0.266029006	0.194820631	0.193867076	0.255425099	0.99770801	0.98768271	0.843812467	0.633272958	0.411388694	0.247885721	0.145024697	0.106275496	0.083638669	0.067180517
1	0.943	0.995	1.101	1.153	1.171	0.987	0.927	0.752	0.73	0.992	1.033	1.07	1.041	0.999	0.891	0.782	0.783	0.448	0.612	0.999	0.986	1.031	0.989	0.988	0.861	0.787	0.753	0.698	0.574	0.999576611	1.029315252	1.046403419	1.111161072	1.186884466	1.007827725	0.975457578	0.851963489	0.737581362	0.624282241	0.99770801	0.995214762	1.007049647	0.974426804	0.937334207	0.8636229	0.809207389	0.786227419	0.631731617	0.586779876
1	0.871	0.863	0.911	0.922	0.966	0.837	0.746	0.547	0.421	0.992	1.009	1.098	0.872	0.816	0.723	0.638	0.619	0.442	0.557	0.999	1.002	0.987	0.891	0.797	0.663	0.574	0.54	0.448	0.36	0.999576611	0.957886681	1.010689133	1.014018215	0.904027323	0.800684868	0.664029006	0.524820631	0.421867076	0.481425099	0.99770801	0.970599377	0.9758958	0.903272958	0.831180361	0.597469054	0.596899697	0.423150496	0.431347002	0.249472184
1	1.001	1.023	1.048	0.972	0.767	0.523	0.378	0.292	0.239	0.992	1.044	1.03	0.919	0.796	0.629	0.473	0.371	0.277	0.308	0.999	1.004	0.989	0.945	0.773	0.606	0.478	0.352	0.244	0.207	0.999576611	0.960386681	1.0373558	0.979018215	0.917360656	0.747351535	0.640695673	0.548153965	0.481867076	0.503925099	0.99770801	0.988099377	1.013850346	0.951000231	0.811407634	0.595423599	0.410081515	0.278377769	0.190665184	0.15083582
1	0.992	1.093	1.208	1.083	0.842	0.598	0.37	0.279	0.206	0.992	0.946	1.143	0.747	0.703	0.648	0.485	0.304	0.219	0.222	0.999	0.999	1.012	0.996	0.812	0.566	0.478	0.34	0.19	0.134	0.999576611	0.892886681	1.040689133	0.954018215	0.904027323	0.865684868	0.459029006	0.514820631	0.386867076	0.331425099	0.99770801	0.996313663	1.046610086	0.966130101	0.803323218	0.525326197	0.37975684	0.244579068	0.130632716	0.131615041
1	1.092	1.081	0.814	0.482	0.292	0.107	0.052	0.073	0.078	0.992	1.092	0.781	0.507	0.293	0.153	0.103	0.094	0.09	0.062	0.999	0.998	0.872	0.605	0.349	0.145	0.056	0.046	0.053	0.068	0.999576611	0.949553348	0.9123558	0.695684882	0.412360656	0.315684868	0.22236234	0.158153965	0.24020041	0.193091765	0.99770801	1.021849377	0.8558958	0.674522958	0.402430361	0.242469054	0.151899697	0.091900496	0.069472002	0.063222184
1	0.942	0.978	1.015	0.961	0.804	0.573	0.365	0.19	0.108	0.992	0.957	0.972	0.9	0.776	0.64	0.511	0.362	0.186	0.125	0.999	0.958	0.988	0.905	0.726	0.523	0.389	0.28	0.17	0.095	0.999576611	0.967394878	0.997082576	1.009018215	0.970912569	0.871176672	0.706651957	0.549082926	0.364244125	0.243064443	0.99770801	0.995175648	0.999688173	0.950921263	0.854612565	0.706685156	0.552323426	0.341646259	0.161347002	0.090616252
1	0.941	0.965	0.997	1.018	0.896	0.674	0.444	0.258	0.148	0.992	0.951	0.976	0.934	0.848	0.714	0.586	0.447	0.218	0.139	0.999	0.962	1.004	0.949	0.879	0.71	0.587	0.466	0.305	0.148	0.999576611	0.972886681	0.980652278	1.001524357	0.959039608	0.845709438	0.676498294	0.527363629	0.321830221	0.191400529	0.99770801	0.986041073	0.986249157	0.950905467	0.878547852	0.761674001	0.635662948	0.419811274	0.193361136	0.092016354
1	0.926	0.963	1.005	1.019	0.877	0.605	0.323	0.17	0.112	0.992	0.997	0.969	0.987	0.865	0.735	0.592	0.406	0.194	0.127	0.999	0.938	0.989	0.942	0.864	0.674	0.521	0.318	0.172	0.093	0.999576611	0.911721632	0.916368745	1.002270642	0.937619556	0.805684868	0.660436773	0.488946845	0.351430183	0.307832866	0.99770801	0.975179209	0.954551263	0.910583882	0.871642546	0.736544684	0.567740033	0.331301757	0.150422632	0.093547814
1	1.057	1.009	0.838	0.552	0.435	0.241	0.164	0.127	0.122	0.992	0.959	0.826	0.558	0.358	0.246	0.189	0.132	0.123	0.1	0.999	1.016	0.931	0.706	0.42	0.245	0.127	0.094	0.092	0.094	0.999576611	1.00940842	0.928297829	0.718583432	0.389244714	0.321554434	0.215115963	0.11460324	0.149693163	0.132946838	0.99770801	1.000599377	0.918919056	0.700947376	0.47013385	0.286189984	0.180620627	0.137569101	0.105067932	0.08749544
1	1.061	0.989	0.75	0.392	0.306	0.144	0.089	0.076	0.104	0.992	1.099	0.88	0.549	0.396	0.325	0.233	0.151	0.189	0.147	0.999	1.003	0.87	0.628	0.364	0.196	0.097	0.086	0.073	0.089	0.999576611	1.019970014	1.005689133	0.933601548	0.813193989	0.694851535	0.53736234	0.446070631	0.43145041	0.405591765	0.99770801	0.958694615	0.844705324	0.654225339	0.378561314	0.255088101	0.129518745	0.086721925	0.087299383	0.074948374
1	0.938	0.964	1.025	1.029	0.996	0.87	0.742	0.555	0.375	0.992	0.981	1.001	0.968	0.898	0.808	0.723	0.645	0.378	0.363	0.999	0.979	1.014	0.983	0.906	0.778	0.744	0.668	0.525	0.381	0.999576611	1.007985691	1.027768341	1.037830096	1.013433263	0.937764076	0.792048808	0.766553305	0.598946284	0.456425099	0.99770801	0.99849892	1.001352421	0.978158803	0.911294516	0.8093412	0.7908723	0.712465565	0.526232847	0.387029262
1	1.138	1.426	1.934	2.159	1.465	0.747	0.429	0.39	0.358	0.992	1.073	1.293	1.59	1.713	1.041	0.585	0.36	0.249	0.275	0.999	0.968	1.198	1.694	2.223	1.259	0.659	0.378	0.283	0.229	0.999576611	1.043386681	1.204189133	1.285018215	1.377027323	1.369184868	1.349029006	1.086320631	0.988367076	1.117925099	0.99770801	0.975599377	0.9808958	1.143272958	0.956180361	0.567469054	0.306899697	0.163150496	0.196347002	0.209472184
1	0.838	0.873	0.85	0.811	0.79	0.735	0.939	1.113	1.179	0.992	0.898	0.947	0.902	0.867	0.79	0.792	0.928	1.002	1.479	0.999	0.914	0.896	0.823	0.665	0.481	0.488	0.604	0.767	0.766	0.999576611	0.986265059	1.02744589	1.092261458	1.109297593	1.08257676	1.043488466	1.224415226	1.079569779	1.133992666	0.99770801	0.920082136	0.898482007	0.883962613	0.747732085	0.619882847	0.606899697	0.782460841	0.827898726	0.889127356
1	1.009	0.911	0.812	0.656	0.342	0.127	0.102	0.098	0.115	0.992	0.978	0.884	0.768	0.569	0.297	0.2	0.132	0.118	0.092	0.999	0.981	0.895	0.753	0.484	0.153	0.044	0.045	0.052	0.068	0.999576611	0.992886681	0.969022467	0.919018215	0.869027323	0.609018202	0.449029006	0.398153965	0.403533743	0.476425099	0.99770801	0.925043821	0.8358958	0.699939624	0.512291472	0.291913498	0.103566364	0.085372719	0.066347002	0.072249962
1	1.178	1.129	1.064	1.157	0.922	0.66	0.333	0.165	0.139	0.992	1.096	1.043	0.987	1.063	0.798	0.725	0.644	0.309	0.282	0.999	0.908	0.776	0.833	0.667	0.538	0.3	0.143	0.088	0.085	0.999576611	1.062502065	1.020689133	0.961325907	0.911335015	0.829146407	0.604029006	0.601743708	0.378405538	0.302578945	0.99770801	0.967417559	0.988623073	0.90509114	0.782089452	0.64883269	0.512354242	0.318605042	0.173619729	0.123108548
1	0.979	0.915	0.984	1.071	0.734	0.502	0.403	0.318	0.273	0.992	1.046	1.323	0.827	0.723	0.638	0.415	0.514	0.239	0.262	0.999	0.88	0.935	0.756	0.653	0.462	0.361	0.279	0.278	0.236	0.999576611	1.037886681	1.035689133	1.004018215	0.939027323	0.715684868	0.534029006	0.409820631	0.396867076	0.311425099	0.99770801	0.937099377	0.9431458	0.794022958	0.790180361	0.532219054	0.388149697	0.290400496	0.251347002	0.186722184
1	0.919	0.915	0.783	0.663	0.435	0.375	0.135	0.106	0.146	0.992	0.931	0.873	0.752	0.603	0.518	0.41	0.274	0.214	0.187	0.999	0.803	1.088	0.439	0.483	0.309	0.184	0.123	0.138	0.159	0.999576611	1.032886681	1.0773558	1.070684882	1.060693989	0.885684868	0.714029006	0.614820631	0.591867076	0.593091765	0.99770801	0.970438087	0.956379671	0.928918119	0.886019071	0.746823893	0.66335131	0.612666625	0.520701841	0.46237541
1	1.059	1.083	0.988	0.686	0.339	0.15	0.092	0.093	0.111	0.992	0.99	0.834	0.672	0.379	0.218	0.16	0.11	0.108	0.078	0.999	1.005	0.954	0.815	0.47	0.175	0.08	0.067	0.075	0.071	0.999576611	1.008189711	0.981295194	0.907275791	0.584557626	0.34939699	0.212816885	0.120350934	0.174442834	0.194303886	0.99770801	1.007009633	0.978588108	0.905965265	0.631564977	0.327725464	0.1844638	0.148663317	0.117500848	0.109856799
1	0.949	0.88	0.813	0.698	0.505	0.225	0.14	0.126	0.131	0.992	1.036	0.873	0.627	0.533	0.458	0.285	0.154	0.309	0.152	0.999	0.938	0.751	0.456	0.306	0.146	0.067	0.053	0.063	0.069	0.999576611	1.048600967	0.938546276	0.742589643	0.554027323	0.431399154	0.294029006	0.241963489	0.264724219	0.24285367	0.99770801	1.060599377	0.8558958	0.703272958	0.471180361	0.307469054	0.156899697	0.093150496	0.061347002	0.079472184
1	0.926	0.925	0.954	0.877	0.639	0.371	0.228	0.147	0.113	0.992	0.923	0.93	0.887	0.738	0.428	0.275	0.123	0.094	0.061	0.999	0.972	0.985	0.931	0.746	0.462	0.25	0.12	0.083	0.086	0.999576611	0.992886681	0.995614506	0.95103314	0.817161651	0.526953525	0.313208111	0.148029587	0.182986479	0.183440024	0.99770801	0.981024909	0.983342609	0.885294234	0.748839936	0.476511607	0.27700608	0.153150496	0.090495938	0.062770056
1	0.998	0.991	1.009	1	0.87	0.558	0.36	0.252	0.231	0.992	0.969	0.88	0.802	0.786	0.698	0.508	0.339	0.224	0.217	0.999	0.987	1	0.9	0.818	0.722	0.541	0.291	0.228	0.184	0.999576611	0.955386681	1.008189133	0.986518215	0.979027323	0.938184868	0.704029006	0.529820631	0.556867076	0.448925099	0.99770801	1.067266044	1.0158958	1.013272958	1.244513694	0.904135721	0.61023303	0.40648383	0.321347002	0.262805517
1	1.172	1.243	1.313	1.3	1.072	0.858	0.768	0.559	0.533	0.992	0.987	0.985	0.935	0.864	0.765	0.653	0.578	0.416	0.434	0.999	1.365	1.439	1.491	1.225	1.088	0.95	0.782	0.605	0.471	0.999576611	1.013973637	1.039384786	1.049597925	0.994462105	0.899380521	0.75026089	0.755400342	0.634765627	0.54280191	0.99770801	1.170599377	1.1783958	1.180772958	0.998680361	0.907469054	0.766899697	0.688150496	0.538847002	0.474472184
1	0.896	0.76	0.384	0.224	0.208	0.075	0.059	0.071	0.091	0.992	0.936	0.868	0.584	0.258	0.159	0.116	0.078	0.095	0.063	0.999	0.959	0.887	0.542	0.267	0.125	0.053	0.045	0.06	0.072	0.999576611	0.957741753	0.888080438	0.670684882	0.452867902	0.384597912	0.268159441	0.248951066	0.261287366	0.275772925	0.99770801	0.967898842	0.828516121	0.500572423	0.263078757	0.17698777	0.106498627	0.095369748	0.093486039	0.091611221
1	1.314	1.24	0.915	0.485	0.378	0.185	0.123	0.11	0.128	0.992	1.012	0.774	0.617	0.407	0.28	0.221	0.142	0.14	0.098	0.999	1.044	0.935	0.697	0.394	0.226	0.128	0.088	0.08	0.084	0.999576611	1.026121975	0.997453839	0.871371156	0.70432144	0.59303781	0.423146653	0.36629122	0.346278841	0.348189804	0.99770801	1.057673845	0.974034098	0.828272958	0.482244191	0.309224373	0.18237842	0.130012198	0.09379381	0.093195588
1	0.969	0.928	0.718	0.364	0.274	0.103	0.064	0.071	0.083	0.992	0.976	0.888	0.548	0.328	0.211	0.157	0.11	0.111	0.074	0.999	0.961	0.893	0.639	0.323	0.164	0.072	0.06	0.068	0.071	0.999576611	0.990467326	0.922947198	0.725308538	0.433220871	0.348588094	0.224351587	0.177723857	0.222512238	0.234005744	0.99770801	0.978575568	0.90291961	0.668987244	0.366180361	0.209373816	0.113804459	0.086245734	0.068370811	0.061495993
1	1.111	1.056	0.96	0.9	0.708	0.381	0.168	0.166	0.15	0.992	0.965	0.818	0.762	0.548	0.434	0.24	0.111	0.077	0.052	0.999	1.061	0.908	0.857	0.66	0.423	0.273	0.156	0.118	0.125	0.999576611	1.024315252	0.96283199	0.890208691	0.848551132	0.648780106	0.421648054	0.140773012	0.158295648	0.121901289	0.99770801	0.930599377	0.9558958	0.865772958	0.683680361	0.477469054	0.324399697	0.163150496	0.153847002	0.146972184
1	0.92	0.944	1.013	1.028	0.952	0.784	0.639	0.45	0.276	0.992	0.981	1.037	1.022	0.924	0.842	0.732	0.552	0.303	0.227	0.999	0.963	1.008	0.949	0.89	0.748	0.611	0.523	0.409	0.257	0.999576611	0.979292931	0.985064133	0.986518215	0.936058573	0.824903618	0.681216506	0.552008131	0.403429576	0.327831349	0.99770801	1.002396252	0.998630175	0.950147958	0.891180361	0.802469054	0.713384072	0.571431746	0.390956377	0.226815934
1	1.182	1.078	0.813	0.475	0.332	0.148	0.115	0.116	0.121	0.992	0.981	0.741	0.551	0.337	0.215	0.169	0.129	0.124	0.097	0.999	1.013	0.926	0.723	0.374	0.189	0.09	0.085	0.084	0.096	0.999576611	0.996886681	0.819489133	0.500018215	0.275827323	0.210484868	0.130629006	0.060620631	0.124267076	0.112425099	0.99770801	1.015599377	0.940668528	0.788727503	0.478907634	0.271787236	0.163263333	0.125195951	0.106347002	0.092426729
1	0.909	0.94	1.018	1.013	0.897	0.69	0.45	0.244	0.181	0.992	0.953	1.021	0.978	0.989	0.854	0.719	0.545	0.262	0.189	0.999	0.974	0.975	0.972	0.884	0.68	0.572	0.432	0.255	0.155	0.999576611	0.983618388	1.016786694	1.019140166	1.063417567	0.95287999	0.73341925	0.744210875	0.55125732	0.522278757	0.99770801	0.988099377	0.9933958	0.960772958	0.881180361	0.717469054	0.584399697	0.345650496	0.176347002	0.141972184
1	0.965	0.99	0.999	1.091	1.177	1.034	0.756	0.474	0.395	0.992	0.981	1.049	1.004	1.043	1.018	0.957	0.748	0.49	0.481	0.999	1.029	1.024	0.986	0.97	0.964	0.794	0.596	0.441	0.315	0.999576611	0.975686681	1.010889133	0.953218215	0.903427323	0.914484868	0.811229006	0.834420631	0.772467076	0.722625099	0.99770801	1.008757272	0.948264222	0.897483484	0.891180361	0.838258528	0.722426013	0.489203128	0.311083844	0.27368271
1	1.529	1.58	1.46	1.572	1.242	0.753	0.317	0.175	0.148	0.992	1.091	0.728	0.71	0.568	0.534	0.427	0.26	0.151	0.113	0.999	1.131	0.988	1.068	0.694	0.584	0.425	0.224	0.141	0.113	0.999576611	1.047886681	1.007251633	1.187768215	0.919027323	0.767559868	0.654654006	0.560133131	0.429679576	0.402050099	0.99770801	1.066869218	0.997562467	1.010098355	0.873720044	0.680008736	0.451264776	0.267436211	0.142140653	0.10066266
1	0.916	0.965	0.989	0.964	0.86	0.673	0.463	0.294	0.183	0.992	0.962	0.97	0.906	0.835	0.708	0.599	0.438	0.237	0.154	0.999	0.954	0.972	0.908	0.83	0.655	0.583	0.458	0.341	0.192	0.999576611	0.988088294	0.993693166	0.984421441	0.95882571	0.835684868	0.692033039	0.550022244	0.365072721	0.26503397	0.99770801	0.98239183	0.997688253	0.923272958	0.863758977	0.733097985	0.65105064	0.444408358	0.236504235	0.132208033
1	0.928	0.979	1.05	1.089	1.053	0.905	0.676	0.449	0.213	0.992	0.968	1.002	0.932	0.856	0.748	0.649	0.52	0.306	0.25	0.999	0.97	1.014	0.963	0.937	0.832	0.723	0.551	0.391	0.174	0.999576611	1.022053348	1.019022467	0.976101548	0.924860656	0.848184868	0.71486234	0.647320631	0.500617076	0.404758432	0.99770801	0.979564894	0.987619938	0.894824682	0.869801051	0.820744916	0.699658318	0.52470222	0.338588381	0.176885977
1	1.12	1.083	1.004	0.669	0.375	0.178	0.137	0.125	0.143	0.992	0.962	0.809	0.644	0.376	0.249	0.193	0.126	0.128	0.102	0.999	0.996	0.957	0.804	0.479	0.234	0.142	0.111	0.088	0.099	0.999576611	1.060386681	1.036314133	0.992143215	0.736527323	0.438184868	0.290279006	0.228570631	0.252492076	0.230175099	0.99770801	0.988150397	0.929365188	0.805517856	0.49107832	0.305326197	0.164144595	0.138150496	0.1035919	0.094676266
1	0.95	1.001	1.053	1.06	1.024	0.899	0.791	0.655	0.58	0.992	1.001	0.998	0.986	0.86	0.893	0.788	0.699	0.562	0.517	0.999	0.988	1.021	0.968	0.893	0.774	0.731	0.658	0.59	0.479	0.999576611	1.027097207	1.079110186	1.095334004	1.065079954	0.972263816	0.853765848	0.926136421	0.760551287	0.645898783	0.99770801	0.973168821	0.980479134	0.931397958	0.905902583	0.791427387	0.763566364	0.664678274	0.542597002	0.449749962
1	1.032	1.105	1.207	1.21	0.918	0.502	0.174	0.12	0.113	0.992	1.003	0.945	0.874	0.794	0.611	0.359	0.17	0.132	0.101	0.999	0.989	1.049	1.018	0.915	0.692	0.388	0.133	0.1	0.094	0.999576611	0.975418062	0.963346037	0.931549596	0.849090084	0.685810391	0.449154529	0.207414774	0.192118122	0.17148786	0.99770801	1.008230191	1.038526614	0.994319469	0.891180361	0.645884752	0.371361906	0.159197008	0.099239444	0.08499544
1	0.935	0.969	0.973	0.949	0.777	0.508	0.235	0.119	0.098	0.992	0.954	0.966	0.898	0.796	0.636	0.452	0.254	0.138	0.1	0.999	0.968	0.961	0.882	0.771	0.542	0.371	0.195	0.097	0.084	0.999576611	0.970973637	0.991080438	0.995539954	0.941331671	0.831467477	0.670202919	0.42560324	0.255345337	0.204903359	0.99770801	0.983464546	0.94595198	0.898441497	0.786124181	0.627188155	0.438865989	0.210397687	0.098706553	0.074303645
1	1.07	1.113	1.089	0.927	0.487	0.236	0.159	0.139	0.145	0.992	0.997	0.846	0.758	0.616	0.442	0.335	0.21	0.165	0.133	0.999	1.036	0.96	0.918	0.643	0.253	0.127	0.091	0.081	0.088	0.999576611	1.011718311	1.004933027	0.965944423	0.831543346	0.444081716	0.323864447	0.189584186	0.257685542	0.220328615	0.99770801	1.021633	1.011746864	0.946312297	0.779509013	0.457445398	0.261154712	0.207541835	0.13559025	0.113924143
1	1.151	1.132	1.192	1.005	0.805	0.476	0.196	0.164	0.144	0.992	1.052	0.923	0.888	0.742	0.619	0.388	0.198	0.15	0.107	0.999	0.988	0.968	0.911	0.809	0.631	0.356	0.12	0.078	0.077	0.999576611	0.996011681	1.010689133	1.017143215	0.939027323	0.793809868	0.554966506	0.366695631	0.335304576	0.418925099	0.99770801	0.988963306	0.971318553	0.931132621	0.783868586	0.556589902	0.332573912	0.19221596	0.146769903	0.127779239
1	1.197	1.138	0.943	0.54	0.382	0.195	0.135	0.119	0.121	0.992	1.065	0.764	0.596	0.346	0.233	0.162	0.116	0.103	0.081	0.999	0.991	0.922	0.735	0.42	0.232	0.143	0.109	0.098	0.098	0.999576611	1.030386681	0.943189133	0.744018215	0.389027323	0.258184868	0.139029006	0.077320631	0.136867076	0.121425099	0.99770801	1.090599377	0.9946458	0.949522958	0.666180361	0.431219054	0.266899697	0.243150496	0.151347002	0.114472184
1	0.969	0.886	0.868	0.757	0.668	0.472	0.355	0.244	0.241	0.992	0.9	0.898	0.882	0.817	0.708	0.603	0.447	0.376	0.428	0.999	1.014	0.93	0.824	0.711	0.538	0.425	0.356	0.27	0.255	0.999576611	0.995255102	1.050952291	1.01086032	1.147711533	1.034632237	1.031660585	0.936925895	0.912919708	0.872740888	0.99770801	0.850144832	0.881350346	0.853272958	0.713907634	0.627014508	0.532354242	0.50178686	0.366801547	0.279017638
1	1.009	1.022	0.917	0.577	0.385	0.19	0.105	0.106	0.114	0.992	0.988	0.934	0.725	0.398	0.216	0.142	0.1	0.095	0.07	0.999	1.037	1.053	0.945	0.486	0.237	0.122	0.092	0.086	0.09	0.999576611	1.001220014	1.003109768	0.925843612	0.704781291	0.524097567	0.428949641	0.373153965	0.375121045	0.376742559	0.99770801	1.02721228	1.000411929	0.867143926	0.486180361	0.292307764	0.154802923	0.098634367	0.081669583	0.069633474
1	1.002	1.054	1.112	1.087	0.932	0.637	0.286	0.118	0.103	0.992	0.989	0.942	0.876	0.759	0.58	0.466	0.275	0.145	0.096	0.999	0.993	1.003	0.961	0.873	0.674	0.49	0.216	0.093	0.079	0.999576611	1.032396485	1.088891748	1.11463913	1.07559595	0.837286176	0.653375412	0.441912135	0.239775573	0.226588497	0.99770801	0.982587409	0.960955641	0.927368702	0.821419723	0.673852033	0.47237842	0.219353954	0.095382906	0.077484152
1	0.895	0.974	1.263	1.736	2.735	2.677	2.281	1.7	1.1	0.992	0.992	1.251	1.453	2.684	3.442	2.858	2.638	2.188	2.261	0.999	1.006	1.18	1.365	2.229	2.899	2.628	2.115	1.849	1.09	0.999576611	1.068271296	1.064150672	1.3386336	2.391335015	3.048761791	3.028259776	3.023666785	2.275328615	2.044502022	0.99770801	1.022872104	1.128168528	1.302818412	2.273453088	2.197469054	2.069172424	2.070877769	1.60952882	1.346744911
1	1.234	1.189	1.091	0.781	0.393	0.173	0.115	0.098	0.103	0.992	1.006	0.827	0.696	0.448	0.199	0.133	0.094	0.081	0.053	0.999	1.05	1.002	0.927	0.602	0.271	0.116	0.078	0.078	0.087	0.999576611	0.981636681	0.9623558	0.991518215	0.833193989	0.752351535	0.693195673	0.578153965	0.52770041	0.513925099	0.99770801	1.018317824	0.968177354	0.906865191	0.678995895	0.384410801	0.227433678	0.12227671	0.086783895	0.076753737
1	0.994	0.973	0.974	0.913	0.65	0.295	0.113	0.095	0.1	0.992	0.988	0.919	0.787	0.582	0.365	0.232	0.149	0.119	0.089	0.999	0.983	0.963	0.876	0.673	0.406	0.186	0.087	0.075	0.079	0.999576611	0.979303793	0.965689133	0.922574365	0.799749248	0.653545831	0.456889969	0.198376781	0.219701301	0.214286061	0.99770801	0.998160953	0.968408116	0.905760643	0.726204992	0.450055261	0.234387382	0.128076605	0.081322371	0.076959869
1	1.09	1.106	1.129	1.11	0.835	0.331	0.14	0.121	0.126	0.992	0.989	0.877	0.821	0.653	0.449	0.206	0.134	0.113	0.087	0.999	0.998	1.008	0.949	0.798	0.539	0.204	0.093	0.077	0.079	0.999576611	0.988492741	1.025992164	1.026139427	0.96099702	0.830078808	0.623574461	0.437547904	0.287170107	0.234000856	0.99770801	0.996811498	0.989304891	0.93789417	0.796634907	0.510499357	0.199323939	0.120574739	0.089756093	0.077881275
1	1.109	1.053	0.881	0.481	0.338	0.158	0.098	0.092	0.098	0.992	0.953	0.746	0.533	0.327	0.199	0.135	0.096	0.101	0.061	0.999	1.007	0.934	0.763	0.409	0.176	0.089	0.067	0.067	0.079	0.999576611	1.035664459	0.959578022	0.851795993	0.561249545	0.347907091	0.215140117	0.11370952	0.17520041	0.204202876	0.99770801	1.001693127	0.96167705	0.802022958	0.514930361	0.287000304	0.150024697	0.114087996	0.082284502	0.077440934
1	1.01	1.105	1.172	1.139	0.941	0.692	0.378	0.207	0.17	0.992	1.004	1.174	1.113	0.992	0.823	0.606	0.416	0.218	0.178	0.999	1.056	1.112	1.095	0.89	0.676	0.511	0.318	0.185	0.148	0.999576611	0.98614755	1.048080438	0.961626911	0.919896888	0.855467477	0.754463789	0.721559762	0.660562728	0.681859881	0.99770801	1.041210888	1.070248318	1.017121879	0.867295469	0.672828766	0.485137107	0.258654093	0.131598801	0.114472184
1	1.145	1.009	0.828	0.533	0.339	0.128	0.097	0.072	0.095	0.992	1.078	0.863	0.711	0.535	0.202	0.163	0.12	0.099	0.076	0.999	1.123	0.983	0.724	0.423	0.289	0.149	0.113	0.098	0.124	0.999576611	0.962886681	0.995689133	0.906518215	0.734027323	0.525684868	0.351529006	0.247320631	0.264367076	0.291425099	0.99770801	0.950599377	0.8058958	0.673272958	0.411180361	0.287469054	0.186899697	0.133150496	0.141347002	0.129472184
1	1.123	0.998	0.87	0.619	0.489	0.283	0.172	0.164	0.143	0.992	1.316	0.933	0.887	0.653	0.588	0.355	0.264	0.269	0.152	0.999	0.969	0.965	0.77	0.566	0.349	0.234	0.203	0.158	0.17	0.999576611	0.971307733	0.964373344	0.984544531	0.96192206	0.864895395	0.737713217	0.669820631	0.606603918	0.588004046	0.99770801	1.027266044	0.934229134	0.936606291	0.707847028	0.544135721	0.34523303	0.19148383	0.158013669	0.124472184
1	1.104	1.08	1.071	0.998	0.67	0.253	0.115	0.101	0.101	0.992	0.986	0.87	0.796	0.622	0.456	0.251	0.157	0.139	0.089	0.999	1.009	0.986	0.904	0.713	0.423	0.184	0.1	0.087	0.086	0.999576611	0.987004328	0.979218545	1.029018215	0.891968499	0.672449574	0.436676065	0.223350043	0.2339259	0.242307452	0.99770801	0.999766044	0.9263958	0.864439624	0.705347028	0.442635721	0.206066364	0.129317163	0.107680335	0.077972184
1	1.098	1.056	0.89	0.494	0.331	0.154	0.086	0.095	0.108	0.992	1.061	0.883	0.747	0.453	0.269	0.2	0.148	0.114	0.128	0.999	0.993	0.955	0.813	0.435	0.225	0.116	0.093	0.078	0.104	0.999576611	1.002710174	1.018753649	0.958345665	0.79697011	0.645444454	0.521990053	0.434126779	0.375515889	0.366096432	0.99770801	1.057599377	0.9712958	0.872872958	0.587780361	0.371469054	0.174899697	0.120350496	0.093947002	0.081872184
1	0.953	0.828	0.596	0.316	0.23	0.075	0.051	0.077	0.081	0.992	0.976	0.776	0.428	0.265	0.153	0.11	0.079	0.099	0.064	0.999	0.926	0.786	0.476	0.256	0.109	0.032	0.033	0.048	0.064	0.999576611	0.915886681	0.882489133	0.586618215	0.295627323	0.184684868	0.112229006	0.034020631	0.111067076	0.090825099	0.99770801	0.945599377	0.818127943	0.568362244	0.34662679	0.172111911	0.089221126	0.077346925	0.061704145	0.062150755
1	1.15	1.155	1.132	1.055	0.803	0.51	0.375	0.279	0.247	0.992	1.043	0.829	0.773	0.628	0.494	0.39	0.3	0.214	0.202	0.999	1.016	0.987	0.93	0.68	0.475	0.359	0.277	0.236	0.19	0.999576611	1.016636681	1.031314133	1.014643215	0.894652323	0.754434868	0.541529006	0.512945631	0.448742076	0.423300099	0.99770801	1.030599377	1.0058958	0.925772958	0.793680361	0.599969054	0.424399697	0.335650496	0.223847002	0.181972184
1	1.057	0.957	0.826	0.644	0.394	0.187	0.13	0.112	0.126	0.992	0.896	0.703	0.597	0.453	0.298	0.215	0.174	0.159	0.132	0.999	1.003	0.868	0.72	0.514	0.264	0.138	0.108	0.103	0.103	0.999576611	1.042886681	1.035689133	0.912768215	0.877777323	0.625684868	0.461529006	0.336070631	0.325617076	0.315175099	0.99770801	1.350599377	2.5858958	2.003272958	4.001180361	4.467469054	2.486899697	0.973150496	4.341347002	1.049472184
1	0.939	0.903	0.803	0.42	0.267	0.113	0.062	0.076	0.091	0.992	0.933	0.873	0.558	0.305	0.18	0.132	0.095	0.101	0.066	0.999	0.962	0.857	0.66	0.331	0.16	0.063	0.045	0.061	0.068	0.999576611	0.997451898	1.000471742	0.919670389	0.670549062	0.532423999	0.410550745	0.355690197	0.332736641	0.32838162	0.99770801	0.881083248	0.774282897	0.587531022	0.306309393	0.177243247	0.079448084	0.063376303	0.052959905	0.051794765
1	1.054	1.086	0.945	0.464	0.3	0.141	0.087	0.087	0.105	0.992	1.043	0.978	0.752	0.388	0.257	0.169	0.122	0.12	0.1	0.999	1.051	1.093	0.941	0.447	0.225	0.12	0.08	0.08	0.092	0.999576611	1.027745836	1.020548288	0.92831399	0.751703379	0.574980643	0.487972668	0.4078488	0.368838907	0.326777211	0.99770801	1.036258718	0.994137559	0.806514716	0.406070471	0.257414109	0.146954642	0.100787859	0.081401947	0.074472184
1	0.937	0.92	0.818	0.473	0.267	0.093	0.055	0.066	0.083	0.992	0.947	0.923	0.716	0.433	0.199	0.15	0.099	0.101	0.068	0.999	0.98	0.96	0.795	0.453	0.179	0.068	0.058	0.06	0.074	0.999576611	0.969479601	0.937193558	0.843619985	0.581947677	0.322897258	0.189427236	0.095528596	0.146468846	0.136425099	0.99770801	0.99217472	0.996306759	0.834094876	0.53159132	0.264044396	0.124228464	0.088150496	0.077511386	0.069472184
1	1.037	1.05	1.122	1.095	1.02	0.881	0.768	0.621	0.665	0.992	1.052	0.997	0.851	0.745	0.65	0.587	0.514	0.427	0.576	0.999	1.073	1.073	1.084	1.008	0.879	0.804	0.643	0.563	0.444	0.999576611	0.985981919	1.056403419	1.06325631	1.067932085	0.929256297	0.858505197	0.893296822	0.663009933	0.55637748	0.99770801	1.030599377	1.0258958	1.023272958	0.961180361	0.827469054	0.766899697	0.693150496	0.651347002	0.569472184
1	0.923	0.99	0.952	0.848	0.533	0.263	0.134	0.082	0.097	0.992	0.994	0.931	0.888	0.723	0.531	0.362	0.189	0.103	0.053	0.999	0.958	1.001	0.958	0.862	0.6	0.363	0.175	0.108	0.107	0.999576611	0.964250317	0.93705277	0.89947276	0.814936414	0.636139414	0.438574461	0.137547904	0.137321622	0.10233419	0.99770801	0.966125693	0.974316853	0.875115063	0.758285624	0.559837475	0.328741802	0.152887338	0.095820686	0.083156394
1	0.931	0.959	0.948	0.657	0.35	0.169	0.132	0.116	0.129	0.992	0.898	0.904	0.842	0.43	0.232	0.153	0.13	0.127	0.09	0.999	0.972	0.915	0.833	0.501	0.201	0.096	0.086	0.079	0.083	0.999576611	0.996636681	0.967876633	0.828080715	0.544027323	0.316934868	0.202779006	0.126695631	0.171867076	0.177050099	0.99770801	0.954445531	0.940511185	0.855196035	0.478872669	0.222084438	0.118822774	0.098150496	0.081347002	0.07562603
1	1.008	0.883	0.804	0.571	0.341	0.146	0.108	0.083	0.101	0.992	0.986	0.794	0.66	0.503	0.333	0.182	0.117	0.134	0.104	0.999	1.032	0.936	0.775	0.581	0.335	0.168	0.114	0.094	0.107	0.999576611	0.967886681	0.920689133	0.794018215	0.624027323	0.385684868	0.179029006	0.134820631	0.166867076	0.151425099	0.99770801	1.217266044	0.862562467	0.719939624	0.534513694	0.330802387	0.166899697	0.10648383	0.091347002	0.072805517
1	1.421	1.315	0.787	0.556	0.394	0.201	0.138	0.125	0.129	0.992	1.02	0.697	0.559	0.439	0.33	0.234	0.19	0.166	0.146	0.999	1.045	0.87	0.587	0.423	0.228	0.136	0.108	0.106	0.103	0.999576611	0.990239622	0.993042075	0.860194686	0.69932144	0.546861339	0.386970183	0.335997102	0.336572959	0.367601569	0.99770801	1.095713013	0.961577619	0.783159321	0.540384907	0.337128145	0.208036061	0.157695951	0.13327882	0.104813093
1	0.932	0.933	0.898	0.637	0.329	0.113	0.066	0.074	0.079	0.992	0.932	0.934	0.817	0.593	0.295	0.162	0.103	0.104	0.071	0.999	1.006	0.989	0.878	0.582	0.221	0.083	0.061	0.059	0.073	0.999576611	0.971761681	0.957939133	0.870143215	0.696152323	0.373934868	0.180779006	0.107570631	0.148492076	0.133675099	0.99770801	1.003230956	0.9608958	0.855904537	0.536443519	0.286153264	0.138741802	0.091045233	0.07661016	0.069735342
1	0.917	0.968	1.001	1.006	0.975	0.791	0.55	0.347	0.296	0.992	0.957	1.046	0.972	0.874	0.819	0.667	0.503	0.323	0.255	0.999	1.015	1.001	0.949	0.867	0.723	0.565	0.445	0.336	0.234	0.999576611	0.991886681	1.016689133	0.868018215	0.812027323	0.724684868	0.610029006	0.438820631	0.431867076	0.463425099	0.99770801	0.950144832	0.958168528	0.899636594	0.884816725	0.755196327	0.628717879	0.495423224	0.350437911	0.274472184
1	1.012	1.029	1.065	0.989	0.626	0.186	0.128	0.109	0.108	0.992	1	0.967	0.921	0.773	0.557	0.246	0.161	0.128	0.098	0.999	0.976	1	0.955	0.824	0.467	0.152	0.116	0.095	0.097	0.999576611	0.988576336	1.005861547	1.025742353	0.982820426	0.792409006	0.406960041	0.219648218	0.254280869	0.239356133	0.99770801	1.013377155	0.988673578	0.94049518	0.811458139	0.495802387	0.168844141	0.106206052	0.081347002	0.070305517
1	1.067	1.108	1.135	1.051	0.63	0.245	0.144	0.118	0.115	0.992	0.995	0.895	0.832	0.69	0.455	0.238	0.174	0.126	0.101	0.999	1.009	1.008	0.964	0.768	0.45	0.186	0.131	0.113	0.116	0.999576611	1.071636681	0.991939133	0.890893215	0.962777323	0.976309868	0.872154006	0.762945631	0.795617076	0.835175099	0.99770801	0.995784562	0.989661233	0.988458143	0.838834682	0.524876461	0.271837969	0.1818542	0.128754409	0.108175888
1	0.871	0.903	1.054	0.953	0.758	0.556	0.436	0.35	0.325	0.992	0.915	1.003	0.896	0.904	0.739	0.626	0.493	0.365	0.406	0.999	0.935	0.95	0.869	0.832	0.676	0.593	0.507	0.381	0.314	0.999576611	0.927072727	1.018712389	1.01587868	0.961294765	0.83301045	0.807110402	0.74255319	0.664948472	0.63369254	0.99770801	0.953781195	1.003623073	0.970545685	0.802543998	0.545650872	0.428263333	0.31178686	0.242710638	0.222199457
1	0.936	0.973	1.011	1.015	0.968	0.815	0.701	0.675	0.589	0.992	0.982	1.035	1.005	0.952	0.885	0.786	0.696	0.473	0.59	0.999	1.007	1.052	0.998	0.925	0.813	0.726	0.626	0.641	0.589	0.999576611	1.023442236	1.041429874	1.058647845	1.044582878	0.992721905	0.896991969	0.91333915	0.817793002	0.896054728	0.99770801	1.018377155	1.005340245	0.969384069	0.918958139	0.778580165	0.703566364	0.634261607	0.586347002	0.556694406
1	0.878	0.864	0.905	0.857	0.828	0.62	0.53	0.433	0.462	0.992	0.954	0.92	0.862	0.81	0.665	0.597	0.49	0.324	0.418	0.999	0.978	1.01	0.906	0.79	0.662	0.531	0.461	0.398	0.381	0.999576611	0.981458109	0.959974848	0.924732501	0.949027323	0.892827725	0.736886149	0.736963489	0.601152791	0.544282241	0.99770801	0.953266044	0.9348958	0.891606291	0.836513694	0.690802387	0.605899697	0.501817163	0.387680335	0.332805517
1	0.922	0.978	1.037	1.072	1.002	0.827	0.664	0.46	0.329	0.992	0.947	0.991	0.96	0.904	0.798	0.718	0.589	0.352	0.286	0.999	0.954	0.982	0.954	0.929	0.783	0.724	0.623	0.481	0.304	0.999576611	0.987529538	1.046046276	1.025714643	1.071973751	0.955684868	0.796796863	0.672588489	0.481420648	0.406960813	0.99770801	0.973042125	1.007308014	0.957700439	0.930493338	0.83235455	0.744914964	0.645478741	0.477644712	0.326227909
1	0.988	0.995	0.927	0.546	0.301	0.125	0.08	0.085	0.091	0.992	0.977	0.848	0.692	0.357	0.22	0.153	0.107	0.103	0.067	0.999	0.945	0.953	0.841	0.45	0.202	0.102	0.073	0.075	0.084	0.999576611	0.969056894	0.930689133	0.809656513	0.390516684	0.269833805	0.181369432	0.081097227	0.144739417	0.134297439	0.99770801	1.018161877	0.9670208	0.883179208	0.535680361	0.279312804	0.152618447	0.109275496	0.084409502	0.080597184
1	0.991	1.064	1.135	1.116	1.025	0.802	0.684	0.55	0.557	0.992	0.931	0.968	0.972	1.058	0.888	0.75	0.694	0.384	0.572	0.999	0.994	1.044	0.977	0.914	0.747	0.612	0.555	0.502	0.402	0.999576611	1.067886681	1.000689133	1.074018215	1.014027323	0.910684868	0.814029006	0.764820631	0.601867076	0.371425099	0.99770801	1.063399377	1.0608958	0.985472958	1.000180361	0.942869054	0.875499697	0.800350496	0.641747002	0.395472184
1	1.212	1.228	1.24	1.087	0.555	0.237	0.137	0.134	0.131	0.992	1.096	1.03	0.956	0.736	0.426	0.238	0.169	0.142	0.125	0.999	1.06	1.015	0.974	0.668	0.324	0.142	0.095	0.09	0.094	0.999576611	1.012053348	0.949189133	0.955934882	1.029777323	0.889851535	0.67336234	0.604653965	0.428783743	0.365758432	0.99770801	1.049266044	0.965229134	0.944272958	0.685847028	0.353469054	0.16523303	0.119817163	0.096680335	0.080138851
1	1.012	1.019	1.013	0.912	0.731	0.428	0.159	0.118	0.108	0.992	0.954	0.884	0.783	0.674	0.491	0.319	0.165	0.121	0.087	0.999	0.956	0.961	0.897	0.703	0.507	0.31	0.113	0.088	0.081	0.999576611	0.991034829	0.931429874	0.880870067	0.668286582	0.479203387	0.290325303	0.110376187	0.119089298	0.124943617	0.99770801	0.994470345	0.983315155	0.936821345	0.821180361	0.665210989	0.441093245	0.21492469	0.128766357	0.108988313
1	0.979	1.004	1.059	1.076	0.894	0.505	0.199	0.143	0.118	0.992	0.984	0.979	0.993	0.898	0.726	0.511	0.265	0.145	0.108	0.999	1.034	1.093	1.071	0.97	0.742	0.486	0.212	0.153	0.118	0.999576611	1.025386681	0.999022467	0.98457377	0.899027323	0.697351535	0.496529006	0.268153965	0.250755965	0.236147321	0.99770801	1.018266044	0.991229134	0.985161847	1.002735917	0.850246832	0.605788586	0.305817163	0.168902557	0.124027739
1	0.909	1.085	0.573	0.613	0.475	0.495	0.435	0.426	0.196	0.992	0.996	0.868	0.617	0.411	0.29	0.208	0.171	0.152	0.144	0.999	0.989	0.931	0.64	0.375	0.196	0.093	0.089	0.078	0.089	0.999576611	0.975386681	0.920689133	0.726518215	0.451527323	0.343184868	0.249029006	0.137320631	0.174367076	0.168925099	0.99770801	0.977266044	0.987562467	0.783272958	0.544513694	0.350802387	0.208566364	0.158150496	0.133013669	0.106138851
1	1.111	0.851	0.494	0.359	0.306	0.157	0.109	0.109	0.113	0.992	1.049	0.578	0.361	0.264	0.173	0.145	0.103	0.094	0.087	0.999	0.99	0.734	0.388	0.314	0.165	0.101	0.098	0.09	0.101	0.999576611	0.995664459	0.9273558	0.736240437	0.770693989	0.661795979	0.565140117	0.394820631	0.400755965	0.346980654	0.99770801	0.96893271	0.732562467	0.504939624	0.392847028	0.264135721	0.15023303	0.12148383	0.098013669	0.092805517
1	0.932	0.967	1.002	0.87	0.535	0.256	0.174	0.142	0.137	0.992	0.975	0.989	0.893	0.691	0.421	0.255	0.165	0.143	0.108	0.999	1.02	1.045	0.97	0.779	0.434	0.227	0.17	0.138	0.126	0.999576611	1.020781418	1.047794397	0.987439268	0.847974691	0.512790131	0.275081638	0.146925895	0.17134076	0.150898783	0.99770801	1.014974377	1.0043333	0.949210458	0.803992861	0.518719054	0.335649697	0.253150496	0.181034502	0.167909684
1	0.96	0.958	1.04	1.271	1.146	0.56	0.376	0.306	0.293	0.992	0.954	1.029	1.138	1.408	1.293	0.73	0.446	0.279	0.243	0.999	0.963	0.921	0.869	0.964	0.743	0.365	0.28	0.239	0.211	0.999576611	1.068655912	0.939150672	1.0136336	1.475181169	1.338377176	0.969798237	0.87828217	0.661482461	0.631040483	0.99770801	0.984488266	0.977562467	0.931050736	1.03006925	0.721913498	0.382455253	0.275928274	0.255235891	0.207249962
1	1.036	1.055	1.093	1.028	0.691	0.338	0.179	0.119	0.103	0.992	0.992	0.845	0.759	0.551	0.406	0.257	0.137	0.119	0.075	0.999	0.959	0.945	0.901	0.693	0.443	0.246	0.147	0.107	0.099	0.999576611	0.959945504	0.972453839	0.952841744	0.846674382	0.646567221	0.474617242	0.289526514	0.201867076	0.22995451	0.99770801	1.008246436	0.975699722	0.906998448	0.71882742	0.435312191	0.243664403	0.127954418	0.083307786	0.074472184
1	1.119	0.925	0.853	0.643	0.435	0.305	0.215	0.226	0.196	0.992	1.111	0.823	0.737	0.538	0.42	0.318	0.261	0.182	0.157	0.999	1.035	0.843	0.683	0.445	0.262	0.153	0.117	0.11	0.108	0.999576611	0.985886681	0.885689133	0.768018215	0.670027323	0.544684868	0.424029006	0.362820631	0.354867076	0.349425099	0.99770801	0.947266044	0.952562467	0.953272958	0.854513694	0.617469054	0.536899697	0.303150496	0.181347002	0.166138851
1	0.942	0.967	0.989	0.962	0.782	0.492	0.23	0.12	0.105	0.992	0.923	0.957	0.895	0.816	0.658	0.481	0.296	0.141	0.087	0.999	0.988	1.005	0.909	0.81	0.58	0.392	0.222	0.11	0.084	0.999576611	0.982657673	0.9866815	1.013903711	0.980363201	0.85434899	0.68303664	0.431042005	0.260302191	0.221310595	0.99770801	1.004174796	1.003856694	0.937965695	0.854141255	0.648390842	0.466899697	0.225804128	0.098386108	0.073857659
1	0.965	1.016	1.09	1.15	1.074	0.859	0.589	0.169	0.125	0.992	0.981	0.983	0.956	0.879	0.777	0.615	0.483	0.159	0.091	0.999	0.988	1.006	0.967	0.887	0.742	0.651	0.507	0.157	0.099	0.999576611	0.984126681	1.008609133	1.035698215	1.013627323	0.894444868	0.714429006	0.541940631	0.226427076	0.215585099	0.99770801	0.990011142	0.999131095	0.979155311	0.927062714	0.815704348	0.719840873	0.566679908	0.143994061	0.098589831
1	0.886	0.974	1.028	1.064	0.984	0.79	0.652	0.544	0.421	0.992	0.94	0.988	0.984	0.911	0.804	0.733	0.617	0.413	0.451	0.999	0.999	1.015	0.976	0.913	0.686	0.618	0.54	0.508	0.361	0.999576611	1.002220014	1.037022467	0.972018215	0.969027323	0.804684868	0.713695673	0.710153965	0.564533743	0.483758432	0.99770801	0.987742234	0.984110086	0.927201529	0.873144647	0.771754768	0.706185411	0.635293353	0.546704145	0.452329327
1	0.884	0.859	0.639	0.39	0.338	0.201	0.153	0.136	0.154	0.992	0.92	0.758	0.41	0.267	0.176	0.127	0.093	0.093	0.069	0.999	0.948	0.833	0.511	0.306	0.156	0.077	0.073	0.075	0.086	0.999576611	0.950740454	0.933542907	0.845008781	0.727447134	0.701392416	0.664595044	0.59510365	0.54472085	0.532274155	0.99770801	0.964157069	0.877165031	0.614792189	0.356853438	0.245007515	0.142745851	0.098150496	0.078635463	0.079472184
1	0.946	0.983	0.998	0.845	0.608	0.344	0.196	0.142	0.142	0.992	0.961	1.035	0.904	0.801	0.628	0.42	0.254	0.184	0.174	0.999	0.9	0.979	0.873	0.737	0.446	0.317	0.218	0.172	0.15	0.999576611	0.954553348	0.960689133	0.935684882	0.907360656	0.650684868	0.44736234	0.309820631	0.28020041	0.248091765	0.99770801	0.992907069	0.995511185	0.939811419	0.758872669	0.509776746	0.333053543	0.218919727	0.128270079	0.108702953
1	0.939	0.981	0.986	0.788	0.37	0.163	0.11	0.109	0.113	0.992	0.957	0.928	0.827	0.543	0.269	0.184	0.134	0.123	0.097	0.999	0.991	0.988	0.909	0.648	0.234	0.104	0.085	0.09	0.091	0.999576611	0.971220014	0.952117705	0.922351548	0.653313037	0.269256297	0.149267102	0.06386825	0.123533743	0.131901289	0.99770801	1.006837909	0.981492131	0.942630756	0.764070269	0.402010338	0.239560247	0.184985359	0.160475442	0.140894202
1	0.93	0.981	1.036	0.978	0.565	0.195	0.087	0.081	0.088	0.992	0.958	0.996	0.978	0.81	0.406	0.222	0.147	0.114	0.075	0.999	0.968	1.009	0.932	0.787	0.334	0.135	0.076	0.07	0.071	0.999576611	0.997319671	1.011410783	1.017317184	1.001192271	0.843983837	0.564286738	0.381521662	0.353001097	0.29312613	0.99770801	0.997615838	1.001718846	0.951482834	0.767188592	0.407283869	0.198504635	0.106545558	0.084145356	0.070068892
1	1.026	1.006	0.939	0.599	0.33	0.129	0.082	0.084	0.094	0.992	0.941	0.905	0.747	0.446	0.225	0.143	0.104	0.094	0.067	0.999	0.962	0.949	0.828	0.52	0.207	0.093	0.07	0.072	0.076	0.999576611	0.927886681	1.005689133	0.999018215	0.929027323	0.825684868	0.859029006	0.554820631	0.451867076	0.426425099	0.99770801	0.939543821	0.911118023	0.817661847	0.596624806	0.305302387	0.151899697	0.102928274	0.08112478	0.077083295
1	0.911	0.929	0.994	0.894	0.739	0.569	0.511	0.455	0.402	0.992	0.932	0.972	0.9	0.748	0.579	0.468	0.413	0.293	0.311	0.999	0.978	1.008	0.947	0.796	0.541	0.418	0.338	0.303	0.261	0.999576611	0.994738533	1.021244689	0.961795993	0.931805101	0.730499683	0.55810308	0.405005817	0.353904113	0.359943617	0.99770801	1.076116618	0.982619938	0.944135027	0.861007947	0.654020778	0.489141076	0.3919436	0.333415967	0.277230805
1	0.967	0.955	0.99	0.953	0.737	0.438	0.109	0.084	0.089	0.992	0.944	0.973	0.975	0.866	0.639	0.47	0.198	0.132	0.087	0.999	0.914	0.903	0.853	0.749	0.521	0.372	0.113	0.083	0.081	0.999576611	0.988931457	1.010689133	0.989540603	0.960221353	0.81635651	0.584700648	0.321014661	0.260449166	0.233663905	0.99770801	0.978246436	0.943248742	0.88797884	0.805768596	0.621880819	0.411193815	0.147856379	0.086170531	0.071825125
1	0.935	0.963	1.015	1.011	0.906	0.677	0.474	0.266	0.146	0.992	0.959	0.962	0.939	0.875	0.743	0.667	0.535	0.303	0.172	0.999	0.983	0.997	0.945	0.876	0.713	0.585	0.423	0.257	0.124	0.999576611	0.99197759	0.987507315	1.005836397	0.962663686	0.852048505	0.714483552	0.611184268	0.40050344	0.21824328	0.99770801	1.008038401	0.995407996	0.971199787	0.890814507	0.734786127	0.616046038	0.440955374	0.2211031	0.12410633
1	0.982	1.016	1.048	1.005	0.665	0.258	0.12	0.104	0.106	0.992	0.971	0.941	0.865	0.732	0.507	0.292	0.16	0.132	0.092	0.999	0.996	0.991	0.947	0.814	0.49	0.211	0.11	0.098	0.094	0.999576611	0.996916532	1.003226447	1.003048066	0.971042248	0.859714719	0.604327514	0.345641527	0.335523793	0.349260919	0.99770801	1.013283201	1.011189918	0.970589134	0.831180361	0.597469054	0.304289403	0.155466673	0.113810237	0.094325125
1	0.911	0.937	1.051	1.18	1.112	0.779	0.503	0.32	0.211	0.992	0.941	1.055	1.025	1.041	0.928	0.817	0.629	0.339	0.259	0.999	1.002	1.045	1.07	1.209	1.104	0.912	0.605	0.377	0.199	0.999576611	0.992886681	1.013702832	1.029155201	1.017041021	0.99116432	0.972179691	0.867697344	0.576113652	0.372931948	0.99770801	1.014248026	1.021030936	1.083543228	1.260639821	1.148279865	0.958926724	0.641258604	0.360265921	0.24095867
1	0.998	0.958	0.86	0.676	0.518	0.305	0.204	0.18	0.214	0.992	0.966	0.751	0.617	0.451	0.303	0.228	0.174	0.152	0.177	0.999	0.935	0.861	0.705	0.486	0.275	0.184	0.144	0.125	0.135	0.999576611	0.992600967	1.035403419	0.989589643	0.897313037	0.755256297	0.623600435	0.631963489	0.620724219	0.583282241	0.99770801	0.949445531	0.821280416	0.672888342	0.516949592	0.345930592	0.219207389	0.160073573	0.138270079	0.152164492
1	1.171	1.139	1.178	1.283	0.988	0.787	0.52	0.444	0.371	0.992	1.033	0.917	0.844	0.668	0.731	0.519	0.477	0.344	0.413	0.999	1.146	1.082	1.176	0.893	0.704	0.488	0.413	0.289	0.261	0.999576611	0.994250317	0.980234588	1.087200033	0.980845505	0.936593959	0.819938097	0.787547904	0.661412531	0.651879644	0.99770801	1.028099377	0.9971458	1.067022958	0.901180361	0.818719054	0.578149697	0.493150496	0.341347002	0.308222184
1	1.133	1.14	1.16	1.081	0.785	0.372	0.183	0.121	0.113	0.992	0.983	0.933	0.894	0.76	0.522	0.344	0.205	0.149	0.107	0.999	1.014	0.972	0.938	0.686	0.439	0.24	0.144	0.102	0.089	0.999576611	1.015771296	0.983189133	0.926710523	0.844411938	0.61972333	0.424221314	0.250974478	0.211674769	0.195271252	0.99770801	0.986395837	0.9908958	0.936768533	0.826667087	0.62534516	0.360174033	0.181336337	0.117143462	0.087569529
1	0.904	0.903	0.934	0.909	0.866	0.765	0.709	0.633	0.582	0.992	0.934	0.964	0.923	0.879	0.805	0.746	0.662	0.494	0.583	0.999	0.976	0.988	0.913	0.853	0.725	0.684	0.632	0.588	0.586	0.999576611	1.036757202	1.014605121	1.016482249	1.008897708	0.96592116	0.856013805	0.887809366	0.760183309	0.691348959	0.99770801	1.017751386	0.981928374	0.93588425	0.883386659	0.764998913	0.760548991	0.691193927	0.60693115	0.539526473
1	0.992	1.003	1.026	0.891	0.674	0.343	0.172	0.139	0.128	0.992	0.972	0.929	0.85	0.713	0.554	0.373	0.252	0.175	0.143	0.999	0.981	0.986	0.897	0.713	0.469	0.299	0.173	0.143	0.104	0.999576611	1.002886681	0.975689133	0.946518215	0.884652323	0.741309868	0.534029006	0.426695631	0.397492076	0.358925099	0.99770801	0.988450617	0.94659828	0.913934115	0.813246477	0.613047566	0.402478209	0.240216612	0.16130568	0.100174663
1	1.272	1.099	0.756	0.426	0.34	0.148	0.116	0.105	0.107	0.992	0.716	0.393	0.317	0.203	0.108	0.085	0.074	0.099	0.052	0.999	1.038	0.819	0.57	0.345	0.187	0.11	0.084	0.072	0.083	0.999576611	1.056886681	1.007689133	0.965018215	0.596027323	0.411684868	0.279029006	0.209820631	0.189867076	0.164425099	0.99770801	1.010599377	0.819229134	0.603272958	0.391180361	0.290802387	0.18023303	0.14648383	0.121347002	0.109472184
1	0.819	0.975	0.998	1.008	1.17	0.91	0.91	0.801	0.621	0.992	1.046	1.073	1.057	0.803	0.768	0.565	0.454	0.319	0.402	0.999	1.023	1.086	0.966	0.881	0.696	0.544	0.48	0.368	0.321	0.999576611	0.977886681	0.940689133	0.764018215	0.809027323	0.605684868	0.504029006	0.654820631	0.581867076	0.756425099	0.99770801	0.860599377	0.9008958	0.808272958	0.801180361	0.672469054	0.551899697	0.458150496	0.341347002	0.319472184
1	0.962	0.965	0.996	0.903	0.647	0.358	0.242	0.204	0.178	0.992	0.945	0.951	0.907	0.719	0.52	0.338	0.199	0.145	0.118	0.999	0.995	0.966	0.886	0.698	0.427	0.252	0.16	0.146	0.125	0.999576611	1.046523044	1.021143679	1.024018215	0.895845505	0.715230323	0.492210824	0.307547904	0.253230713	0.241879644	0.99770801	1.006599377	0.982562467	0.978939624	0.812180361	0.568135721	0.373566364	0.254150496	0.184680335	0.166805517
1	1.427	1.25	0.808	0.375	0.267	0.103	0.065	0.079	0.081	0.992	0.995	0.812	0.598	0.418	0.293	0.205	0.133	0.113	0.088	0.999	1.021	0.804	0.528	0.278	0.128	0.058	0.054	0.065	0.072	0.999576611	1.034886681	1.038689133	0.913018215	0.513027323	0.360684868	0.224029006	0.151820631	0.158867076	0.183425099	0.99770801	0.993599377	0.7598958	0.539272958	0.299180361	0.198469054	0.109899697	0.079150496	0.057347002	0.068472184
1	1.036	1.087	1.212	1.211	0.758	0.317	0.153	0.129	0.124	0.992	1.006	0.931	0.842	0.684	0.424	0.264	0.169	0.141	0.121	0.999	1.016	0.991	0.972	0.768	0.442	0.179	0.108	0.095	0.096	0.999576611	0.978321463	0.984819568	0.997931258	0.919679497	0.786554434	0.564246398	0.366342371	0.348171424	0.324468577	0.99770801	0.979488266	0.974380649	0.97589922	0.864917735	0.517469054	0.223212828	0.128807062	0.094175285	0.077957032
1	0.926	1.002	1.107	1.178	1.072	0.921	0.72	0.55	0.481	0.992	0.981	1.038	0.979	0.927	0.864	0.695	0.578	0.367	0.376	0.999	0.968	1.021	1.011	0.986	0.781	0.67	0.493	0.397	0.289	0.999576611	1.025886681	1.104689133	1.123018215	1.239027323	1.045684868	0.980029006	0.893820631	0.751867076	0.741425099	0.99770801	0.994199377	1.0232958	0.982072958	0.966180361	0.918869054	0.752299697	0.632150496	0.524747002	0.398872184
1	1.002	0.956	0.84	0.572	0.335	0.15	0.103	0.095	0.112	0.992	0.973	0.841	0.663	0.413	0.237	0.168	0.124	0.117	0.09	0.999	0.977	0.912	0.725	0.446	0.214	0.114	0.096	0.092	0.099	0.999576611	1.047830501	1.023161043	0.971714844	0.824252042	0.593156778	0.376388557	0.279764452	0.304732245	0.276312739	0.99770801	0.978404255	0.906749459	0.741687592	0.457765727	0.262469054	0.177509453	0.132784643	0.103542124	0.097277062
1	0.969	1.03	1.082	1.108	1.039	0.882	0.738	0.598	0.567	0.992	0.979	0.985	0.959	0.862	0.884	0.698	0.666	0.496	0.687	0.999	0.988	1.008	0.969	0.89	0.74	0.66	0.569	0.493	0.426	0.999576611	0.966011681	1.003814133	1.041518215	1.013402323	0.935059868	0.702154006	0.778570631	0.664992076	0.632050099	0.99770801	1.094923701	0.997922827	1.030029715	0.905639821	0.80368527	0.678115913	0.598285631	0.543238894	0.475282995
1	0.951	0.978	1.061	1.01	0.915	0.713	0.593	0.39	0.352	0.992	0.954	0.982	0.938	0.879	0.789	0.697	0.596	0.384	0.341	0.999	0.949	0.983	0.95	0.871	0.679	0.671	0.529	0.434	0.32	0.999576611	1.023386681	1.028939133	0.963143215	0.802027323	0.499934868	0.308779006	0.190445631	0.228867076	0.204050099	0.99770801	0.993540554	0.968542859	0.975920017	0.937650949	0.772763171	0.754840873	0.655797555	0.532523473	0.39241336
1	1.068	1.05	0.988	0.686	0.423	0.21	0.176	0.161	0.169	0.992	1.03	0.899	0.777	0.617	0.446	0.298	0.261	0.175	0.194	0.999	1.025	0.925	0.929	0.494	0.269	0.154	0.094	0.099	0.105	0.999576611	1.010699181	0.999439133	0.944330715	0.702464823	0.382872368	0.270904006	0.177945631	0.225617076	0.212987599	0.99770801	1.039349377	0.9646458	0.899522958	0.522430361	0.267469054	0.178149697	0.128150496	0.102597002	0.100722184
1	0.964	0.989	1.058	1.057	0.967	0.713	0.416	0.187	0.13	0.992	1.001	1.016	0.963	0.906	0.796	0.647	0.5	0.214	0.142	0.999	0.995	1.015	0.949	0.88	0.753	0.645	0.478	0.255	0.106	0.999576611	0.988442236	1.010133578	1.010684882	1.048471767	0.916795979	0.784029006	0.669265076	0.333533743	0.244202876	0.99770801	1.000123187	1.000086277	0.96617772	0.886989885	0.753469054	0.630328268	0.365769544	0.13296605	0.097376946
1	1.028	0.958	0.644	0.439	0.37	0.179	0.122	0.116	0.128	0.992	1.01	0.86	0.507	0.355	0.232	0.169	0.129	0.11	0.115	0.999	0.984	0.928	0.701	0.375	0.201	0.093	0.078	0.076	0.082	0.999576611	0.997289197	0.946884102	0.729018215	0.384656254	0.316691158	0.223022717	0.150418116	0.186867076	0.173815036	0.99770801	0.972506594	0.886462811	0.634252339	0.374891701	0.260252559	0.149683202	0.108202043	0.080006796	0.090400019
1	1.016	1.028	0.961	0.581	0.373	0.163	0.11	0.099	0.105	0.992	0.955	0.841	0.648	0.341	0.23	0.188	0.134	0.116	0.095	0.999	0.978	0.976	0.897	0.451	0.172	0.082	0.06	0.064	0.081	0.999576611	0.940441484	0.919788102	0.887222599	0.936317781	0.800310916	0.731119593	0.647792907	0.641615626	0.719500534	0.99770801	0.961167828	0.910996273	0.901781984	0.656656398	0.403820333	0.259488887	0.178225717	0.123026564	0.110349575
1	1.109	1.155	1.083	0.816	0.545	0.292	0.185	0.193	0.166	0.992	0.928	0.919	0.73	0.517	0.264	0.199	0.17	0.189	0.153	0.999	0.991	0.996	0.845	0.491	0.239	0.124	0.094	0.09	0.098	0.999576611	0.970613954	1.004325497	0.99947276	0.875390959	0.461593959	0.291301734	0.226638813	0.25550344	0.25824328	0.99770801	0.950599377	0.8858958	0.793272958	0.611180361	0.247469054	0.096899697	0.053150496	0.051347002	0.049472184
1	0.719	0.725	0.713	0.433	0.33	0.16	0.125	0.151	0.141	0.992	0.826	1.443	0.867	0.393	0.198	0.205	0.254	0.129	0.172	0.999	1	0.858	0.706	0.37	0.209	0.131	0.093	0.081	0.086	0.999576611	1.059970014	0.990272467	0.831518215	0.438193989	0.336101535	0.216529006	0.160653965	0.22020041	0.185175099	0.99770801	0.820599377	0.5958958	0.503272958	0.281180361	0.137469054	0.076899697	0.053150496	0.031347002	0.029472184
1	1.152	1.075	0.937	0.647	0.47	0.286	0.155	0.142	0.147	0.992	1.206	0.823	0.777	0.433	0.238	0.205	0.114	0.129	0.092	0.999	1.035	0.884	0.713	0.415	0.231	0.126	0.091	0.066	0.087	0.999576611	1.012331125	0.9673558	0.922351548	0.971249545	0.845684868	0.740140117	0.666487298	0.566867076	0.695869543	0.99770801	1.015011142	0.912072271	0.785625899	0.610886243	0.383351407	0.183370285	0.112268143	0.103994061	0.110942772
1	0.937	0.85	0.648	0.444	0.354	0.208	0.124	0.122	0.103	0.992	0.996	1.103	0.892	0.773	0.673	0.48	0.364	0.259	0.287	0.999	1.028	0.87	0.664	0.433	0.267	0.156	0.126	0.098	0.101	0.999576611	0.991925142	1.000304518	0.915941292	0.8534504	0.769915638	0.687682852	0.639243708	0.54071323	0.535078945	0.99770801	1.055599377	1.1008958	0.758272958	0.701180361	0.557469054	0.306899697	0.113150496	0.161347002	0.059472184
1	0.903	0.876	0.778	0.465	0.316	0.132	0.1	0.096	0.094	0.992	0.984	0.823	0.602	0.321	0.245	0.173	0.139	0.102	0.097	0.999	0.977	0.946	0.791	0.424	0.169	0.08	0.056	0.059	0.07	0.999576611	1.107886681	1.100689133	0.934018215	0.734027323	0.580684868	0.444029006	0.454820631	0.371867076	0.401425099	0.99770801	1.047266044	0.982562467	0.846606291	0.517847028	0.394135721	0.223566364	0.153150496	0.154680335	0.116138851
1	0.987	0.835	0.763	0.655	0.492	0.232	0.126	0.122	0.135	0.992	0.926	0.704	0.615	0.487	0.331	0.221	0.152	0.132	0.113	0.999	0.963	0.85	0.715	0.558	0.319	0.158	0.101	0.088	0.089	0.999576611	0.986265059	0.921635079	0.654018215	0.517405701	0.365279463	0.216056033	0.117523334	0.149434644	0.140614288	0.99770801	1.020799377	0.8548958	0.654272958	0.498180361	0.350669054	0.202099697	0.127750496	0.097147002	0.091872184
1	1.102	1.082	0.926	0.685	0.354	0.162	0.1	0.121	0.115	0.992	1.006	0.844	0.726	0.468	0.281	0.185	0.142	0.13	0.105	0.999	1.023	0.946	0.819	0.522	0.26	0.152	0.109	0.117	0.11	0.999576611	1.101886681	1.166689133	1.025018215	0.943027323	0.702684868	0.551029006	0.503820631	0.520867076	0.709425099	0.99770801	0.979128789	0.920013448	0.860331781	0.652356832	0.384527877	0.224546756	0.197268143	0.14664112	0.138001596
1	1.241	1.236	1.174	0.969	0.47	0.213	0.139	0.125	0.124	0.992	1.072	0.796	0.733	0.488	0.265	0.178	0.131	0.134	0.097	0.999	1.039	0.983	0.914	0.568	0.27	0.14	0.103	0.098	0.097	0.999576611	0.969886681	0.929740783	0.934087081	0.773924023	0.526650435	0.321080656	0.205872281	0.244884293	0.257493965	0.99770801	1.053031809	1.028193098	0.994218904	0.717126307	0.409496081	0.221899697	0.14166401	0.114590245	0.086228941
1	0.944	0.945	0.673	0.563	0.415	0.29	0.215	0.166	0.171	0.992	0.989	0.955	0.754	0.786	0.645	0.49	0.331	0.174	0.147	0.999	1.028	0.953	0.664	0.423	0.239	0.144	0.108	0.088	0.099	0.999576611	0.877886681	0.740689133	0.464018215	0.344027323	0.350684868	0.194029006	0.114820631	0.131867076	0.111425099	0.99770801	1.003099377	0.9383958	0.703272958	0.473680361	0.299969054	0.189399697	0.143150496	0.106347002	0.096972184
1	0.841	0.945	0.952	1.07	0.905	0.683	0.443	0.28	0.198	0.992	0.938	1.043	1.022	0.975	0.943	0.825	0.612	0.295	0.232	0.999	1.003	1.388	1.059	0.853	0.769	0.744	0.523	0.498	0.229	0.999576611	1.052886681	1.190689133	1.069018215	1.136527323	1.155684868	1.006529006	1.054820631	0.974367076	0.933925099	0.99770801	0.958099377	1.0308958	0.963272958	0.913680361	0.842469054	0.754399697	0.583150496	0.261347002	0.174472184
1	0.831	0.883	0.923	0.96	0.943	0.735	0.598	0.406	0.239	0.992	1.074	1.241	1.106	0.854	0.668	0.516	0.399	0.337	0.318	0.999	0.846	0.901	0.821	0.909	0.733	0.636	0.564	0.451	0.278	0.999576611	0.823886681	0.834689133	0.916018215	0.888027323	0.886684868	0.658029006	0.790820631	0.589867076	0.407425099	0.99770801	1.003160552	0.978089928	0.832783561	0.625446267	0.42161261	0.265920904	0.197171703	0.157807035	0.141054566
1	1.307	1.266	0.858	0.532	0.396	0.214	0.146	0.161	0.147	0.992	0.987	0.787	0.586	0.448	0.292	0.236	0.183	0.164	0.151	0.999	1.033	0.851	0.551	0.341	0.184	0.117	0.093	0.103	0.099	0.999576611	0.986949181	0.885064133	0.611205715	0.455902323	0.354434868	0.259341506	0.179508131	0.238742076	0.241737599	0.99770801	1.018799377	0.8710958	0.643072958	0.440180361	0.273669054	0.167899697	0.120550496	0.101147002	0.091872184
1	0.987	1.035	0.937	0.729	0.52	0.304	0.192	0.152	0.145	0.992	1.069	1.041	0.936	0.755	0.597	0.378	0.266	0.205	0.172	0.999	0.971	0.966	0.868	0.625	0.397	0.244	0.199	0.176	0.135	0.999576611	0.972886681	0.925689133	0.994018215	0.899027323	0.655684868	0.454029006	0.374820631	0.416867076	0.536425099	0.99770801	0.980599377	0.948229134	0.867939624	0.658180361	0.434469054	0.268899697	0.174150496	0.125347002	0.113805517
1	1.026	1.01	1.017	0.997	0.722	0.277	0.109	0.098	0.103	0.992	0.965	0.861	0.809	0.674	0.492	0.261	0.125	0.113	0.078	0.999	0.969	0.929	0.861	0.716	0.463	0.187	0.081	0.071	0.082	0.999576611	0.970886681	0.928789133	0.898918215	0.797427323	0.585184868	0.342029006	0.185120631	0.201367076	0.208625099	0.99770801	0.986032448	0.928612336	0.86457217	0.758345715	0.549634408	0.270482374	0.121300103	0.093630467	0.084039113
1	0.925	0.9	0.862	0.627	0.33	0.111	0.055	0.066	0.076	0.992	0.894	0.919	0.719	0.497	0.202	0.12	0.081	0.087	0.056	0.999	0.97	0.902	0.778	0.496	0.22	0.072	0.059	0.068	0.074	0.999576611	1.063675877	1.081342944	1.079126918	1.053051103	0.744324632	0.651906914	0.596511611	0.592330889	0.5305745	0.99770801	0.920147764	0.852831284	0.759627797	0.555148103	0.29553357	0.116899697	0.07508598	0.058508292	0.054246377
1	0.948	1.027	1.223	1.14	0.763	0.357	0.199	0.17	0.143	0.992	0.923	1	0.908	0.736	0.408	0.202	0.109	0.101	0.079	0.999	0.94	0.893	0.813	0.722	0.406	0.164	0.119	0.096	0.1	0.999576611	1.001220014	1.095133578	1.014018215	0.904027323	0.760129313	0.642917895	0.59870952	0.539644854	0.523647321	0.99770801	0.932599377	0.9138958	0.822272958	0.756680361	0.456469054	0.233399697	0.147650496	0.107347002	0.093472184
1	0.949	0.995	1.018	0.873	0.67	0.44	0.23	0.111	0.101	0.992	1.016	0.943	0.797	0.433	0.198	0.115	0.074	0.099	0.052	0.999	0.959	0.995	0.93	0.821	0.584	0.455	0.281	0.132	0.107	0.999576611	0.967886681	1.000689133	0.944018215	0.994027323	0.910684868	0.594029006	0.584820631	0.261867076	0.251425099	0.99770801	1.084599377	0.9818958	0.979272958	0.837180361	0.649469054	0.546899697	0.369150496	0.167347002	0.133472184
1	0.873	0.805	0.756	0.488	0.291	0.122	0.079	0.081	0.088	0.992	1	0.969	0.785	0.512	0.259	0.173	0.125	0.106	0.086	0.999	0.998	0.883	0.718	0.435	0.205	0.113	0.078	0.08	0.083	0.999576611	0.97776473	0.978209459	0.941619841	0.849027323	0.660603568	0.498744453	0.454820631	0.414306101	0.42654705	0.99770801	0.954701941	0.842049647	0.693913983	0.467462412	0.277084438	0.133309953	0.103150496	0.078398284	0.07036962
1	1.072	0.997	0.959	0.731	0.502	0.218	0.103	0.086	0.102	0.992	0.988	0.873	0.757	0.558	0.365	0.228	0.166	0.129	0.107	0.999	0.979	0.922	0.803	0.511	0.293	0.146	0.098	0.101	0.104	0.999576611	0.974886681	0.984689133	0.997018215	0.927693989	0.788351535	0.656029006	0.596153965	0.54220041	0.535091765	0.99770801	0.976775848	0.95471933	0.863861193	0.662650949	0.39541023	0.206017344	0.133444614	0.093111708	0.093295713
1	1.208	1.182	0.945	0.565	0.376	0.177	0.128	0.111	0.123	0.992	1.027	0.817	0.647	0.378	0.235	0.184	0.131	0.117	0.096	0.999	1.048	0.941	0.784	0.412	0.202	0.112	0.074	0.086	0.089	0.999576611	1.002886681	0.961123916	0.830539954	0.572070801	0.391771825	0.281202919	0.196559762	0.226867076	0.231207707	0.99770801	1.035599377	1.003812467	0.891189624	0.631180361	0.384969054	0.241899697	0.16398383	0.120930335	0.101555517
1	0.888	0.898	0.901	0.865	0.727	0.424	0.278	0.228	0.251	0.992	0.927	0.947	0.844	0.737	0.511	0.33	0.251	0.195	0.225	0.999	0.956	0.926	0.819	0.713	0.479	0.287	0.21	0.198	0.194	0.999576611	0.98777557	0.945911356	0.857129326	0.806805101	0.626573757	0.377140117	0.255598409	0.239978187	0.249091765	0.99770801	0.991658699	0.998989021	0.906366178	0.820205785	0.639418206	0.472704782	0.398023378	0.343169036	0.311336591
1	1.14	1.044	0.904	0.631	0.34	0.138	0.083	0.084	0.098	0.992	0.991	0.793	0.624	0.393	0.233	0.133	0.111	0.104	0.074	0.999	1.013	0.918	0.722	0.431	0.189	0.083	0.065	0.079	0.092	0.999576611	0.987886681	0.954689133	0.948018215	0.751027323	0.405684868	0.223029006	0.093820631	0.161867076	0.162425099	0.99770801	0.997742234	0.9058958	0.847558672	0.64975179	0.354611911	0.136899697	0.100293353	0.092775573	0.089472184
1	0.966	0.957	1.041	1.013	0.765	0.414	0.351	0.309	0.327	0.992	0.985	0.988	0.935	0.801	0.566	0.33	0.28	0.208	0.25	0.999	0.973	0.978	0.92	0.82	0.51	0.296	0.264	0.252	0.284	0.999576611	0.953600967	0.919260562	0.946161072	0.863313037	0.668542011	0.596886149	0.52839206	0.504724219	0.516425099	0.99770801	1.018834671	0.97471933	0.943272958	0.873533302	0.681586701	0.552193815	0.504326967	0.455464649	0.41241336
1	0.929	0.96	0.916	0.98	1.14	1.048	1.165	1.054	0.951	0.992	0.905	1.092	0.94	0.877	0.904	0.893	0.979	0.735	1.286	0.999	0.966	0.948	0.869	0.811	0.689	0.617	0.565	0.528	0.511	0.999576611	1.051220014	1.0773558	1.160684882	1.214027323	0.990684868	0.734029006	0.654820631	0.648533743	0.661425099	0.99770801	1.06393271	1.0758958	0.963272958	0.871180361	0.660802387	0.623566364	0.523150496	0.438013669	0.366138851
1	1.304	1.29	1.1	0.504	0.337	0.161	0.1	0.101	0.108	0.992	1.028	0.768	0.643	0.408	0.284	0.199	0.164	0.163	0.133	0.999	1.049	0.938	0.822	0.405	0.22	0.115	0.093	0.084	0.092	0.999576611	1.017886681	0.960689133	0.819018215	0.426527323	0.313184868	0.226529006	0.147320631	0.196867076	0.206425099	0.99770801	1.079322781	0.984831971	0.910826149	0.528520787	0.299596713	0.174027357	0.129107943	0.101347002	0.082450907
1	1.357	1.462	1.548	1.402	1.206	0.824	0.538	0.415	0.35	0.992	1.058	0.864	0.824	0.655	0.589	0.443	0.307	0.219	0.219	0.999	1.057	1.025	1.018	0.791	0.626	0.473	0.354	0.282	0.239	0.999576611	1.046558556	1.058892258	0.99550259	0.935511698	0.765059868	0.650357131	0.586383131	0.468117076	0.411503224	0.99770801	1.021403869	0.958718845	0.944138156	0.815167872	0.676469498	0.51656526	0.39886606	0.284033346	0.234514079
1	0.951	0.954	0.967	0.849	0.67	0.423	0.276	0.2	0.184	0.992	1.024	0.934	0.895	0.718	0.559	0.389	0.244	0.134	0.105	0.999	0.992	1.003	0.902	0.785	0.565	0.411	0.295	0.231	0.193	0.999576611	0.998886681	0.997289133	0.922218215	0.817227323	0.648484868	0.485629006	0.301220631	0.238267076	0.224625099	0.99770801	0.984047653	0.991930283	0.93154882	0.846352775	0.689538019	0.531037628	0.339874634	0.178933209	0.114644598
1	0.966	1.054	1.101	1.083	1.031	0.699	0.45	0.191	0.131	0.992	1.007	0.985	0.935	0.735	0.594	0.461	0.323	0.174	0.128	0.999	0.976	0.983	0.959	0.891	0.739	0.557	0.308	0.115	0.074	0.999576611	1.047886681	1.050689133	1.079018215	0.944027323	0.875684868	0.759029006	0.644820631	0.386867076	0.306425099	0.99770801	1.027522454	0.999741954	0.99558065	0.912718823	0.779007515	0.646130466	0.408535112	0.188270079	0.100241415
1	1.022	1.05	1.038	0.709	0.331	0.131	0.088	0.077	0.091	0.992	0.947	0.882	0.769	0.483	0.237	0.166	0.111	0.118	0.075	0.999	0.952	0.951	0.864	0.581	0.192	0.097	0.068	0.07	0.077	0.999576611	1.034553348	1.044022467	0.974018215	0.750693989	0.462351535	0.289029006	0.219820631	0.25020041	0.248091765	0.99770801	0.993724377	0.94823955	0.876710458	0.573211611	0.262781554	0.126899697	0.095494246	0.088690752	0.074784684
1	1.004	1.03	1.001	0.811	0.527	0.209	0.121	0.096	0.095	0.992	0.978	0.964	0.914	0.757	0.538	0.334	0.162	0.123	0.081	0.999	0.975	0.98	0.894	0.728	0.416	0.191	0.108	0.093	0.081	0.999576611	1.039049472	1.079758901	1.072274029	0.996120346	0.757894171	0.526587146	0.306564817	0.288029867	0.245959982	0.99770801	0.976510394	0.9708958	0.896599229	0.722832904	0.473973291	0.239018341	0.139209818	0.086347002	0.075531506
1	1.251	1.255	1.224	0.974	0.446	0.177	0.106	0.11	0.113	0.992	1.039	0.923	0.807	0.559	0.355	0.229	0.173	0.157	0.146	0.999	1.039	0.984	0.898	0.62	0.276	0.131	0.097	0.097	0.091	0.999576611	1.003769034	1.005395016	1.00342998	0.784615558	0.498331927	0.286381947	0.193055925	0.2339259	0.222013334	0.99770801	1.039974377	1.0133958	0.957022958	0.758055361	0.415594054	0.225024697	0.162525496	0.120722002	0.108222184
1	1.272	1.325	1.299	1.132	0.474	0.214	0.118	0.114	0.121	0.992	1.091	0.821	0.783	0.541	0.281	0.175	0.121	0.113	0.081	0.999	1.064	1.005	1.038	0.637	0.26	0.118	0.081	0.083	0.082	0.999576611	0.989508302	0.978391836	1.012261458	0.830311107	0.629671355	0.497745223	0.480226037	0.47342113	0.522641315	0.99770801	1.052533339	1.018159951	1.038980505	0.852501116	0.515629431	0.249635546	0.143763704	0.097714926	0.085085391
1	1.017	0.968	0.888	0.771	0.505	0.245	0.193	0.176	0.155	0.992	1.036	1.035	0.842	0.676	0.464	0.355	0.284	0.219	0.197	0.999	1.015	0.979	0.786	0.512	0.249	0.152	0.123	0.111	0.116	0.999576611	1.122886681	0.960689133	0.929018215	0.714027323	0.575684868	0.449029006	0.409820631	0.356867076	0.406425099	0.99770801	0.985286877	0.9558958	0.841085458	0.637430361	0.406531554	0.231274697	0.169087996	0.135409502	0.116347184
1	1.128	1.158	1.159	0.895	0.522	0.28	0.184	0.158	0.163	0.992	1.034	0.898	0.894	0.749	0.449	0.267	0.188	0.166	0.131	0.999	1.009	0.982	0.88	0.58	0.268	0.171	0.119	0.115	0.106	0.999576611	1.006075599	0.99929008	0.940337629	0.955171779	0.927233666	0.747072485	0.765586882	0.6713997	0.719695808	0.99770801	0.989769193	0.975991396	0.911284058	0.783623341	0.483970557	0.323683141	0.205338074	0.150010643	0.124568055
1	1.021	1.053	1.054	0.987	0.58	0.247	0.147	0.124	0.127	0.992	0.98	0.91	0.859	0.707	0.51	0.293	0.175	0.146	0.118	0.999	0.986	1.026	0.93	0.792	0.513	0.215	0.105	0.095	0.107	0.999576611	1.907886681	0.960689133	1.154018215	0.914027323	0.910684868	0.734029006	0.624820631	0.561867076	0.581425099	0.99770801	1.02475032	1.017405234	0.950725788	0.795331305	0.501431318	0.209352527	0.134942949	0.103988511	0.097774071
1	1.182	1.157	1.102	0.807	0.382	0.193	0.122	0.121	0.125	0.992	0.993	0.864	0.774	0.532	0.343	0.258	0.174	0.137	0.097	0.999	1.025	0.967	0.846	0.565	0.286	0.163	0.116	0.113	0.095	0.999576611	0.974831125	0.954300244	0.889018215	0.708193989	0.458462646	0.320973451	0.232320631	0.266033743	0.281702876	0.99770801	1.007292925	0.924121607	0.750289087	0.511019071	0.309888409	0.165609374	0.131215012	0.100056679	0.087294765
1	0.968	0.985	1.034	1.094	1.006	0.835	0.67	0.545	0.501	0.992	0.906	0.98	0.914	0.911	0.813	0.708	0.606	0.447	0.459	0.999	0.98	1.056	0.972	0.961	0.813	0.731	0.604	0.498	0.419	0.999576611	0.994093577	1.028792582	1.01108718	0.978510081	0.909133144	0.813856593	0.841717183	0.741349835	0.723666478	0.99770801	0.968099377	0.9608958	0.933272958	0.881180361	0.754969054	0.681899697	0.533150496	0.458847002	0.389472184
1	0.866	0.887	0.936	0.884	0.697	0.439	0.304	0.203	0.169	0.992	0.964	0.925	0.825	0.699	0.508	0.394	0.278	0.194	0.174	0.999	0.966	0.939	0.894	0.728	0.506	0.331	0.221	0.145	0.127	0.999576611	0.957133993	0.949936445	0.929018215	0.935909043	0.835684868	0.773222555	0.664390524	0.587942345	0.570618647	0.99770801	0.922742234	0.912681515	0.835237244	0.723858933	0.561219054	0.388863983	0.280471925	0.185632716	0.149115041
1	1.035	1.053	1.111	0.85	0.44	0.175	0.112	0.094	0.103	0.992	1.023	0.948	0.824	0.599	0.357	0.221	0.158	0.125	0.101	0.999	1.005	0.981	0.901	0.606	0.265	0.113	0.078	0.078	0.082	0.999576611	0.965763187	0.983565639	0.976894721	0.911903829	0.785233061	0.6161525	0.604218222	0.527785751	0.506425099	0.99770801	0.981313663	0.953276753	0.872082482	0.641894647	0.358421435	0.187137792	0.125769544	0.088727954	0.079472184
1	0.911	0.95	1.022	0.938	0.865	0.853	0.847	0.786	0.8	0.992	0.948	1.009	0.967	0.955	0.872	0.861	0.863	0.656	0.819	0.999	0.96	1.022	0.969	0.88	0.728	0.712	0.678	0.648	0.567	0.999576611	0.992886681	1.0255558	1.003684882	1.023693989	0.947484868	0.88356234	0.886820631	0.77840041	0.775891765	0.99770801	0.963700981	1.002660506	0.928914669	0.897945067	0.783592048	0.789573494	0.777161191	0.721908499	0.671718173
1	0.871	0.841	0.621	0.255	0.213	0.093	0.039	0.054	0.082	0.992	0.907	0.808	0.482	0.295	0.204	0.14	0.089	0.102	0.074	0.999	0.839	0.701	0.468	0.291	0.132	0.075	0.07	0.066	0.082	0.999576611	0.972886681	0.9393558	0.700851548	0.453027323	0.392851535	0.271529006	0.227320631	0.238367076	0.250258432	0.99770801	0.89268271	0.7758958	0.509939624	0.312013694	0.205802387	0.128149697	0.100650496	0.075097002	0.078222184
1	1.066	0.976	0.852	0.697	0.452	0.19	0.085	0.086	0.093	0.992	0.944	0.738	0.592	0.42	0.264	0.167	0.109	0.107	0.072	0.999	0.984	0.864	0.704	0.468	0.246	0.107	0.065	0.067	0.074	0.999576611	1.022592563	0.900100898	0.784312333	0.533439087	0.399508398	0.284617242	0.213055925	0.231572959	0.228483922	0.99770801	0.99306691	0.898558138	0.783532698	0.581310231	0.337663859	0.16462697	0.103150496	0.076347002	0.072004651
1	0.998	0.824	0.591	0.529	0.433	0.268	0.151	0.124	0.128	0.992	0.959	0.773	0.61	0.53	0.413	0.313	0.209	0.162	0.137	0.999	0.942	0.782	0.53	0.409	0.236	0.136	0.092	0.08	0.088	0.999576611	0.980407689	0.970647117	0.898976198	0.818901272	0.740474784	0.628902956	0.599778615	0.504009933	0.453651989	0.99770801	0.952614302	0.86067192	0.640810271	0.531254988	0.370080994	0.229362384	0.135389302	0.106421629	0.091934871
1	0.942	0.845	0.89	0.781	0.727	0.386	0.22	0.12	0.134	0.992	0.911	0.894	0.81	0.695	0.482	0.341	0.197	0.145	0.115	0.999	0.928	0.902	0.787	0.679	0.447	0.264	0.166	0.108	0.085	0.999576611	1.277886681	1.470689133	1.124018215	1.294027323	1.110684868	0.754029006	0.754820631	0.471867076	0.411425099	0.99770801	0.963332573	0.952466298	0.884234586	0.774386045	0.553661409	0.368036706	0.219432012	0.127107286	0.108451589
1	1.002	0.973	0.998	0.92	0.71	0.458	0.242	0.149	0.136	0.992	1.035	0.964	0.868	0.735	0.591	0.415	0.257	0.149	0.116	0.999	0.977	0.953	0.861	0.722	0.526	0.358	0.197	0.115	0.09	0.999576611	1.197261681	1.216314133	1.162143215	1.097777323	0.825684868	0.644029006	0.389195631	0.368742076	0.272675099	0.99770801	1.042266044	0.989229134	0.950217402	0.788402583	0.660246832	0.483566364	0.299261607	0.13662478	0.091416628
1	0.941	0.969	1.042	1.033	0.943	0.749	0.523	0.322	0.249	0.992	0.97	0.962	0.93	0.837	0.734	0.61	0.463	0.243	0.212	0.999	0.988	0.996	0.949	0.901	0.746	0.629	0.455	0.31	0.224	0.999576611	0.992686681	1.020489133	1.013551548	0.991160656	0.882951535	0.70396234	0.554553965	0.366533743	0.321291765	0.99770801	0.998711622	0.999008045	0.957456631	0.91725179	0.797979258	0.69348133	0.542589272	0.359459247	0.278400755
1	0.89	0.945	1.007	0.988	0.915	0.664	0.502	0.473	0.414	0.992	0.961	1.075	1.089	0.926	0.893	0.735	0.766	0.387	0.504	0.999	0.998	1.026	0.935	0.878	0.696	0.589	0.453	0.424	0.338	0.999576611	1.007886681	0.9623558	1.004018215	0.975693989	0.897351535	0.60236234	0.586487298	0.501867076	0.524758432	0.99770801	0.978099377	1.1008958	0.970772958	0.861180361	0.749969054	0.696899697	0.643150496	0.556347002	0.456972184
1	1.001	0.697	0.515	0.449	0.41	0.22	0.115	0.173	0.136	0.992	0.986	0.673	0.517	0.413	0.338	0.255	0.234	0.179	0.162	0.999	0.924	0.602	0.375	0.299	0.172	0.109	0.096	0.093	0.117	0.999576611	1.002886681	0.785689133	0.594018215	0.364027323	0.325684868	0.309029006	0.204820631	0.276867076	0.291425099	0.99770801	0.966313663	0.633038658	0.428987244	0.344037504	0.248897625	0.12975684	0.118864782	0.142775573	0.116615041
1	1.11	1.041	0.889	0.513	0.332	0.152	0.097	0.097	0.106	0.992	0.967	0.794	0.642	0.441	0.308	0.244	0.174	0.146	0.126	0.999	0.974	0.876	0.671	0.397	0.204	0.105	0.073	0.072	0.082	0.999576611	0.959416093	0.967453839	0.888782921	0.765733205	0.582155457	0.468793712	0.419114749	0.3959259	0.347248628	0.99770801	0.993714131	0.9258958	0.776797548	0.568803312	0.426321513	0.263129205	0.154134103	0.118724051	0.112095135
1	1.19	1.136	0.873	0.544	0.375	0.181	0.128	0.117	0.121	0.992	0.985	0.715	0.506	0.333	0.247	0.184	0.138	0.124	0.082	0.999	0.972	0.869	0.644	0.365	0.175	0.113	0.082	0.077	0.08	0.999576611	1.019315252	1.004974848	0.834018215	0.615455894	0.537827725	0.349743292	0.229106346	0.333295648	0.285710813	0.99770801	1.055599377	0.9208958	0.693272958	0.393680361	0.237469054	0.134399697	0.095650496	0.101347002	0.089472184
1	1.183	1.096	0.883	0.753	0.479	0.181	0.12	0.104	0.111	0.992	1.053	0.87	0.688	0.518	0.354	0.246	0.21	0.149	0.116	0.999	1.028	0.889	0.702	0.503	0.279	0.145	0.097	0.095	0.101	0.999576611	1.000495376	0.943297829	0.798366041	0.658375149	0.51264139	0.312289876	0.230907588	0.276214902	0.272946838	0.99770801	1.008478165	0.898017013	0.766909321	0.547240967	0.325802387	0.160081515	0.114059587	0.095134881	0.074472184
1	0.889	0.914	0.938	0.787	0.496	0.121	0.066	0.062	0.08	0.992	0.929	0.954	0.907	0.776	0.459	0.195	0.109	0.098	0.068	0.999	0.964	0.977	0.888	0.725	0.353	0.108	0.068	0.063	0.069	0.999576611	0.992527399	0.98229093	0.980979293	0.917066245	0.682286665	0.315990084	0.123024224	0.159711388	0.153745458	0.99770801	0.990462658	0.98855205	0.939308114	0.801766299	0.52584796	0.218071572	0.10211534	0.071932939	0.060644059
1	1.197	1.156	0.949	0.589	0.418	0.219	0.162	0.149	0.141	0.992	1.036	0.855	0.734	0.518	0.352	0.295	0.25	0.196	0.19	0.999	1.051	0.962	0.847	0.477	0.261	0.167	0.127	0.121	0.122	0.999576611	1.032172395	1.072117705	0.993303929	0.978313037	0.833542011	0.639029006	0.521963489	0.441152791	0.435710813	0.99770801	1.005771791	0.994688904	0.880859165	0.641870016	0.426089744	0.270347973	0.192633255	0.145829761	0.114127356
1	1.131	1.137	1.057	0.54	0.321	0.128	0.077	0.079	0.098	0.992	1.002	0.879	0.699	0.348	0.22	0.154	0.103	0.108	0.074	0.999	1.021	1.01	0.879	0.418	0.199	0.097	0.076	0.078	0.088	0.999576611	0.992024612	1.000689133	0.923443502	0.577015829	0.452466478	0.351327857	0.285107988	0.312441789	0.319643489	0.99770801	1.005441897	0.97331706	0.910694218	0.539231542	0.310520235	0.167372138	0.118150496	0.091504482	0.084472184
1	1.005	0.939	0.813	0.737	0.384	0.173	0.098	0.106	0.108	0.992	0.957	0.892	0.804	0.548	0.267	0.178	0.117	0.108	0.084	0.999	0.929	0.947	0.871	0.538	0.24	0.12	0.093	0.078	0.086	0.999576611	0.988886681	1.004689133	0.977018215	0.791027323	0.375684868	0.202029006	0.136820631	0.172867076	0.161425099	0.99770801	1.020599377	0.997259437	0.914182049	0.678453088	0.321559963	0.157354242	0.111332314	0.082710638	0.077199457
1	1.102	1.094	1.04	0.999	0.8	0.572	0.446	0.355	0.308	0.992	0.959	0.854	0.764	0.688	0.515	0.414	0.37	0.227	0.255	0.999	1.011	0.971	0.887	0.716	0.502	0.413	0.337	0.266	0.219	0.999576611	1.017886681	1.024535287	0.940556676	0.885181169	0.812992561	0.657490545	0.578666785	0.580328615	0.523348176	0.99770801	0.993099377	0.9733958	0.880772958	0.818680361	0.654969054	0.506899697	0.433150496	0.338847002	0.276972184
1	1.178	1.242	1.245	0.985	0.472	0.252	0.169	0.149	0.16	0.992	1.096	0.875	0.787	0.463	0.255	0.19	0.138	0.131	0.104	0.999	1.028	0.98	0.943	0.521	0.227	0.122	0.087	0.084	0.089	0.999576611	1.032886681	1.036915548	1.054018215	0.850819776	0.47776034	0.31053844	0.211896103	0.253659529	0.25850057	0.99770801	1.042962014	0.981884811	0.98569054	0.69986168	0.329282241	0.190526071	0.137710936	0.099533815	0.087658997
1	1.022	0.845	0.478	0.305	0.27	0.113	0.077	0.086	0.098	0.992	0.985	0.694	0.403	0.297	0.212	0.159	0.122	0.107	0.087	0.999	0.977	0.78	0.426	0.291	0.159	0.07	0.07	0.07	0.079	0.999576611	0.986940735	0.916499944	0.708342539	0.50159489	0.436225409	0.29808306	0.212658469	0.247813022	0.237235909	0.99770801	0.97205099	0.850452252	0.551377797	0.355938426	0.237952925	0.135004536	0.10149727	0.084209905	0.077335087
1	0.959	0.875	0.637	0.51	0.376	0.21	0.152	0.122	0.113	0.992	0.98	0.71	0.463	0.304	0.182	0.134	0.126	0.098	0.084	0.999	1.004	0.85	0.604	0.426	0.238	0.143	0.111	0.109	0.099	0.999576611	0.963101735	0.868216015	0.603426817	0.423005817	0.365147234	0.286448361	0.21433676	0.226544496	0.216371335	0.99770801	0.968521455	0.802973723	0.57035088	0.422414127	0.285391132	0.175211385	0.117695951	0.090502846	0.08570595
1	1.009	1.022	0.925	0.491	0.297	0.117	0.081	0.089	0.096	0.992	0.963	0.864	0.639	0.315	0.193	0.128	0.088	0.099	0.069	0.999	0.998	0.985	0.823	0.423	0.185	0.086	0.075	0.075	0.081	0.999576611	1.006068499	0.952507315	0.796745488	0.451754595	0.264321232	0.184483552	0.091638813	0.148230713	0.169606917	0.99770801	0.98570576	0.956534098	0.834443171	0.492882489	0.275341394	0.153601825	0.108682411	0.093581044	0.084472184
1	0.919	0.97	1.022	1.031	0.863	0.611	0.512	0.482	0.477	0.992	0.947	0.927	0.827	0.805	0.633	0.513	0.407	0.357	0.474	0.999	0.991	0.998	0.891	0.793	0.586	0.412	0.323	0.325	0.319	0.999576611	1.087886681	1.155689133	1.214018215	1.154027323	1.073184868	0.771529006	0.797320631	0.721867076	0.768925099	0.99770801	1.017742234	0.990538658	0.945772958	0.832966075	0.662826197	0.539399697	0.438150496	0.386704145	0.370543613
1	1.013	0.922	0.663	0.509	0.455	0.232	0.145	0.139	0.146	0.992	0.993	0.886	0.633	0.586	0.328	0.239	0.21	0.146	0.092	0.999	0.962	0.857	0.555	0.393	0.241	0.156	0.123	0.104	0.121	0.999576611	1.056553348	0.9893558	0.852684882	0.771360656	0.573351535	0.33836234	0.246487298	0.24820041	0.300091765	0.99770801	1.010599377	0.8558958	0.623272958	0.434513694	0.327469054	0.20023303	0.179817163	0.131347002	0.126138851
1	1.131	1.169	1.155	0.776	0.422	0.209	0.145	0.125	0.128	0.992	1.116	0.958	0.844	0.569	0.36	0.264	0.214	0.152	0.12	0.999	0.994	0.944	0.898	0.55	0.281	0.161	0.105	0.108	0.103	0.999576611	0.927502065	0.894535287	0.821710523	0.565181169	0.310684868	0.212490545	0.159436016	0.181097846	0.188732791	0.99770801	1.009695122	1.009619205	0.891464447	0.617829297	0.367203096	0.203814591	0.15006539	0.109166151	0.104472184
1	0.969	1.019	1.073	1.106	1.076	0.922	0.815	0.649	0.551	0.992	0.976	0.968	0.982	0.868	0.773	0.72	0.634	0.339	0.397	0.999	0.969	1.008	0.957	0.899	0.773	0.621	0.585	0.488	0.409	0.999576611	1.033124776	1.038784371	1.016399167	1.032122561	1.000684868	0.938790911	0.921011108	0.841390886	0.828567956	0.99770801	1.001710488	1.026636541	0.992532217	0.92043962	0.805987572	0.66023303	0.6268542	0.481717372	0.369101814
1	1.099	1.035	1.003	0.883	0.745	0.415	0.185	0.126	0.136	0.992	0.998	0.924	0.87	0.758	0.65	0.424	0.242	0.158	0.152	0.999	1.002	0.965	0.92	0.765	0.588	0.345	0.197	0.151	0.138	0.999576611	0.990765469	1.014022467	1.030230336	0.982057626	0.88750305	0.719786582	0.757244874	0.67050344	0.649303886	0.99770801	1.011388851	0.995106327	0.973799274	0.875390887	0.69799537	0.467952329	0.228413654	0.172925949	0.136051131
1	1.023	1.053	1.013	0.869	0.563	0.305	0.181	0.154	0.155	0.992	1.015	1.005	0.93	0.782	0.525	0.324	0.209	0.16	0.13	0.999	0.99	0.968	0.898	0.652	0.354	0.204	0.141	0.134	0.125	0.999576611	0.988056172	0.980689133	0.984441944	0.904196814	0.700345885	0.477842566	0.388888428	0.366104364	0.355916624	0.99770801	1.002103802	0.993063942	0.942786232	0.814189211	0.550123921	0.319554564	0.198637222	0.140506294	0.117967759
1	1.209	1.131	1.015	0.528	0.364	0.177	0.113	0.113	0.12	0.992	0.998	0.86	0.667	0.421	0.277	0.199	0.142	0.14	0.125	0.999	1.019	0.93	0.787	0.41	0.21	0.102	0.081	0.078	0.09	0.999576611	1.012886681	1.028084967	0.932247382	0.860277323	0.744747368	0.60673734	0.574924798	0.51551291	0.502883432	0.99770801	1.017235741	0.956713982	0.84909114	0.577453088	0.360559963	0.201081515	0.150514133	0.123983366	0.108926729
1	1.13	1.014	0.833	0.723	0.543	0.365	0.274	0.262	0.268	0.992	0.874	0.7	0.548	0.445	0.268	0.206	0.156	0.143	0.126	0.999	0.916	0.73	0.629	0.469	0.307	0.159	0.136	0.129	0.119	0.999576611	0.919321327	0.783920123	0.608499964	0.540115456	0.448112667	0.331723523	0.25313749	0.277587436	0.315094545	0.99770801	0.937068992	0.848530812	0.728696403	0.620294631	0.460833754	0.326633199	0.244450629	0.195458052	0.179488845
1	0.915	0.889	0.706	0.385	0.333	0.155	0.093	0.102	0.122	0.992	0.902	0.948	0.731	0.589	0.429	0.287	0.213	0.178	0.13	0.999	0.965	0.933	0.711	0.406	0.228	0.131	0.095	0.08	0.091	0.999576611	1.094386681	0.976689133	0.767518215	0.465527323	0.388184868	0.238529006	0.162320631	0.228867076	0.207925099	0.99770801	0.99393271	0.9558958	0.719939624	0.471180361	0.324135721	0.196899697	0.16648383	0.154680335	0.116138851
1	1.045	1.073	1.069	0.992	0.722	0.423	0.255	0.171	0.152	0.992	1.032	1.047	0.926	0.741	0.552	0.415	0.278	0.207	0.162	0.999	0.978	1.022	0.949	0.754	0.559	0.42	0.304	0.231	0.162	0.999576611	0.985664459	0.998466911	0.922907104	0.972916212	0.814573757	0.759584562	0.601487298	0.389089298	0.316425099	0.99770801	1.001380627	1.02073955	0.923741708	0.747274111	0.518562804	0.347837197	0.224244246	0.173222002	0.122440934
1	0.914	0.955	1.026	1.008	0.89	0.53	0.13	0.096	0.091	0.992	0.939	0.975	0.962	0.933	0.763	0.551	0.234	0.134	0.092	0.999	0.982	1.006	0.967	0.892	0.724	0.458	0.117	0.088	0.081	0.999576611	0.965095983	0.982898436	0.996615114	0.961236625	0.85549107	0.543718929	0.19125474	0.198301185	0.174021998	0.99770801	0.97912685	0.995082614	0.967536694	0.906103438	0.776809713	0.609844752	0.200128518	0.104874474	0.07873592
1	1.056	0.956	0.839	0.942	0.893	0.532	0.292	0.193	0.159	0.992	1.076	1.093	1.107	1.603	1.668	1.045	0.784	0.239	0.282	0.999	1.016	0.941	0.881	0.838	0.749	0.52	0.305	0.143	0.117	0.999576611	0.962886681	1.005689133	0.924018215	1.089027323	0.905684868	0.899029006	0.599820631	0.551867076	0.616425099	0.99770801	1.007323515	0.833826835	0.736893647	0.725835534	0.584882847	0.374485904	0.200909117	0.123588381	0.111885977
1	1.011	1.023	1.032	0.893	0.561	0.23	0.141	0.128	0.138	0.992	0.981	0.943	0.841	0.643	0.378	0.201	0.144	0.124	0.11	0.999	1.01	1.018	0.924	0.735	0.406	0.177	0.113	0.106	0.104	0.999576611	1.040210624	1.036041246	0.994863285	0.88839352	0.643994727	0.403183936	0.270806547	0.281514964	0.304101155	0.99770801	1.00312463	0.990996811	0.933373968	0.738756119	0.465297337	0.254677475	0.190978779	0.15422579	0.149876224
1	0.945	0.993	1.001	0.934	0.668	0.285	0.114	0.104	0.106	0.992	0.94	0.955	0.848	0.697	0.477	0.298	0.157	0.118	0.091	0.999	0.97	0.976	0.896	0.762	0.473	0.222	0.106	0.089	0.088	0.999576611	1.013113954	0.967961861	1.001518215	1.011527323	0.811821232	0.522438097	0.247547904	0.22550344	0.200516008	0.99770801	0.987511142	0.977881095	0.910405311	0.799415655	0.581880819	0.277193815	0.136312261	0.092449943	0.081531007
1	1.144	1.055	0.916	0.634	0.409	0.198	0.106	0.112	0.125	0.992	0.974	0.805	0.641	0.41	0.259	0.193	0.143	0.127	0.103	0.999	1.042	0.953	0.712	0.434	0.224	0.117	0.093	0.09	0.097	0.999576611	0.995628616	0.915043972	0.707727892	0.505801516	0.383104223	0.259996748	0.200143212	0.237673528	0.259812195	0.99770801	1.022899377	0.9658958	0.841472958	0.542580361	0.323069054	0.177999697	0.129750496	0.111647002	0.106872184
1	1.073	1.069	0.969	0.839	0.6	0.267	0.152	0.126	0.123	0.992	0.948	0.816	0.693	0.568	0.371	0.251	0.162	0.135	0.136	0.999	0.966	0.891	0.82	0.622	0.399	0.214	0.132	0.11	0.111	0.999576611	0.975613954	0.956143679	0.879245488	0.647436414	0.368412141	0.152892643	0.063456995	0.117321622	0.099606917	0.99770801	0.981468942	0.911982757	0.852186001	0.682267318	0.440947315	0.209725784	0.137715714	0.096347002	0.09708088
1	0.947	1.018	0.974	0.926	0.713	0.379	0.203	0.163	0.155	0.992	0.926	0.961	0.854	0.759	0.597	0.44	0.272	0.169	0.12	0.999	0.964	1.011	0.952	0.814	0.584	0.345	0.203	0.16	0.138	0.999576611	0.969315252	0.994974848	0.970208691	0.842836847	0.674494392	0.439267102	0.341725393	0.329009933	0.324520337	0.99770801	0.94832665	0.947713982	0.894182049	0.780725816	0.607923599	0.445081515	0.289968678	0.19452882	0.166744911
1	1.102	1.142	1.121	0.873	0.346	0.165	0.094	0.091	0.096	0.992	0.97	0.821	0.679	0.428	0.27	0.196	0.145	0.131	0.094	0.999	0.987	0.965	0.836	0.494	0.203	0.101	0.068	0.072	0.083	0.999576611	1.007605782	0.999172279	1.060422709	0.869870019	0.563437677	0.36818631	0.303416137	0.282822132	0.282380155	0.99770801	1.002417559	0.935350346	0.768818412	0.514634907	0.250105417	0.139536061	0.095241405	0.078710638	0.074472184
1	1.043	1.022	1.092	0.95	0.685	0.404	0.276	0.271	0.248	0.992	0.981	0.933	0.947	0.728	0.568	0.37	0.304	0.199	0.177	0.999	1	1.055	0.908	0.757	0.506	0.31	0.256	0.222	0.227	0.999576611	1.087886681	1.070689133	1.104018215	0.984027323	0.820684868	0.614029006	0.474820631	0.351867076	0.291425099	0.99770801	1.034599377	0.9988958	0.917272958	0.819680361	0.631969054	0.463399697	0.381650496	0.353347002	0.273472184
1	1.196	1.169	1.131	0.971	0.612	0.296	0.144	0.134	0.127	0.992	1.01	0.918	0.911	0.77	0.561	0.454	0.354	0.213	0.185	0.999	0.881	0.989	0.894	0.61	0.259	0.093	0.077	0.081	0.093	0.999576611	1.221220014	1.194260562	1.221161072	1.064979704	1.028065821	0.826886149	0.737201584	0.731152791	0.646663194	0.99770801	0.995599377	0.987164457	0.893869973	0.714389316	0.43351383	0.215332533	0.132031093	0.10067536	0.091636363
1	0.877	1.015	1.088	0.991	0.766	0.516	0.271	0.221	0.153	0.992	1.066	0.983	0.917	0.723	0.668	0.495	0.484	0.199	0.392	0.999	0.891	0.935	0.877	0.77	0.557	0.384	0.206	0.165	0.144	0.999576611	0.989677726	1.003524954	0.989242096	0.904922845	0.80874457	0.732685723	0.467880333	0.307538718	0.264260919	0.99770801	0.980599377	1.0283958	0.888272958	0.838680361	0.577469054	0.389399697	0.248150496	0.168847002	0.149472184
1	0.886	0.937	0.972	0.904	0.734	0.445	0.305	0.244	0.251	0.992	0.95	0.986	0.964	0.848	0.637	0.462	0.33	0.226	0.244	0.999	0.976	0.994	0.934	0.841	0.589	0.391	0.266	0.217	0.233	0.999576611	0.967886681	0.973189133	0.976518215	0.919027323	0.730684868	0.504029006	0.352320631	0.351867076	0.346425099	0.99770801	0.993201608	1.026750819	0.98565214	0.888987053	0.702673515	0.548832783	0.43833637	0.348707597	0.340308615
1	0.966	1.009	1.042	0.92	0.483	0.168	0.098	0.073	0.088	0.992	0.961	0.983	0.927	0.757	0.48	0.281	0.197	0.153	0.127	0.999	0.976	0.975	0.913	0.715	0.332	0.123	0.088	0.081	0.084	0.999576611	0.977600967	0.993046276	0.964303929	0.862241608	0.629184868	0.444600435	0.337749203	0.324509933	0.363782241	0.99770801	0.985395135	0.978495875	0.938673504	0.810987655	0.513871089	0.236706991	0.13914814	0.097352336	0.086074615
1	1.051	0.888	0.763	0.687	0.583	0.359	0.168	0.138	0.137	0.992	1.046	1.043	0.997	0.863	0.748	0.715	0.674	0.459	0.392	0.999	0.937	0.804	0.66	0.534	0.341	0.207	0.14	0.122	0.117	0.999576611	0.992777985	0.97802609	0.954344302	0.891472975	0.80590226	0.679137702	0.597701066	0.539421424	0.488653359	0.99770801	1.001625018	0.907177852	0.838913983	0.703103438	0.506571618	0.30972021	0.155971009	0.109167515	0.102933722
1	0.921	1.003	1.189	1.558	1.818	1.673	1.543	1.365	1.302	0.992	1.045	1.086	1.184	1.359	1.386	1.347	1.251	0.728	1.327	0.999	0.996	1.036	1.138	1.369	1.596	1.55	1.387	1.268	1.248	0.999576611	0.972886681	1.025952291	1.095070847	1.434290481	1.807263816	1.631397427	1.843768	1.585814445	1.750898783	0.99770801	1.030022454	1.071184262	1.15808065	1.45541113	1.5311229	1.500649697	1.426035112	1.34653931	1.26187603
1	0.906	0.889	0.998	1.046	1.128	0.9	0.808	0.678	0.694	0.992	0.947	0.996	0.944	1.025	0.871	0.697	0.606	0.385	0.446	0.999	0.954	0.981	0.946	0.924	0.763	0.626	0.543	0.425	0.405	0.999576611	0.984102897	0.982986431	0.985639837	1.00605435	0.969874058	0.926191168	0.881442253	0.783758968	0.847100774	0.99770801	0.940599377	0.9458958	0.870772958	0.826180361	0.699969054	0.561899697	0.385650496	0.341347002	0.234472184
1	0.891	0.919	0.939	0.765	0.452	0.169	0.076	0.083	0.09	0.992	0.92	0.965	0.881	0.695	0.402	0.222	0.121	0.104	0.073	0.999	0.953	0.971	0.865	0.688	0.374	0.155	0.068	0.068	0.081	0.999576611	0.953144413	0.920946865	0.830049143	0.721656189	0.491200332	0.25397746	0.111624755	0.162898004	0.135342624	0.99770801	0.976934882	0.950472348	0.851090547	0.642450719	0.366345275	0.153381782	0.086391539	0.069376318	0.062289774
1	0.947	0.981	1.024	1.011	0.849	0.628	0.447	0.381	0.356	0.992	0.959	0.958	0.9	0.836	0.665	0.533	0.422	0.293	0.303	0.999	0.985	1.037	0.977	0.896	0.676	0.551	0.416	0.36	0.308	0.999576611	1.013644257	1.033870952	0.950836397	0.998724292	0.843412141	0.682210824	0.534517601	0.445048894	0.475516008	0.99770801	1.005115506	0.989928059	0.980692313	0.887631974	0.69537228	0.584319052	0.465408561	0.372637325	0.330117345
1	0.904	0.854	0.746	0.541	0.248	0.087	0.056	0.051	0.072	0.992	1.012	1.027	0.829	0.543	0.214	0.139	0.096	0.087	0.07	0.999	1.005	0.974	0.749	0.531	0.176	0.108	0.083	0.075	0.079	0.999576611	1.071886681	1.000689133	0.846018215	0.698027323	0.294684868	0.172029006	0.082820631	0.119867076	0.111425099	0.99770801	0.990599377	0.9083958	0.808272958	0.486180361	0.199969054	0.111899697	0.083150496	0.071347002	0.084472184
1	1.091	1.068	1.117	1.075	0.589	0.239	0.135	0.122	0.119	0.992	1.006	0.943	0.814	0.667	0.472	0.253	0.172	0.133	0.125	0.999	1.001	0.919	0.914	0.667	0.377	0.139	0.093	0.09	0.094	0.999576611	1.020007893	1.031749739	1.112048518	0.965087929	0.56720002	0.26266537	0.157093359	0.193230713	0.174455402	0.99770801	1.000060916	0.954357339	0.874119112	0.697564977	0.361545977	0.139515082	0.093842804	0.076577771	0.069933722
1	1.065	0.922	0.812	0.532	0.43	0.217	0.128	0.101	0.116	0.992	0.988	0.804	0.666	0.463	0.345	0.253	0.156	0.128	0.113	0.999	0.987	0.84	0.69	0.441	0.261	0.165	0.117	0.098	0.099	0.999576611	0.969151741	0.892737326	0.748777251	0.610834552	0.551287278	0.447342259	0.402712198	0.36144539	0.336003412	0.99770801	0.980692939	0.886502705	0.776236433	0.590106645	0.415721889	0.256556802	0.130499062	0.082656208	0.07827055
1	0.947	0.996	1.051	1.006	0.827	0.542	0.347	0.237	0.188	0.992	0.99	1.019	0.951	0.84	0.643	0.437	0.298	0.182	0.15	0.999	1.034	1.059	0.987	0.834	0.587	0.388	0.273	0.206	0.173	0.999576611	1.028000317	1.013870952	1.050154579	1.058572777	1.057048505	0.981756279	0.92425245	0.812776167	0.788016008	0.99770801	0.997730525	0.974420391	0.934748368	0.828229541	0.640255939	0.432555435	0.270199677	0.166265035	0.140127922
1	0.999	1.025	1.11	1.074	0.957	0.72	0.6	0.442	0.335	0.992	0.996	1.011	0.962	0.896	0.821	0.658	0.563	0.379	0.348	0.999	0.987	1.009	0.981	0.888	0.73	0.621	0.51	0.411	0.285	0.999576611	0.986428348	1.057772467	1.039643215	1.130693989	1.068393202	0.959029006	0.879612298	0.70707541	0.439550099	0.99770801	1.030599377	1.072562467	0.974939624	0.934513694	0.825802387	0.633566364	0.499817163	0.374680335	0.236138851
1	1.204	1.088	0.941	0.735	0.595	0.298	0.225	0.189	0.178	0.992	0.951	1.003	0.947	0.813	0.913	0.85	0.789	0.489	0.662	0.999	1.106	0.946	0.796	0.518	0.281	0.158	0.132	0.113	0.125	0.999576611	0.931220014	0.9173558	0.800684882	0.754027323	0.597351535	0.46736234	0.358153965	0.368533743	0.391425099	0.99770801	1.050599377	0.9358958	0.843272958	0.596180361	0.412469054	0.266899697	0.213150496	0.186347002	0.164472184
1	0.953	0.98	1.055	0.97	0.735	0.372	0.136	0.11	0.112	0.992	0.955	0.985	0.936	0.823	0.585	0.359	0.178	0.123	0.095	0.999	0.985	1	0.949	0.81	0.549	0.304	0.12	0.1	0.089	0.999576611	1.002360365	1.019110186	1.012439268	0.957185217	0.727263816	0.383502691	0.183768	0.190551287	0.179582993	0.99770801	1.016802586	1.025601683	0.989877236	0.860084104	0.639875471	0.40120451	0.145048892	0.095945932	0.073670045
1	0.902	0.949	0.967	0.879	0.5	0.16	0.098	0.087	0.1	0.992	0.958	0.984	0.946	0.779	0.46	0.236	0.157	0.118	0.097	0.999	0.971	0.975	0.886	0.721	0.317	0.107	0.086	0.073	0.084	0.999576611	0.994805285	0.949526343	0.890006587	0.775480811	0.44551045	0.227633657	0.145809003	0.170936844	0.160959982	0.99770801	0.973330469	0.94669412	0.845962033	0.650003891	0.321670735	0.138034151	0.106595874	0.074036078	0.069472184
1	1.043	0.92	0.695	0.546	0.421	0.223	0.153	0.138	0.141	0.992	0.996	0.766	0.549	0.366	0.246	0.196	0.157	0.134	0.113	0.999	1	0.878	0.624	0.425	0.229	0.149	0.123	0.101	0.112	0.999576611	0.997886681	0.918814133	0.807143215	0.633714823	0.460684868	0.337779006	0.229820631	0.253117076	0.231737599	0.99770801	0.954445531	0.8658958	0.726734496	0.532718823	0.376699823	0.263822774	0.20699665	0.170193156	0.151395261
1	1.276	1.214	1.101	0.835	0.412	0.207	0.106	0.108	0.115	0.992	1.057	0.834	0.664	0.48	0.305	0.195	0.142	0.138	0.105	0.999	1.045	0.946	0.833	0.48	0.242	0.128	0.108	0.105	0.104	0.999576611	1.003463604	1.014535287	0.98440283	0.835181169	0.552415638	0.394605929	0.280012939	0.290905538	0.277771252	0.99770801	1.010361282	0.907562467	0.806606291	0.503085123	0.304373816	0.166899697	0.108626687	0.09396605	0.079710279
1	1.055	0.978	0.992	0.868	0.716	0.578	0.428	0.249	0.229	0.992	0.918	0.984	0.867	0.716	0.469	0.337	0.239	0.168	0.167	0.999	0.964	0.912	0.833	0.616	0.368	0.203	0.148	0.111	0.109	0.999576611	0.969914983	0.978094794	0.946612555	0.871810342	0.699222604	0.611057308	0.534820631	0.47851802	0.468264721	0.99770801	0.892227284	0.87217487	0.846877609	0.742808268	0.552469054	0.331899697	0.185708636	0.119951653	0.116565207
1	1.036	0.984	0.913	1.068	1.128	0.655	0.31	0.179	0.108	0.992	1.019	1.016	1.038	1.153	1.275	0.935	0.569	0.257	0.199	0.999	0.972	0.908	0.871	0.874	0.82	0.636	0.347	0.166	0.122	0.999576611	1.227886681	1.246939133	1.267768215	1.209027323	1.325684868	1.169029006	0.933570631	0.615617076	0.686425099	0.99770801	0.991799377	0.8140958	0.706672958	0.739780361	0.627469054	0.374099697	0.197350496	0.096747002	0.092272184
1	0.967	0.984	0.902	0.772	0.561	0.312	0.216	0.212	0.254	0.992	0.941	0.838	0.572	0.483	0.363	0.265	0.229	0.174	0.212	0.999	0.98	0.864	0.727	0.49	0.296	0.156	0.136	0.12	0.127	0.999576611	0.965246615	0.965715078	0.878586688	0.79916394	0.765864671	0.598497972	0.60180339	0.535469539	0.568351535	0.99770801	0.911710488	0.881451356	0.717717402	0.576180361	0.365802387	0.196899697	0.157039385	0.113569224	0.142249962
1	1	1.074	1.194	1.196	1.094	0.925	0.777	0.687	0.675	0.992	0.971	1.069	1.048	0.98	0.893	0.795	0.73	0.489	0.623	0.999	0.995	1.017	0.966	0.923	0.79	0.738	0.645	0.578	0.538	0.999576611	0.939449181	0.961626633	0.927768215	0.964964823	0.899122368	0.830279006	0.847633131	0.758742076	0.759862599	0.99770801	1.056224377	1.0252708	0.958897958	0.921805361	0.766219054	0.765649697	0.821275496	0.660722002	0.664472184
1	0.884	0.945	1.03	0.97	0.843	0.554	0.277	0.129	0.126	0.992	0.965	0.99	0.94	0.867	0.726	0.617	0.412	0.172	0.118	0.999	0.976	0.984	0.948	0.845	0.633	0.357	0.112	0.09	0.076	0.999576611	1.012886681	1.025689133	0.949018215	0.899027323	0.815684868	0.569029006	0.314820631	0.341867076	0.306425099	0.99770801	1.004349377	0.9733958	0.933272958	0.861180361	0.729969054	0.554399697	0.273150496	0.133847002	0.105722184
1	0.915	0.969	0.992	0.985	0.915	0.723	0.614	0.545	0.498	0.992	0.953	1.006	0.97	0.881	0.777	0.647	0.522	0.35	0.387	0.999	0.961	1.012	0.927	0.854	0.685	0.588	0.479	0.39	0.289	0.999576611	1.082886681	1.031689133	1.030768215	0.954777323	0.847684868	0.672029006	0.523320631	0.419867076	0.389925099	0.99770801	1.032313663	1.009610086	0.961130101	0.909323218	0.779469054	0.627613983	0.574864782	0.449061288	0.349615041
1	1.023	0.934	0.869	0.824	0.604	0.325	0.192	0.15	0.171	0.992	0.856	0.703	0.602	0.483	0.228	0.185	0.059	0.034	0.007	0.999	1.025	0.975	0.756	0.647	0.443	0.292	0.236	0.185	0.159	0.999576611	0.996949181	0.964126633	0.840580715	0.745589823	0.636934868	0.503404006	0.429820631	0.398742076	0.460487599	0.99770801	0.99393271	0.952562467	0.876606291	0.711180361	0.500802387	0.296899697	0.169817163	0.134680335	0.116138851
1	0.899	0.84	0.757	0.579	0.314	0.129	0.086	0.086	0.094	0.992	0.909	0.853	0.737	0.501	0.228	0.165	0.106	0.112	0.077	0.999	0.906	0.891	0.771	0.516	0.219	0.104	0.063	0.083	0.084	0.999576611	1.018442236	0.981522467	0.879157104	0.679166212	0.397212646	0.294167895	0.221070631	0.237005965	0.221563987	0.99770801	0.925599377	0.8458958	0.738272958	0.508680361	0.287469054	0.164399697	0.138150496	0.103847002	0.084472184
1	1.092	2.218	4.392	3.733	2.39	1.1	0.328	0.228	0.23	0.992	1.34	3.648	4.729	3.477	2.849	1.44	0.559	0.328	0.34	0.999	1.337	2.784	3.602	2.667	1.246	0.683	0.212	0.138	0.137	0.999576611	0.913928348	0.925064133	0.961518215	0.899652323	0.483809868	0.26298734	0.112945631	0.17582541	0.181841765	0.99770801	1.151536877	1.63011455	1.819522958	1.241961611	0.851844054	0.511430947	0.194869246	0.132440752	0.125722184
1	1.007	1.047	1.042	0.819	0.471	0.175	0.108	0.098	0.102	0.992	0.981	0.884	0.736	0.545	0.326	0.209	0.145	0.123	0.103	0.999	0.98	0.941	0.821	0.528	0.243	0.099	0.071	0.071	0.074	0.999576611	0.974446166	0.979435114	0.938391205	0.849011246	0.710363325	0.554012929	0.474499088	0.440613057	0.382357574	0.99770801	0.972599377	0.9268958	0.825272958	0.589180361	0.324469054	0.147899697	0.100150496	0.080347002	0.075472184
1	0.962	0.885	0.511	0.299	0.252	0.121	0.092	0.118	0.129	0.992	0.929	0.661	0.359	0.253	0.142	0.11	0.079	0.089	0.057	0.999	0.936	0.781	0.419	0.259	0.114	0.045	0.041	0.052	0.063	0.999576611	0.98253374	0.885512663	0.615547627	0.341556735	0.244449574	0.144029006	0.076702984	0.133572959	0.143836863	0.99770801	0.971629867	0.835598125	0.565377602	0.37936164	0.226952299	0.115317521	0.088218851	0.072184612	0.072703381
1	0.868	0.876	0.949	0.915	0.837	0.677	0.476	0.387	0.391	0.992	0.914	0.959	0.881	0.823	0.719	0.63	0.526	0.362	0.406	0.999	0.947	0.938	0.876	0.786	0.626	0.54	0.416	0.336	0.3	0.999576611	0.949970014	1.023050244	0.974018215	1.010416212	0.939295979	0.865556784	0.871070631	0.712978187	0.739063987	0.99770801	0.971599377	0.9721458	0.931897958	0.858180361	0.721094054	0.645774697	0.516900496	0.424222002	0.400347184
1	0.98	0.948	0.77	0.467	0.335	0.15	0.111	0.11	0.117	0.992	0.962	0.862	0.493	0.307	0.204	0.149	0.103	0.113	0.093	0.999	0.975	0.928	0.707	0.412	0.249	0.101	0.093	0.093	0.096	0.999576611	1.005029538	0.872117705	0.680446786	0.336884466	0.260684868	0.163314721	0.085534917	0.136867076	0.131425099	0.99770801	0.996224377	0.9308958	0.775772958	0.506805361	0.324344054	0.179399697	0.128150496	0.084472002	0.086972184
1	1.224	1.077	0.819	0.421	0.292	0.121	0.09	0.103	0.109	0.992	1.023	0.731	0.525	0.361	0.269	0.214	0.195	0.198	0.208	0.999	0.991	0.877	0.59	0.341	0.18	0.085	0.077	0.079	0.081	0.999576611	1.097886681	0.930689133	0.954018215	0.674027323	0.510684868	0.294029006	0.234820631	0.301867076	0.241425099	0.99770801	1.010599377	0.829229134	0.596606291	0.357847028	0.237469054	0.15023303	0.109817163	0.094680335	0.086138851
1	1.091	1.048	1.088	1.06	0.855	0.709	0.437	0.293	0.237	0.992	0.976	0.868	0.762	0.673	0.463	0.325	0.214	0.154	0.127	0.999	1.016	0.989	0.98	0.862	0.632	0.493	0.326	0.216	0.136	0.999576611	1.092886681	1.110689133	1.039018215	1.114027323	0.685684868	0.504029006	0.319820631	0.306867076	0.316425099	0.99770801	1.078099377	0.9758958	0.953272958	0.841180361	0.644969054	0.511899697	0.373150496	0.236347002	0.189472184
1	0.886	0.939	0.973	0.896	0.777	0.547	0.399	0.337	0.267	0.992	0.947	1.064	1.014	0.899	0.687	0.518	0.392	0.233	0.242	0.999	0.976	0.953	0.881	0.748	0.509	0.349	0.27	0.2	0.169	0.999576611	0.957442236	0.914133578	0.934018215	0.889027323	0.852240424	0.729806784	0.728042854	0.636311521	0.614647321	0.99770801	0.961849377	0.8171458	0.728897958	0.612430361	0.498719054	0.305024697	0.233150496	0.198847002	0.168847184
1	1.003	1.077	1.13	1.141	0.994	0.757	0.337	0.134	0.107	0.992	0.996	0.936	0.814	0.643	0.529	0.393	0.253	0.116	0.079	0.999	0.981	1.037	0.986	0.903	0.708	0.552	0.28	0.1	0.084	0.999576611	1.017886681	1.032032417	1.024689857	1.034027323	0.903371436	0.726864827	0.443999736	0.247687972	0.226425099	0.99770801	0.992894459	1.010567932	0.97114181	0.899049214	0.740747742	0.623539041	0.313970168	0.104133887	0.084472184
1	1.063	0.805	0.481	0.344	0.261	0.098	0.065	0.071	0.078	0.992	0.907	0.491	0.254	0.173	0.07	0.073	0.041	0.074	0.059	0.999	0.962	0.624	0.275	0.206	0.082	0.032	0.029	0.04	0.053	0.999576611	0.961220014	0.7673558	0.417351548	0.214027323	0.110684868	0.09736234	0.034820631	0.10520041	0.091425099	0.99770801	1.000599377	0.628118023	0.316606291	0.203402583	0.141357943	0.074677475	0.06148383	0.062458113	0.057805517
1	0.966	0.936	1.05	1.056	1.05	0.818	0.622	0.453	0.395	0.992	1.028	1.046	0.99	0.978	0.874	0.783	0.686	0.426	0.535	0.999	1.078	1.087	1.064	0.968	0.798	0.627	0.51	0.417	0.36	0.999576611	1.014015713	1.052785908	1.083211763	1.040156355	0.952781643	0.7908032	0.751433535	0.666544496	0.668038002	0.99770801	0.988291685	0.98512657	0.98558065	0.877334207	0.750545977	0.635361235	0.515458189	0.472116233	0.391010645
1	1.036	1.062	1.11	0.876	0.447	0.166	0.095	0.094	0.101	0.992	0.978	0.88	0.763	0.517	0.277	0.16	0.115	0.109	0.082	0.999	0.988	0.916	0.819	0.536	0.24	0.093	0.068	0.066	0.074	0.999576611	0.980263107	1.013312707	1.009265363	0.824521619	0.497414906	0.274523303	0.146303521	0.193597114	0.186919395	0.99770801	1.030201453	1.0058958	0.89747711	0.61998659	0.313178396	0.136103849	0.100849458	0.07864804	0.072171146
1	0.933	0.919	0.903	0.72	0.408	0.175	0.097	0.077	0.101	0.992	1.018	1.022	0.879	0.657	0.427	0.305	0.211	0.171	0.147	0.999	0.98	0.943	0.784	0.56	0.323	0.194	0.131	0.076	0.075	0.999576611	1.019136681	1.025689133	0.914018215	0.645277323	0.401934868	0.270279006	0.147320631	0.156867076	0.150175099	0.99770801	0.992266044	0.9358958	0.804939624	0.564513694	0.362469054	0.238566364	0.183150496	0.163013669	0.146138851
1	0.978	1.012	0.985	0.768	0.417	0.16	0.109	0.098	0.111	0.992	0.971	0.93	0.787	0.513	0.27	0.158	0.121	0.117	0.082	0.999	1.008	1.014	0.901	0.611	0.261	0.121	0.095	0.098	0.087	0.999576611	1.007755102	0.971610186	0.911781373	0.730869428	0.445158553	0.312844796	0.256399579	0.209103918	0.264451414	0.99770801	0.990599377	0.9708958	0.905772958	0.683680361	0.387469054	0.189399697	0.150650496	0.113847002	0.089472184
1	1.085	1.14	1.104	0.971	0.611	0.181	0.113	0.119	0.106	0.992	1.048	0.895	0.794	0.63	0.467	0.239	0.191	0.142	0.108	0.999	1.043	0.984	0.906	0.658	0.387	0.153	0.119	0.096	0.099	0.999576611	1.001220014	0.966800244	1.091795993	0.895138434	0.675129313	0.410695673	0.196487298	0.226867076	0.170313987	0.99770801	0.983099377	0.9408958	0.865772958	0.711180361	0.462469054	0.229399697	0.170650496	0.133847002	0.111972184
1	1.184	1.09	0.828	0.653	0.64	0.505	0.5	0.366	0.311	0.992	0.783	0.574	0.518	0.451	0.399	0.351	0.304	0.273	0.21	0.999	0.953	0.883	0.739	0.653	0.529	0.429	0.473	0.378	0.459	0.999576611	1.072886681	1.030689133	1.014018215	0.886527323	0.793184868	0.686529006	0.624820631	0.559367076	0.518925099	0.99770801	0.957266044	0.629229134	0.503272958	0.417847028	0.304135721	0.183566364	0.13648383	0.098013669	0.102805517
1	0.771	0.808	0.977	0.962	0.73	0.403	0.223	0.133	0.126	0.992	1.002	1.313	1.493	1.387	1.038	0.702	0.478	0.215	0.276	0.999	0.98	0.998	1.071	0.834	0.549	0.38	0.218	0.129	0.111	0.999576611	0.964250317	1.03205277	1.092200033	1.079027323	0.949321232	0.889938097	0.925275177	0.833230713	0.851425099	0.99770801	0.899399377	0.9334958	0.874472958	0.817380361	0.567869054	0.353299697	0.198750496	0.123747002	0.111472184
1	0.931	0.936	0.99	0.83	0.439	0.171	0.119	0.099	0.122	0.992	0.979	0.956	0.913	0.764	0.407	0.234	0.149	0.127	0.107	0.999	0.981	1.021	0.928	0.785	0.326	0.147	0.103	0.103	0.1	0.999576611	1.033584355	1.024293785	0.985413564	0.854724997	0.543475566	0.323680169	0.238890399	0.248727541	0.203634401	0.99770801	0.997985741	1.014077619	0.956454776	0.791180361	0.417753145	0.214286061	0.156843678	0.118733366	0.096063093
1	1.617	1.544	1.438	1.177	0.54	0.257	0.169	0.156	0.144	0.992	1.113	0.701	0.65	0.568	0.364	0.239	0.177	0.17	0.173	0.999	1.065	0.889	0.877	0.632	0.299	0.176	0.126	0.115	0.107	0.999576611	1.084040527	1.022996826	1.069018215	0.920181169	0.590684868	0.404798237	0.287128324	0.284943999	0.307578945	0.99770801	1.04486767	0.989554337	0.904858324	0.740692556	0.384176371	0.180558234	0.151809033	0.115249441	0.099228282
1	0.989	0.968	1.035	0.994	0.43	0.164	0.088	0.097	0.103	0.992	1.016	1.013	0.96	0.763	0.381	0.219	0.154	0.156	0.102	0.999	0.986	1.023	0.941	0.781	0.339	0.174	0.115	0.113	0.114	0.999576611	0.995029538	1.057117705	1.031161072	0.99617018	0.689256297	0.346171863	0.245534917	0.296152791	0.28785367	0.99770801	0.993099377	1.0233958	0.928272958	0.781180361	0.394969054	0.141899697	0.113150496	0.073847002	0.066972184
1	1.071	1.04	0.827	0.425	0.298	0.126	0.074	0.08	0.093	0.992	0.955	0.772	0.577	0.345	0.233	0.17	0.115	0.099	0.072	0.999	0.993	0.934	0.707	0.368	0.168	0.082	0.066	0.066	0.077	0.999576611	1.036011681	1.023267258	0.93269009	0.68289451	0.498770806	0.373013381	0.287242506	0.286632701	0.261190724	0.99770801	0.990599377	0.920517013	0.725924473	0.382240967	0.241711478	0.126520909	0.082544436	0.062937911	0.066669154
1	0.9	0.868	0.808	0.614	0.495	0.326	0.255	0.237	0.262	0.992	0.916	0.888	0.689	0.491	0.403	0.315	0.271	0.229	0.227	0.999	0.904	0.9	0.713	0.518	0.332	0.249	0.209	0.197	0.223	0.999576611	1.016886681	0.917689133	0.726518215	0.567527323	0.467184868	0.295529006	0.236320631	0.243367076	0.223925099	0.99770801	0.976468942	0.920243627	0.792403393	0.690745579	0.568773402	0.513638827	0.482498322	0.437433958	0.417298271
1	0.944	0.992	0.986	1.037	0.848	0.58	0.191	0.127	0.107	0.992	0.957	0.978	0.887	0.835	0.714	0.53	0.242	0.166	0.129	0.999	0.986	0.984	0.941	0.821	0.645	0.428	0.199	0.127	0.114	0.999576611	1.037886681	1.184974848	0.974018215	0.961884466	0.78211344	0.765457578	0.422677774	0.459009933	0.495710813	0.99770801	0.990158201	0.954278153	0.83297884	0.610886243	0.355998466	0.19028205	0.133150496	0.10531759	0.097266302
1	1.019	1.005	1.013	0.983	0.755	0.545	0.355	0.306	0.256	0.992	1.051	0.873	0.887	0.798	0.708	0.625	0.529	0.469	0.472	0.999	0.913	0.958	0.799	0.603	0.399	0.234	0.153	0.148	0.149	0.999576611	1.181220014	0.950689133	0.950684882	0.840693989	0.624018202	0.460695673	0.318153965	0.40520041	0.358091765	0.99770801	0.993724377	0.9940208	0.866397958	0.726180361	0.515594054	0.403149697	0.325650496	0.256972002	0.244472184
1	1.051	0.994	0.828	0.556	0.385	0.179	0.108	0.104	0.106	0.992	0.961	0.826	0.643	0.41	0.289	0.229	0.172	0.121	0.102	0.999	1.009	0.959	0.784	0.429	0.2	0.097	0.082	0.078	0.082	0.999576611	1.054386681	1.015314133	0.943768215	0.707527323	0.418559868	0.246029006	0.151820631	0.198617076	0.195300099	0.99770801	0.967373571	0.888637736	0.776498764	0.538277135	0.364727118	0.199157762	0.154279529	0.111024421	0.099149603
1	1.008	0.982	0.947	0.754	0.387	0.165	0.11	0.102	0.107	0.992	0.938	0.735	0.593	0.394	0.264	0.189	0.138	0.118	0.083	0.999	0.977	0.897	0.791	0.542	0.241	0.112	0.08	0.078	0.081	0.999576611	1.003386681	0.963189133	0.966518215	0.829527323	0.451684868	0.255529006	0.147820631	0.176367076	0.173925099	0.99770801	0.987137839	0.853588108	0.71058065	0.486180361	0.271699823	0.152668928	0.111612035	0.077500848	0.073318338
1	1.17	1.121	1.024	0.619	0.466	0.254	0.136	0.157	0.143	0.992	1.151	0.928	0.832	0.583	0.508	0.355	0.424	0.439	0.432	0.999	1.008	1	0.801	0.516	0.279	0.181	0.138	0.128	0.106	0.999576611	0.979425142	1.10684298	0.9836336	0.9159504	0.78222333	0.582105929	0.575205247	0.548405538	0.475655868	0.99770801	0.979830146	0.943972724	0.866734496	0.686564977	0.409392131	0.298053543	0.187765881	0.157500848	0.138318338
1	1.235	1.011	0.612	0.453	0.354	0.16	0.116	0.117	0.126	0.992	0.953	1.011	1.007	0.951	0.985	0.934	0.886	0.431	0.338	0.999	1.002	1.006	0.984	0.922	0.794	0.843	0.685	0.509	0.248	0.999576611	0.988886681	1.070689133	1.050018215	1.060027323	0.996684868	1.233029006	1.016820631	0.709867076	0.561425099	0.99770801	0.959170806	1.028038658	0.981844386	0.95475179	0.827826197	0.882613983	0.838507639	0.588132716	0.368043613
1	0.964	0.985	1.041	1.023	0.89	0.575	0.352	0.226	0.148	0.992	1.035	1.031	0.96	0.899	0.727	0.463	0.299	0.16	0.112	0.999	0.985	1.006	0.917	0.762	0.552	0.317	0.186	0.132	0.103	0.999576611	1.027053348	1.0586058	0.937351548	0.864027323	0.704851535	0.475695673	0.315653965	0.233533743	0.188508432	0.99770801	1.004060916	0.988203493	0.930965265	0.843488053	0.669776746	0.484207389	0.312381266	0.202885463	0.133702953
1	0.897	0.953	1.019	1.056	0.96	0.644	0.414	0.258	0.221	0.992	0.97	1.001	0.989	1.034	0.919	0.763	0.485	0.282	0.225	0.999	0.95	0.994	0.975	0.902	0.739	0.545	0.353	0.22	0.164	0.999576611	0.957886681	0.985212943	0.937827739	0.928074942	0.777827725	0.633790911	0.497677774	0.41020041	0.330948908	0.99770801	0.989283588	0.975544923	0.945378221	0.888636501	0.706591861	0.522601451	0.347185584	0.215996125	0.151314289
1	0.92	0.922	0.755	0.517	0.343	0.141	0.066	0.081	0.086	0.992	0.962	0.928	0.671	0.428	0.25	0.154	0.116	0.105	0.072	0.999	0.982	0.915	0.719	0.453	0.227	0.11	0.083	0.079	0.082	0.999576611	0.981356069	0.947934031	0.912283521	0.676986506	0.541909358	0.407294312	0.370330835	0.356152791	0.359690405	0.99770801	0.958199377	0.8850958	0.754872958	0.552180361	0.331069054	0.190699697	0.126750496	0.106547002	0.085472184
1	0.928	0.947	0.983	1.033	0.62	0.253	0.17	0.147	0.139	0.992	0.986	1.006	0.817	0.817	0.466	0.267	0.189	0.136	0.113	0.999	0.961	0.934	0.828	0.775	0.396	0.152	0.099	0.084	0.085	0.999576611	0.960811209	0.950877813	0.986754064	0.938932983	0.822949019	0.726387497	0.651990443	0.588565189	0.60359491	0.99770801	0.976793407	0.963358487	0.908795346	0.840583346	0.55493174	0.264362384	0.163747511	0.110078345	0.100069199
1	1.013	1.024	0.997	0.744	0.463	0.213	0.121	0.112	0.117	0.992	0.995	0.914	0.75	0.481	0.307	0.215	0.15	0.116	0.098	0.999	0.983	0.998	0.883	0.492	0.222	0.11	0.082	0.081	0.082	0.999576611	0.994704863	0.983416406	0.916290942	0.562209141	0.358866687	0.264938097	0.160275177	0.180048894	0.18233419	0.99770801	0.993369161	1.002082851	0.907013965	0.540460937	0.296317975	0.157331352	0.113366324	0.091347002	0.087026141
1	1.162	1.083	0.754	0.491	0.364	0.158	0.074	0.106	0.098	0.992	0.935	0.716	0.499	0.375	0.235	0.179	0.133	0.142	0.09	0.999	1.031	0.873	0.667	0.414	0.236	0.123	0.088	0.093	0.089	0.999576611	1.095743824	1.070689133	0.964018215	0.680455894	0.462827725	0.276886149	0.214820631	0.231867076	0.212139384	0.99770801	1.039349377	0.9252708	0.752647958	0.492430361	0.287156554	0.140024697	0.104400496	0.078847002	0.069784684
1	0.892	0.899	0.886	0.957	0.802	0.626	0.48	0.316	0.19	0.992	0.926	1.021	0.796	0.658	0.479	0.417	0.343	0.237	0.327	0.999	0.972	0.936	0.78	0.652	0.464	0.392	0.313	0.188	0.139	0.999576611	0.990743824	1.03283199	1.000446786	0.974027323	0.839970583	0.765457578	0.709106346	0.640438505	0.808567956	0.99770801	0.962027948	0.94041961	0.793511053	0.700704171	0.480326197	0.384280649	0.300055258	0.191823192	0.117805517
1	1.156	1.057	0.775	0.571	0.476	0.249	0.171	0.199	0.176	0.992	0.945	0.791	0.637	0.425	0.286	0.217	0.149	0.133	0.108	0.999	1.276	0.908	0.812	0.436	0.279	0.218	0.166	0.148	0.149	0.999576611	1.157886681	1.080689133	0.914018215	0.654027323	0.590684868	0.434029006	0.314820631	0.371867076	0.371425099	0.99770801	1.013099377	0.9196458	0.868897958	0.562430361	0.359344054	0.208149697	0.145650496	0.150097002	0.115722184
1	0.926	0.963	1.019	1.001	0.916	0.707	0.467	0.199	0.118	0.992	0.953	0.953	0.914	0.833	0.663	0.516	0.333	0.147	0.086	0.999	0.97	0.995	0.941	0.875	0.714	0.646	0.486	0.215	0.094	0.999576611	0.977442894	0.993411027	1.004018215	0.976749216	0.888554691	0.707549716	0.577542525	0.203405538	0.183259418	0.99770801	0.973052009	0.980801064	0.92629401	0.809864572	0.696721685	0.606247065	0.394192602	0.114083844	0.082114289
1	0.873	0.712	0.488	0.292	0.284	0.12	0.083	0.089	0.103	0.992	0.881	0.66	0.32	0.257	0.156	0.137	0.105	0.111	0.065	0.999	0.883	0.753	0.402	0.262	0.139	0.07	0.058	0.08	0.087	0.999576611	0.965886681	0.865689133	0.580018215	0.366027323	0.302684868	0.186029006	0.123820631	0.184867076	0.196425099	0.99770801	0.885599377	0.6433958	0.305772958	0.196180361	0.142469054	0.076899697	0.073150496	0.066347002	0.059472184
1	0.9	0.922	0.953	0.869	0.775	0.614	0.525	0.404	0.356	0.992	0.851	0.937	0.868	0.826	0.641	0.584	0.459	0.341	0.319	0.999	0.993	0.988	0.939	0.846	0.665	0.558	0.456	0.368	0.296	0.999576611	1.017886681	0.985689133	0.984018215	0.961527323	0.870684868	0.799029006	0.677320631	0.536867076	0.473925099	0.99770801	1.030599377	0.9558958	0.873272958	0.811180361	0.707469054	0.576899697	0.483150496	0.421347002	0.359472184
1	0.991	1.002	0.92	0.583	0.285	0.11	0.07	0.073	0.086	0.992	0.959	0.904	0.741	0.445	0.278	0.195	0.16	0.13	0.108	0.999	0.996	0.989	0.861	0.51	0.202	0.114	0.089	0.079	0.085	0.999576611	1.052886681	1.043689133	0.906018215	0.549027323	0.265684868	0.164029006	0.076820631	0.117867076	0.111425099	0.99770801	0.985944205	0.998482007	0.913617785	0.679628637	0.344193192	0.173968663	0.127633255	0.101174588	0.087230805
1	1.234	1.215	1.201	0.985	0.402	0.198	0.11	0.106	0.113	0.992	0.983	0.78	0.709	0.449	0.222	0.166	0.114	0.11	0.079	0.999	1.044	0.971	0.923	0.556	0.246	0.125	0.086	0.088	0.092	0.999576611	0.983164459	0.946244689	0.989295993	0.735971767	0.411795979	0.255695673	0.192876187	0.232144854	0.242258432	0.99770801	1.015336219	0.998264222	0.940115063	0.730654045	0.348521685	0.192426013	0.138413654	0.099241739	0.087103763
1	1.127	1.134	1.186	1.186	0.906	0.395	0.179	0.147	0.144	0.992	1.033	0.932	0.889	0.75	0.562	0.315	0.177	0.166	0.145	0.999	0.982	0.972	0.953	0.773	0.512	0.233	0.132	0.125	0.113	0.999576611	1.035268859	1.020329572	1.025054239	0.918996174	0.714189744	0.448774402	0.251055057	0.23538414	0.233174151	0.99770801	0.99252426	0.956067944	0.930154804	0.836137325	0.582426018	0.253566364	0.143193532	0.113056705	0.092848553
1	1.098	1.123	1.148	1.172	0.971	0.58	0.195	0.111	0.111	0.992	0.996	0.869	0.848	0.746	0.619	0.415	0.19	0.113	0.073	0.999	1.018	1.019	0.985	0.831	0.635	0.412	0.153	0.093	0.086	0.999576611	1.007886681	1.021314133	1.027768215	0.948402323	0.758184868	0.500904006	0.291070631	0.269992076	0.248925099	0.99770801	0.973349377	0.9621458	0.919772958	0.780430361	0.654219054	0.473149697	0.201650496	0.149097002	0.109722184
1	0.982	0.985	0.958	0.991	0.755	0.51	0.397	0.332	0.292	0.992	1	1.013	0.887	0.672	0.511	0.375	0.311	0.218	0.253	0.999	1.012	0.962	0.786	0.667	0.465	0.376	0.257	0.217	0.167	0.999576611	0.985159408	1.006598224	0.924927306	0.825845505	0.801593959	0.700847188	0.739366086	0.669594349	0.799152371	0.99770801	0.992005627	0.9652708	0.889366708	0.767742861	0.541531554	0.356587197	0.251744246	0.199159502	0.166347184
1	0.946	0.952	1.01	1.023	1.028	1.035	0.901	0.856	0.622	0.992	1.025	1.099	0.989	0.989	0.93	0.828	0.852	0.694	0.771	0.999	1.039	1.082	0.98	0.827	0.669	0.652	0.608	0.551	0.434	0.999576611	1.542886681	1.215689133	1.324018215	1.109027323	1.180684868	0.474029006	0.934820631	0.946867076	0.706425099	0.99770801	0.95893271	0.997562467	0.964939624	0.846180361	0.779135721	0.656899697	0.588150496	0.528013669	0.501138851
1	0.989	0.993	1.11	1.017	0.61	0.341	0.198	0.141	0.136	0.992	0.953	0.962	0.747	0.561	0.363	0.245	0.175	0.137	0.123	0.999	0.952	0.894	0.86	0.629	0.374	0.212	0.135	0.11	0.109	0.999576611	0.996348219	0.97184298	0.874018215	0.623642707	0.469915638	0.29787516	0.222512939	0.232636307	0.23296356	0.99770801	1.005599377	0.911804891	0.798727503	0.607998543	0.372469054	0.218717879	0.139514133	0.10952882	0.101290366
1	1.038	1.02	1.003	0.63	0.297	0.112	0.071	0.065	0.074	0.992	1.037	0.905	0.754	0.39	0.178	0.128	0.099	0.091	0.054	0.999	1.003	0.977	0.862	0.482	0.151	0.063	0.049	0.054	0.06	0.999576611	0.999856378	1.007204285	0.951745488	0.640693989	0.327654565	0.194483552	0.107396389	0.15520041	0.15763722	0.99770801	1.010893495	0.952072271	0.884890605	0.502798008	0.219527877	0.108517344	0.074768143	0.063552884	0.060501596
1	0.852	0.854	0.875	0.716	0.439	0.209	0.144	0.142	0.143	0.992	0.909	0.936	0.817	0.612	0.358	0.239	0.171	0.141	0.115	0.999	0.968	0.978	0.869	0.644	0.306	0.156	0.122	0.117	0.114	0.999576611	0.994441303	0.994428629	0.918387963	0.741800432	0.441273104	0.28713825	0.195745001	0.228421698	0.220794847	0.99770801	0.968494114	0.948790537	0.835641379	0.632232993	0.352205896	0.19532075	0.142361023	0.110557528	0.106314289
1	0.854	0.9	0.9	0.901	0.96	0.939	0.786	0.63	0.588	0.992	0.934	1.012	0.901	0.809	0.801	0.778	0.713	0.47	0.513	0.999	0.966	0.985	0.889	0.772	0.717	0.712	0.576	0.475	0.44	0.999576611	1.021136681	1.028439133	1.007268215	1.013027323	0.995184868	0.958779006	0.950820631	0.774117076	0.802675099	0.99770801	0.950599377	0.936778153	0.849449428	0.758239185	0.740116113	0.858664403	0.745503437	0.596347002	0.550354537
1	0.551	0.66	0.728	0.74	0.794	0.686	0.611	0.567	0.516	0.992	0.893	1.283	1.145	0.963	0.91	0.804	0.66	0.461	0.639	0.999	0.912	1.108	0.987	1.109	0.773	0.721	0.668	0.528	0.419	0.999576611	0.965743824	1.026403419	0.894375358	0.95867018	0.92961344	0.919029006	1.04339206	1.292224219	2.146425099	0.99770801	0.970355475	0.999676288	0.871199787	0.85410719	0.7321032	0.752265551	0.620467569	0.571347002	0.728008769
1	0.954	0.927	0.755	0.863	0.77	0.541	0.386	0.316	0.241	0.992	0.991	0.877	0.699	0.616	0.511	0.44	0.346	0.257	0.263	0.999	0.96	0.934	0.77	0.654	0.485	0.386	0.28	0.221	0.2	0.999576611	0.969886681	0.976689133	0.823018215	0.579027323	0.429684868	0.314029006	0.233820631	0.242867076	0.224425099	0.99770801	0.958099377	0.9058958	0.778272958	0.771180361	0.707469054	0.591899697	0.470650496	0.376347002	0.309472184
1	1.331	1.248	1.014	0.607	0.387	0.193	0.135	0.121	0.126	0.992	0.968	0.637	0.497	0.329	0.228	0.163	0.126	0.117	0.096	0.999	1.005	0.924	0.739	0.4	0.219	0.112	0.069	0.066	0.081	0.999576611	1.019553348	1.025689133	0.944018215	0.846805101	0.665684868	0.551806784	0.467598409	0.457422632	0.346425099	0.99770801	0.995983992	0.951280416	0.900965265	0.69541113	0.435161362	0.213053543	0.112381266	0.06903931	0.069856799
1	0.811	0.935	0.896	0.908	0.873	0.685	0.651	0.547	0.281	0.992	1.02	1.379	0.959	0.881	0.663	0.594	0.593	0.349	0.366	0.999	1.017	1.032	0.879	0.777	0.599	0.559	0.491	0.428	0.239	0.999576611	1.192172395	1.137117705	1.096161072	0.97117018	0.876399154	0.893314721	0.684820631	0.503295648	0.433567956	0.99770801	1.002872104	1.014532164	0.878272958	0.799362179	0.716559963	0.683263333	0.457241405	0.256801547	0.144926729
1	1.041	0.93	0.905	0.924	0.801	0.682	0.503	0.549	0.504	0.992	0.936	0.958	0.802	0.708	0.528	0.455	0.409	0.354	0.402	0.999	1.069	0.994	0.873	0.746	0.532	0.424	0.368	0.374	0.306	0.999576611	0.856886681	0.951689133	0.857018215	1.015027323	0.809684868	0.626029006	0.617820631	0.606867076	0.668425099	0.99770801	0.98393271	0.929229134	0.856606291	0.817847028	0.627469054	0.52523303	0.493150496	0.411347002	0.429472184
1	0.888	0.87	0.863	0.751	0.645	0.396	0.274	0.239	0.229	0.992	0.95	1.06	0.834	0.692	0.533	0.407	0.302	0.251	0.25	0.999	0.969	0.979	0.832	0.631	0.429	0.307	0.22	0.173	0.161	0.999576611	1.005781418	1.037531239	1.001386636	0.858237849	0.675158553	0.480871112	0.351925895	0.302130234	0.30747773	0.99770801	0.966468942	0.959808844	0.882403393	0.736397752	0.549860358	0.373204045	0.250541801	0.219173089	0.175993923
1	1.096	1.097	1.06	0.73	0.371	0.173	0.099	0.091	0.098	0.992	0.99	0.872	0.726	0.456	0.282	0.192	0.133	0.116	0.082	0.999	1.006	0.982	0.86	0.484	0.218	0.103	0.079	0.077	0.079	0.999576611	1.021361257	0.997807777	1.015628384	0.74428156	0.448820462	0.275045955	0.168973174	0.190256907	0.184560692	0.99770801	0.993464242	0.9808958	0.898948633	0.614666848	0.346631216	0.199656454	0.139501848	0.092752407	0.080877589
1	0.729	0.82	0.964	0.893	0.558	0.164	0.069	0.076	0.08	0.992	0.987	1.382	1.382	1.144	0.716	0.366	0.226	0.178	0.217	0.999	0.971	0.985	1.043	0.849	0.493	0.185	0.08	0.075	0.08	0.999576611	0.977886681	0.984277843	1.009018215	0.955438613	0.866370352	0.763988684	0.690506115	0.566181592	0.546344453	0.99770801	0.873099377	0.8608958	0.800772958	0.673680361	0.407469054	0.164399697	0.100650496	0.081347002	0.074472184
1	1.278	1.099	0.9	0.785	0.44	0.165	0.085	0.089	0.096	0.992	1.039	0.713	0.567	0.412	0.324	0.219	0.164	0.172	0.151	0.999	0.974	0.822	0.637	0.404	0.217	0.101	0.07	0.068	0.074	0.999576611	0.982017116	0.916558699	0.754452998	0.706418627	0.66264139	0.484463789	0.245038023	0.218823598	0.222512055	0.99770801	1.062482494	0.851739956	0.692298932	0.401959582	0.246040482	0.121899697	0.087760886	0.063554794	0.061874781
1	0.908	1.012	1.032	0.906	0.649	0.33	0.196	0.131	0.11	0.992	0.938	0.934	0.912	0.871	0.601	0.44	0.265	0.196	0.143	0.999	0.943	0.951	0.861	0.726	0.441	0.234	0.16	0.118	0.104	0.999576611	1.016011681	1.026939133	1.009851548	0.952985656	0.749226535	0.566529006	0.399820631	0.33645041	0.281008432	0.99770801	1.026281195	1.021577619	0.967363867	0.804362179	0.552469054	0.345536061	0.235877769	0.12452882	0.101290366
1	0.971	1.004	1.032	0.981	0.728	0.293	0.175	0.137	0.136	0.992	1.005	0.947	0.885	0.751	0.498	0.214	0.135	0.1	0.083	0.999	0.984	1.011	0.958	0.818	0.549	0.282	0.174	0.124	0.11	0.999576611	1.021523044	1.016598224	0.995381851	0.915390959	0.682048505	0.47266537	0.343456995	0.287776167	0.269606917	0.99770801	1.046599377	0.9858958	1.006272958	0.834180361	0.625469054	0.290899697	0.165150496	0.125347002	0.091472184
1	0.874	0.934	0.967	1.034	1.075	0.903	0.819	0.698	0.695	0.992	0.926	0.986	0.954	0.915	0.849	0.82	0.789	0.555	0.796	0.999	0.997	0.986	0.93	0.914	0.786	0.774	0.679	0.627	0.551	0.999576611	0.952004328	1.006277369	0.996959391	0.997262617	0.999802515	0.904617242	0.953055925	0.911572959	0.880836863	0.99770801	0.945599377	0.951665031	0.923272958	0.865026515	0.810930592	0.769592005	0.749688958	0.678654694	0.639856799
1	1.075	1.052	1.002	0.579	0.357	0.158	0.099	0.093	0.1	0.992	1.113	1.132	1.039	0.506	0.288	0.193	0.14	0.132	0.124	0.999	1.048	0.958	0.806	0.381	0.191	0.098	0.071	0.071	0.077	0.999576611	0.997886681	0.989325497	0.984775791	0.694532373	0.587957596	0.405645168	0.429618611	0.432776167	0.426071563	0.99770801	1.013446092	0.958706019	0.791119673	0.468552624	0.257396061	0.12427196	0.095668744	0.068828754	0.066953936
1	0.942	0.998	1.011	1.023	0.92	0.69	0.39	0.184	0.131	0.992	0.959	0.961	0.941	0.889	0.765	0.617	0.386	0.189	0.114	0.999	0.973	0.992	0.946	0.864	0.682	0.529	0.313	0.154	0.101	0.999576611	0.927886681	1.130689133	1.084018215	0.954027323	0.920684868	0.644029006	0.684820631	0.511867076	0.331425099	0.99770801	1.006599377	0.9858958	0.944606291	0.864847028	0.739135721	0.58723303	0.373817163	0.193013669	0.116472184
1	0.889	0.795	0.793	0.773	0.875	1.145	1.545	1.076	0.666	0.992	1.046	0.618	0.477	0.393	0.323	0.29	0.224	0.169	0.162	0.999	0.913	0.698	0.459	0.366	0.205	0.144	0.076	0.081	0.089	0.999576611	1.042886681	0.985689133	0.922768215	0.879027323	0.758184868	0.611529006	0.597320631	0.533117076	0.491425099	0.99770801	0.997266044	0.7158958	0.526606291	0.644513694	0.870802387	0.733566364	0.55648383	0.284680335	0.196138851
1	0.914	0.934	1.036	0.808	0.604	0.338	0.188	0.079	0.084	0.992	1.099	1.407	1.437	1.184	0.921	0.922	0.643	0.18	0.15	0.999	0.949	0.88	0.857	0.674	0.45	0.313	0.164	0.077	0.085	0.999576611	1.010386681	1.014710872	0.936083432	0.912505584	0.811989216	0.669463789	0.584711936	0.479149685	0.50588162	0.99770801	0.955893495	0.883836977	0.794939624	0.610298008	0.425116113	0.25405656	0.150895594	0.08164112	0.077021204
1	1.128	1.036	1.04	0.87	0.815	0.542	0.268	0.192	0.179	0.992	0.942	0.799	0.712	0.577	0.47	0.348	0.214	0.158	0.154	0.999	1.045	1.002	0.849	0.612	0.413	0.272	0.185	0.154	0.137	0.999576611	0.988014886	0.926201954	0.917607959	0.846976041	0.685684868	0.524029006	0.329948837	0.302251692	0.293604586	0.99770801	0.999599377	0.964181515	0.908987244	0.727180361	0.52118334	0.374328268	0.248293353	0.199775573	0.166900755
1	1.171	1.13	0.945	0.618	0.378	0.158	0.096	0.087	0.096	0.992	1.028	0.849	0.68	0.496	0.343	0.24	0.167	0.135	0.108	0.999	1.03	0.928	0.752	0.467	0.237	0.115	0.08	0.075	0.082	0.999576611	1.003630482	0.975730456	0.960464496	0.816878562	0.660643546	0.485392643	0.403333028	0.354676994	0.330681297	0.99770801	0.995599377	0.9208958	0.758272958	0.553680361	0.349969054	0.179399697	0.125650496	0.083847002	0.076972184
1	1.154	1.026	0.484	0.327	0.256	0.104	0.07	0.076	0.093	0.992	1.014	0.792	0.411	0.313	0.202	0.148	0.106	0.112	0.077	0.999	0.995	0.886	0.459	0.325	0.167	0.1	0.081	0.078	0.089	0.999576611	0.990256623	0.945602428	0.697341914	0.557177612	0.466118394	0.384375827	0.382190574	0.391953781	0.443795041	0.99770801	1.002907069	0.87512657	0.531349881	0.392334207	0.261699823	0.151899697	0.106227419	0.095193156	0.090241415
1	0.95	0.953	0.877	0.59	0.316	0.138	0.093	0.106	0.106	0.992	0.986	0.994	0.792	0.544	0.294	0.224	0.178	0.159	0.164	0.999	0.978	0.976	0.848	0.504	0.205	0.117	0.091	0.085	0.097	0.999576611	0.978071866	0.943466911	0.838647845	0.530693989	0.289388572	0.186621599	0.119635446	0.161126336	0.184388062	0.99770801	0.948992234	0.926967229	0.794880101	0.556894647	0.252111911	0.161899697	0.120829068	0.095989859	0.092150755
1	1.197	1.321	1.239	0.941	0.475	0.24	0.158	0.129	0.124	0.992	1.036	0.923	0.837	0.538	0.353	0.27	0.219	0.114	0.122	0.999	0.95	0.945	0.842	0.617	0.304	0.182	0.137	0.109	0.113	0.999576611	1.059553348	1.030689133	0.935684882	0.670693989	0.419018202	0.269029006	0.159820631	0.20020041	0.178091765	0.99770801	1.023099377	0.9708958	0.935772958	0.726180361	0.439969054	0.259399697	0.203150496	0.153847002	0.124472184
1	1.047	1.071	1.046	1.02	0.802	0.475	0.24	0.162	0.129	0.992	1.038	0.969	0.892	0.749	0.624	0.485	0.322	0.194	0.151	0.999	1.005	0.979	0.902	0.732	0.495	0.303	0.188	0.102	0.099	0.999576611	1.187886681	1.180689133	1.344018215	1.254027323	1.060684868	0.554029006	0.364820631	0.401867076	0.301425099	0.99770801	1.01345652	0.947324372	0.990415815	0.808323218	0.638897625	0.394042554	0.240293353	0.145632716	0.112329327
1	1.119	1.005	1.153	1.203	1.265	1.245	0.435	0.206	0.136	0.992	1.037	0.962	0.713	0.489	0.3	0.224	0.18	0.137	0.128	0.999	0.998	0.986	0.891	0.601	0.321	0.182	0.143	0.115	0.121	0.999576611	1.092172395	1.108546276	1.134732501	1.129741608	1.153542011	1.063314721	1.404106346	0.656867076	0.394282241	0.99770801	0.950336219	1.0208958	1.00055366	0.866443519	0.470100633	0.231987416	0.153062777	0.118803142	0.102103763
1	0.943	0.932	0.917	0.855	0.655	0.435	0.291	0.228	0.249	0.992	0.893	0.817	0.731	0.605	0.431	0.29	0.204	0.149	0.113	0.999	0.98	0.918	0.79	0.61	0.361	0.239	0.17	0.158	0.167	0.999576611	0.995447656	0.966176938	0.900237727	0.852807811	0.706660478	0.564516811	0.468966973	0.402720735	0.313620221	0.99770801	0.970599377	0.9278958	0.802272958	0.643180361	0.463469054	0.304899697	0.198150496	0.167347002	0.148472184
1	1.089	1.116	1.071	0.785	0.396	0.179	0.115	0.113	0.122	0.992	1.019	0.89	0.745	0.481	0.27	0.181	0.114	0.121	0.102	0.999	0.983	0.97	0.856	0.516	0.209	0.09	0.071	0.07	0.079	0.999576611	0.975486681	0.957289133	0.914218215	0.667227323	0.332084868	0.199429006	0.109020631	0.157067076	0.156625099	0.99770801	0.99319678	0.9758958	0.89548075	0.645985556	0.296495028	0.1544971	0.103345301	0.081541807	0.074472184
1	1.204	1.161	0.999	0.63	0.399	0.192	0.14	0.149	0.144	0.992	1.043	0.892	0.746	0.483	0.342	0.243	0.167	0.187	0.155	0.999	1.012	0.93	0.779	0.422	0.231	0.136	0.101	0.103	0.105	0.999576611	0.990922395	0.956403419	0.919018215	0.555634466	0.34836344	0.235814721	0.151070631	0.198295648	0.191246527	0.99770801	0.989701941	0.889613749	0.742375522	0.386436771	0.254904951	0.134079184	0.105201778	0.081218797	0.084343979
1	0.948	0.788	0.741	0.758	0.735	0.49	0.424	0.282	0.273	0.992	0.936	1.043	0.897	0.863	0.538	0.245	0.114	0.099	0.102	0.999	0.971	0.891	0.764	0.628	0.491	0.384	0.308	0.238	0.199	0.999576611	0.979514335	1.000025007	1.004941459	0.944472614	0.911907514	0.87321899	0.739970332	0.718684714	0.682688027	0.99770801	0.95893271	0.909229134	0.887717402	0.732291472	0.616913498	0.42523303	0.288150496	0.26412478	0.235583295
1	1.151	1.168	1.155	1.118	0.816	0.382	0.191	0.158	0.145	0.992	1.003	0.864	0.796	0.662	0.474	0.284	0.172	0.138	0.114	0.999	1.027	0.993	0.949	0.721	0.481	0.235	0.127	0.109	0.107	0.999576611	0.985090071	1.02535015	0.988763978	0.949196814	0.861023851	0.676995108	0.594820631	0.548900975	0.482018319	0.99770801	1.01998082	1.003318481	0.956881205	0.830561804	0.611850497	0.349940934	0.203614414	0.149542878	0.117358782
1	0.936	0.95	0.744	0.463	0.367	0.177	0.118	0.108	0.128	0.992	0.963	0.883	0.602	0.421	0.283	0.207	0.154	0.134	0.097	0.999	0.991	0.94	0.678	0.44	0.251	0.137	0.102	0.106	0.11	0.999576611	0.985870552	0.948350424	0.797002086	0.538785387	0.405039707	0.273383845	0.20417547	0.228560625	0.221747679	0.99770801	1.003069257	0.948546403	0.725682596	0.498228554	0.324938933	0.21461054	0.148572183	0.118636159	0.101761341
1	0.875	0.948	0.805	0.828	0.707	0.41	0.29	0.273	0.24	0.992	0.937	0.96	0.867	0.843	0.783	0.547	0.39	0.243	0.236	0.999	0.94	0.91	0.776	0.655	0.427	0.295	0.245	0.224	0.235	0.999576611	1.215386681	1.163189133	1.186518215	1.011527323	0.788184868	0.624029006	0.509820631	0.484367076	0.501425099	0.99770801	1.010599377	1.1108958	0.875772958	0.781180361	0.629969054	0.506899697	0.385650496	0.346347002	0.361972184
1	1.068	0.725	0.419	0.359	0.316	0.143	0.089	0.102	0.106	0.992	0.868	0.628	0.462	0.359	0.263	0.199	0.147	0.146	0.14	0.999	0.967	0.65	0.407	0.317	0.167	0.097	0.079	0.083	0.084	0.999576611	1.054511681	0.981064133	0.797893215	0.690777323	0.658059868	0.511654006	0.419320631	0.378992076	0.360425099	0.99770801	0.967985741	0.696350346	0.462477503	0.386180361	0.285309963	0.157808788	0.108377769	0.089187911	0.08208582
1	1.059	0.975	0.713	0.633	0.475	0.255	0.165	0.136	0.146	0.992	1.013	0.749	0.537	0.48	0.341	0.229	0.15	0.136	0.118	0.999	0.941	0.759	0.489	0.424	0.26	0.171	0.114	0.092	0.091	0.999576611	0.961068499	1.026598224	0.964700033	1.009027323	0.932957596	0.725619915	0.601184268	0.517094349	0.503016008	0.99770801	0.979999377	0.8220958	0.592272958	0.456780361	0.316669054	0.176499697	0.115750496	0.081147002	0.069272184
1	1.016	0.965	1.047	1.082	0.864	0.654	0.425	0.315	0.226	0.992	0.932	0.989	0.93	0.774	0.629	0.488	0.352	0.172	0.123	0.999	0.974	1.016	0.871	0.794	0.542	0.382	0.284	0.169	0.135	0.999576611	0.967886681	0.9973558	1.197351548	0.947360656	0.794018202	0.69736234	0.954820631	0.86520041	1.154758432	0.99770801	1.013724377	1.0090208	0.899522958	0.836180361	0.615594054	0.460024697	0.326275496	0.186347002	0.131972184
1	1.082	1.058	0.975	0.864	0.339	0.139	0.092	0.1	0.102	0.992	0.972	0.816	0.658	0.469	0.259	0.158	0.114	0.122	0.089	0.999	0.959	0.913	0.718	0.445	0.176	0.078	0.072	0.072	0.08	0.999576611	1.056458109	1.020117705	0.939732501	0.53717018	0.355684868	0.218171863	0.143963489	0.220581362	0.182425099	0.99770801	0.989117896	0.822006912	0.536791476	0.294513694	0.187376461	0.090510808	0.083243089	0.082087743	0.073083295
1	1.479	1.273	0.837	0.533	0.39	0.159	0.12	0.105	0.095	0.992	0.995	0.669	0.489	0.416	0.297	0.205	0.164	0.141	0.118	0.999	1.069	0.868	0.607	0.358	0.191	0.073	0.057	0.06	0.075	0.999576611	0.927886681	0.865689133	0.719018215	0.584027323	0.465684868	0.304029006	0.229820631	0.271867076	0.216425099	0.99770801	0.939349377	0.8321458	0.673272958	0.457430361	0.278719054	0.218149697	0.160650496	0.158847002	0.166972184
1	1.079	1.041	1.032	0.865	0.663	0.344	0.191	0.13	0.129	0.992	0.951	0.858	0.73	0.565	0.375	0.248	0.173	0.124	0.094	0.999	0.983	0.926	0.804	0.553	0.317	0.159	0.117	0.099	0.096	0.999576611	1.015951197	0.980205262	1.014502086	0.929833774	0.668426804	0.413867716	0.280465793	0.237028367	0.259812195	0.99770801	1.012599377	0.9788958	0.893272958	0.746180361	0.460469054	0.239899697	0.143150496	0.106347002	0.096472184
1	1.043	1.01	0.984	0.861	0.611	0.367	0.229	0.155	0.163	0.992	1.026	1.323	1.267	1.163	0.838	0.765	0.524	0.199	0.142	0.999	0.96	0.991	0.896	0.816	0.569	0.388	0.263	0.124	0.132	0.999576611	0.954761681	0.873189133	0.763393215	0.682152323	0.630059868	0.579029006	0.557945631	0.776242076	0.853300099	0.99770801	1.050599377	1.1358958	1.023272958	0.941180361	0.647469054	0.336899697	0.183150496	0.071347002	0.069472184
1	0.952	0.965	1.032	1.021	0.951	0.773	0.669	0.572	0.535	0.992	0.98	1.009	0.963	0.886	0.795	0.703	0.622	0.445	0.549	0.999	0.994	0.986	0.921	0.846	0.689	0.566	0.518	0.474	0.44	0.999576611	1.02178912	1.060079377	1.0075548	0.957198054	0.849465356	0.730614372	0.67067429	0.595037808	0.583620221	0.99770801	1.012964968	1.001487198	0.966068657	0.875588963	0.74053357	0.660555611	0.617397808	0.5219384	0.441085087
1	0.967	0.943	1.031	0.965	0.832	0.505	0.31	0.219	0.173	0.992	0.981	1.036	1.065	1	0.853	0.651	0.493	0.256	0.224	0.999	0.923	0.948	0.919	0.818	0.619	0.417	0.275	0.183	0.176	0.999576611	0.967886681	0.9473558	0.957351548	0.940693989	0.734018202	0.294029006	0.361487298	0.368533743	0.374758432	0.99770801	0.919690286	0.913623073	0.887363867	0.828907634	0.684741781	0.48462697	0.30178686	0.205437911	0.169017638
1	1.006	0.965	0.897	0.725	0.523	0.296	0.172	0.144	0.134	0.992	0.948	0.864	0.683	0.496	0.343	0.232	0.155	0.132	0.128	0.999	0.995	0.904	0.745	0.546	0.333	0.202	0.138	0.108	0.106	0.999576611	1.011068499	0.948416406	0.843109124	0.698572777	0.518866687	0.341756279	0.242547904	0.242776167	0.236425099	0.99770801	1.040599377	0.8958958	0.819939624	0.657847028	0.414135721	0.28023303	0.203150496	0.184680335	0.156138851
1	1.011	0.802	0.617	0.543	0.384	0.193	0.104	0.095	0.101	0.992	0.91	0.618	0.477	0.372	0.269	0.185	0.125	0.118	0.101	0.999	0.923	0.71	0.509	0.397	0.221	0.112	0.089	0.08	0.082	0.999576611	0.96997759	0.780325497	0.582927306	0.46530005	0.347048505	0.233756279	0.174366086	0.211412531	0.213788735	0.99770801	0.975239377	0.7957758	0.624112958	0.479460361	0.310749054	0.184819697	0.110710496	0.086347002	0.074472184
1	1.259	1.19	0.793	0.61	0.477	0.243	0.185	0.151	0.151	0.992	0.916	0.668	0.502	0.373	0.263	0.225	0.169	0.154	0.142	0.999	0.988	0.919	0.645	0.407	0.245	0.153	0.135	0.137	0.105	0.999576611	1.067886681	1.210689133	0.984018215	0.834027323	0.730684868	0.734029006	0.484820631	0.491867076	0.611425099	0.99770801	1.049170806	0.968752943	0.828272958	0.53475179	0.373897625	0.232613983	0.158150496	0.104918431	0.10018647
1	1.139	1.068	0.971	0.615	0.498	0.267	0.2	0.198	0.157	0.992	1.027	0.875	0.689	0.493	0.4	0.29	0.185	0.137	0.124	0.999	0.997	0.91	0.748	0.398	0.197	0.098	0.089	0.09	0.091	0.999576611	0.974136681	1.000376633	0.952924465	0.856527323	0.768809868	0.637310256	0.652633131	0.556085826	0.475175099	0.99770801	0.993099377	0.924549647	0.761157573	0.52291113	0.354584438	0.205938159	0.120265881	0.115770079	0.105241415
1	1.155	1.161	1.147	0.98	0.445	0.187	0.107	0.108	0.113	0.992	1.003	0.881	0.756	0.515	0.275	0.175	0.124	0.129	0.089	0.999	1.003	0.987	0.933	0.641	0.272	0.149	0.105	0.102	0.096	0.999576611	0.984945504	1.004512663	0.934900568	0.781380264	0.482449574	0.381381947	0.289526514	0.279220017	0.280248628	0.99770801	0.995727582	1.006665031	0.937119112	0.755026515	0.360289567	0.18972021	0.126868445	0.104936746	0.080241415
1	0.979	1.081	1.266	1.179	0.74	0.403	0.268	0.21	0.193	0.992	0.846	0.873	0.797	0.713	0.518	0.265	0.184	0.149	0.112	0.999	0.97	0.945	0.939	0.783	0.505	0.258	0.193	0.138	0.132	0.999576611	0.981220014	1.0773558	0.970684882	0.774027323	0.507351535	0.294029006	0.178153965	0.21520041	0.201425099	0.99770801	0.971710488	0.964784689	0.926606291	0.732291472	0.461913498	0.274677475	0.168706052	0.135791446	0.112805517
1	1.114	1.116	1.044	0.878	0.54	0.184	0.106	0.102	0.101	0.992	0.971	0.906	0.842	0.721	0.551	0.367	0.162	0.126	0.09	0.999	0.978	0.871	0.661	0.488	0.307	0.174	0.08	0.078	0.074	0.999576611	1.034250317	1.027507315	0.927806094	0.751451565	0.542048505	0.396604764	0.178456995	0.231412531	0.183849341	0.99770801	1.013293988	0.883949693	0.689769964	0.484234253	0.293217557	0.141121254	0.108150496	0.081347002	0.081388352
1	1.054	1.003	0.973	0.833	0.61	0.42	0.227	0.141	0.106	0.992	0.847	0.878	0.737	0.597	0.376	0.283	0.159	0.088	0.065	0.999	0.986	0.973	0.851	0.643	0.364	0.264	0.18	0.11	0.101	0.999576611	1.008341226	0.96205277	0.935836397	0.889481868	0.737957596	0.635392643	0.485275177	0.374139804	0.33233419	0.99770801	0.95143271	0.860062467	0.894522958	0.719513694	0.524552387	0.381899697	0.252317163	0.130930335	0.106972184
1	0.944	1.061	1.308	1.788	2.488	2.109	1.895	1.535	1.243	0.992	0.998	1.1	1.17	1.508	1.656	1.475	1.362	0.893	1.103	0.999	1.038	1.188	1.304	1.696	2.136	1.861	1.619	1.298	1.039	0.999576611	0.975108903	1.114392837	1.350684882	1.955693989	2.304758942	2.349399377	2.210376187	1.811496706	2.068647321	0.99770801	1.021686334	1.090678409	1.277838175	1.899223839	2.235947315	2.020377958	1.78706354	1.350694828	1.194254793
1	0.953	0.972	1.058	1.053	0.952	0.774	0.575	0.428	0.493	0.992	0.95	0.983	0.924	0.751	0.59	0.401	0.345	0.242	0.248	0.999	0.935	0.94	0.846	0.654	0.483	0.381	0.31	0.291	0.267	0.999576611	0.995645302	1.024999478	1.008845801	0.946785943	0.888098661	0.816270386	0.725855114	0.713246387	0.679528547	0.99770801	0.97693271	0.9608958	0.893939624	0.787513694	0.613469054	0.430566364	0.331150496	0.242013669	0.215472184
1	0.856	0.922	0.984	0.913	0.738	0.539	0.337	0.242	0.213	0.992	0.968	1.056	1.009	1.03	0.911	0.7	0.507	0.27	0.325	0.999	0.961	0.993	0.938	0.879	0.68	0.5	0.299	0.202	0.169	0.999576611	1.000631779	1.069512663	1.149018215	1.476086146	1.494900555	1.5172643	1.449918671	1.031965115	1.016327059	0.99770801	0.975443127	1.0015208	0.923585458	0.837977236	0.707390929	0.500337197	0.187837996	0.106659502	0.089784684
1	0.886	0.991	0.977	1.095	1.112	1.138	1.06	0.828	0.623	0.992	0.946	0.97	0.932	0.888	0.804	0.794	0.724	0.515	0.618	0.999	0.887	0.916	0.834	0.816	0.724	0.67	0.59	0.523	0.422	0.999576611	0.954804489	0.974387763	0.987716845	1.000808145	0.938424594	1.103755034	0.895163097	0.875291734	1.112384003	0.99770801	0.939154933	0.937673578	0.899550736	0.857513694	0.762024609	0.693288586	0.574372719	0.485291446	0.419305517
1	1.044	0.929	0.883	0.696	0.559	0.356	0.25	0.24	0.219	0.992	0.984	0.757	0.559	0.446	0.337	0.278	0.205	0.16	0.149	0.999	0.967	0.866	0.671	0.48	0.301	0.197	0.166	0.158	0.148	0.999576611	0.955159408	0.816598224	0.589018215	0.423118232	0.305230323	0.246301734	0.142547904	0.165048894	0.18324328	0.99770801	1.007266044	0.929229134	0.819939624	0.681180361	0.480802387	0.33023303	0.29648383	0.258013669	0.219472184
1	1.074	0.891	0.498	0.363	0.294	0.136	0.097	0.105	0.116	0.992	1.046	0.542	0.34	0.274	0.178	0.157	0.113	0.108	0.081	0.999	0.97	0.723	0.346	0.3	0.151	0.079	0.069	0.073	0.087	0.999576611	1.007886681	0.897705262	0.547727892	0.421849903	0.387459062	0.272738684	0.24651418	0.253883205	0.24707026	0.99770801	0.882821599	0.628673578	0.427161847	0.387291472	0.235246832	0.153010808	0.123150496	0.101902557	0.087805517
1	1.236	1.256	1.204	0.932	0.478	0.254	0.188	0.174	0.163	0.992	1.023	0.811	0.723	0.568	0.358	0.259	0.222	0.189	0.172	0.999	1.031	0.97	0.861	0.573	0.27	0.152	0.115	0.114	0.103	0.999576611	1.076458109	1.063546276	1.027589643	0.853313037	0.561399154	0.424743292	0.319106346	0.319009933	0.379996527	0.99770801	1.022266044	0.974562467	0.881939624	0.649847028	0.394135721	0.23123303	0.175150496	0.134013669	0.120472184
1	0.999	1.055	1.243	1.213	1.035	0.755	0.465	0.216	0.166	0.992	1.136	1.223	1.047	0.953	0.888	0.685	0.474	0.189	0.142	0.999	1.023	0.978	0.939	0.823	0.639	0.484	0.343	0.188	0.149	0.999576611	1.010827857	1.03863031	1.034312333	0.982262617	0.853331927	0.749323124	0.594232396	0.359808253	0.326425099	0.99770801	1.030599377	0.9758958	1.016272958	0.942180361	0.784469054	0.601899697	0.314150496	0.216347002	0.162472184
1	0.828	0.669	0.449	0.378	0.385	0.243	0.137	0.155	0.159	0.992	0.929	0.866	0.66	0.643	0.52	0.36	0.285	0.158	0.187	0.999	0.901	0.741	0.47	0.353	0.194	0.123	0.114	0.099	0.108	0.999576611	0.992886681	0.988189133	0.964018215	0.959027323	0.983184868	0.869029006	0.752320631	0.766867076	0.838925099	0.99770801	0.854599377	0.8028958	0.597272958	0.507180361	0.377469054	0.303899697	0.178150496	0.108347002	0.102472184
1	0.948	1.028	1.085	0.971	0.558	0.184	0.107	0.105	0.115	0.992	0.924	0.934	0.882	0.725	0.417	0.197	0.13	0.115	0.086	0.999	0.985	1.013	0.958	0.807	0.416	0.174	0.113	0.109	0.121	0.999576611	0.990708651	1.026931558	0.992764427	0.888883383	0.575631838	0.403805521	0.50185851	0.511363288	0.437087977	0.99770801	0.996881652	0.985414897	0.962515561	0.808749888	0.523094256	0.216310133	0.146106387	0.114322661	0.10344717
1	1.23	1.026	0.858	0.609	0.424	0.205	0.125	0.137	0.143	0.992	0.971	0.683	0.542	0.378	0.273	0.2	0.154	0.149	0.137	0.999	0.991	0.941	0.754	0.581	0.399	0.287	0.198	0.138	0.114	0.999576611	1.012886681	0.800689133	0.639018215	0.409027323	0.275684868	0.189029006	0.089820631	0.151867076	0.161425099	0.99770801	1.025599377	0.9808958	0.943272958	0.611180361	0.422469054	0.266899697	0.213150496	0.136347002	0.129472184
1	0.965	0.941	0.977	0.924	0.66	0.306	0.156	0.121	0.122	0.992	1.004	1.013	0.899	0.743	0.538	0.313	0.191	0.152	0.167	0.999	0.995	0.985	0.953	0.781	0.52	0.258	0.162	0.128	0.128	0.999576611	1.012024612	1.015689133	1.049190629	0.999199737	0.802409006	0.662649696	0.548958562	0.49566018	0.564356133	0.99770801	0.978322591	0.971386872	0.911487244	0.763457147	0.479254768	0.22006934	0.118596925	0.081347002	0.07674897
1	1.117	1.106	1.1	1.047	0.827	0.464	0.226	0.18	0.158	0.992	0.997	0.893	0.788	0.685	0.493	0.355	0.232	0.163	0.123	0.999	1.018	0.99	0.916	0.72	0.512	0.318	0.18	0.115	0.11	0.999576611	1.022886681	1.038189133	1.039018215	0.926527323	0.765684868	0.586529006	0.409820631	0.361867076	0.411425099	0.99770801	1.031670806	1.018752943	0.949880101	0.802073218	0.594969054	0.382078268	0.259221925	0.152597002	0.14268647
1	1.048	0.982	1.134	1.222	1.327	1.215	0.854	0.503	0.37	0.992	1.099	1.136	1.067	1.016	0.934	0.832	0.777	0.409	0.385	0.999	1.106	1.047	0.984	1.052	0.917	0.785	0.593	0.438	0.336	0.999576611	1.014553348	1.0073558	0.997351548	0.947360656	0.817351535	0.644029006	0.591487298	0.54520041	0.491425099	0.99770801	1.178757272	1.068790537	1.122746642	1.069075098	0.920100633	0.890583908	0.546571549	0.315031212	0.267630079
1	0.994	1.045	1.087	1.11	0.967	0.74	0.533	0.317	0.163	0.992	1.004	0.964	0.931	0.848	0.72	0.602	0.502	0.265	0.162	0.999	1	1.013	0.974	0.873	0.711	0.569	0.445	0.3	0.131	0.999576611	1.002354766	1.021859346	1.058379917	1.01072945	0.868982741	0.700837517	0.634820631	0.408037289	0.272595311	0.99770801	1.022061641	0.986225989	0.967140882	0.863114323	0.725016224	0.574588376	0.446499553	0.256488511	0.119141995
1	1.133	1.096	0.936	0.478	0.284	0.11	0.07	0.076	0.088	0.992	0.994	0.754	0.503	0.284	0.174	0.132	0.102	0.097	0.068	0.999	1.015	0.94	0.736	0.343	0.156	0.065	0.05	0.06	0.071	0.999576611	1.000239622	0.987747957	0.94960645	0.605792029	0.316567221	0.214911359	0.14246769	0.211572959	0.251425099	0.99770801	0.985386611	0.9058958	0.723911256	0.409283198	0.225288203	0.114577002	0.088221418	0.066417924	0.064472184
1	0.997	1.011	1.002	0.829	0.391	0.192	0.115	0.107	0.12	0.992	0.983	0.951	0.827	0.562	0.284	0.197	0.145	0.122	0.119	0.999	0.983	0.991	0.918	0.673	0.274	0.15	0.105	0.098	0.094	0.999576611	1.032886681	1.029541592	1.001723133	0.907879782	0.557078311	0.335176547	0.241459976	0.224899863	0.203474279	0.99770801	1.020172548	1.016017752	0.943272958	0.706180361	0.316920273	0.172570429	0.132479765	0.089456758	0.084472184
1	0.939	0.895	0.903	0.913	0.755	0.435	0.305	0.266	0.276	0.992	0.93	0.928	0.886	0.765	0.591	0.405	0.276	0.21	0.183	0.999	1.012	1.02	0.944	0.86	0.578	0.54	0.327	0.28	0.233	0.999576611	1.062886681	1.150689133	1.174018215	0.889027323	0.730684868	0.549029006	0.369820631	0.246867076	0.386425099	0.99770801	1.010599377	0.9758958	0.923272958	0.821180361	0.647469054	0.496899697	0.383150496	0.261347002	0.229472184
1	1.068	0.917	0.774	0.47	0.365	0.171	0.102	0.098	0.094	0.992	0.991	0.834	0.618	0.481	0.356	0.275	0.22	0.194	0.162	0.999	0.938	0.744	0.501	0.33	0.174	0.075	0.057	0.063	0.067	0.999576611	1.031886681	0.970689133	0.861018215	0.471027323	0.272684868	0.175029006	0.100820631	0.140867076	0.142425099	0.99770801	1.016599377	0.8578958	0.680272958	0.455180361	0.328469054	0.232899697	0.166150496	0.134347002	0.138472184
1	1.346	1.321	0.96	0.79	0.641	0.255	0.056	0.068	0.075	0.992	0.909	0.763	0.579	0.368	0.278	0.143	0.109	0.099	0.052	0.999	0.793	0.788	0.739	0.573	0.429	0.154	0.103	0.088	0.079	0.999576611	0.945664459	0.990133578	1.035684882	1.107916212	0.959018202	0.830695673	0.746487298	0.524089298	0.460869543	0.99770801	0.900599377	0.7783958	0.700772958	0.611180361	0.532469054	0.286899697	0.165650496	0.093847002	0.069472184
1	1.192	1.247	1.292	1.235	0.912	0.422	0.177	0.147	0.138	0.992	1.035	0.866	0.809	0.628	0.516	0.311	0.152	0.135	0.116	0.999	0.989	1.01	0.978	0.759	0.526	0.288	0.155	0.139	0.128	0.999576611	1.045605979	1.040425975	1.078755057	0.955869428	0.658053289	0.391397427	0.180083789	0.224761813	0.221600537	0.99770801	1.009210488	0.974506912	0.936606291	0.82631925	0.631774609	0.368010808	0.170094941	0.138291446	0.110027739
1	1.006	1.008	0.969	0.773	0.442	0.219	0.113	0.094	0.106	0.992	0.963	0.859	0.695	0.459	0.262	0.188	0.124	0.113	0.086	0.999	0.979	0.965	0.839	0.561	0.244	0.115	0.077	0.077	0.081	0.999576611	0.962756811	0.903481341	0.772849384	0.542728621	0.327178375	0.21740563	0.108067385	0.156152791	0.150840683	0.99770801	1.005911877	0.95386455	0.904210458	0.690086611	0.400125304	0.254555947	0.154087996	0.110409502	0.090565934
1	1.061	1.092	1.149	1.034	0.598	0.192	0.114	0.102	0.121	0.992	0.99	0.882	0.793	0.505	0.277	0.141	0.114	0.118	0.084	0.999	1.017	1.024	0.952	0.762	0.41	0.147	0.09	0.075	0.087	0.999576611	0.982886681	1.040689133	1.072018215	0.868027323	0.558684868	0.217029006	0.207820631	0.197867076	0.188425099	0.99770801	1.027309903	1.028001064	0.9655098	0.80881194	0.515890106	0.230715486	0.140255759	0.10411016	0.092761658
1	0.917	0.699	0.479	0.503	0.46	0.241	0.14	0.139	0.134	0.992	0.821	0.636	0.413	0.365	0.266	0.21	0.147	0.116	0.088	0.999	0.865	0.632	0.371	0.328	0.204	0.124	0.113	0.087	0.107	0.999576611	1.00177557	0.925292308	0.850922977	0.823630497	0.791716614	0.648949641	0.644185711	0.59020041	0.568567956	0.99770801	0.923834671	0.651189918	0.420625899	0.362062714	0.230704348	0.128664403	0.08520932	0.065464649	0.061531007
1	1.127	1.087	0.898	0.51	0.344	0.156	0.097	0.094	0.109	0.992	0.975	0.82	0.694	0.5	0.355	0.287	0.211	0.187	0.158	0.999	1.006	0.967	0.793	0.457	0.265	0.156	0.118	0.094	0.086	0.999576611	1.054761681	0.961314133	0.869018215	0.609652323	0.425059868	0.283404006	0.256695631	0.231242076	0.259550099	0.99770801	1.010599377	0.8978958	0.718272958	0.476180361	0.320469054	0.187899697	0.140150496	0.089347002	0.080472184
1	0.88	0.826	0.859	0.548	0.576	0.42	0.341	0.312	0.296	0.992	0.871	0.876	0.732	0.521	0.409	0.331	0.269	0.203	0.21	0.999	0.97	0.864	0.699	0.438	0.306	0.251	0.195	0.2	0.186	0.999576611	0.979425142	1.015689133	0.872479753	0.934796554	0.929146407	0.772105929	0.663666785	0.628020922	0.553732791	0.99770801	0.980254549	0.966068214	0.783272958	0.577904499	0.515744916	0.398968663	0.358150496	0.313588381	0.294472184
1	1.215	1.24	1.312	1.333	1.41	0.798	0.44	0.306	0.343	0.992	0.916	1.016	0.867	0.816	0.721	0.505	0.347	0.269	0.282	0.999	1.054	1.022	1.09	0.791	0.646	0.407	0.263	0.191	0.178	0.999576611	1.040386681	1.080689133	1.019018215	0.984027323	0.918184868	0.791529006	0.652320631	0.624367076	0.558925099	0.99770801	1.100599377	0.8458958	1.073272958	0.831180361	0.887469054	0.376899697	0.223150496	0.061347002	0.119472184
1	1.087	1.063	1.013	0.713	0.513	0.32	0.168	0.138	0.141	0.992	1.005	0.959	0.805	0.625	0.446	0.364	0.208	0.184	0.17	0.999	1.015	0.933	0.754	0.565	0.337	0.219	0.176	0.142	0.146	0.999576611	1.012901479	0.99591306	1.001737663	0.97949387	0.848854118	0.694147396	0.656562589	0.600606464	0.627252655	0.99770801	1.018504782	1.014112367	0.913300218	0.711464262	0.43386188	0.276724839	0.154731811	0.126076732	0.10635103
1	0.914	0.863	0.821	0.745	0.635	0.33	0.217	0.221	0.211	0.992	0.952	0.937	0.832	0.737	0.516	0.319	0.198	0.161	0.156	0.999	0.966	0.921	0.849	0.636	0.387	0.184	0.127	0.117	0.149	0.999576611	0.999886681	1.021089133	1.027218215	0.936027323	0.766284868	0.539429006	0.410020631	0.407867076	0.399825099	0.99770801	1.043599377	0.9888958	0.969272958	0.830180361	0.590469054	0.385899697	0.294150496	0.229347002	0.246472184
1	1.157	1.174	1.134	0.967	0.439	0.19	0.11	0.106	0.108	0.992	1.007	0.867	0.751	0.486	0.264	0.166	0.114	0.108	0.072	0.999	1.047	1	0.945	0.607	0.241	0.113	0.073	0.08	0.082	0.999576611	0.995386681	0.980689133	0.999018215	0.741527323	0.373184868	0.214029006	0.129820631	0.164367076	0.168925099	0.99770801	1.016988266	0.9849583	0.933724347	0.712916472	0.362469054	0.181899697	0.118497719	0.09099978	0.081798573
1	1.046	1.146	1.118	0.723	0.356	0.165	0.114	0.105	0.107	0.992	1.006	0.887	0.679	0.396	0.235	0.17	0.124	0.108	0.09	0.999	1.012	1.026	0.994	0.534	0.254	0.14	0.1	0.093	0.104	0.999576611	1.0100641	0.959640746	0.854905312	0.552656355	0.359313901	0.231851587	0.181110954	0.22380256	0.250618647	0.99770801	0.99643271	0.979764848	0.88517772	0.491418456	0.281695244	0.156721126	0.111364782	0.084561288	0.075484089
1	0.932	0.905	0.956	0.88	0.76	0.518	0.285	0.171	0.148	0.992	0.944	0.97	0.884	0.798	0.69	0.543	0.361	0.229	0.177	0.999	0.997	0.989	0.935	0.806	0.643	0.491	0.293	0.191	0.145	0.999576611	1.017886681	1.050689133	0.924018215	0.874027323	0.760684868	0.534029006	0.354820631	0.341867076	0.241425099	0.99770801	0.930599377	1.0258958	0.833272958	0.781180361	0.597469054	0.446899697	0.273150496	0.181347002	0.159472184
1	0.992	1.025	1.081	1.073	0.927	0.586	0.248	0.151	0.143	0.992	0.953	0.99	0.938	0.87	0.703	0.501	0.292	0.151	0.118	0.999	0.991	0.999	0.939	0.8	0.587	0.44	0.199	0.102	0.101	0.999576611	0.928149839	0.975952291	0.993228741	0.965869428	0.816474342	0.604555322	0.336925895	0.264235497	0.231425099	0.99770801	1.003766044	1.0008958	0.954939624	0.863180361	0.710969054	0.504566364	0.23898383	0.130013669	0.101305517
1	0.876	0.88	0.727	0.578	0.38	0.197	0.141	0.115	0.126	0.992	1.096	1.423	1.037	0.753	0.418	0.265	0.234	0.179	0.242	0.999	0.944	0.86	0.661	0.46	0.293	0.168	0.121	0.104	0.11	0.999576611	0.996732835	1.041073749	1.090941292	1.042488861	1.031838714	1.060567468	0.920589862	0.829174769	0.832194329	0.99770801	0.875599377	0.6958958	0.478272958	0.376180361	0.252469054	0.161899697	0.128150496	0.106347002	0.144472184
1	0.878	0.876	0.857	0.65	0.415	0.243	0.178	0.17	0.185	0.992	0.934	1.005	0.839	0.593	0.383	0.28	0.236	0.182	0.167	0.999	0.955	0.98	0.842	0.598	0.305	0.204	0.169	0.164	0.183	0.999576611	1.032886681	0.9923558	0.877351548	0.692360656	0.537351535	0.38236234	0.249820631	0.271867076	0.273091765	0.99770801	0.952952318	0.963836977	0.865920017	0.694415655	0.515116113	0.421311462	0.365797555	0.330464649	0.305060419
1	1.138	1.134	0.987	0.599	0.381	0.184	0.117	0.109	0.114	0.992	1.033	0.865	0.705	0.413	0.277	0.216	0.156	0.119	0.099	0.999	1.041	0.996	0.837	0.474	0.257	0.147	0.113	0.092	0.088	0.999576611	1.024553348	0.945689133	0.877351548	0.579027323	0.444018202	0.285695673	0.216487298	0.25520041	0.229758432	0.99770801	1.007399377	0.9878958	0.857672958	0.492580361	0.292469054	0.174099697	0.133550496	0.101347002	0.089472184
1	1.015	0.944	0.822	0.605	0.362	0.159	0.102	0.096	0.108	0.992	0.98	0.87	0.741	0.533	0.31	0.201	0.163	0.134	0.09	0.999	0.967	0.932	0.757	0.505	0.212	0.084	0.062	0.058	0.075	0.999576611	1.002648586	0.938546276	0.845208691	0.601884466	0.413303916	0.230219483	0.142439679	0.150914695	0.157139384	0.99770801	1.017385091	0.919110086	0.813272958	0.567966075	0.309969054	0.147971126	0.102793353	0.071347002	0.072329327
1	0.994	1.035	1.071	1.03	0.885	0.635	0.59	0.506	0.463	0.992	1.006	1.293	0.907	0.723	0.678	0.635	0.724	0.309	0.432	0.999	1.031	1.043	0.956	0.726	0.561	0.444	0.378	0.318	0.281	0.999576611	0.907886681	1.070689133	0.994018215	0.874027323	0.730684868	0.544029006	0.574820631	0.711867076	0.981425099	0.99770801	1.058099377	1.0383958	0.975772958	0.781180361	0.562469054	0.424399697	0.373150496	0.288847002	0.274472184
1	0.956	0.993	1.056	1.058	0.959	0.772	0.581	0.364	0.209	0.992	0.978	1.012	0.986	0.959	0.825	0.704	0.578	0.34	0.267	0.999	1.021	1.033	0.956	0.873	0.692	0.58	0.408	0.299	0.166	0.999576611	0.953886681	1.028689133	0.990018215	1.047027323	0.950684868	0.850029006	0.709820631	0.521867076	0.330425099	0.99770801	0.99393271	0.999414319	0.968828513	0.885995176	0.801728313	0.683751549	0.494076422	0.33949515	0.150212925
1	0.938	0.923	0.916	0.826	0.414	0.198	0.133	0.131	0.14	0.992	1.034	0.889	0.733	0.506	0.288	0.232	0.2	0.188	0.168	0.999	1.012	0.931	0.777	0.515	0.245	0.126	0.103	0.095	0.118	0.999576611	0.912886681	0.970689133	0.809018215	0.904027323	0.630684868	0.444029006	0.364820631	0.446867076	0.471425099	0.99770801	0.985599377	0.9008958	0.678272958	0.516180361	0.247469054	0.126899697	0.108150496	0.086347002	0.089472184
1	0.882	0.904	0.914	0.697	0.499	0.223	0.172	0.142	0.129	0.992	0.977	0.981	0.742	0.606	0.438	0.276	0.211	0.185	0.148	0.999	0.985	0.95	0.81	0.525	0.33	0.158	0.137	0.127	0.104	0.999576611	1.017557011	0.974864958	0.754842391	0.476664685	0.354750802	0.231611424	0.135644807	0.185438505	0.169007516	0.99770801	0.978599377	0.9238958	0.790558672	0.576608933	0.407754768	0.231613983	0.180579068	0.126489859	0.099329327
1	0.919	0.93	0.793	0.708	0.615	0.41	0.31	0.226	0.196	0.992	0.969	0.99	0.827	0.586	0.391	0.267	0.201	0.173	0.159	0.999	1.012	0.855	0.717	0.535	0.33	0.207	0.155	0.135	0.131	0.999576611	0.990286681	0.893689133	0.803618215	0.739827323	0.591084868	0.463629006	0.384020631	0.412467076	0.416225099	0.99770801	0.993208073	0.919808844	0.831751219	0.656180361	0.439208184	0.241247523	0.182280931	0.146129611	0.132515662
1	1.127	1.015	0.999	1.089	0.685	0.327	0.228	0.171	0.199	0.992	0.856	0.643	0.567	0.533	0.328	0.205	0.139	0.139	0.117	0.999	0.978	0.869	0.8	0.587	0.323	0.155	0.116	0.098	0.111	0.999576611	0.992574181	1.008501633	0.915893215	0.854652323	0.614747368	0.479029006	0.419195631	0.389054576	0.382050099	0.99770801	0.944599377	0.8526458	0.771022958	0.772180361	0.436969054	0.245399697	0.162900496	0.124347002	0.110972184
1	0.973	0.922	0.746	0.438	0.348	0.176	0.112	0.092	0.103	0.992	0.947	0.804	0.513	0.334	0.204	0.149	0.111	0.096	0.064	0.999	0.983	0.91	0.64	0.39	0.207	0.111	0.084	0.071	0.082	0.999576611	0.999023044	0.928189133	0.827654579	0.660845505	0.565230323	0.41766537	0.321866086	0.293685258	0.267788735	0.99770801	1.00933072	0.969179383	0.821332659	0.575583346	0.38209592	0.22040716	0.140762437	0.093735062	0.087084124
1	1.017	0.94	0.826	0.619	0.507	0.239	0.155	0.115	0.117	0.992	0.983	0.891	0.709	0.613	0.438	0.253	0.224	0.146	0.095	0.999	0.934	0.828	0.637	0.428	0.274	0.124	0.114	0.105	0.112	0.999576611	0.98677557	0.895689133	0.87457377	0.672916212	0.481795979	0.336251229	0.245376187	0.254089298	0.233091765	0.99770801	0.955599377	0.9158958	0.713272958	0.541180361	0.372469054	0.246899697	0.183150496	0.136347002	0.119472184
1	1.015	0.985	0.88	0.648	0.43	0.193	0.13	0.111	0.126	0.992	0.98	0.876	0.736	0.498	0.282	0.194	0.134	0.116	0.089	0.999	0.997	1.013	0.938	0.669	0.303	0.155	0.106	0.099	0.105	0.999576611	1.010789907	0.99907623	0.962082731	0.725801516	0.443749384	0.299351587	0.203691599	0.239770302	0.238521873	0.99770801	0.9890922	0.953646997	0.909780135	0.676706677	0.384741781	0.165655678	0.11240887	0.091347002	0.079974576
1	0.909	0.775	0.883	0.813	0.785	0.705	0.505	0.336	0.246	0.992	0.963	0.953	0.917	0.83	0.761	0.695	0.467	0.276	0.272	0.999	0.961	0.906	0.846	0.731	0.639	0.562	0.378	0.203	0.159	0.999576611	0.936220014	1.006022467	0.978018215	1.006693989	0.990351535	0.889029006	0.728820631	0.618533743	0.668425099	0.99770801	1.030599377	0.9608958	0.853272958	0.776180361	0.657469054	0.536899697	0.368150496	0.181347002	0.139472184
1	1.033	0.98	0.959	0.762	0.62	0.401	0.297	0.216	0.197	0.992	0.978	0.882	0.764	0.599	0.463	0.354	0.274	0.181	0.158	0.999	0.992	0.946	0.839	0.636	0.382	0.244	0.17	0.142	0.121	0.999576611	0.958209261	0.981495585	0.98159886	0.886124097	0.752620352	0.571125781	0.572239986	0.551705786	0.579167034	0.99770801	0.982714823	0.970652756	0.903825004	0.771597694	0.5745849	0.40162987	0.253514263	0.19220925	0.159593306
1	1.012	1.085	1.022	0.767	0.385	0.191	0.129	0.119	0.119	0.992	0.786	0.743	0.547	0.393	0.228	0.135	0.084	0.119	0.102	0.999	0.968	0.918	0.824	0.543	0.274	0.144	0.083	0.098	0.094	0.999576611	0.979315252	0.955689133	0.936875358	0.824027323	0.59711344	0.454743292	0.296249203	0.369009933	0.341425099	0.99770801	1.017080859	0.992747652	0.889384069	0.655809991	0.371357943	0.196158956	0.147039385	0.111347002	0.099472184
1	0.92	0.935	0.839	0.788	0.579	0.196	0.034	0.08	0.102	0.992	0.897	1.038	0.928	0.86	0.606	0.324	0.062	0.048	0.023	0.999	0.987	1.006	0.917	0.753	0.496	0.25	0.082	0.078	0.068	0.999576611	0.983553348	1.014022467	0.861018215	0.812360656	0.593018202	0.350695673	0.301153965	0.294533743	0.259091765	0.99770801	0.967872104	0.941123073	0.935772958	0.765498543	0.532923599	0.238263333	0.087014133	0.046347002	0.061290366
1	1.095	1.013	0.922	0.699	0.441	0.247	0.164	0.133	0.136	0.992	1.006	0.895	0.707	0.523	0.368	0.259	0.206	0.157	0.142	0.999	0.958	0.912	0.746	0.485	0.265	0.162	0.13	0.124	0.123	0.999576611	1.031886681	1.038689133	0.966018215	0.870027323	0.690684868	0.578029006	0.464820631	0.509867076	0.495425099	0.99770801	0.997872104	1.0158958	0.908727503	0.696634907	0.455650872	0.270081515	0.174968678	0.139983366	0.138563093
1	0.967	0.957	0.915	0.898	0.795	0.61	0.481	0.37	0.31	0.992	0.935	0.941	0.861	0.779	0.643	0.553	0.466	0.317	0.314	0.999	1.008	1.043	0.959	0.833	0.634	0.55	0.433	0.357	0.281	0.999576611	1.0154357	1.019218545	0.964312333	0.890007715	0.758724084	0.62736234	0.603252004	0.591278841	0.527307452	0.99770801	1.023099377	1.0033958	0.983272958	0.888680361	0.739969054	0.666899697	0.540650496	0.433847002	0.364472184
1	1.255	1.209	1.021	0.563	0.31	0.113	0.077	0.079	0.091	0.992	1.006	0.679	0.506	0.321	0.193	0.14	0.108	0.108	0.074	0.999	1.004	0.903	0.677	0.352	0.169	0.075	0.053	0.058	0.069	0.999576611	0.983099447	0.987816793	0.999230981	0.786367748	0.5061104	0.331369432	0.212373823	0.257079842	0.260680418	0.99770801	0.994068765	0.881916209	0.712864795	0.44975179	0.255326197	0.132409901	0.098150496	0.075020471	0.072635449
1	0.916	0.954	1.013	1.019	0.975	0.789	0.523	0.234	0.117	0.992	0.978	0.963	0.956	0.851	0.758	0.636	0.49	0.214	0.151	0.999	0.948	1.006	0.965	0.886	0.74	0.663	0.492	0.263	0.124	0.999576611	1.005386681	0.980689133	1.036518215	0.961527323	0.885684868	0.719029006	0.562320631	0.261867076	0.161425099	0.99770801	0.990043821	0.977006912	0.95049518	0.844513694	0.708580165	0.605788586	0.372039385	0.161902557	0.093916628
1	1.244	0.993	0.712	0.539	0.397	0.239	0.17	0.179	0.135	0.992	1.045	0.671	0.495	0.371	0.275	0.204	0.176	0.143	0.108	0.999	1.037	0.85	0.577	0.401	0.208	0.134	0.11	0.123	0.109	0.999576611	0.982886681	0.840889133	0.640818215	0.496227323	0.370284868	0.270629006	0.192820631	0.226467076	0.232225099	0.99770801	0.950107574	0.787453178	0.569994269	0.42798364	0.289108398	0.168621008	0.134707873	0.111347002	0.096193495
1	0.923	0.966	1.051	1.059	0.982	0.851	0.866	0.831	0.898	0.992	0.987	1.059	1.09	1.036	0.854	0.725	0.702	0.561	0.631	0.999	0.992	1.022	0.989	0.952	0.769	0.664	0.628	0.715	0.695	0.999576611	1.000108903	1.0223558	0.97957377	0.967916212	0.954573757	0.68236234	0.805931742	0.75020041	0.779202876	0.99770801	1.023099377	0.9908958	0.968272958	0.906180361	0.799969054	0.716899697	0.735650496	0.793847002	0.824472184
1	1.018	1.02	0.901	0.709	0.477	0.202	0.108	0.099	0.104	0.992	0.949	0.901	0.744	0.542	0.336	0.203	0.135	0.117	0.096	0.999	0.966	0.851	0.749	0.496	0.269	0.139	0.092	0.081	0.087	0.999576611	0.990886681	1.013889133	1.015218215	0.945427323	0.723684868	0.532829006	0.315220631	0.226067076	0.199025099	0.99770801	0.978617395	0.949003909	0.852417102	0.661270451	0.397559144	0.210953751	0.14229464	0.088419074	0.081544256
1	0.931	0.885	0.921	0.698	0.432	0.19	0.104	0.095	0.098	0.992	0.999	1.113	0.929	0.718	0.462	0.277	0.164	0.126	0.102	0.999	1.013	0.944	0.895	0.594	0.335	0.154	0.085	0.079	0.075	0.999576611	1.017886681	1.032578022	1.029795993	1.025138434	0.857795979	0.614029006	0.49770952	0.432422632	0.414425099	0.99770801	0.960323786	0.924793438	0.851186344	0.713818156	0.469122597	0.277450878	0.148150496	0.091622592	0.086834389
1	1.228	1.222	1.029	0.602	0.394	0.211	0.126	0.119	0.113	0.992	1.03	0.777	0.61	0.347	0.211	0.157	0.115	0.123	0.095	0.999	1.039	0.963	0.801	0.393	0.206	0.108	0.087	0.082	0.087	0.999576611	1.016886681	0.977689133	0.912684882	0.582027323	0.410018202	0.267029006	0.213487298	0.233533743	0.242425099	0.99770801	1.0136763	0.95512657	0.852119112	0.512718823	0.329007515	0.203053543	0.152381266	0.121731617	0.114087569
1	0.94	0.819	0.733	0.652	0.593	0.273	0.178	0.164	0.158	0.992	0.94	0.81	0.634	0.48	0.341	0.252	0.164	0.141	0.116	0.999	0.958	0.849	0.694	0.552	0.389	0.165	0.113	0.111	0.104	0.999576611	0.97697759	0.844143679	0.699018215	0.588390959	0.555412141	0.356847188	0.251093359	0.303776167	0.285788735	0.99770801	0.956021064	0.874450017	0.772429584	0.711180361	0.564336524	0.283104516	0.207909532	0.167130134	0.14609869
1	0.962	0.963	1.008	1.01	0.957	0.781	0.695	0.584	0.581	0.992	0.974	0.909	0.874	0.791	0.704	0.58	0.503	0.383	0.511	0.999	0.982	1.006	0.945	0.852	0.693	0.606	0.516	0.489	0.435	0.999576611	1.077886681	1.133189133	1.079018215	1.061527323	0.900684868	0.774029006	0.759820631	0.561867076	0.651425099	0.99770801	0.992414324	0.975522135	0.90521246	0.80043303	0.61903489	0.520405035	0.49178039	0.44510145	0.446287131
1	1.094	1.05	1.038	1.063	0.92	0.36	0.165	0.176	0.136	0.992	0.981	0.979	1	0.905	0.673	0.31	0.172	0.152	0.122	0.999	1.02	0.994	0.908	0.8	0.489	0.166	0.102	0.081	0.091	0.999576611	1.093600967	1.03783199	1.056161072	1.077598751	0.926399154	0.631886149	0.285534917	0.266867076	0.263567956	0.99770801	1.030381986	0.999591453	0.963490349	0.901180361	0.720729923	0.367986654	0.154020062	0.117868741	0.093602619
1	0.929	0.974	1.011	1.049	0.945	0.805	0.536	0.187	0.108	0.992	0.944	0.974	0.936	0.895	0.804	0.692	0.5	0.191	0.11	0.999	0.974	0.996	0.927	0.877	0.727	0.641	0.451	0.165	0.101	0.999576611	0.964386681	0.995689133	1.013768215	0.978152323	0.873309868	0.744654006	0.543945631	0.253367076	0.182050099	0.99770801	1.02148173	0.993542859	0.973665115	0.941180361	0.824821995	0.748860481	0.5176603	0.181248963	0.104472184
1	0.729	0.777	0.872	0.866	0.96	1.128	0.945	0.418	0.153	0.992	0.941	1.177	1.128	1.097	1.112	1.102	1.02	0.451	0.235	0.999	0.951	1.049	0.977	1.089	1.476	1.385	1.162	0.611	0.161	0.999576611	0.963600967	1.044260562	1.154018215	1.622598751	1.75211344	1.467600435	1.399106346	0.678295648	0.468567956	0.99770801	0.977335338	1.039872828	1.007539833	1.115074293	1.445140638	1.421394878	1.010054353	0.342293968	0.137229699
1	0.969	0.989	1.085	1.072	0.956	0.766	0.581	0.396	0.213	0.992	0.951	0.96	0.922	0.866	0.738	0.66	0.541	0.344	0.282	0.999	0.977	1.029	0.98	0.862	0.66	0.553	0.441	0.35	0.17	0.999576611	0.972491944	1.008386502	1.003491899	0.948632586	0.870816447	0.700607954	0.634294316	0.446867076	0.218332993	0.99770801	1.03248173	1.018601683	0.989096487	0.900121538	0.718586701	0.567899697	0.440503437	0.223288178	0.099354537
1	0.945	0.992	1.047	1.036	0.88	0.582	0.207	0.1	0.092	0.992	0.958	0.961	0.914	0.856	0.726	0.555	0.263	0.143	0.099	0.999	0.989	1.023	0.971	0.87	0.674	0.482	0.198	0.09	0.09	0.999576611	1.034761681	1.037564133	1.041518215	1.067152323	0.960059868	0.734029006	0.477945631	0.327492076	0.351425099	0.99770801	1.000599377	1.013001064	0.976430853	0.909864572	0.74667958	0.532162855	0.221045233	0.101083844	0.081840605
1	0.91	0.938	0.932	0.756	0.563	0.363	0.295	0.266	0.293	0.992	0.976	0.96	0.866	0.679	0.472	0.343	0.301	0.225	0.252	0.999	0.961	0.973	0.884	0.713	0.439	0.309	0.258	0.233	0.244	0.999576611	0.976295772	0.97705277	0.893336397	0.734936414	0.592048505	0.436301734	0.381184268	0.386867076	0.370516008	0.99770801	0.967084884	0.975243627	0.891896146	0.736180361	0.54315746	0.436102596	0.38880267	0.337723814	0.325885227
1	0.965	1.011	1.144	1.047	0.955	0.892	0.686	0.506	0.451	0.992	0.939	1.063	0.997	0.826	0.738	0.698	0.586	0.432	0.459	0.999	0.985	1.041	1.02	0.881	0.696	0.725	0.557	0.467	0.39	0.999576611	1.020386681	1.028189133	1.001518215	0.909027323	0.823184868	0.786529006	0.797320631	0.699367076	0.678925099	0.99770801	1.005816768	1.076765366	1.058272958	0.956397752	0.754642967	0.755595349	0.674672235	0.55765135	0.446428706
1	1.151	1.06	0.823	0.558	0.416	0.212	0.159	0.13	0.137	0.992	1.076	0.76	0.593	0.431	0.263	0.177	0.133	0.12	0.095	0.999	1.03	0.874	0.669	0.418	0.221	0.104	0.08	0.08	0.091	0.999576611	1.059334049	0.995689133	0.976518215	0.822579954	0.682526974	0.586529006	0.572320631	0.561077603	0.570504046	0.99770801	1.021999377	0.9022958	0.719872958	0.473580361	0.285269054	0.162099697	0.122750496	0.091547002	0.092272184
1	0.989	1.055	1.153	1.023	0.725	0.435	0.155	0.116	0.106	0.992	1.023	1.023	0.894	0.718	0.508	0.353	0.223	0.171	0.153	0.999	0.984	0.961	0.865	0.648	0.374	0.2	0.138	0.125	0.116	0.999576611	1.013769034	0.995100898	1.018724097	0.939615558	0.717449574	0.484911359	0.293644161	0.266867076	0.24495451	0.99770801	0.875599377	1.0296458	0.848272958	0.688680361	0.473719054	0.249399697	0.144400496	0.111347002	0.099472184
1	0.93	0.964	1.026	1.031	0.909	0.623	0.255	0.131	0.135	0.992	0.934	0.944	0.948	0.813	0.704	0.514	0.269	0.122	0.081	0.999	0.991	1.01	0.96	0.875	0.707	0.513	0.227	0.107	0.1	0.999576611	1.00740281	1.02407623	1.044179505	1.025317645	0.833749384	0.586932232	0.248691599	0.169609012	0.164005744	0.99770801	1.000599377	0.9958958	0.985772958	0.913680361	0.722469054	0.589399697	0.258150496	0.121347002	0.089472184
1	1.05	1.001	0.912	0.981	0.8	0.598	0.428	0.317	0.337	0.992	0.984	0.874	0.795	0.663	0.533	0.41	0.324	0.226	0.233	0.999	0.967	0.938	0.829	0.71	0.593	0.457	0.368	0.289	0.255	0.999576611	1.025386681	1.020689133	0.939018215	0.954027323	0.915684868	0.739029006	0.727320631	0.676867076	0.698925099	0.99770801	1.00393271	0.882562467	0.899939624	0.864513694	0.707469054	0.51023303	0.35648383	0.264680335	0.266138851
1	0.994	0.977	0.852	0.561	0.425	0.237	0.187	0.168	0.168	0.992	0.951	0.868	0.684	0.431	0.293	0.215	0.176	0.152	0.124	0.999	0.976	0.944	0.722	0.489	0.286	0.169	0.144	0.139	0.127	0.999576611	0.998442236	0.920133578	0.769018215	0.510693989	0.364018202	0.252917895	0.183153965	0.216311521	0.226425099	0.99770801	1.021599377	0.9878958	0.855272958	0.616680361	0.428469054	0.308899697	0.289400496	0.260847002	0.217472184
1	0.799	0.855	1.023	1.178	0.945	0.685	0.71	0.696	0.411	0.992	1.099	1.103	0.907	0.796	0.658	0.532	0.41	0.366	0.402	0.999	1.17	1.138	0.989	0.793	0.612	0.411	0.326	0.394	0.292	0.999576611	1.053886681	1.174689133	1.238018215	1.694027323	1.777684868	1.861029006	2.356820631	2.626867076	3.905425099	0.99770801	1.077266044	1.159229134	1.123272958	0.931180361	0.694135721	0.493566364	0.399817163	0.294680335	0.276138851
1	1.249	1.186	0.964	0.722	0.531	0.292	0.188	0.171	0.157	0.992	0.986	0.733	0.652	0.543	0.403	0.315	0.249	0.194	0.172	0.999	1.044	0.946	0.735	0.438	0.269	0.143	0.115	0.1	0.104	0.999576611	0.977886681	1.010689133	0.764018215	0.634027323	0.520684868	0.454029006	0.254820631	0.251867076	0.201425099	0.99770801	1.039974377	0.9771458	0.811397958	0.536805361	0.356844054	0.208149697	0.154400496	0.115722002	0.083847184
1	0.983	0.993	1.039	1.054	0.956	0.753	0.585	0.452	0.467	0.992	0.992	0.961	0.958	0.857	0.709	0.629	0.5	0.33	0.429	0.999	0.993	0.99	0.971	0.925	0.793	0.65	0.538	0.435	0.389	0.999576611	1.012886681	0.965689133	0.989018215	0.866527323	0.740684868	0.596529006	0.607320631	0.509367076	0.511425099	0.99770801	1.023545806	0.964288658	0.969433672	0.88725179	0.766129768	0.688774697	0.627436211	0.489025573	0.433847184
1	1.268	1.218	1.135	0.91	0.437	0.225	0.143	0.134	0.125	0.992	1.071	0.861	0.715	0.463	0.319	0.249	0.199	0.152	0.114	0.999	1.025	0.973	0.861	0.579	0.264	0.174	0.117	0.111	0.102	0.999576611	0.957432135	0.982961861	1.020381851	1.017663686	0.838412141	0.630392643	0.72891154	0.630957985	0.606879644	0.99770801	1.007266044	0.936451356	0.822439624	0.546041472	0.343441276	0.194955253	0.131067163	0.108708113	0.089472184
1	1.103	1.076	1.019	0.858	0.425	0.186	0.11	0.105	0.111	0.992	0.967	0.691	0.559	0.344	0.195	0.129	0.096	0.096	0.066	0.999	0.982	0.929	0.805	0.527	0.227	0.103	0.078	0.071	0.09	0.999576611	0.994136681	1.001939133	0.959851548	0.786943989	0.443184868	0.272779006	0.148987298	0.171033743	0.166425099	0.99770801	0.989283588	0.919316853	0.805115063	0.533022466	0.295890106	0.161373381	0.115518917	0.089241739	0.083156394
1	0.918	0.862	0.843	0.774	0.604	0.303	0.171	0.118	0.106	0.992	0.932	0.895	0.796	0.673	0.446	0.27	0.169	0.123	0.093	0.999	0.97	0.964	0.853	0.735	0.435	0.214	0.133	0.108	0.096	0.999576611	0.995386681	0.930689133	0.856518215	0.704027323	0.450684868	0.299029006	0.174820631	0.194367076	0.156425099	0.99770801	1.000766044	0.961229134	0.866231291	0.726680361	0.447635721	0.227066364	0.148150496	0.098888669	0.076930517
1	0.964	1.023	1.064	1.002	0.781	0.414	0.228	0.155	0.149	0.992	0.998	0.97	0.941	0.769	0.591	0.349	0.233	0.162	0.14	0.999	0.971	1.011	0.966	0.806	0.529	0.319	0.203	0.143	0.139	0.999576611	1.014553348	1.060689133	0.987351548	0.874027323	0.672351535	0.394029006	0.214820631	0.23020041	0.216425099	0.99770801	1.013175135	1.009835194	0.959485079	0.842089452	0.685802387	0.505081515	0.332241405	0.248165184	0.198260063
1	0.919	0.955	1.002	1.011	0.905	0.734	0.629	0.491	0.369	0.992	1.026	1.073	0.997	0.823	0.718	0.555	0.534	0.349	0.362	0.999	1.016	0.98	0.91	0.84	0.637	0.51	0.375	0.268	0.217	0.999576611	0.996220014	1.080689133	1.030684882	1.040693989	0.869018202	0.725695673	0.666487298	0.568533743	0.531425099	0.99770801	0.985599377	0.9633958	0.893272958	0.801180361	0.607469054	0.514399697	0.425650496	0.311347002	0.276972184
1	0.932	0.971	1.052	1.059	1.021	0.878	0.685	0.413	0.268	0.992	0.983	0.981	1.014	0.954	0.876	0.817	0.748	0.443	0.424	0.999	0.964	0.997	0.956	0.924	0.809	0.748	0.656	0.483	0.314	0.999576611	0.996819917	1.010333546	1.024373803	0.994382911	0.931040456	0.786184304	0.753565189	0.530967221	0.35945848	0.99770801	0.990052181	0.982684446	0.952835201	0.898516202	0.813125689	0.730986564	0.416690168	0.10656588	0.079472184
1	0.944	0.994	1.063	1.087	0.943	0.735	0.368	0.151	0.105	0.992	0.948	0.913	0.955	1.092	1.008	0.864	0.544	0.207	0.122	0.999	0.965	0.992	0.957	0.906	0.723	0.489	0.225	0.114	0.096	0.999576611	0.97710469	0.966968754	0.96176703	1.051088934	0.98352847	0.848839433	0.546195039	0.245397882	0.205050691	0.99770801	0.979397191	0.997453178	0.953792083	0.871344296	0.720201294	0.530834123	0.259516617	0.111510936	0.092914807
1	0.84	0.589	0.314	0.196	0.176	0.044	0.024	0.046	0.065	0.992	0.913	0.702	0.422	0.258	0.15	0.117	0.081	0.089	0.057	0.999	0.886	0.672	0.353	0.227	0.095	0.034	0.031	0.041	0.059	0.999576611	0.975569608	0.832274499	0.607432849	0.357807811	0.252270234	0.159882665	0.082503558	0.172720735	0.139961684	0.99770801	0.895189541	0.657617112	0.429912302	0.273475443	0.172469054	0.078375107	0.072330824	0.060937166	0.064062348
1	0.906	0.923	0.942	0.967	0.836	0.574	0.298	0.128	0.108	0.992	1.005	1.106	0.935	0.82	0.683	0.51	0.388	0.168	0.146	0.999	0.97	0.97	0.873	0.745	0.547	0.397	0.169	0.098	0.085	0.999576611	1.010029538	1.02783199	1.027589643	0.979027323	0.858542011	0.791886149	0.501963489	0.271152791	0.284996527	0.99770801	0.937199377	0.9556958	0.815672958	0.712780361	0.535869054	0.394899697	0.192750496	0.083947002	0.071672184
1	1.02	1.07	1.12	1.202	1.15	1.029	0.943	0.686	1.019	0.992	1.028	0.854	0.907	0.873	0.941	0.836	1.001	0.629	1.236	0.999	0.953	0.896	0.908	0.836	0.769	0.693	0.639	0.47	0.347	0.999576611	0.960489421	1.003634339	1.024018215	1.002588967	0.941917745	0.818755034	0.823450768	0.677757487	0.627247016	0.99770801	1.030787246	1.009374061	1.052357767	0.953885675	0.853641893	0.780501415	0.698730206	0.521658328	0.326511905
1	0.822	0.84	0.876	0.835	0.775	0.635	0.582	0.621	0.463	0.992	1.005	1.485	0.944	0.774	0.581	0.409	0.445	0.27	0.498	0.999	1.019	1.021	0.912	0.784	0.572	0.491	0.51	0.503	0.405	0.999576611	1.075386681	1.163189133	1.081518215	1.176527323	0.835684868	0.674029006	0.687320631	1.016867076	2.223925099	0.99770801	0.906224377	0.9252708	0.818272958	0.736180361	0.552469054	0.433149697	0.349400496	0.226972002	0.195722184
1	0.931	0.957	1.029	1.014	0.969	0.843	0.768	0.675	0.672	0.992	0.932	0.981	0.97	0.938	0.865	0.85	0.801	0.621	0.822	0.999	0.969	1.009	0.955	0.929	0.785	0.744	0.69	0.644	0.649	0.999576611	0.972395772	0.985689133	0.994018215	0.997809141	0.954466687	0.840483552	0.899820631	0.796994349	0.768370553	0.99770801	0.978162191	0.996021429	0.972695068	0.922461768	0.82432835	0.811899697	0.761994717	0.707754037	0.687286254
1	0.965	1.006	1.055	1.032	1.011	0.831	0.763	0.681	0.675	0.992	0.979	0.988	0.987	0.925	0.829	0.743	0.726	0.484	0.64	0.999	0.966	0.999	0.945	0.908	0.772	0.683	0.639	0.588	0.527	0.999576611	0.973042121	0.993370481	1.001440495	0.974027323	0.910425801	0.801554913	0.789717004	0.729082102	0.701580539	0.99770801	1.005460488	1.014784689	0.991328513	0.931041472	0.836913498	0.773705253	0.742039385	0.676347002	0.591694406
1	0.926	0.991	1.062	1.053	0.982	0.836	0.763	0.682	0.713	0.992	0.966	0.973	0.97	0.912	0.775	0.703	0.667	0.442	0.662	0.999	0.968	1	0.951	0.913	0.769	0.722	0.653	0.582	0.559	0.999576611	0.959630867	0.965689133	0.998204261	0.959841276	0.880219752	0.735075518	0.782262492	0.688029867	0.693169285	0.99770801	1.013345856	0.996283124	0.988660282	0.92477191	0.849546519	0.796230683	0.774946271	0.663318833	0.639472184
1	0.921	0.958	1.003	0.964	0.95	0.844	0.749	1.005	0.92	0.992	0.971	1.023	1.002	0.919	0.835	0.745	0.705	0.457	0.73	0.999	0.965	0.983	0.943	0.852	0.726	0.635	0.596	0.724	0.732	0.999576611	0.977432135	0.955007315	0.961404579	0.994254595	0.997616687	0.793347188	0.83641154	0.699026167	0.72358419	0.99770801	0.945299377	0.9308958	0.874772958	0.872980361	0.801069054	0.795599697	0.720100496	1.085497002	1.010422184
1	1.098	1.145	0.98	0.646	0.46	0.27	0.16	0.142	0.152	0.992	1.026	0.823	0.747	0.563	0.398	0.455	0.394	0.249	0.232	0.999	1.054	0.918	0.761	0.443	0.24	0.138	0.1	0.098	0.112	0.999576611	0.996044576	0.996478607	0.970334004	0.925343112	0.759632237	0.650344796	0.592978526	0.526867076	0.539056678	0.99770801	1.024599377	0.9308958	0.861272958	0.540180361	0.358469054	0.190899697	0.102150496	0.094347002	0.076472184
1	0.914	0.972	1.046	1.025	0.756	0.179	0.08	0.075	0.081	0.992	0.967	0.989	0.975	0.89	0.612	0.234	0.109	0.106	0.067	0.999	0.974	1.009	0.963	0.888	0.594	0.153	0.066	0.063	0.067	0.999576611	1.073392	1.056034878	1.001398534	1.056912961	0.858437528	0.414294964	0.140006802	0.192186225	0.169071375	0.99770801	0.99345652	0.995181515	0.953272958	0.858323218	0.568897625	0.174042554	0.094579068	0.067061288	0.059472184
1	0.952	0.96	0.998	1.023	0.943	0.806	0.651	0.463	0.3	0.992	0.986	0.999	0.956	0.922	0.832	0.792	0.652	0.37	0.326	0.999	0.97	1.009	0.947	0.876	0.725	0.652	0.546	0.395	0.227	0.999576611	0.989955646	0.996033961	0.999535456	0.994027323	0.900684868	0.773166937	0.757062011	0.580142938	0.410735443	0.99770801	1.004147764	0.991702252	0.933595538	0.8605352	0.772469054	0.667867439	0.555731141	0.380863131	0.231568958
1	0.919	0.942	0.981	0.948	0.885	0.737	0.587	0.476	0.432	0.992	0.989	0.99	0.967	0.883	0.758	0.603	0.511	0.354	0.382	0.999	0.951	1.012	0.919	0.842	0.685	0.59	0.551	0.414	0.293	0.999576611	1.027886681	1.005689133	1.003018215	0.974027323	0.858684868	0.712029006	0.716820631	0.591867076	0.570425099	0.99770801	1.053099377	1.0458958	1.003272958	0.926180361	0.827469054	0.706899697	0.570650496	0.441347002	0.366972184
1	1.048	1.124	1.234	1.041	1.04	0.722	0.584	0.484	0.523	0.992	0.926	1.003	0.847	0.633	0.588	0.445	0.364	0.319	0.292	0.999	1.023	0.958	0.889	0.653	0.429	0.244	0.123	0.098	0.109	0.999576611	1.067886681	1.030689133	1.010684882	0.967360656	0.884018202	0.790695673	0.721487298	0.62520041	0.614758432	0.99770801	0.990599377	0.9558958	0.923272958	0.831180361	0.587469054	0.506899697	0.413150496	0.391347002	0.369472184
1	1.109	1.094	0.982	1.064	0.85	0.664	0.432	0.344	0.256	0.992	0.988	0.916	0.92	0.788	0.691	0.565	0.464	0.268	0.268	0.999	1.093	1.035	0.932	0.726	0.565	0.428	0.333	0.161	0.172	0.999576611	1.132886681	1.045689133	1.059018215	0.914027323	0.750684868	0.654029006	0.504820631	0.396867076	0.356425099	0.99770801	1.085599377	1.0188958	0.985272958	0.859180361	0.709469054	0.577899697	0.492150496	0.357347002	0.245472184
1	0.921	0.935	0.994	0.923	0.774	0.54	0.382	0.28	0.223	0.992	0.918	0.946	0.966	0.816	0.614	0.5	0.336	0.214	0.227	0.999	0.976	0.976	0.899	0.813	0.586	0.429	0.32	0.255	0.199	0.999576611	1.041458109	1.027117705	1.007589643	0.98117018	0.776399154	0.601886149	0.474106346	0.447581362	0.430710813	0.99770801	1.002599377	0.978562467	0.968606291	0.870847028	0.680135721	0.609899697	0.456150496	0.340013669	0.252472184
1	0.963	0.953	0.969	1.069	1.417	1.322	0.974	0.662	0.274	0.992	0.956	0.98	0.877	0.802	0.731	0.58	0.477	0.248	0.163	0.999	0.995	0.956	0.949	0.893	0.955	0.829	0.609	0.366	0.191	0.999576611	0.992886681	1.0923558	0.959018215	0.869027323	0.872351535	0.804029006	0.784820631	0.49020041	0.501425099	0.99770801	0.998064166	0.958994392	0.925456056	0.89808177	0.750990181	0.651406739	0.481671623	0.229516016	0.10573979
1	0.927	0.953	0.987	1.017	0.993	0.794	0.546	0.325	0.231	0.992	0.898	0.974	0.893	0.853	0.769	0.664	0.405	0.174	0.113	0.999	1.017	1.066	0.997	0.821	0.596	0.567	0.487	0.346	0.205	0.999576611	0.943341684	0.999154127	0.976863245	0.898747353	0.768644909	0.63272402	0.703070715	0.532492076	0.454830068	0.99770801	1.02126929	0.975425686	0.962592971	0.814360348	0.593138967	0.485309704	0.325650496	0.201566948	0.137202204
1	0.694	0.8	1.038	1.178	1.365	0.95	0.56	0.156	0.086	0.992	0.916	1.068	1.377	1.033	1.428	1.195	1.024	0.354	0.207	0.999	0.833	0.988	0.949	0.933	1.079	0.764	0.503	0.058	0.079	0.999576611	0.837886681	0.820689133	0.809018215	0.794027323	0.805684868	0.494029006	0.559820631	0.291867076	0.296425099	0.99770801	1.00393271	0.892562467	0.893272958	0.847847028	0.830802387	0.763566364	0.499817163	0.148013669	0.089472184
1	1.061	1.025	0.961	0.943	0.826	0.56	0.455	0.366	0.367	0.992	0.979	1.011	1.107	0.904	1.096	0.573	0.536	0.291	0.337	0.999	0.983	1.021	0.861	0.808	0.564	0.422	0.355	0.34	0.274	0.999576611	0.982886681	0.990689133	1.154018215	0.999027323	1.330684868	0.614029006	0.609820631	0.551867076	0.611425099	0.99770801	0.916849377	0.9221458	0.848272958	0.789930361	0.601219054	0.510649697	0.401900496	0.356347002	0.335722184
1	1.015	1.189	1.328	1.583	1.079	0.551	0.233	0.169	0.155	0.992	0.996	1.09	1.166	1.337	1.191	0.62	0.306	0.191	0.179	0.999	1.016	1.174	1.394	1.802	1.558	0.819	0.39	0.255	0.194	0.999576611	1.010470413	1.045856597	1.074520607	1.259529715	1.306689653	0.742282595	0.424988095	0.347202005	0.339008831	0.99770801	1.005436334	1.044808844	1.065664262	1.331343405	1.344860358	0.752714914	0.335161366	0.190912219	0.144635227
1	1.019	0.985	0.943	0.998	0.835	0.63	0.415	0.306	0.391	0.992	0.996	1.033	0.897	0.903	0.798	0.605	0.514	0.319	0.382	0.999	1.058	1.078	1.009	0.843	0.699	0.549	0.473	0.443	0.434	0.999576611	1.067886681	1.0473558	0.960684882	0.944027323	0.797351535	0.69736234	0.651487298	0.578533743	0.634758432	0.99770801	1.200599377	1.0358958	1.003272958	0.951180361	0.807469054	0.586899697	0.513150496	0.401347002	0.379472184
1	1.03	1.064	1.084	0.977	0.838	0.644	0.502	0.442	0.472	0.992	0.926	0.884	0.769	0.611	0.479	0.399	0.342	0.262	0.3	0.999	0.94	0.921	0.821	0.692	0.466	0.376	0.323	0.298	0.289	0.999576611	0.965886681	1.057689133	0.981018215	1.014527323	0.923184868	1.051029006	0.712320631	0.639367076	0.790925099	0.99770801	0.953099377	0.9333958	0.865772958	0.763680361	0.582469054	0.504399697	0.473150496	0.408847002	0.404472184
1	0.937	0.977	1.029	1.075	0.994	0.871	0.679	0.488	0.305	0.992	0.958	0.972	0.949	0.916	0.805	0.723	0.634	0.422	0.362	0.999	0.988	1.008	0.966	0.939	0.786	0.752	0.659	0.509	0.306	0.999576611	0.977886681	1.002656346	1.023444444	0.990994536	0.905848803	0.7180454	0.816541943	0.67088347	0.515441492	0.99770801	0.988425464	1.008591453	0.968533827	0.928615144	0.822208184	0.806117088	0.771107018	0.60865135	0.404602619
1	0.905	0.994	1.027	1.108	1.029	0.834	0.745	0.612	0.568	0.992	1.007	0.887	0.925	0.803	0.726	0.653	0.532	0.465	0.499	0.999	1.035	1.02	0.99	0.928	0.733	0.626	0.5	0.459	0.405	0.999576611	1.027886681	0.980689133	0.954018215	0.924027323	1.010684868	0.734029006	0.754820631	0.681867076	0.631425099	0.99770801	0.96393271	0.977562467	0.904939624	0.854513694	0.775802387	0.678566364	0.583150496	0.503013669	0.396138851
1	0.946	1.033	1.101	0.936	0.745	0.443	0.223	0.182	0.169	0.992	1.024	1.09	1.072	1.013	0.799	0.597	0.379	0.202	0.189	0.999	1.004	1.039	0.965	0.82	0.586	0.418	0.299	0.231	0.192	0.999576611	1.002886681	1.068351471	0.99934289	0.849027323	0.713671881	0.504353682	0.31852193	0.271217726	0.251425099	0.99770801	0.984766044	1.025062467	0.982022958	0.862754435	0.617746832	0.388057104	0.222317163	0.198337743	0.164935147
1	0.891	0.907	0.94	0.94	0.889	0.821	0.759	0.565	0.502	0.992	0.881	0.96	0.938	0.902	0.849	0.799	0.699	0.454	0.437	0.999	0.916	0.931	0.882	0.873	0.735	0.708	0.689	0.611	0.549	0.999576611	0.921845014	0.8404808	0.776518215	0.746943989	0.666726535	0.56861234	0.543778965	0.47957541	0.437258432	0.99770801	0.937027948	0.871610086	0.856130101	0.786894647	0.688897625	0.682613983	0.601007639	0.537061288	0.479472184
1	1.023	1.025	1.127	1.094	0.953	0.714	0.565	0.472	0.449	0.992	0.952	1.018	0.943	0.977	0.884	0.755	0.653	0.436	0.465	0.999	1.022	1.019	0.965	0.872	0.697	0.573	0.515	0.456	0.406	0.999576611	0.930386681	0.8798558	0.829434882	0.757777323	0.670268202	0.544029006	0.503570631	0.457283743	0.453508432	0.99770801	0.977266044	0.9558958	0.913272958	0.834513694	0.707469054	0.603566364	0.53148383	0.468013669	0.381138851
1	0.87	0.914	0.912	0.912	0.811	0.75	0.528	0.609	0.53	0.992	0.946	1.028	0.989	0.944	0.715	0.717	0.47	0.339	0.455	0.999	0.975	0.987	0.89	0.891	0.748	0.64	0.545	0.626	0.426	0.999576611	1.010743824	0.976403419	0.989018215	0.99117018	0.897827725	0.613314721	0.749106346	0.636152791	0.523567956	0.99770801	0.954742234	0.944324372	0.878701529	0.862466075	0.755469054	0.761471126	0.532007639	0.620489859	0.449472184
1	1.423	1.195	0.951	0.561	0.41	0.184	0.137	0.119	0.129	0.992	0.999	0.817	0.62	0.47	0.36	0.269	0.216	0.131	0.113	0.999	1.057	0.839	0.605	0.358	0.177	0.075	0.069	0.077	0.081	0.999576611	1.088341226	0.981143679	0.760381851	0.535845505	0.434321232	0.318119915	0.260729722	0.251412531	0.281879644	0.99770801	1.113724377	0.9840208	0.789522958	0.519930361	0.301219054	0.167524697	0.146900496	0.110097002	0.094472184
1	0.872	0.916	0.978	0.911	0.849	0.676	0.561	0.36	0.183	0.992	0.97	1.012	0.934	0.813	0.661	0.565	0.448	0.266	0.227	0.999	0.975	1.004	0.894	0.836	0.655	0.579	0.434	0.267	0.152	0.999576611	0.940664459	0.930689133	0.903740437	0.811805101	0.676240424	0.456529006	0.344265076	0.270755965	0.229202876	0.99770801	0.96593836	0.966065292	0.885137365	0.798976971	0.705265664	0.643086138	0.537303039	0.294736832	0.175234896
1	0.836	0.852	0.903	0.956	0.855	0.699	0.555	0.326	0.199	0.992	0.968	0.98	0.974	0.935	0.847	0.791	0.723	0.385	0.347	0.999	0.963	1.019	0.963	0.898	0.748	0.659	0.526	0.321	0.172	0.999576611	0.990942236	0.9898558	1.021240437	0.988749545	0.951240424	0.799306784	0.812042854	0.634367076	0.397813987	0.99770801	1.011710488	1.019784689	0.949384069	0.89506925	0.775802387	0.756899697	0.632594941	0.330235891	0.143916628
1	0.899	0.93	1.003	0.991	0.952	0.812	0.672	0.421	0.24	0.992	0.939	0.947	0.908	0.828	0.709	0.632	0.557	0.285	0.265	0.999	0.978	0.996	0.954	0.906	0.754	0.698	0.624	0.521	0.306	0.999576611	0.990265373	0.998067825	1.015231295	0.999997787	0.93427664	0.805437234	0.775548479	0.61594408	0.396425099	0.99770801	0.92581024	0.916505873	0.884877005	0.839358807	0.71527345	0.667780534	0.580846585	0.416325715	0.230816792
1	0.937	0.968	1.023	0.949	0.795	0.452	0.247	0.194	0.191	0.992	0.932	0.943	0.93	0.827	0.647	0.441	0.264	0.178	0.138	0.999	0.949	0.976	0.92	0.782	0.524	0.338	0.2	0.16	0.152	0.999576611	0.979783233	1.013792582	0.997983732	0.968165254	0.787409006	0.56558073	0.292579252	0.244798111	0.229011306	0.99770801	0.980251276	1.007129978	0.948715996	0.881655045	0.721393104	0.510823748	0.342106193	0.239511559	0.217636741
1	0.972	0.991	0.929	0.431	0.259	0.094	0.058	0.064	0.078	0.992	0.969	0.924	0.723	0.32	0.183	0.125	0.089	0.101	0.064	0.999	1	0.995	0.865	0.461	0.212	0.117	0.078	0.085	0.085	0.999576611	1.007459852	0.98712206	0.873164556	0.412289518	0.254526332	0.151742421	0.085095022	0.134001223	0.129138513	0.99770801	0.954849377	0.9953958	0.803522958	0.499180361	0.265969054	0.150899697	0.107650496	0.090347002	0.077972184
1	0.957	0.989	1.002	0.978	0.888	0.754	0.598	0.467	0.476	0.992	1.02	0.974	0.884	0.792	0.647	0.534	0.447	0.29	0.352	0.999	1.018	1.008	0.979	0.803	0.619	0.544	0.438	0.403	0.374	0.999576611	0.992886681	0.956689133	0.899018215	0.858027323	0.738684868	0.659029006	0.579820631	0.543867076	0.477425099	0.99770801	0.949599377	0.8878958	0.908272958	0.655180361	0.505469054	0.305899697	0.220150496	0.211347002	0.208472184
1	1.049	0.86	0.608	0.418	0.335	0.18	0.097	0.089	0.096	0.992	0.806	0.663	0.507	0.423	0.338	0.305	0.274	0.199	0.212	0.999	0.958	0.796	0.577	0.418	0.25	0.148	0.103	0.091	0.097	0.999576611	0.990029538	0.985689133	0.956161072	0.955455894	0.83211344	0.709743292	0.691963489	0.592581362	0.564996527	0.99770801	0.970438087	0.923799026	0.806660055	0.646825522	0.428114215	0.266254536	0.16008598	0.111830873	0.105117345
1	0.866	0.822	1.036	0.926	0.878	0.739	0.695	0.699	0.722	0.992	0.961	1.009	1.017	0.91	0.85	0.726	0.725	0.426	0.659	0.999	0.953	0.969	0.921	0.839	0.717	0.654	0.66	0.674	0.733	0.999576611	0.964136681	0.969439133	0.904018215	1.029027323	1.015684868	0.444029006	0.941070631	0.796867076	0.600175099	0.99770801	0.958099377	0.9883958	0.920772958	0.883680361	0.867469054	0.824399697	0.903150496	0.948847002	0.881972184
1	0.881	0.938	0.983	0.925	0.6	0.217	0.095	0.082	0.095	0.992	0.99	1.075	1.052	0.919	0.736	0.423	0.26	0.144	0.095	0.999	0.966	0.996	0.935	0.868	0.621	0.378	0.162	0.09	0.083	0.999576611	1.025386681	1.068189133	1.016518215	1.081527323	0.833184868	0.384029006	0.222320631	0.224367076	0.206425099	0.99770801	0.992111005	0.999616731	0.957110167	0.865598966	0.627701612	0.32271365	0.140476078	0.08530049	0.072262882
1	1.035	1.071	1.113	1.103	0.862	0.646	0.557	0.531	0.495	0.992	0.973	0.893	0.811	0.704	0.567	0.481	0.388	0.267	0.292	0.999	1.007	0.989	0.921	0.779	0.519	0.387	0.317	0.309	0.268	0.999576611	1.047080229	1.056011714	1.082566602	1.024188613	0.874717126	0.78064191	0.78933676	0.638157399	0.595296066	0.99770801	1.020599377	0.989068877	0.947503727	0.83541113	0.666795977	0.551130466	0.449304342	0.389423925	0.326683722
1	0.977	0.942	1.033	1.033	0.831	0.492	0.258	0.121	0.133	0.992	0.963	0.926	0.907	0.841	0.643	0.526	0.316	0.133	0.081	0.999	1.017	1.009	0.963	0.81	0.585	0.428	0.223	0.138	0.101	0.999576611	1.117886681	1.250689133	1.114018215	1.164027323	0.890684868	0.894029006	0.574820631	0.371867076	0.311425099	0.99770801	1.038707485	0.997787692	0.970029715	0.816045226	0.671793378	0.474196994	0.27666401	0.128103759	0.113526238
1	0.925	0.941	1.001	1.03	1.035	0.961	0.832	0.711	0.513	0.992	1.009	1.007	1.002	0.931	0.835	0.824	0.753	0.43	0.424	0.999	0.964	0.973	0.951	0.947	0.835	0.82	0.75	0.584	0.205	0.999576611	0.993716375	0.974575596	0.992904678	0.971516406	0.935401026	0.864029006	0.767855566	0.619902011	0.286992784	0.99770801	1.005849377	1.0093333	0.966335458	0.919242861	0.842594054	0.827962197	0.700775496	0.573347002	0.208097184
1	0.954	0.967	1.035	1.013	0.875	0.631	0.246	0.142	0.124	0.992	0.976	0.982	0.953	0.925	0.733	0.574	0.309	0.168	0.134	0.999	1.003	0.986	0.969	0.861	0.671	0.517	0.225	0.145	0.134	0.999576611	0.987725391	1.026979456	1.017082731	1.011446678	0.864878417	0.661125781	0.396594825	0.251221915	0.220941228	0.99770801	0.96986767	0.997298239	0.961809543	0.883253532	0.747469054	0.586350917	0.258211472	0.122810417	0.105203891
1	1.089	1.162	1.201	1.247	1.038	0.625	0.23	0.124	0.106	0.992	1.071	0.969	0.924	0.785	0.634	0.476	0.261	0.137	0.106	0.999	0.989	1.032	0.982	0.846	0.633	0.432	0.21	0.113	0.094	0.999576611	0.99650737	1.032413271	1.051259594	0.987820426	0.815167627	0.728597972	0.612751666	0.376694662	0.232804409	0.99770801	1.002549732	0.978094382	0.953414802	0.866818659	0.695057706	0.488389059	0.248150496	0.117446293	0.090571475
1	0.953	0.673	0.432	0.377	0.289	0.127	0.082	0.1	0.149	0.992	0.892	0.635	0.462	0.328	0.231	0.167	0.111	0.115	0.098	0.999	0.908	0.743	0.515	0.388	0.202	0.105	0.087	0.086	0.106	0.999576611	0.917886681	0.879022467	0.940684882	0.667360656	0.590684868	0.514029006	0.489820631	0.51520041	0.673091765	0.99770801	0.982791158	0.885073883	0.676629122	0.434947484	0.271236177	0.148475039	0.115136798	0.103127824	0.121047526
1	0.967	0.88	0.622	0.337	0.269	0.115	0.074	0.08	0.093	0.992	0.947	0.784	0.514	0.317	0.208	0.164	0.112	0.104	0.066	0.999	0.99	0.921	0.712	0.398	0.242	0.137	0.113	0.105	0.117	0.999576611	0.982509322	0.867104228	0.677414441	0.45232921	0.358043359	0.220444101	0.141424405	0.19347085	0.162462834	0.99770801	0.968099377	0.8758958	0.693272958	0.438680361	0.312469054	0.204399697	0.168150496	0.131347002	0.129472184
1	0.774	0.814	0.781	0.833	0.708	0.405	0.311	0.346	0.239	0.992	0.99	1.24	0.911	0.831	0.622	0.514	0.426	0.313	0.523	0.999	0.931	0.91	0.743	0.637	0.426	0.269	0.203	0.17	0.154	0.999576611	0.988309216	1.041534204	1.010990046	1.179449858	1.391952474	1.428676894	1.864679786	1.504402288	1.972763127	0.99770801	0.993897249	0.968874524	0.79476232	0.731073978	0.529703096	0.367963527	0.230490922	0.188581044	0.183408354
1	0.88	1	0.929	0.871	0.788	0.468	0.355	0.314	0.285	0.992	1.172	1.327	0.943	0.781	0.662	0.483	0.458	0.237	0.504	0.999	0.912	0.872	0.793	0.694	0.49	0.277	0.206	0.193	0.195	0.999576611	0.982286681	0.986289133	1.016418215	1.157227323	1.428084868	1.042629006	0.602620631	0.476267076	0.499425099	0.99770801	0.971670806	0.997860086	0.872558672	0.862608933	0.717111911	0.389042554	0.269043353	0.205454145	0.188222184
1	0.961	0.936	0.996	0.958	0.737	0.271	0.149	0.128	0.129	0.992	0.964	1.088	0.872	0.721	0.485	0.265	0.194	0.149	0.132	0.999	0.984	0.994	0.943	0.745	0.531	0.194	0.095	0.105	0.098	0.999576611	1.005386681	1.013489133	1.087418215	1.050327323	0.866484868	0.537429006	0.207520631	0.227167076	0.196725099	0.99770801	0.960599377	0.9658958	0.928272958	0.866180361	0.547469054	0.281899697	0.173150496	0.131347002	0.119472184
1	0.859	0.967	0.874	0.697	0.513	0.244	0.168	0.177	0.137	0.992	1.115	1.099	0.852	0.646	0.46	0.36	0.389	0.227	0.402	0.999	0.934	1.034	0.869	0.766	0.455	0.399	0.157	0.097	0.093	0.999576611	1.025743824	0.932117705	1.011161072	0.974741608	0.900684868	0.887600435	0.85839206	0.691867076	0.81285367	0.99770801	0.942266044	0.991729134	0.764939624	0.701180361	0.450802387	0.264399697	0.17648383	0.115513669	0.136138851
1	0.986	1.029	1.083	0.906	0.381	0.195	0.088	0.066	0.092	0.992	0.856	0.973	0.837	0.623	0.608	0.375	0.404	0.189	0.562	0.999	1.012	1.025	0.97	0.805	0.588	0.365	0.278	0.213	0.206	0.999576611	1.069553348	1.100689133	1.082351548	1.012360656	0.910684868	0.800695673	0.633153965	0.586867076	0.618091765	0.99770801	1.022266044	0.978673578	0.979939624	0.848958139	0.694135721	0.52023303	0.298150496	0.181347002	0.156138851
1	0.931	0.923	0.915	0.867	0.785	0.579	0.506	0.394	0.362	0.992	0.956	0.893	0.793	0.773	0.694	0.549	0.45	0.353	0.395	0.999	0.946	0.913	0.854	0.723	0.504	0.382	0.32	0.268	0.236	0.999576611	1.004489245	1.028637851	0.992159241	1.014796554	0.909082304	0.803772596	0.759307811	0.639559384	0.632771252	0.99770801	0.996599377	0.9088958	0.828272958	0.726180361	0.575469054	0.464899697	0.338150496	0.285347002	0.279472184
1	0.853	0.865	0.978	0.853	0.728	0.896	0.662	0.39	0.331	0.992	0.857	0.988	0.915	0.903	0.781	0.768	0.701	0.493	0.638	0.999	0.827	0.81	0.771	0.753	0.55	0.402	0.313	0.24	0.216	0.999576611	0.982596826	1.005471742	1.020902273	1.052505584	1.021989216	1.006202919	0.988298892	0.846867076	0.922512055	0.99770801	0.876187612	0.902072271	0.847537664	0.843680361	0.722616113	0.683076168	0.495356379	0.317376414	0.296089831
1	0.679	0.791	0.761	0.853	0.896	0.849	0.929	1.032	0.879	0.992	1.07	1.295	0.906	0.901	0.702	0.643	0.621	0.445	0.658	0.999	0.914	0.913	0.836	0.778	0.652	0.704	0.751	0.708	0.656	0.999576611	1.043538855	1.053732612	1.036844302	1.246201236	1.16264139	1.37294205	1.298951066	1.097301859	1.125772925	0.99770801	0.894488266	0.930673578	0.789161847	0.753958139	0.668913498	0.737344141	0.604261607	0.461791446	0.358916628
1	0.994	1.035	1.106	1.008	0.706	0.33	0.121	0.103	0.108	0.992	0.977	0.949	0.854	0.715	0.528	0.316	0.148	0.11	0.08	0.999	0.998	0.978	0.911	0.731	0.472	0.234	0.111	0.085	0.086	0.999576611	0.992633516	1.008220779	1.018828342	0.943964032	0.775494995	0.588649259	0.557225695	0.521867076	0.426171934	0.99770801	0.977373571	0.972669994	0.891821345	0.752470684	0.534888409	0.276738407	0.115892432	0.083927647	0.074472184
1	0.823	0.826	0.882	0.857	0.809	0.705	0.496	0.331	0.299	0.992	0.853	0.967	0.902	0.928	0.752	0.727	0.688	0.509	0.611	0.999	0.837	0.752	0.789	0.763	0.572	0.386	0.309	0.243	0.222	0.999576611	0.970315252	0.972260562	1.038589643	1.035455894	1.025684868	0.982886149	0.96739206	0.852581362	0.866139384	0.99770801	0.846985516	0.874113622	0.799510582	0.769249668	0.655488856	0.598335341	0.428398021	0.33822819	0.32793753
1	0.799	0.885	0.996	0.903	0.755	0.518	0.365	0.349	0.401	0.992	0.976	1.443	1.327	1.133	0.933	0.745	0.664	0.259	0.297	0.999	0.978	1.001	0.957	0.854	0.673	0.541	0.376	0.35	0.351	0.999576611	0.974553348	1.224022467	0.944018215	1.054027323	0.907351535	0.624029006	0.554820631	0.381867076	0.288091765	0.99770801	0.973099377	0.9733958	0.960772958	0.803680361	0.687469054	0.494399697	0.423150496	0.461347002	0.374472184
1	0.822	0.876	0.965	0.878	0.815	0.717	0.768	0.911	0.753	0.992	1.011	1.301	1.269	1.163	0.982	0.837	0.788	0.554	0.705	0.999	0.994	1.033	0.999	0.915	0.734	0.647	0.598	0.707	0.72	0.999576611	1.004403535	1.072149808	1.049748552	1.054139682	1.018662396	0.867512152	0.941899283	0.794900784	0.712211615	0.99770801	0.973429566	0.991210266	0.961417612	0.874608034	0.740330689	0.669855672	0.70066622	0.788799832	0.761484763
1	0.876	0.919	1.042	0.889	0.699	0.416	0.205	0.114	0.112	0.992	1.047	1.429	1.307	1.197	0.946	0.768	0.541	0.177	0.14	0.999	1.048	1.033	0.997	0.869	0.656	0.503	0.252	0.104	0.098	0.999576611	0.949315252	1.024760562	1.070303929	1.011313037	0.881470583	0.681100435	0.550749203	0.261438505	0.191567956	0.99770801	0.937003871	0.9258958	0.88518307	0.755899462	0.591907256	0.360888461	0.212476339	0.10926835	0.094135105
1	1.219	1.163	0.92	0.512	0.377	0.16	0.099	0.101	0.103	0.992	0.962	0.772	0.681	0.471	0.347	0.256	0.167	0.148	0.113	0.999	1.056	0.912	0.737	0.372	0.194	0.103	0.078	0.084	0.086	0.999576611	0.992886681	0.963189133	0.889018215	0.766527323	0.673184868	0.694029006	0.632320631	0.534367076	0.536425099	0.99770801	1.029422906	0.937072271	0.810920017	0.511768596	0.342174936	0.199252638	0.125503437	0.104876414	0.095354537
1	0.903	0.92	0.922	0.778	0.503	0.154	0.081	0.07	0.075	0.992	0.958	0.93	0.77	0.544	0.322	0.175	0.111	0.099	0.068	0.999	0.972	0.973	0.86	0.655	0.34	0.115	0.064	0.059	0.065	0.999576611	0.973113954	0.975916406	0.901575033	0.729709141	0.513696232	0.309938097	0.227718359	0.247207985	0.236652371	0.99770801	0.980988146	0.956187377	0.856307515	0.629603687	0.388343784	0.185031446	0.098344881	0.063895598	0.054472184
1	0.994	0.969	1.014	1.015	0.973	0.818	0.7	0.555	0.472	0.992	0.97	1.129	0.909	0.825	0.7	0.614	0.531	0.342	0.404	0.999	0.951	0.974	0.919	0.811	0.716	0.631	0.556	0.424	0.393	0.999576611	1.028396885	1.114974848	1.094324337	1.096782425	1.035174664	0.916784108	0.818596142	0.703295648	0.757343466	0.99770801	0.968099377	0.990703493	0.939042189	0.89041113	0.751507515	0.634399697	0.535265881	0.44653931	0.382933722
1	1.063	1.122	1.193	1.678	0.435	0.223	0.123	0.115	0.118	0.992	1.051	0.913	0.899	0.659	0.283	0.187	0.134	0.127	0.1	0.999	1.019	1.023	1.054	0.937	0.458	0.182	0.13	0.101	0.095	0.999576611	1.017886681	0.8773558	0.967351548	0.804027323	0.467351535	0.30736234	0.201487298	0.231867076	0.274758432	0.99770801	1.069820384	0.993127351	1.041836019	0.866248694	0.509284751	0.134010201	0.098634682	0.066589095	0.061340595
1	0.984	1.088	1.083	1.12	0.965	0.739	0.568	0.441	0.317	0.992	0.953	0.943	0.889	0.806	0.676	0.614	0.477	0.311	0.322	0.999	0.987	0.991	0.949	0.836	0.662	0.526	0.463	0.383	0.237	0.999576611	0.978078989	0.986266056	1.015748984	0.9834504	0.898954099	0.75537516	0.726359093	0.629751692	0.492771252	0.99770801	0.981053922	0.93998671	0.90009114	0.843907634	0.722923599	0.588036061	0.480877769	0.399074275	0.218563093
1	0.903	0.962	0.998	1.002	0.898	0.735	0.558	0.32	0.158	0.992	0.948	0.969	0.948	0.877	0.756	0.677	0.538	0.326	0.21	0.999	0.96	0.977	0.908	0.831	0.618	0.464	0.27	0.151	0.109	0.999576611	1.141636681	0.956939133	0.995268215	0.900277323	0.735684868	0.631529006	0.453570631	0.336867076	0.307675099	0.99770801	0.967836219	1.000369485	0.904457168	0.842890887	0.68799537	0.60782075	0.396308391	0.163978581	0.125524816
1	0.973	1.037	1.119	1.037	0.746	0.263	0.113	0.098	0.09	0.992	0.967	0.975	0.892	0.748	0.494	0.243	0.138	0.115	0.077	0.999	0.966	0.992	0.902	0.759	0.444	0.167	0.095	0.078	0.093	0.999576611	0.985079304	0.998127658	1.016210838	0.984150274	0.792877491	0.506098678	0.238837025	0.243444945	0.258248869	0.99770801	0.984661877	0.9940208	0.951397958	0.789930361	0.544656554	0.247524697	0.123150496	0.093534502	0.081659684
1	1.245	1.252	1.186	1.013	0.527	0.245	0.13	0.109	0.113	0.992	1.022	0.797	0.699	0.49	0.326	0.215	0.144	0.124	0.098	0.999	1.038	0.951	0.853	0.538	0.276	0.151	0.1	0.093	0.089	0.999576611	1.02839301	0.998980273	1.03041062	0.93497669	0.685684868	0.511244196	0.331086454	0.306740494	0.277247883	0.99770801	1.034512421	0.945026235	0.827403393	0.594876013	0.352034271	0.182769262	0.126846148	0.097868741	0.081646097
1	0.92	0.965	1.048	1.073	1.052	0.974	0.879	0.856	0.863	0.992	0.954	0.992	0.991	0.974	0.909	0.884	0.846	0.597	0.849	0.999	0.973	1.009	0.98	0.976	0.837	0.847	0.798	0.769	0.759	0.999576611	0.981381616	0.994184068	1.012824293	1.01172631	0.974092973	0.896330019	0.857034814	0.831780246	0.849920033	0.99770801	1.002293398	1.010977864	0.981983392	0.964246012	0.870452641	0.890528067	0.837828105	0.816347002	0.770843813
1	1.034	0.949	0.749	0.428	0.336	0.161	0.092	0.08	0.091	0.992	0.943	0.78	0.541	0.367	0.249	0.184	0.135	0.104	0.075	0.999	0.958	0.896	0.664	0.4	0.231	0.129	0.093	0.067	0.071	0.999576611	0.970715628	0.88608387	0.794807689	0.543961533	0.452658553	0.327779006	0.223570631	0.24265655	0.206819835	0.99770801	0.95814175	0.870952298	0.648555444	0.383779231	0.250011427	0.146899697	0.103065751	0.068832878	0.064472184
1	0.904	0.94	1.053	1.046	1.02	0.921	0.902	0.781	0.627	0.992	0.967	1.104	1.085	1.024	0.931	0.822	0.854	0.554	0.701	0.999	0.953	0.963	0.911	0.921	0.834	0.792	0.745	0.668	0.511	0.999576611	1.014597207	1.034294397	1.022307689	1.10592206	1.015369079	0.928581638	0.963110105	0.940788129	0.668635625	0.99770801	0.985127679	0.965518442	0.912895599	0.895519984	0.819733205	0.865767622	0.877584459	0.794460209	0.369283505
1	0.773	0.829	1.066	1.669	2.735	4.265	3.055	0.449	0.246	0.992	1.146	1.043	1.157	1.213	1.428	2.655	4.064	1.049	0.362	0.999	0.963	0.998	1.169	1.703	2.809	3.784	3.243	0.518	0.289	0.999576611	1.050743824	1.124974848	1.171875358	1.257598751	1.231399154	1.275457578	1.371249203	0.914724219	0.872139384	0.99770801	0.920599377	0.8158958	0.823272958	0.936180361	1.282469054	1.506899697	1.173150496	0.246347002	0.154472184
1	1.058	1.124	1.177	1.098	0.778	0.329	0.128	0.096	0.101	0.992	0.951	0.971	0.906	0.725	0.561	0.318	0.141	0.105	0.061	0.999	1.016	1.044	0.991	0.899	0.697	0.426	0.166	0.106	0.081	0.999576611	1.000239622	1.025983251	1.059312333	0.968968499	0.685508398	0.403911359	0.156761808	0.181396488	0.158660393	0.99770801	1.021963013	1.011804891	0.938272958	0.781180361	0.537469054	0.283717879	0.122695951	0.079983366	0.073108548
1	0.902	0.985	1.088	0.985	0.854	0.639	0.35	0.172	0.11	0.992	0.979	1.045	1.098	1.133	1.085	1	0.611	0.197	0.112	0.999	0.943	0.971	0.932	0.908	0.726	0.572	0.345	0.155	0.089	0.999576611	0.993264657	1.02724334	1.027906554	1.032038881	1.026133149	0.901173235	1.137425781	1.172079893	1.661661451	0.99770801	0.913911165	0.917728202	0.842949503	0.780326443	0.630117765	0.577581439	0.349417619	0.133971393	0.067332116
1	0.926	0.958	1.012	0.975	0.788	0.43	0.216	0.114	0.098	0.992	0.978	0.992	0.972	0.907	0.774	0.65	0.464	0.197	0.107	0.999	0.977	1.004	0.955	0.879	0.733	0.61	0.4	0.169	0.086	0.999576611	0.988292086	0.970689133	0.966720918	0.924838134	0.841495679	0.73281279	0.564009821	0.283758968	0.186425099	0.99770801	0.986313663	1.008752943	0.937558672	0.804037504	0.66318334	0.404042554	0.226007639	0.145632716	0.11518647
1	0.921	0.963	1.037	0.989	0.766	0.353	0.111	0.081	0.087	0.992	0.951	0.925	0.8	0.558	0.392	0.257	0.129	0.098	0.063	0.999	0.968	1.003	0.964	0.89	0.626	0.347	0.12	0.075	0.074	0.999576611	0.983463604	0.979919903	1.014210523	0.956335015	0.752800253	0.421721314	0.144628324	0.143020922	0.126425099	0.99770801	1.005144832	0.990532164	0.96809114	0.876089452	0.645196327	0.369717879	0.13078686	0.071437911	0.062017638
1	0.986	0.888	0.597	0.283	0.277	0.1	0.064	0.079	0.093	0.992	0.944	0.851	0.56	0.393	0.284	0.22	0.158	0.14	0.109	0.999	1.048	1.031	0.671	0.319	0.175	0.102	0.079	0.082	0.087	0.999576611	1.047886681	0.9573558	0.730684882	0.457360656	0.360684868	0.230695673	0.181487298	0.201867076	0.184758432	0.99770801	1.037474377	0.8633958	0.542335458	0.310867861	0.219031554	0.133774697	0.097837996	0.084784502	0.087909684
1	0.836	0.877	0.997	0.861	0.731	0.536	0.349	0.238	0.186	0.992	0.981	1.235	1.215	1.047	0.808	0.599	0.412	0.218	0.199	0.999	1.027	1.046	0.987	0.853	0.59	0.418	0.263	0.197	0.142	0.999576611	0.991810801	0.9828247	0.990822356	0.982190366	0.927669488	0.763991266	0.800757869	0.671076467	0.62433301	0.99770801	0.882055688	0.825070558	0.742787521	0.640403662	0.49965352	0.367093872	0.244606807	0.17251205	0.135200339
1	0.992	1.009	1.055	1.058	0.966	0.779	0.687	0.646	0.599	0.992	0.962	0.986	0.95	0.881	0.762	0.748	0.664	0.513	0.649	0.999	1.005	1.04	0.959	0.869	0.754	0.632	0.592	0.585	0.533	0.999576611	0.990324666	1.000193859	1.004683057	0.983910075	0.941365887	0.771945156	0.802255666	0.745467476	0.690691611	0.99770801	0.991468083	0.991652978	0.948609417	0.888986017	0.761293899	0.670422277	0.608548707	0.53758059	0.48414972
1	0.909	0.95	0.703	0.613	0.44	0.27	0.2	0.204	0.173	0.992	0.961	0.943	0.802	0.553	0.403	0.35	0.319	0.174	0.377	0.999	0.87	0.862	0.698	0.564	0.326	0.223	0.15	0.11	0.121	0.999576611	0.993795772	0.963870952	0.847200033	0.757209141	0.636139414	0.457210824	0.356638813	0.303230713	0.264606917	0.99770801	1.001224377	0.9227708	0.812647958	0.672430361	0.444344054	0.274399697	0.225650496	0.176972002	0.185722184
1	0.925	0.962	1.03	1.036	0.952	0.775	0.671	0.519	0.507	0.992	0.982	1.019	1.008	0.938	0.88	0.777	0.673	0.399	0.505	0.999	0.98	1.015	0.971	0.928	0.785	0.709	0.616	0.51	0.493	0.999576611	1.040522993	1.109022038	1.046463356	1.100092897	0.998936063	0.717129885	0.763645854	0.562126596	0.450113623	0.99770801	1.002139847	1.00205768	0.998912644	0.939143808	0.838630934	0.78396236	0.700474256	0.545850918	0.533075317
1	0.918	0.95	0.994	1.025	1.011	0.906	0.782	0.603	0.454	0.992	0.94	0.983	0.973	0.941	0.86	0.835	0.768	0.534	0.609	0.999	0.948	0.997	0.943	0.927	0.803	0.764	0.707	0.616	0.461	0.999576611	0.979658334	0.997946351	1.014018215	1.004512887	0.95311269	0.803687799	0.834020106	0.664294898	0.516254495	0.99770801	0.98845652	1.055181515	0.970415815	0.949037504	0.82818334	0.826185411	0.691721925	0.504918431	0.364472184
1	0.96	0.886	0.945	0.917	0.912	0.719	0.608	0.595	0.591	0.992	0.961	0.933	0.912	0.733	0.678	0.55	0.449	0.409	0.607	0.999	1.083	0.898	0.819	0.733	0.689	0.524	0.473	0.648	0.759	0.999576611	0.942886681	0.924260562	1.036161072	0.99117018	1.032827725	0.477124244	0.780773012	0.808295648	0.804996527	0.99770801	0.860599377	0.7758958	0.373272958	0.311180361	0.217469054	0.156899697	0.103150496	0.091347002	0.079472184
1	0.886	0.906	0.991	1.003	0.74	0.197	0.104	0.093	0.102	0.992	0.913	0.991	0.961	1.002	0.651	0.23	0.171	0.158	0.112	0.999	1.019	1.027	0.933	0.856	0.586	0.18	0.086	0.07	0.083	0.999576611	1.010686681	0.971889133	0.939618215	0.892427323	0.715084868	0.357229006	0.182420631	0.202467076	0.205225099	0.99770801	0.964885091	0.951610086	0.803272958	0.84975179	0.530326197	0.125471126	0.078864782	0.077061288	0.07518647
1	0.893	0.886	0.938	0.947	0.982	0.752	0.464	0.371	0.409	0.992	0.93	0.997	0.956	0.933	0.834	0.644	0.412	0.248	0.281	0.999	0.937	0.954	0.893	0.889	0.753	0.594	0.397	0.329	0.32	0.999576611	0.976011681	0.951314133	0.954955715	0.979027323	0.880997368	0.586841506	0.458258131	0.368742076	0.388925099	0.99770801	0.947885561	0.958181985	0.900559142	0.912101414	0.843817738	0.781422723	0.596768917	0.503156212	0.480393237
1	0.922	0.956	1.012	1.012	0.913	0.709	0.455	0.234	0.143	0.992	0.986	0.997	0.988	0.905	0.784	0.64	0.492	0.251	0.182	0.999	0.981	1.006	0.969	0.891	0.686	0.532	0.328	0.171	0.125	0.999576611	0.971132754	0.985689133	0.986269524	0.959027323	0.863433559	0.746280315	0.615318014	0.418856605	0.246425099	0.99770801	0.989386544	0.987304251	0.959923975	0.883073945	0.74843932	0.637189212	0.393197445	0.142317268	0.100199883
1	0.919	0.893	0.801	0.76	0.65	0.393	0.32	0.229	0.223	0.992	0.929	0.977	0.925	0.869	0.566	0.23	0.127	0.103	0.069	0.999	0.929	0.93	0.866	0.799	0.552	0.2	0.121	0.084	0.087	0.999576611	1.001228027	1.033341377	1.013248984	0.974299759	0.649643202	0.222811058	0.140061016	0.160528935	0.192202342	0.99770801	0.961081611	0.962570927	0.887816105	0.785241275	0.581301541	0.24664589	0.125993136	0.092768322	0.075893504
1	0.933	0.977	1.07	0.964	0.84	0.725	0.6	0.359	0.211	0.992	1.039	0.994	1.002	0.904	0.808	0.732	0.572	0.244	0.147	0.999	0.968	1.006	0.97	0.872	0.745	0.694	0.647	0.522	0.331	0.999576611	1.027886681	0.985689133	1.034018215	0.949027323	0.825684868	0.824029006	0.559820631	0.321867076	0.131425099	0.99770801	0.920599377	0.9558958	0.996606291	0.891180361	0.710802387	0.793566364	0.57648383	0.214680335	0.079472184
1	1.052	1.095	1.125	1.148	0.987	0.677	0.378	0.188	0.146	0.992	1.02	0.931	0.887	0.761	0.635	0.506	0.347	0.173	0.126	0.999	0.994	1.007	0.967	0.827	0.626	0.469	0.31	0.143	0.109	0.999576611	1.000035118	0.991548508	1.035541652	0.955589823	0.785059868	0.636919631	0.603531569	0.416203014	0.262909474	0.99770801	1.00096877	0.968560708	0.934381137	0.848027327	0.685094384	0.503007876	0.274707225	0.136347002	0.107546063
1	1.23	1.153	1.145	1.152	0.835	0.533	0.251	0.13	0.098	0.992	1.048	0.821	0.794	0.705	0.584	0.467	0.276	0.13	0.074	0.999	1.063	1.046	0.952	0.748	0.489	0.365	0.208	0.098	0.074	0.999576611	1.293795772	1.364628527	1.412048518	1.290542474	0.741593959	0.683271431	0.434820631	0.254291319	0.195970553	0.99770801	1.074529725	1.016642069	1.048049077	0.865110709	0.676498905	0.514859896	0.261334576	0.109431579	0.081387607
1	0.905	0.936	0.98	1.001	0.93	0.787	0.628	0.367	0.168	0.992	0.958	0.986	0.983	0.926	0.842	0.744	0.654	0.384	0.282	0.999	0.973	1.01	0.952	0.911	0.732	0.634	0.462	0.265	0.134	0.999576611	0.981986681	1.008089133	1.034118215	1.039827323	0.948884868	0.756629006	0.627720631	0.400467076	0.219125099	0.99770801	0.986681851	0.989864873	0.96224203	0.898551495	0.782159775	0.748961553	0.520985548	0.228151126	0.12024538
1	0.926	0.936	0.936	0.883	0.736	0.48	0.274	0.205	0.182	0.992	1.026	0.997	0.966	0.845	0.615	0.449	0.293	0.185	0.185	0.999	0.993	1.013	0.928	0.781	0.477	0.288	0.214	0.16	0.182	0.999576611	0.985386681	0.938189133	0.941518215	0.866527323	0.763184868	0.636529006	0.522320631	0.476867076	0.361425099	0.99770801	0.994830146	0.977049647	0.914426804	0.801180361	0.639776746	0.342668928	0.253535112	0.196731617	0.179856799
1	0.952	0.984	1.029	0.956	0.637	0.221	0.113	0.096	0.101	0.992	0.986	0.972	0.917	0.733	0.451	0.224	0.144	0.119	0.087	0.999	0.986	1.014	0.949	0.807	0.453	0.166	0.1	0.088	0.093	0.999576611	1.014039563	1.00791971	1.022865333	0.960105017	0.679068327	0.315181889	0.15820409	0.177481111	0.151963946	0.99770801	1.008797825	1.014249459	0.9738938	0.847422046	0.564486792	0.268762225	0.15892655	0.109390239	0.097360211
1	0.924	0.957	1.005	0.971	0.898	0.654	0.43	0.287	0.156	0.992	0.934	0.985	0.917	0.813	0.633	0.418	0.271	0.169	0.152	0.999	0.982	0.97	0.949	0.857	0.652	0.525	0.391	0.262	0.124	0.999576611	1.026044576	0.990425975	0.98086032	0.934290481	0.765684868	0.552713217	0.364031158	0.328709182	0.305898783	0.99770801	0.996224377	1.0183958	0.987022958	0.863055361	0.645594054	0.378774697	0.200650496	0.169472002	0.150097184
1	0.963	1.001	1.085	1.043	0.942	0.671	0.484	0.309	0.258	0.992	0.995	0.942	0.93	0.815	0.698	0.541	0.397	0.189	0.116	0.999	0.968	0.985	0.941	0.861	0.685	0.525	0.355	0.185	0.099	0.999576611	0.936657173	0.926508805	0.965657559	0.893371585	0.785848803	0.58452081	0.493345222	0.260227732	0.169130017	0.99770801	1.016645889	0.972620607	0.946373733	0.894455555	0.796073705	0.650504348	0.460902434	0.295823746	0.232572959
1	0.975	0.853	0.596	0.344	0.244	0.092	0.061	0.071	0.08	0.992	0.964	0.762	0.429	0.283	0.173	0.132	0.095	0.093	0.058	0.999	0.961	0.831	0.511	0.298	0.134	0.057	0.05	0.057	0.066	0.999576611	0.987943591	0.938160678	0.799075125	0.564482607	0.398440966	0.281557462	0.232462908	0.261923987	0.264010464	0.99770801	0.943105329	0.805931515	0.583213434	0.381120837	0.204939292	0.096887792	0.075668353	0.061347002	0.059472184
1	1.026	1.044	1.048	1.1	0.962	0.773	0.489	0.271	0.246	0.992	0.974	0.903	0.877	0.788	0.663	0.518	0.409	0.262	0.274	0.999	0.984	0.954	0.922	0.781	0.609	0.486	0.374	0.263	0.244	0.999576611	1.002129105	1.006598224	0.992654579	0.940087929	0.78280608	0.622059309	0.601638813	0.463988288	0.378849341	0.99770801	1.037266044	0.993276753	1.008987244	0.869037504	0.704850006	0.601661602	0.468388592	0.34396605	0.282805517
1	0.979	1.015	1.035	0.862	0.329	0.12	0.064	0.073	0.088	0.992	0.971	0.933	0.815	0.483	0.208	0.132	0.091	0.097	0.065	0.999	0.991	1.011	0.934	0.653	0.191	0.08	0.055	0.06	0.074	0.999576611	0.990773778	0.998060101	1.018244021	0.910882161	0.56883003	0.34614191	0.222707728	0.209754173	0.193279937	0.99770801	0.985162903	0.9758958	0.912400011	0.663997993	0.291159633	0.143744987	0.105432259	0.085474055	0.081317473
1	0.907	0.901	0.96	0.964	0.8	0.515	0.197	0.159	0.126	0.992	0.939	0.948	0.92	0.846	0.696	0.504	0.302	0.161	0.127	0.999	0.953	1.007	0.947	0.859	0.642	0.475	0.183	0.112	0.094	0.999576611	1.003769034	1.086865604	1.048724097	0.977556735	0.815978986	0.575793712	0.329820631	0.318337665	0.287307452	0.99770801	1.010599377	1.0758958	1.003272958	0.841180361	0.667469054	0.386899697	0.193150496	0.161347002	0.109472184
1	0.791	0.849	0.712	0.42	0.283	0.117	0.067	0.083	0.094	0.992	0.868	0.713	0.399	0.267	0.154	0.122	0.084	0.09	0.074	0.999	0.958	0.802	0.602	0.373	0.181	0.09	0.074	0.069	0.076	0.999576611	0.977648586	0.921641514	0.765327739	0.489503513	0.285208678	0.163195673	0.069225393	0.113295648	0.110591765	0.99770801	0.868277948	0.7308958	0.518094386	0.320644647	0.201219054	0.100649697	0.073864782	0.053132716	0.062329327
1	0.89	0.942	1.009	1.003	1.117	1.162	1.415	1.701	1.368	0.992	0.944	1.085	1.061	1.024	1.084	1.039	1.454	1.398	2.177	0.999	0.975	1.035	0.942	0.903	0.795	0.92	1.265	1.765	1.635	0.999576611	0.980886681	1.031689133	1.043518215	1.071527323	1.359184868	1.148529006	2.726320631	2.376367076	1.872425099	0.99770801	0.947947862	0.978471558	0.930242655	0.98277127	1.036181175	1.293793636	1.659665648	1.94483185	2.140608548
1	0.914	0.964	1.008	0.9	0.531	0.129	0.078	0.074	0.091	0.992	0.939	0.999	0.962	0.82	0.4	0.182	0.129	0.108	0.081	0.999	0.978	1.014	0.944	0.815	0.464	0.122	0.08	0.072	0.079	0.999576611	0.978245533	0.976406837	0.959377067	0.969027323	0.717479127	0.23974671	0.123935464	0.158661335	0.161425099	0.99770801	0.983581268	0.991959237	0.93851855	0.788280733	0.453178134	0.143508884	0.102923491	0.078856296	0.076981478
1	1.266	1.273	1.113	0.711	0.438	0.284	0.164	0.134	0.129	0.992	1.201	0.783	0.732	0.498	0.328	0.245	0.149	0.139	0.122	0.999	1.003	0.931	0.802	0.406	0.205	0.114	0.093	0.084	0.076	0.999576611	0.982886681	1.013189133	0.994018215	0.994027323	0.943184868	0.829029006	0.787320631	0.686867076	0.711425099	0.99770801	1.300599377	0.9233958	0.810772958	0.483680361	0.324969054	0.204399697	0.168150496	0.146347002	0.121972184
1	0.996	0.948	0.907	0.905	0.739	0.503	0.304	0.191	0.187	0.992	0.976	0.938	0.866	0.762	0.546	0.417	0.284	0.182	0.134	0.999	1.032	1.032	0.958	0.761	0.501	0.323	0.227	0.144	0.131	0.999576611	1.029386681	1.0568558	1.055184882	1.087943989	1.016101535	0.937529006	0.943570631	0.831367076	0.766758432	0.99770801	0.969661877	0.9449583	0.939679208	0.887586611	0.747547179	0.522055947	0.262291121	0.169550127	0.138534684
1	0.968	0.997	1.109	1.398	1.486	1.593	1.173	0.312	0.227	0.992	1.007	1.081	1.038	1.055	1.059	0.848	0.694	0.278	0.229	0.999	0.984	1.048	1.018	1.074	1.103	0.886	0.747	0.358	0.232	0.999576611	1.003511681	1.026939133	1.028018215	0.941027323	0.852684868	0.827404006	0.804070631	0.686367076	0.546800099	0.99770801	1.022661077	1.041106632	1.038890083	0.975944129	0.86827199	0.765832079	0.534542363	0.187907406	0.152670213
1	0.909	1.004	1.025	0.966	0.871	0.716	0.494	0.601	0.643	0.992	1.051	1.038	0.912	0.798	0.618	0.61	0.379	0.414	0.467	0.999	1.09	0.951	0.792	0.633	0.502	0.338	0.289	0.388	0.336	0.999576611	1.034177003	1.019721391	0.975308538	0.968704742	0.799717126	0.54596449	0.636917406	0.548157399	0.514650905	0.99770801	0.97793271	0.9738958	0.903939624	0.838180361	0.687802387	0.616566364	0.473817163	0.533680335	0.536805517
1	1.011	1.061	1.084	0.903	0.391	0.167	0.098	0.092	0.098	0.992	0.987	0.94	0.823	0.513	0.274	0.177	0.122	0.114	0.084	0.999	1.006	1.016	0.952	0.665	0.229	0.1	0.071	0.073	0.077	0.999576611	1.009603948	1.013971866	1.053866412	0.900592788	0.547478037	0.319142858	0.208293117	0.215377513	0.203142366	0.99770801	1.003047357	0.988551859	0.925929017	0.681596518	0.335125113	0.169451717	0.120702516	0.094003061	0.084680262
1	1.163	1.122	0.966	0.669	0.372	0.189	0.125	0.115	0.119	0.992	1.074	0.916	0.774	0.534	0.339	0.259	0.198	0.146	0.137	0.999	0.987	0.939	0.807	0.584	0.292	0.161	0.13	0.116	0.101	0.999576611	1.00160463	1.02709939	1.022351548	0.804283733	0.540556663	0.341977724	0.350718067	0.34096964	0.334886637	0.99770801	0.9986763	0.922434262	0.769042189	0.478872669	0.258238285	0.156899697	0.109688958	0.075193156	0.076010645
1	1.008	1.029	1.054	0.952	0.547	0.162	0.093	0.083	0.095	0.992	0.982	0.933	0.855	0.657	0.371	0.185	0.109	0.102	0.068	0.999	0.986	0.988	0.914	0.718	0.341	0.109	0.07	0.065	0.071	0.999576611	1.01553374	1.007159722	1.023135862	0.924615558	0.63303781	0.279617242	0.134232396	0.168043547	0.164366275	0.99770801	0.992945418	0.97328583	0.910750964	0.72357039	0.427293101	0.174333715	0.103194485	0.071347002	0.064428196
1	1.001	1.001	1.014	1.048	1.103	1.01	0.906	0.768	0.789	0.992	0.949	0.935	0.896	0.843	0.789	0.722	0.68	0.495	0.634	0.999	0.978	0.988	0.929	0.87	0.784	0.77	0.73	0.665	0.578	0.999576611	0.990495376	0.990689133	1.020974737	0.949679497	0.87764139	0.773811615	0.737646718	0.661214902	0.688164229	0.99770801	0.994546745	0.970501064	0.958799274	0.885917203	0.806416422	0.74532075	0.735387338	0.66661016	0.619603763
1	1.136	1.102	0.903	0.546	0.291	0.105	0.055	0.059	0.069	0.992	1.07	0.846	0.614	0.295	0.146	0.09	0.055	0.064	0.025	0.999	1.002	1.009	0.792	0.404	0.161	0.057	0.045	0.054	0.068	0.999576611	0.944553348	0.909022467	0.952351548	0.740693989	0.492351535	0.360695673	0.279820631	0.238533743	0.219758432	0.99770801	0.97845652	0.958752943	0.892558672	0.604037504	0.339611911	0.147613983	0.087436211	0.058489859	0.04518647
1	0.885	0.886	0.837	0.633	0.371	0.161	0.075	0.084	0.091	0.992	0.961	1.01	0.907	0.746	0.439	0.219	0.156	0.122	0.099	0.999	0.965	0.961	0.821	0.557	0.212	0.106	0.068	0.071	0.077	0.999576611	1.023321463	1.010689133	0.963105171	0.871070801	0.51390226	0.32494205	0.191211936	0.210301859	0.202120751	0.99770801	0.963243055	0.943309594	0.832813188	0.615030936	0.369308134	0.191439927	0.117978083	0.088703324	0.079414713
1	0.927	0.998	1.059	1.033	0.878	0.554	0.234	0.155	0.15	0.992	0.981	0.98	0.981	0.993	0.856	0.678	0.377	0.172	0.132	0.999	1.001	1.021	0.966	0.874	0.659	0.463	0.227	0.146	0.113	0.999576611	1.00990281	1.036656875	1.006114989	0.961043452	0.856571965	0.692980619	0.552965793	0.417915463	0.377312195	0.99770801	0.994897623	0.970544923	0.923623835	0.866882116	0.701460282	0.557469872	0.282141724	0.144285598	0.102059903
1	0.838	0.841	0.876	0.599	0.332	0.12	0.069	0.079	0.091	0.992	0.953	1.027	0.779	0.534	0.295	0.184	0.113	0.112	0.082	0.999	0.949	0.877	0.776	0.529	0.247	0.103	0.071	0.068	0.075	0.999576611	0.958135437	0.978624457	0.964515727	0.934524835	0.746058003	0.484526519	0.412631577	0.372115832	0.42630072	0.99770801	0.892240598	0.863987404	0.752471431	0.520913186	0.238385084	0.103082903	0.073875687	0.058255399	0.059472184
1	1.011	0.99	1.051	1.046	1.085	0.934	0.85	0.801	0.574	0.992	0.85	0.991	0.911	1.101	1.052	1.037	0.812	0.613	0.454	0.999	0.94	0.951	0.886	0.78	0.665	0.518	0.493	0.498	0.352	0.999576611	0.990963604	0.930689133	0.906325907	0.864027323	0.874146407	0.770567468	0.797128324	0.768790153	0.739502022	0.99770801	1.150599377	0.9858958	0.973272958	0.931180361	0.837469054	0.756899697	0.743150496	0.581347002	0.439472184
1	1.182	1.098	1.11	1.121	0.918	0.695	0.551	0.485	0.504	0.992	0.939	0.881	0.837	0.802	0.621	0.531	0.465	0.347	0.4	0.999	0.993	0.918	0.909	0.683	0.449	0.394	0.303	0.208	0.179	0.999576611	0.974809758	1.025689133	1.006325907	0.957104246	0.911454099	0.843644391	0.712897554	0.653790153	0.539886637	0.99770801	1.04393271	0.987006912	0.968828513	0.933958139	0.771357943	0.591899697	0.555372719	0.424680335	0.411138851
1	1.004	1.102	1.319	2.599	1.823	0.988	0.374	0.265	0.231	0.992	1.026	1.113	1.007	1.083	0.718	0.495	0.274	0.219	0.212	0.999	1.009	1.044	1.08	1.098	0.647	0.338	0.187	0.152	0.141	0.999576611	1.016956448	1.029758901	1.021867052	0.966411044	0.688533706	0.46478482	0.28743691	0.299483355	0.31380882	0.99770801	1.023599377	1.074229134	1.151606291	2.121513694	1.367469054	0.81523303	0.381150496	0.273013669	0.218805517
1	1.034	0.985	1.03	1.037	0.841	0.345	0.153	0.137	0.137	0.992	1	1.14	0.945	0.799	0.599	0.343	0.218	0.173	0.184	0.999	0.988	0.968	0.916	0.751	0.539	0.257	0.13	0.1	0.106	0.999576611	0.993600967	0.979974848	1.031161072	0.959027323	0.731399154	0.504029006	0.196963489	0.199724219	0.16285367	0.99770801	0.995599377	0.9358958	0.755772958	0.588680361	0.374969054	0.216899697	0.133150496	0.096347002	0.086972184
1	0.948	0.95	0.902	0.497	0.252	0.089	0.051	0.062	0.076	0.992	0.974	0.921	0.744	0.383	0.191	0.124	0.088	0.096	0.063	0.999	0.974	0.989	0.847	0.479	0.177	0.085	0.065	0.063	0.074	0.999576611	0.990049801	0.975547289	0.846181335	0.469311011	0.230294797	0.136865886	0.056451837	0.114172041	0.103588219	0.99770801	0.978275053	0.961436341	0.823624309	0.49055874	0.236063648	0.117386183	0.085772118	0.066347002	0.067093806
1	0.898	0.941	1.007	0.863	0.652	0.365	0.187	0.104	0.101	0.992	1.018	1.233	1.179	1.065	0.796	0.572	0.335	0.152	0.112	0.999	1.008	1.01	0.937	0.766	0.522	0.348	0.182	0.1	0.089	0.999576611	0.976985041	0.986303887	0.999632969	0.934478142	0.783717655	0.516488023	0.33605014	0.234449043	0.221425099	0.99770801	0.982599377	0.9538958	0.879272958	0.713180361	0.513219054	0.313899697	0.159900496	0.083597002	0.073972184
1	0.874	0.893	0.862	0.929	0.896	0.884	0.844	0.824	0.719	0.992	0.945	0.986	0.875	0.808	0.656	0.738	0.68	0.522	0.862	0.999	0.988	0.992	0.907	0.885	0.756	0.702	0.644	0.7	0.645	0.999576611	0.960817715	1.010344306	0.96332856	0.978854909	0.914650386	0.904546248	0.750510287	0.736177421	0.716425099	0.99770801	0.925407069	0.952818877	0.900196035	0.815218823	0.701507515	0.731515082	0.592573573	0.63730854	0.499472184
1	0.877	0.901	0.967	0.92	0.817	0.55	0.299	0.194	0.163	0.992	0.967	0.99	0.845	0.714	0.558	0.422	0.284	0.159	0.129	0.999	0.972	0.938	0.866	0.719	0.539	0.374	0.223	0.162	0.129	0.999576611	0.977886681	0.995568651	1.003536287	0.983786359	0.900323423	0.722673585	0.654820631	0.506626112	0.439105821	0.99770801	0.948728873	0.916075657	0.846762166	0.746540073	0.590058982	0.424669481	0.241100137	0.146167146	0.111882256
1	0.928	1.006	1.074	0.996	0.913	0.718	0.508	0.37	0.186	0.992	0.984	0.985	0.992	0.893	0.777	0.698	0.557	0.279	0.167	0.999	0.962	0.968	0.894	0.902	0.726	0.617	0.475	0.366	0.156	0.999576611	1.032886681	0.980689133	1.009018215	0.869027323	0.740684868	0.579029006	0.379820631	0.356867076	0.296425099	0.99770801	0.984202318	0.95971933	0.92305237	0.869195067	0.747101407	0.680943815	0.508224026	0.381788178	0.147266302
1	0.981	1.067	1.161	1.068	0.973	0.783	0.48	0.203	0.139	0.992	0.94	1.047	1.045	0.951	0.832	0.683	0.543	0.271	0.142	0.999	0.988	1.02	0.991	0.9	0.733	0.629	0.415	0.175	0.092	0.999576611	1.047886681	1.038189133	1.006518215	0.979027323	0.923184868	0.881529006	0.682320631	0.414367076	0.278925099	0.99770801	1.000599377	0.9908958	0.948272958	0.898680361	0.809969054	0.761899697	0.563150496	0.223847002	0.109472184
1	0.846	0.936	1.111	1.001	0.636	0.349	0.209	0.114	0.096	0.992	1.028	1.176	1.273	0.822	0.508	0.335	0.247	0.141	0.102	0.999	0.991	0.993	0.918	0.685	0.42	0.237	0.182	0.104	0.095	0.999576611	0.921458109	0.946403419	0.916161072	0.731884466	0.533542011	0.359743292	0.351963489	0.486867076	0.461425099	0.99770801	0.984322781	0.9258958	0.85263466	0.615542063	0.385447777	0.204665654	0.138788794	0.077729981	0.063727503
1	0.919	0.962	1.009	0.887	0.576	0.173	0.076	0.072	0.079	0.992	0.984	0.973	0.894	0.695	0.438	0.241	0.115	0.107	0.067	0.999	0.972	1.014	0.936	0.781	0.401	0.112	0.07	0.06	0.066	0.999576611	0.963615324	0.960965515	0.97283731	0.924755966	0.732870798	0.428853127	0.1165543	0.133600745	0.108334646	0.99770801	0.970599377	1.0358958	1.023272958	0.891180361	0.587469054	0.286899697	0.203150496	0.121347002	0.109472184
1	0.85	0.853	0.85	0.973	1.336	1.208	1.132	0.935	0.851	0.992	0.907	1.032	0.83	0.763	0.806	0.765	0.68	0.47	0.576	0.999	0.942	0.982	0.911	0.831	0.853	0.79	0.697	0.703	0.617	0.999576611	0.970386681	0.979689133	0.973018215	0.995777323	0.833684868	0.611279006	0.597570631	0.613617076	0.572925099	0.99770801	0.944112891	0.929544449	0.880570255	0.768072253	0.777739324	0.738656454	0.718961307	0.573644299	0.517174887
1	0.823	0.864	0.88	0.908	0.916	0.775	0.597	0.432	0.315	0.992	0.953	1.056	0.978	0.912	0.773	0.671	0.511	0.294	0.278	0.999	0.934	0.965	0.913	0.845	0.612	0.481	0.323	0.257	0.21	0.999576611	1.015930159	1.053297829	1.064018215	1.030114279	0.972206607	0.828159441	0.737429327	0.570127946	0.525990316	0.99770801	0.969260794	0.980108399	0.937485556	0.892952015	0.784358818	0.728789461	0.571142622	0.389890309	0.319905255
1	0.935	0.983	1.047	1.027	0.918	0.643	0.203	0.123	0.12	0.992	0.97	1.016	0.989	0.883	0.682	0.508	0.292	0.132	0.09	0.999	1.014	1.034	0.957	0.873	0.667	0.459	0.145	0.112	0.091	0.999576611	0.990916984	1.024931558	1.049927306	1.014027323	0.924624262	0.810998703	0.494669116	0.208836773	0.204758432	0.99770801	1.001337082	0.985731866	0.949174597	0.855442656	0.707223152	0.539112812	0.197248857	0.10757651	0.085701692
1	1.15	1.208	1.242	1.174	0.921	0.69	0.597	0.493	0.563	0.992	0.985	0.969	0.953	0.815	0.707	0.537	0.531	0.381	0.492	0.999	1.457	1.33	1.588	1.134	0.991	0.842	0.724	0.566	0.543	0.999576611	0.972421565	0.985572854	1.007506587	0.945422672	0.808359287	0.677168541	0.626681096	0.614425216	0.650843703	0.99770801	1.095418218	1.133359569	1.092186001	0.953100651	0.748193692	0.612805494	0.590976583	0.480622364	0.493204068
1	0.887	0.97	1.053	1.148	1.185	1.092	0.987	0.829	0.739	0.992	0.954	1.113	1.122	1.173	1.165	1.043	0.996	0.737	0.909	0.999	0.971	1.021	0.996	1.005	0.925	0.873	0.779	0.734	0.605	0.999576611	0.995920869	1.021757509	0.971411377	0.962061511	0.876753244	0.731892254	0.796102683	0.712038016	0.618177235	0.99770801	1.002788143	1.054544743	1.054774008	1.096674211	1.0070502	1.029352449	0.982343912	0.862518818	0.734403937
1	0.889	0.948	1.031	1.134	1.189	1.13	1.034	0.896	0.862	0.992	0.98	1.092	1.11	1.177	1.148	1.079	1.052	0.717	0.966	0.999	0.963	1.007	0.983	1.007	0.955	0.957	0.9	0.859	0.741	0.999576611	0.976501083	0.998436637	0.985035942	0.961349205	0.997755227	0.814694093	0.894177968	0.784297268	0.739045043	0.99770801	0.973739621	1.067603118	1.03796808	1.100296215	1.021859298	1.078850917	1.019827326	0.892322612	0.818161208
1	0.821	0.706	0.542	0.48	0.322	0.158	0.102	0.098	0.098	0.992	0.975	0.862	0.702	0.427	0.234	0.169	0.124	0.119	0.096	0.999	0.905	0.803	0.665	0.495	0.269	0.17	0.14	0.127	0.138	0.999576611	0.985793658	0.972782157	0.833320541	0.418562206	0.243766264	0.146238309	0.069181096	0.135529867	0.13002975	0.99770801	0.999974377	0.9827708	0.912335458	0.685555361	0.338094054	0.174087197	0.115025496	0.086034502	0.078534684
1	1.149	1.078	1.016	0.764	0.376	0.152	0.096	0.091	0.112	0.992	1.032	0.813	0.651	0.42	0.245	0.174	0.123	0.116	0.097	0.999	1.043	0.987	0.853	0.564	0.299	0.151	0.113	0.101	0.114	0.999576611	1.021220014	1.056641514	1.044970596	0.897836847	0.580208678	0.389981387	0.257201584	0.261628981	0.279282241	0.99770801	1.051775848	0.945601683	0.851508252	0.616768596	0.361880819	0.185134991	0.128444614	0.096052884	0.094472184
1	0.984	1.028	1.1	1.139	1.01	0.974	0.803	0.674	0.771	0.992	0.987	0.924	0.968	1.111	1.006	0.924	0.984	0.769	1.448	0.999	0.988	0.949	0.954	1.005	0.906	0.807	0.745	0.66	0.509	0.999576611	0.990922395	1.037564133	1.128839643	1.232866608	1.037024154	0.805100435	0.971070631	0.869009933	0.82847867	0.99770801	0.995159236	0.972321857	0.950632113	0.929859939	0.862627505	0.844698993	0.67478782	0.542544185	0.469577818
1	0.913	0.897	0.842	0.61	0.34	0.121	0.067	0.073	0.08	0.992	0.923	0.912	0.68	0.484	0.228	0.151	0.103	0.101	0.077	0.999	0.939	0.863	0.716	0.445	0.19	0.074	0.063	0.063	0.072	0.999576611	1.015551351	0.986287936	1.101413425	0.894506365	0.600864509	0.459418228	0.452664943	0.444322166	0.43420953	0.99770801	0.90378715	0.80847222	0.697224923	0.523472938	0.28126818	0.137511051	0.092997658	0.068923421	0.066895765
1	0.911	0.976	1.071	1.065	0.897	0.53	0.188	0.124	0.116	0.992	0.963	0.998	0.978	0.96	0.858	0.659	0.371	0.162	0.116	0.999	0.991	1.011	0.964	0.886	0.661	0.439	0.19	0.12	0.109	0.999576611	0.980386681	1.038189133	1.021518215	0.996527323	0.860684868	0.689029006	0.492320631	0.314367076	0.278925099	0.99770801	0.992439	0.975518442	0.933838996	0.882878474	0.740299243	0.565295923	0.295037289	0.14191304	0.102255203
1	0.879	0.885	0.938	0.933	0.86	0.66	0.47	0.321	0.246	0.992	0.96	1.012	0.943	0.922	0.834	0.685	0.508	0.297	0.325	0.999	0.967	1.022	0.976	0.857	0.694	0.583	0.448	0.311	0.278	0.999576611	1.004136681	1.003189133	1.010268215	1.096527323	0.940059868	0.844029006	0.699195631	0.531242076	0.471425099	0.99770801	0.937178324	0.957474748	0.91669401	0.831180361	0.702469054	0.591110223	0.421834707	0.272925949	0.262893237
1	0.767	0.839	0.856	0.806	0.841	0.782	0.935	1.096	1.449	0.992	1.059	1.253	1.05	0.853	0.734	0.779	0.757	0.513	1.188	0.999	1.014	1.042	0.932	0.831	0.649	0.762	0.831	0.895	0.979	0.999576611	1.067886681	1.105689133	1.119018215	1.152360656	0.940684868	1.040695673	1.021487298	0.99020041	1.779758432	0.99770801	0.892599377	0.8678958	0.775272958	0.705180361	0.635469054	0.578899697	0.607150496	0.603347002	0.699472184
1	0.968	0.945	0.809	0.387	0.311	0.124	0.081	0.086	0.092	0.992	0.942	0.917	0.636	0.323	0.206	0.161	0.113	0.108	0.095	0.999	1.065	0.956	0.709	0.321	0.157	0.075	0.06	0.058	0.072	0.999576611	0.980877335	0.946670442	0.762709804	0.328466575	0.262740943	0.166038352	0.088185117	0.135231562	0.123434444	0.99770801	0.913220736	0.850653082	0.661185579	0.345986186	0.234896238	0.12680261	0.093004865	0.076249915	0.06942364
1	0.909	0.963	1.006	0.935	0.6	0.183	0.092	0.084	0.093	0.992	0.961	0.972	0.932	0.809	0.464	0.211	0.121	0.105	0.069	0.999	0.974	1.004	0.94	0.813	0.432	0.131	0.075	0.067	0.071	0.999576611	0.977154974	0.975750109	0.975420654	0.886161469	0.564160478	0.209760714	0.081893802	0.130342686	0.121425099	0.99770801	0.985599377	1.001665031	0.951734496	0.852334207	0.591315208	0.243822774	0.125842804	0.091347002	0.071779876
1	0.952	0.99	1.048	1.069	0.982	0.8	0.599	0.341	0.184	0.992	0.994	1.011	0.992	0.934	0.834	0.727	0.614	0.303	0.196	0.999	0.99	1.028	0.976	0.91	0.776	0.695	0.573	0.368	0.176	0.999576611	0.945005325	1.040604388	0.959018215	0.914196814	0.818311987	0.714622227	0.578803682	0.45279928	0.339899675	0.99770801	0.990463013	1.01323671	0.970659321	0.936089452	0.84008269	0.799513333	0.650627769	0.395937911	0.201722184
1	0.981	0.935	0.633	0.489	0.361	0.208	0.127	0.124	0.118	0.992	0.846	0.763	0.487	0.343	0.298	0.215	0.164	0.149	0.122	0.999	0.923	0.763	0.479	0.431	0.226	0.142	0.103	0.1	0.091	0.999576611	0.952886681	0.859260562	0.698303929	0.62117018	0.545684868	0.506171863	0.50339206	0.634724219	1.164282241	0.99770801	0.930599377	0.8483958	0.498272958	0.401180361	0.299969054	0.189399697	0.145650496	0.101347002	0.094472184
1	0.992	1.063	1.036	0.8	0.592	0.303	0.187	0.149	0.153	0.992	1.081	0.898	0.577	0.506	0.38	0.253	0.211	0.169	0.152	0.999	1.041	1.041	0.861	0.646	0.439	0.287	0.193	0.168	0.169	0.999576611	0.871636681	0.963189133	0.835268215	0.566527323	0.419434868	0.341529006	0.218570631	0.240617076	0.206425099	0.99770801	0.960599377	1.0133958	0.845772958	0.731180361	0.504969054	0.336899697	0.208150496	0.143847002	0.109472184
1	0.999	0.955	0.993	1.029	0.448	0.172	0.098	0.116	0.109	0.992	1.006	0.881	0.841	0.713	0.53	0.419	0.282	0.235	0.23	0.999	1.056	1.088	0.982	0.763	0.422	0.211	0.139	0.101	0.089	0.999576611	0.984553348	0.924022467	0.794018215	0.620693989	0.500684868	0.390695673	0.244820631	0.261867076	0.241425099	0.99770801	1.016599377	0.9438958	0.875272958	0.767180361	0.491469054	0.342899697	0.157150496	0.103347002	0.093472184
1	1.042	1.034	0.921	0.765	0.481	0.25	0.166	0.148	0.156	0.992	0.919	0.903	0.713	0.493	0.388	0.202	0.237	0.179	0.165	0.999	1.036	0.965	0.837	0.605	0.355	0.185	0.159	0.141	0.142	0.999576611	0.925386681	1.074439133	1.012768215	0.987777323	0.815684868	0.641529006	0.521070631	0.513117076	0.502675099	0.99770801	0.996599377	0.9148958	0.794272958	0.617180361	0.422469054	0.256899697	0.185150496	0.142347002	0.141472184
1	0.915	0.982	0.981	0.959	0.889	0.615	0.435	0.233	0.156	0.992	1.118	1.033	1.149	0.937	0.898	0.761	0.498	0.295	0.216	0.999	1.136	1.141	1.106	1.13	0.929	0.721	0.556	0.468	0.236	0.999576611	1.037886681	1.020689133	1.099018215	1.059027323	0.980684868	0.814029006	0.584820631	0.396867076	0.321425099	0.99770801	1.160599377	1.0858958	1.153272958	1.051180361	0.847469054	0.606899697	0.413150496	0.311347002	0.159472184
1	1.026	1.049	1.017	0.918	0.811	0.573	0.4	0.323	0.261	0.992	0.936	0.863	0.807	0.643	0.488	0.355	0.294	0.179	0.192	0.999	1.009	1.008	0.86	0.685	0.565	0.431	0.299	0.248	0.18	0.999576611	1.007623523	1.052794397	1.008228741	0.986658902	0.87542171	0.692713217	0.621925895	0.598972339	0.636425099	0.99770801	1.080599377	0.9558958	0.943272958	0.751180361	0.562469054	0.396899697	0.278150496	0.206347002	0.164472184
1	1.037	1.072	1.072	1.121	0.975	0.772	0.665	0.561	0.477	0.992	1.008	1.017	0.928	0.907	0.744	0.618	0.489	0.414	0.385	0.999	1.014	1.072	0.989	0.887	0.669	0.577	0.513	0.445	0.37	0.999576611	1.034373167	1.074743187	1.006720918	0.999838134	0.941495679	0.832947925	0.736982794	0.668758968	0.618181855	0.99770801	1.075266044	1.040229134	1.036272958	0.923180361	0.825802387	0.67123303	0.57948383	0.440347002	0.338472184
1	0.866	0.911	0.916	0.92	0.914	0.712	0.688	0.657	0.706	0.992	0.911	0.955	0.939	0.946	0.855	0.88	0.816	0.654	0.824	0.999	1.002	0.978	1.03	0.946	0.886	0.862	0.864	0.762	0.764	0.999576611	0.976220014	0.9773558	1.099018215	0.890693989	0.909018202	0.865695673	0.786487298	0.74020041	0.663091765	0.99770801	0.941313663	0.982324372	0.926130101	0.900466075	0.791754768	0.798328268	0.768864782	0.693489859	0.73018647
1	0.925	0.972	1.005	0.991	0.738	0.588	0.475	0.402	0.4	0.992	0.977	1.045	1.046	0.957	0.77	0.567	0.445	0.325	0.364	0.999	0.97	1.008	0.947	0.858	0.623	0.513	0.421	0.398	0.378	0.999576611	1.007886681	0.995689133	0.979018215	0.924027323	0.798184868	0.561529006	0.492320631	0.501867076	0.573925099	0.99770801	1.01897147	1.02973301	0.946412493	0.874552454	0.65549231	0.524690395	0.478848171	0.42157956	0.369588463
1	0.933	0.954	0.955	0.912	0.821	0.672	0.48	0.367	0.276	0.992	0.97	0.993	1.195	1.388	1.336	1.252	1.029	0.65	0.625	0.999	0.974	0.994	0.932	0.876	0.691	0.614	0.468	0.365	0.234	0.999576611	0.987886681	0.975689133	0.939018215	0.874027323	0.630684868	0.404029006	0.324820631	0.311867076	0.261425099	0.99770801	0.971390075	0.97717487	0.932296214	0.870691989	0.746678356	0.64482993	0.497057473	0.366230723	0.219355905
1	0.929	0.977	1.022	1.021	0.976	0.789	0.685	0.551	0.339	0.992	0.973	1.005	0.969	0.931	0.817	0.735	0.652	0.421	0.426	0.999	0.979	1.024	0.962	0.896	0.736	0.639	0.553	0.433	0.252	0.999576611	1.053600967	1.073546276	1.155446786	1.169741608	1.009970583	0.939029006	0.839106346	0.846867076	0.808567956	0.99770801	0.983724377	0.9883958	0.963585458	0.906180361	0.782781554	0.744087197	0.618462996	0.424472002	0.221034684
1	1.159	1.132	1.001	0.615	0.304	0.141	0.099	0.113	0.116	0.992	0.965	0.681	0.524	0.368	0.253	0.202	0.166	0.135	0.143	0.999	0.974	0.834	0.62	0.373	0.196	0.11	0.087	0.086	0.101	0.999576611	1.02197759	0.935234588	0.833563669	0.607663686	0.463866687	0.358119915	0.28391154	0.301867076	0.319606917	0.99770801	1.068099377	0.9033958	0.740772958	0.491180361	0.282469054	0.151899697	0.125650496	0.106347002	0.099472184
[truncated: 3,913 more rows]
