# Supplementary material for: Deep learning based CETSA feature prediction cross multiple cell lines with latent space representation
Source: Sci Rep. 2024 Jan 22;14:1878. doi: 10.1038/s41598-024-51193-6 (PMC10810365; doi:10.1038/s41598-024-51193-6)
Supplement: Supplementary file 1 — Supplementary Information. [file 41598_2024_51193_MOESM1_ESM.zip › CycleDNN_Codes/CycleDNN_Demo/data/c12345.xlsx]

## Sheet: Sheet1
1	1.011	1.04	1.002	0.666	0.318	0.136	0.083	0.086	0.091	0.992	0.991	0.906	0.777	0.455	0.216	0.154	0.1	0.101	0.067	0.999	0.983	0.986	0.875	0.534	0.185	0.086	0.066	0.068	0.074	0.992	0.991	0.906	0.777	0.455	0.216	0.154	0.1	0.101	0.067	0.999	0.983	0.986	0.875	0.534	0.185	0.086	0.066	0.068	0.074
1	1	0.846	0.741	0.641	0.474	0.255	0.124	0.116	0.13	0.992	0.962	0.812	0.57	0.464	0.283	0.215	0.144	0.145	0.112	0.999	0.983	0.881	0.768	0.608	0.39	0.205	0.123	0.088	0.086	0.992	0.962	0.812	0.57	0.464	0.283	0.215	0.144	0.145	0.112	0.999	0.983	0.881	0.768	0.608	0.39	0.205	0.123	0.088	0.086
1	1.107	1.126	1.152	1.063	0.765	0.324	0.152	0.137	0.144	0.992	1.002	0.912	0.814	0.653	0.494	0.298	0.179	0.137	0.11	0.999	0.989	0.98	0.931	0.715	0.422	0.171	0.1	0.097	0.093	0.992	1.002	0.912	0.814	0.653	0.494	0.298	0.179	0.137	0.11	0.999	0.989	0.98	0.931	0.715	0.422	0.171	0.1	0.097	0.093
1	0.975	0.956	0.839	0.506	0.386	0.21	0.136	0.127	0.135	0.992	0.964	0.907	0.642	0.401	0.263	0.198	0.138	0.116	0.081	0.999	0.993	0.976	0.791	0.482	0.279	0.157	0.123	0.108	0.114	0.992	0.964	0.907	0.642	0.401	0.263	0.198	0.138	0.116	0.081	0.999	0.993	0.976	0.791	0.482	0.279	0.157	0.123	0.108	0.114
1	1.559	0.955	1.173	0.963	0.84	0.56	0.365	0.261	0.211	0.992	0.976	0.818	0.702	0.538	0.313	0.21	0.159	0.139	0.117	0.999	1.033	0.938	0.899	0.683	0.429	0.314	0.223	0.158	0.149	0.992	0.976	0.818	0.702	0.538	0.313	0.21	0.159	0.139	0.117	0.999	1.033	0.938	0.899	0.683	0.429	0.314	0.223	0.158	0.149
1	0.872	0.834	0.857	0.768	0.51	0.281	0.196	0.163	0.152	0.992	1.076	0.913	0.927	0.603	0.378	0.345	0.244	0.189	0.382	0.999	0.993	0.918	0.949	0.713	0.539	0.254	0.283	0.178	0.179	0.992	1.076	0.913	0.927	0.603	0.378	0.345	0.244	0.189	0.382	0.999	0.993	0.918	0.949	0.713	0.539	0.254	0.283	0.178	0.179
1	1.01	1.041	1.042	0.937	0.734	0.426	0.289	0.231	0.206	0.992	1.016	0.913	0.857	0.773	0.648	0.425	0.304	0.179	0.162	0.999	1.058	1.058	0.971	0.786	0.535	0.333	0.213	0.168	0.169	0.992	1.016	0.913	0.857	0.773	0.648	0.425	0.304	0.179	0.162	0.999	1.058	1.058	0.971	0.786	0.535	0.333	0.213	0.168	0.169
1	0.86	0.951	1.008	1.015	0.933	0.834	0.679	0.535	0.479	0.992	0.894	0.915	0.957	0.946	0.854	0.719	0.491	0.366	0.481	0.999	0.968	1.021	0.952	0.922	0.746	0.712	0.539	0.461	0.374	0.992	0.894	0.915	0.957	0.946	0.854	0.719	0.491	0.366	0.481	0.999	0.968	1.021	0.952	0.922	0.746	0.712	0.539	0.461	0.374
1	1.199	1.175	1.133	0.903	0.575	0.315	0.265	0.196	0.216	0.992	1.044	0.865	0.689	0.481	0.378	0.275	0.176	0.194	0.182	0.999	0.974	0.901	0.704	0.454	0.284	0.187	0.124	0.111	0.109	0.992	1.044	0.865	0.689	0.481	0.378	0.275	0.176	0.194	0.182	0.999	0.974	0.901	0.704	0.454	0.284	0.187	0.124	0.111	0.109
1	0.878	0.885	0.845	0.493	0.276	0.114	0.072	0.082	0.089	0.992	0.971	1.022	0.922	0.573	0.273	0.172	0.124	0.113	0.086	0.999	0.965	0.988	0.874	0.538	0.181	0.079	0.06	0.065	0.071	0.992	0.971	1.022	0.922	0.573	0.273	0.172	0.124	0.113	0.086	0.999	0.965	0.988	0.874	0.538	0.181	0.079	0.06	0.065	0.071
1	1.007	1	1.025	1.008	0.795	0.436	0.228	0.169	0.157	0.992	1.014	0.951	0.863	0.691	0.494	0.329	0.23	0.145	0.112	0.999	0.994	0.974	0.918	0.743	0.487	0.29	0.163	0.122	0.114	0.992	1.014	0.951	0.863	0.691	0.494	0.329	0.23	0.145	0.112	0.999	0.994	0.974	0.918	0.743	0.487	0.29	0.163	0.122	0.114
1	0.95	0.948	0.944	0.872	0.662	0.301	0.147	0.126	0.113	0.992	0.962	0.947	0.911	0.786	0.551	0.32	0.198	0.142	0.104	0.999	1.004	1.023	0.971	0.865	0.649	0.392	0.219	0.124	0.117	0.992	0.962	0.947	0.911	0.786	0.551	0.32	0.198	0.142	0.104	0.999	1.004	1.023	0.971	0.865	0.649	0.392	0.219	0.124	0.117
1	1.104	0.994	0.862	0.676	0.342	0.151	0.107	0.108	0.114	0.992	0.998	0.744	0.556	0.39	0.295	0.233	0.176	0.144	0.131	0.999	0.96	0.826	0.607	0.395	0.2	0.093	0.08	0.078	0.081	0.992	0.998	0.744	0.556	0.39	0.295	0.233	0.176	0.144	0.131	0.999	0.96	0.826	0.607	0.395	0.2	0.093	0.08	0.078	0.081
1	1.247	1.235	1.168	1.028	0.397	0.178	0.105	0.096	0.106	0.992	1.025	0.784	0.692	0.48	0.261	0.18	0.127	0.131	0.078	0.999	1.063	1.014	0.966	0.625	0.236	0.111	0.08	0.075	0.08	0.992	1.025	0.784	0.692	0.48	0.261	0.18	0.127	0.131	0.078	0.999	1.063	1.014	0.966	0.625	0.236	0.111	0.08	0.075	0.08
1	0.861	0.769	0.569	0.357	0.236	0.102	0.069	0.08	0.098	0.992	0.994	0.893	0.572	0.384	0.253	0.171	0.128	0.125	0.102	0.999	0.968	0.726	0.389	0.291	0.139	0.074	0.063	0.068	0.081	0.992	0.994	0.893	0.572	0.384	0.253	0.171	0.128	0.125	0.102	0.999	0.968	0.726	0.389	0.291	0.139	0.074	0.063	0.068	0.081
1	1.192	1.093	0.912	0.458	0.41	0.246	0.15	0.128	0.131	0.992	1.007	0.91	0.689	0.463	0.338	0.244	0.178	0.152	0.112	0.999	1.025	0.923	0.728	0.353	0.204	0.109	0.082	0.096	0.099	0.992	1.007	0.91	0.689	0.463	0.338	0.244	0.178	0.152	0.112	0.999	1.025	0.923	0.728	0.353	0.204	0.109	0.082	0.096	0.099
1	0.904	0.953	0.931	0.919	0.887	0.824	0.739	0.813	0.781	0.992	0.845	1.02	0.911	0.856	0.725	0.727	0.653	0.629	0.707	0.999	1.036	0.998	0.896	0.73	0.629	0.528	0.526	0.591	0.506	0.992	0.845	1.02	0.911	0.856	0.725	0.727	0.653	0.629	0.707	0.999	1.036	0.998	0.896	0.73	0.629	0.528	0.526	0.591	0.506
1	1.336	1.265	1.031	0.75	0.577	0.329	0.227	0.175	0.19	0.992	1.015	0.837	0.697	0.558	0.502	0.4	0.257	0.198	0.187	0.999	1.013	0.803	0.662	0.423	0.258	0.188	0.152	0.127	0.139	0.992	1.015	0.837	0.697	0.558	0.502	0.4	0.257	0.198	0.187	0.999	1.013	0.803	0.662	0.423	0.258	0.188	0.152	0.127	0.139
1	0.934	0.9	0.823	0.643	0.407	0.225	0.17	0.146	0.148	0.992	1.014	0.922	0.811	0.596	0.459	0.265	0.193	0.197	0.18	0.999	0.996	0.987	0.791	0.589	0.285	0.155	0.113	0.117	0.099	0.992	1.014	0.922	0.811	0.596	0.459	0.265	0.193	0.197	0.18	0.999	0.996	0.987	0.791	0.589	0.285	0.155	0.113	0.117	0.099
1	1.289	1.252	1.1	0.857	0.435	0.211	0.143	0.121	0.123	0.992	1.089	0.799	0.701	0.427	0.251	0.185	0.129	0.124	0.102	0.999	1.077	0.949	0.893	0.497	0.227	0.125	0.096	0.086	0.095	0.992	1.089	0.799	0.701	0.427	0.251	0.185	0.129	0.124	0.102	0.999	1.077	0.949	0.893	0.497	0.227	0.125	0.096	0.086	0.095
1	1.069	0.755	0.723	0.873	0.855	0.745	0.445	0.166	0.186	0.992	0.946	0.823	0.807	0.883	0.878	0.685	0.614	0.189	0.132	0.999	0.983	0.948	0.839	0.713	0.499	0.324	0.313	0.238	0.199	0.992	0.946	0.823	0.807	0.883	0.878	0.685	0.614	0.189	0.132	0.999	0.983	0.948	0.839	0.713	0.499	0.324	0.313	0.238	0.199
1	1.074	1.037	1.037	0.932	0.606	0.3	0.129	0.083	0.087	0.992	0.981	0.985	0.877	0.729	0.502	0.309	0.212	0.16	0.133	0.999	1.017	1.021	0.884	0.719	0.469	0.255	0.166	0.144	0.114	0.992	0.981	0.985	0.877	0.729	0.502	0.309	0.212	0.16	0.133	0.999	1.017	1.021	0.884	0.719	0.469	0.255	0.166	0.144	0.114
1	0.929	0.996	1.056	1.055	0.998	0.83	0.673	0.463	0.25	0.992	0.956	0.989	0.978	0.899	0.797	0.705	0.604	0.387	0.313	0.999	0.978	1.011	0.961	0.901	0.741	0.637	0.533	0.435	0.229	0.992	0.956	0.989	0.978	0.899	0.797	0.705	0.604	0.387	0.313	0.999	0.978	1.011	0.961	0.901	0.741	0.637	0.533	0.435	0.229
1	1.155	1.188	1.064	0.64	0.329	0.147	0.094	0.096	0.095	0.992	0.989	0.784	0.653	0.436	0.285	0.226	0.184	0.155	0.133	0.999	1.001	0.941	0.837	0.466	0.202	0.116	0.081	0.086	0.084	0.992	0.989	0.784	0.653	0.436	0.285	0.226	0.184	0.155	0.133	0.999	1.001	0.941	0.837	0.466	0.202	0.116	0.081	0.086	0.084
1	0.962	0.968	0.966	0.858	0.642	0.31	0.18	0.149	0.146	0.992	0.958	0.857	0.764	0.68	0.457	0.304	0.204	0.151	0.124	0.999	1.013	1.019	0.952	0.835	0.573	0.3	0.186	0.133	0.12	0.992	0.958	0.857	0.764	0.68	0.457	0.304	0.204	0.151	0.124	0.999	1.013	1.019	0.952	0.835	0.573	0.3	0.186	0.133	0.12
1	1.006	1.07	1.07	0.966	0.756	0.425	0.23	0.138	0.151	0.992	0.968	0.919	0.854	0.727	0.554	0.363	0.245	0.167	0.141	0.999	1.019	1.031	0.91	0.793	0.542	0.326	0.149	0.142	0.105	0.992	0.968	0.919	0.854	0.727	0.554	0.363	0.245	0.167	0.141	0.999	1.019	1.031	0.91	0.793	0.542	0.326	0.149	0.142	0.105
1	1.019	0.974	0.736	0.523	0.366	0.154	0.123	0.111	0.122	0.992	1.008	0.901	0.666	0.487	0.321	0.237	0.188	0.18	0.154	0.999	1.037	0.911	0.716	0.448	0.296	0.174	0.138	0.145	0.169	0.992	1.008	0.901	0.666	0.487	0.321	0.237	0.188	0.18	0.154	0.999	1.037	0.911	0.716	0.448	0.296	0.174	0.138	0.145	0.169
1	1.067	0.932	0.953	0.851	0.767	0.617	0.821	0.799	1.406	0.992	1.116	0.943	0.797	0.583	0.458	0.345	0.274	0.189	0.182	0.999	1.056	1.011	0.899	0.64	0.459	0.341	0.373	0.344	0.426	0.992	1.116	0.943	0.797	0.583	0.458	0.345	0.274	0.189	0.182	0.999	1.056	1.011	0.899	0.64	0.459	0.341	0.373	0.344	0.426
1	0.933	0.968	1.02	0.996	0.943	0.856	0.766	0.579	0.603	0.992	0.949	1.017	0.943	0.927	0.833	0.771	0.702	0.565	0.652	0.999	0.938	0.967	0.908	0.879	0.769	0.699	0.704	0.642	0.629	0.992	0.949	1.017	0.943	0.927	0.833	0.771	0.702	0.565	0.652	0.999	0.938	0.967	0.908	0.879	0.769	0.699	0.704	0.642	0.629
1	1.032	1.053	1.127	0.993	0.708	0.504	0.294	0.184	0.173	0.992	0.976	0.881	0.777	0.629	0.432	0.325	0.258	0.177	0.118	0.999	0.982	1.001	0.925	0.721	0.43	0.35	0.248	0.158	0.122	0.992	0.976	0.881	0.777	0.629	0.432	0.325	0.258	0.177	0.118	0.999	0.982	1.001	0.925	0.721	0.43	0.35	0.248	0.158	0.122
1	0.949	0.957	0.961	0.943	0.869	0.717	0.567	0.426	0.434	0.992	1.026	0.943	0.877	0.813	0.708	0.635	0.524	0.319	0.282	0.999	0.956	0.866	0.739	0.662	0.438	0.329	0.301	0.272	0.242	0.992	1.026	0.943	0.877	0.813	0.708	0.635	0.524	0.319	0.282	0.999	0.956	0.866	0.739	0.662	0.438	0.329	0.301	0.272	0.242
1	1.214	1.067	0.604	0.409	0.336	0.184	0.117	0.117	0.114	0.992	0.884	0.418	0.296	0.245	0.149	0.126	0.091	0.1	0.07	0.999	1.018	0.819	0.401	0.305	0.156	0.082	0.072	0.068	0.08	0.992	0.884	0.418	0.296	0.245	0.149	0.126	0.091	0.1	0.07	0.999	1.018	0.819	0.401	0.305	0.156	0.082	0.072	0.068	0.08
1	1.062	0.977	0.897	0.549	0.384	0.214	0.17	0.149	0.145	0.992	0.925	0.85	0.692	0.427	0.257	0.167	0.134	0.119	0.101	0.999	1.01	0.961	0.792	0.473	0.231	0.144	0.108	0.093	0.104	0.992	0.925	0.85	0.692	0.427	0.257	0.167	0.134	0.119	0.101	0.999	1.01	0.961	0.792	0.473	0.231	0.144	0.108	0.093	0.104
1	1.033	0.88	0.678	0.415	0.345	0.136	0.102	0.099	0.09	0.992	0.99	0.815	0.533	0.316	0.193	0.156	0.105	0.116	0.087	0.999	1.112	0.876	0.688	0.375	0.21	0.12	0.099	0.095	0.115	0.992	0.99	0.815	0.533	0.316	0.193	0.156	0.105	0.116	0.087	0.999	1.112	0.876	0.688	0.375	0.21	0.12	0.099	0.095	0.115
1	0.979	0.945	0.903	0.673	0.475	0.215	0.105	0.096	0.096	0.992	1.036	0.833	0.847	0.613	0.568	0.375	0.184	0.119	0.092	0.999	1.004	1.003	0.844	0.774	0.612	0.523	0.486	0.404	0.333	0.992	1.036	0.833	0.847	0.613	0.568	0.375	0.184	0.119	0.092	0.999	1.004	1.003	0.844	0.774	0.612	0.523	0.486	0.404	0.333
1	1.029	1.065	1.038	0.798	0.555	0.29	0.225	0.171	0.156	0.992	1.006	0.743	0.647	0.478	0.303	0.265	0.239	0.179	0.167	0.999	0.868	0.888	0.734	0.573	0.354	0.254	0.158	0.143	0.114	0.992	1.006	0.743	0.647	0.478	0.303	0.265	0.239	0.179	0.167	0.999	0.868	0.888	0.734	0.573	0.354	0.254	0.158	0.143	0.114
1	1.101	1.052	0.95	0.591	0.277	0.11	0.065	0.073	0.083	0.992	0.985	0.817	0.622	0.326	0.17	0.13	0.102	0.105	0.075	0.999	1	0.942	0.779	0.448	0.162	0.075	0.055	0.065	0.072	0.992	0.985	0.817	0.622	0.326	0.17	0.13	0.102	0.105	0.075	0.999	1	0.942	0.779	0.448	0.162	0.075	0.055	0.065	0.072
1	0.849	0.949	1.033	1.083	0.918	0.825	0.751	0.566	0.726	0.992	1.004	1.005	0.957	0.989	0.874	0.773	0.642	0.479	0.536	0.999	1.063	1.088	1.029	0.893	0.709	0.494	0.373	0.228	0.219	0.992	1.004	1.005	0.957	0.989	0.874	0.773	0.642	0.479	0.536	0.999	1.063	1.088	1.029	0.893	0.709	0.494	0.373	0.228	0.219
1	1.113	1.135	1.126	0.936	0.681	0.379	0.265	0.209	0.212	0.992	1.079	0.993	0.693	0.62	0.458	0.282	0.227	0.176	0.142	0.999	1.073	1.163	0.889	0.748	0.549	0.334	0.233	0.213	0.179	0.992	1.079	0.993	0.693	0.62	0.458	0.282	0.227	0.176	0.142	0.999	1.073	1.163	0.889	0.748	0.549	0.334	0.233	0.213	0.179
1	0.999	1.065	1.093	1.133	0.875	0.645	0.275	0.116	0.106	0.992	0.966	0.723	0.737	0.683	0.568	0.495	0.354	0.169	0.082	0.999	0.943	0.928	0.919	0.713	0.519	0.434	0.213	0.088	0.059	0.992	0.966	0.723	0.737	0.683	0.568	0.495	0.354	0.169	0.082	0.999	0.943	0.928	0.919	0.713	0.519	0.434	0.213	0.088	0.059
1	0.979	1.026	1.076	1.067	0.876	0.458	0.131	0.11	0.107	0.992	1.001	0.978	0.914	0.801	0.667	0.432	0.174	0.129	0.088	0.999	0.98	1.028	0.967	0.86	0.656	0.382	0.096	0.08	0.084	0.992	1.001	0.978	0.914	0.801	0.667	0.432	0.174	0.129	0.088	0.999	0.98	1.028	0.967	0.86	0.656	0.382	0.096	0.08	0.084
1	1.049	0.905	0.783	0.723	0.675	0.395	0.155	0.116	0.136	0.992	1.014	0.844	0.758	0.635	0.414	0.295	0.166	0.118	0.113	0.999	1.05	0.95	0.897	0.719	0.518	0.326	0.197	0.098	0.104	0.992	1.014	0.844	0.758	0.635	0.414	0.295	0.166	0.118	0.113	0.999	1.05	0.95	0.897	0.719	0.518	0.326	0.197	0.098	0.104
1	0.942	0.938	0.982	0.766	0.601	0.294	0.089	0.075	0.075	0.992	0.985	0.957	0.898	0.752	0.592	0.391	0.203	0.124	0.081	0.999	0.983	0.978	0.889	0.723	0.519	0.314	0.113	0.078	0.079	0.992	0.985	0.957	0.898	0.752	0.592	0.391	0.203	0.124	0.081	0.999	0.983	0.978	0.889	0.723	0.519	0.314	0.113	0.078	0.079
1	1.059	1.052	1.079	0.917	0.566	0.322	0.225	0.187	0.166	0.992	1.066	0.973	0.852	0.618	0.413	0.28	0.184	0.149	0.117	0.999	0.986	1.015	1.002	0.783	0.472	0.291	0.209	0.211	0.216	0.992	1.066	0.973	0.852	0.618	0.413	0.28	0.184	0.149	0.117	0.999	0.986	1.015	1.002	0.783	0.472	0.291	0.209	0.211	0.216
1	0.928	0.864	0.75	0.645	0.684	0.603	0.512	0.409	0.406	0.992	0.991	0.943	0.942	0.836	0.77	0.733	0.764	0.467	0.692	0.999	1.002	1.01	0.885	0.78	0.579	0.578	0.512	0.453	0.442	0.992	0.991	0.943	0.942	0.836	0.77	0.733	0.764	0.467	0.692	0.999	1.002	1.01	0.885	0.78	0.579	0.578	0.512	0.453	0.442
1	0.889	1.025	1.253	1.193	1.095	1.065	1.235	1.366	1.646	0.992	1.046	1.438	1.487	1.228	1.343	1.515	1.719	1.049	2.962	0.999	0.989	1.045	0.963	1.015	0.881	0.969	1.193	1.82	1.828	0.992	1.046	1.438	1.487	1.228	1.343	1.515	1.719	1.049	2.962	0.999	0.989	1.045	0.963	1.015	0.881	0.969	1.193	1.82	1.828
1	0.931	0.933	0.964	0.81	0.666	0.297	0.133	0.114	0.124	0.992	0.956	0.948	0.856	0.728	0.571	0.332	0.162	0.125	0.087	0.999	0.989	0.974	0.875	0.689	0.531	0.265	0.118	0.102	0.094	0.992	0.956	0.948	0.856	0.728	0.571	0.332	0.162	0.125	0.087	0.999	0.989	0.974	0.875	0.689	0.531	0.265	0.118	0.102	0.094
1	0.971	0.956	0.968	0.877	0.695	0.414	0.253	0.215	0.192	0.992	0.933	0.998	0.878	0.76	0.603	0.457	0.359	0.253	0.247	0.999	1.015	0.992	0.912	0.762	0.558	0.354	0.26	0.235	0.223	0.992	0.933	0.998	0.878	0.76	0.603	0.457	0.359	0.253	0.247	0.999	1.015	0.992	0.912	0.762	0.558	0.354	0.26	0.235	0.223
1	1.094	0.765	0.548	0.448	0.35	0.16	0.11	0.111	0.111	0.992	0.836	0.581	0.413	0.314	0.218	0.181	0.157	0.127	0.115	0.999	0.902	0.702	0.389	0.277	0.133	0.021	0.047	0.061	0.072	0.992	0.836	0.581	0.413	0.314	0.218	0.181	0.157	0.127	0.115	0.999	0.902	0.702	0.389	0.277	0.133	0.021	0.047	0.061	0.072
1	1.139	1.039	1.23	1.073	0.915	0.729	0.678	0.546	0.512	0.992	1.146	0.883	0.977	0.793	0.788	0.635	0.704	0.289	0.402	0.999	1.146	1.101	0.946	0.843	0.662	0.661	0.719	0.481	0.502	0.992	1.146	0.883	0.977	0.793	0.788	0.635	0.704	0.289	0.402	0.999	1.146	1.101	0.946	0.843	0.662	0.661	0.719	0.481	0.502
1	0.917	0.969	0.974	0.894	0.62	0.267	0.153	0.123	0.125	0.992	0.965	1.003	0.965	0.829	0.583	0.32	0.201	0.149	0.1	0.999	0.985	1.003	0.899	0.777	0.476	0.231	0.109	0.098	0.085	0.992	0.965	1.003	0.965	0.829	0.583	0.32	0.201	0.149	0.1	0.999	0.985	1.003	0.899	0.777	0.476	0.231	0.109	0.098	0.085
1	0.929	0.88	0.738	0.553	0.29	0.13	0.085	0.086	0.096	0.992	0.94	0.893	0.713	0.511	0.268	0.173	0.141	0.098	0.077	0.999	0.903	0.838	0.619	0.483	0.229	0.104	0.093	0.078	0.079	0.992	0.94	0.893	0.713	0.511	0.268	0.173	0.141	0.098	0.077	0.999	0.903	0.838	0.619	0.483	0.229	0.104	0.093	0.078	0.079
1	0.977	0.966	0.854	0.815	0.434	0.12	0.064	0.072	0.079	0.992	0.998	0.94	0.659	0.487	0.297	0.157	0.104	0.103	0.072	0.999	0.988	0.918	0.759	0.553	0.251	0.074	0.05	0.057	0.064	0.992	0.998	0.94	0.659	0.487	0.297	0.157	0.104	0.103	0.072	0.999	0.988	0.918	0.759	0.553	0.251	0.074	0.05	0.057	0.064
1	0.915	0.988	1.01	0.827	0.497	0.178	0.086	0.067	0.079	0.992	0.956	0.925	0.851	0.677	0.373	0.177	0.107	0.098	0.059	0.999	0.966	0.965	0.862	0.7	0.325	0.097	0.062	0.061	0.069	0.992	0.956	0.925	0.851	0.677	0.373	0.177	0.107	0.098	0.059	0.999	0.966	0.965	0.862	0.7	0.325	0.097	0.062	0.061	0.069
1	0.979	0.96	0.955	0.764	0.438	0.139	0.081	0.079	0.091	0.992	0.966	0.908	0.818	0.62	0.339	0.175	0.111	0.105	0.079	0.999	0.98	0.986	0.89	0.68	0.302	0.112	0.076	0.069	0.071	0.992	0.966	0.908	0.818	0.62	0.339	0.175	0.111	0.105	0.079	0.999	0.98	0.986	0.89	0.68	0.302	0.112	0.076	0.069	0.071
1	1.049	1.035	1.003	0.873	0.645	0.385	0.235	0.196	0.156	0.992	0.996	0.893	0.847	0.593	0.368	0.255	0.234	0.189	0.132	0.999	0.989	0.96	0.799	0.617	0.355	0.19	0.119	0.11	0.097	0.992	0.996	0.893	0.847	0.593	0.368	0.255	0.234	0.189	0.132	0.999	0.989	0.96	0.799	0.617	0.355	0.19	0.119	0.11	0.097
1	0.904	0.928	0.893	0.62	0.317	0.1	0.065	0.066	0.088	0.992	0.964	0.956	0.836	0.552	0.281	0.169	0.121	0.11	0.081	0.999	0.968	0.989	0.884	0.593	0.224	0.093	0.068	0.07	0.082	0.992	0.964	0.956	0.836	0.552	0.281	0.169	0.121	0.11	0.081	0.999	0.968	0.989	0.884	0.593	0.224	0.093	0.068	0.07	0.082
1	0.795	0.692	0.547	0.554	0.562	0.439	0.379	0.295	0.211	0.992	0.982	1.029	0.825	0.735	0.6	0.505	0.45	0.227	0.252	0.999	0.894	0.895	0.797	0.717	0.602	0.559	0.506	0.383	0.268	0.992	0.982	1.029	0.825	0.735	0.6	0.505	0.45	0.227	0.252	0.999	0.894	0.895	0.797	0.717	0.602	0.559	0.506	0.383	0.268
1	1.167	1.169	1.105	0.983	0.521	0.197	0.131	0.106	0.126	0.992	1.069	0.816	0.703	0.516	0.354	0.279	0.204	0.159	0.128	0.999	1.053	0.969	0.795	0.482	0.301	0.173	0.123	0.105	0.108	0.992	1.069	0.816	0.703	0.516	0.354	0.279	0.204	0.159	0.128	0.999	1.053	0.969	0.795	0.482	0.301	0.173	0.123	0.105	0.108
1	1.013	0.975	0.828	0.501	0.314	0.126	0.069	0.073	0.08	0.992	0.993	0.932	0.588	0.332	0.192	0.137	0.089	0.099	0.067	0.999	0.98	0.908	0.707	0.383	0.181	0.08	0.058	0.058	0.066	0.992	0.993	0.932	0.588	0.332	0.192	0.137	0.089	0.099	0.067	0.999	0.98	0.908	0.707	0.383	0.181	0.08	0.058	0.058	0.066
1	1.004	0.977	0.853	0.486	0.342	0.146	0.093	0.099	0.096	0.992	1.018	0.96	0.674	0.419	0.275	0.198	0.145	0.134	0.108	0.999	1.005	0.931	0.739	0.405	0.219	0.122	0.095	0.093	0.089	0.992	1.018	0.96	0.674	0.419	0.275	0.198	0.145	0.134	0.108	0.999	1.005	0.931	0.739	0.405	0.219	0.122	0.095	0.093	0.089
1	0.959	0.895	0.773	0.543	0.355	0.125	0.095	0.096	0.106	0.992	1.086	0.913	0.677	0.383	0.208	0.155	0.124	0.119	0.092	0.999	0.933	0.788	0.659	0.343	0.129	0.034	0.033	0.038	0.059	0.992	1.086	0.913	0.677	0.383	0.208	0.155	0.124	0.119	0.092	0.999	0.933	0.788	0.659	0.343	0.129	0.034	0.033	0.038	0.059
1	1.056	1.076	0.925	0.591	0.367	0.161	0.088	0.091	0.101	0.992	1.006	0.891	0.676	0.4	0.239	0.166	0.12	0.112	0.089	0.999	0.981	0.959	0.804	0.461	0.221	0.119	0.08	0.082	0.089	0.992	1.006	0.891	0.676	0.4	0.239	0.166	0.12	0.112	0.089	0.999	0.981	0.959	0.804	0.461	0.221	0.119	0.08	0.082	0.089
1	0.829	0.899	0.953	0.929	0.868	0.762	0.681	0.626	0.599	0.992	0.924	0.958	0.837	0.703	0.612	0.611	0.58	0.458	0.531	0.999	1.01	1.042	0.943	0.869	0.733	0.75	0.671	0.633	0.559	0.992	0.924	0.958	0.837	0.703	0.612	0.611	0.58	0.458	0.531	0.999	1.01	1.042	0.943	0.869	0.733	0.75	0.671	0.633	0.559
1	1.111	1.051	1.013	0.733	0.36	0.175	0.117	0.101	0.111	0.992	0.959	0.723	0.549	0.396	0.258	0.18	0.121	0.099	0.084	0.999	0.98	0.892	0.79	0.518	0.219	0.12	0.078	0.081	0.092	0.992	0.959	0.723	0.549	0.396	0.258	0.18	0.121	0.099	0.084	0.999	0.98	0.892	0.79	0.518	0.219	0.12	0.078	0.081	0.092
1	0.988	0.961	0.901	0.781	0.542	0.293	0.194	0.18	0.21	0.992	0.956	0.843	0.707	0.523	0.348	0.265	0.204	0.159	0.157	0.999	0.965	0.955	0.821	0.615	0.377	0.213	0.166	0.143	0.137	0.992	0.956	0.843	0.707	0.523	0.348	0.265	0.204	0.159	0.157	0.999	0.965	0.955	0.821	0.615	0.377	0.213	0.166	0.143	0.137
1	0.93	0.986	1.024	0.994	0.875	0.71	0.61	0.507	0.468	0.992	1.003	0.958	0.935	0.805	0.685	0.568	0.524	0.34	0.396	0.999	1.011	1.023	0.949	0.852	0.688	0.573	0.464	0.459	0.412	0.992	1.003	0.958	0.935	0.805	0.685	0.568	0.524	0.34	0.396	0.999	1.011	1.023	0.949	0.852	0.688	0.573	0.464	0.459	0.412
1	0.915	0.891	0.927	0.975	0.959	0.795	0.815	0.664	0.452	0.992	0.886	1.453	0.867	0.643	0.548	0.435	0.524	0.239	0.462	0.999	0.924	0.873	0.698	0.647	0.43	0.361	0.283	0.253	0.23	0.992	0.886	1.453	0.867	0.643	0.548	0.435	0.524	0.239	0.462	0.999	0.924	0.873	0.698	0.647	0.43	0.361	0.283	0.253	0.23
1	1.202	1.118	0.999	0.61	0.367	0.18	0.093	0.098	0.106	0.992	1.011	0.758	0.687	0.403	0.373	0.21	0.179	0.149	0.112	0.999	1.03	0.929	0.79	0.44	0.197	0.109	0.088	0.084	0.1	0.992	1.011	0.758	0.687	0.403	0.373	0.21	0.179	0.149	0.112	0.999	1.03	0.929	0.79	0.44	0.197	0.109	0.088	0.084	0.1
1	1.018	1.05	0.925	0.554	0.333	0.151	0.103	0.106	0.118	0.992	0.946	0.841	0.658	0.394	0.231	0.163	0.12	0.112	0.084	0.999	1.004	0.968	0.818	0.474	0.214	0.135	0.101	0.108	0.112	0.992	0.946	0.841	0.658	0.394	0.231	0.163	0.12	0.112	0.084	0.999	1.004	0.968	0.818	0.474	0.214	0.135	0.101	0.108	0.112
1	0.949	1.06	1.098	1.083	0.95	0.85	0.71	0.511	0.281	0.992	0.806	1.113	0.937	1.033	1.008	0.915	0.824	1.299	0.522	0.999	0.913	1.013	0.924	0.898	0.714	0.719	0.623	0.528	0.259	0.992	0.806	1.113	0.937	1.033	1.008	0.915	0.824	1.299	0.522	0.999	0.913	1.013	0.924	0.898	0.714	0.719	0.623	0.528	0.259
1	1.038	0.998	0.854	0.612	0.407	0.162	0.093	0.108	0.105	0.992	0.977	0.881	0.79	0.578	0.424	0.255	0.165	0.152	0.122	0.999	0.962	0.898	0.764	0.515	0.27	0.119	0.09	0.065	0.076	0.992	0.977	0.881	0.79	0.578	0.424	0.255	0.165	0.152	0.122	0.999	0.962	0.898	0.764	0.515	0.27	0.119	0.09	0.065	0.076
1	1.139	0.977	0.57	0.43	0.353	0.175	0.134	0.116	0.118	0.992	1.319	0.706	0.687	0.483	0.364	0.252	0.157	0.133	0.148	0.999	0.968	0.847	0.554	0.396	0.214	0.132	0.093	0.093	0.097	0.992	1.319	0.706	0.687	0.483	0.364	0.252	0.157	0.133	0.148	0.999	0.968	0.847	0.554	0.396	0.214	0.132	0.093	0.093	0.097
1	1.135	1.077	0.881	0.589	0.304	0.124	0.076	0.087	0.099	0.992	1.001	0.707	0.472	0.284	0.169	0.141	0.105	0.101	0.085	0.999	1.017	0.886	0.7	0.394	0.183	0.091	0.07	0.067	0.079	0.992	1.001	0.707	0.472	0.284	0.169	0.141	0.105	0.101	0.085	0.999	1.017	0.886	0.7	0.394	0.183	0.091	0.07	0.067	0.079
1	1.027	0.935	1.031	0.987	0.817	0.537	0.373	0.312	0.266	0.992	1.025	1.023	0.986	0.856	0.729	0.516	0.415	0.312	0.27	0.999	0.984	1.043	0.968	0.842	0.606	0.46	0.38	0.34	0.292	0.992	1.025	1.023	0.986	0.856	0.729	0.516	0.415	0.312	0.27	0.999	0.984	1.043	0.968	0.842	0.606	0.46	0.38	0.34	0.292
1	0.865	0.84	0.878	0.814	0.824	0.732	0.807	0.785	0.707	0.992	0.949	0.981	0.962	0.798	0.785	0.715	0.835	0.509	0.793	0.999	0.901	0.976	0.865	0.899	0.79	0.793	0.884	1.005	1.089	0.992	0.949	0.981	0.962	0.798	0.785	0.715	0.835	0.509	0.793	0.999	0.901	0.976	0.865	0.899	0.79	0.793	0.884	1.005	1.089
1	0.936	0.976	1.023	1.031	0.957	0.709	0.408	0.153	0.101	0.992	0.951	0.964	0.929	0.861	0.74	0.596	0.382	0.158	0.091	0.999	0.983	0.994	0.933	0.864	0.723	0.594	0.379	0.152	0.081	0.992	0.951	0.964	0.929	0.861	0.74	0.596	0.382	0.158	0.091	0.999	0.983	0.994	0.933	0.864	0.723	0.594	0.379	0.152	0.081
1	0.976	0.927	0.871	0.635	0.388	0.144	0.093	0.085	0.096	0.992	0.981	0.912	0.802	0.583	0.306	0.176	0.123	0.114	0.081	0.999	0.989	1.016	0.894	0.677	0.38	0.204	0.147	0.151	0.115	0.992	0.981	0.912	0.802	0.583	0.306	0.176	0.123	0.114	0.081	0.999	0.989	1.016	0.894	0.677	0.38	0.204	0.147	0.151	0.115
1	1.009	1.047	1.023	1.013	0.561	0.233	0.167	0.12	0.134	0.992	1.006	0.833	0.747	0.563	0.358	0.335	0.274	0.139	0.122	0.999	0.981	1.011	0.949	0.668	0.326	0.187	0.128	0.113	0.104	0.992	1.006	0.833	0.747	0.563	0.358	0.335	0.274	0.139	0.122	0.999	0.981	1.011	0.949	0.668	0.326	0.187	0.128	0.113	0.104
1	0.909	0.918	0.957	0.956	0.85	0.627	0.435	0.308	0.188	0.992	0.94	1.031	1.016	0.977	0.898	0.763	0.609	0.394	0.315	0.999	0.991	1.007	0.97	0.873	0.678	0.537	0.412	0.303	0.205	0.992	0.94	1.031	1.016	0.977	0.898	0.763	0.609	0.394	0.315	0.999	0.991	1.007	0.97	0.873	0.678	0.537	0.412	0.303	0.205
1	0.889	0.895	0.973	0.943	1.075	1.105	1.315	0.926	0.526	0.992	1.033	1.14	1.063	1.205	1.663	2.245	2.741	1.988	1.68	0.999	1.026	1.026	0.98	0.95	1.053	1.353	1.586	1.251	0.722	0.992	1.033	1.14	1.063	1.205	1.663	2.245	2.741	1.988	1.68	0.999	1.026	1.026	0.98	0.95	1.053	1.353	1.586	1.251	0.722
1	0.907	0.967	1.004	1.122	1.025	0.823	0.475	0.332	0.171	0.992	0.95	0.951	0.893	0.933	0.938	0.755	0.504	0.271	0.182	0.999	0.953	1.033	0.969	0.928	0.759	0.679	0.513	0.283	0.159	0.992	0.95	0.951	0.893	0.933	0.938	0.755	0.504	0.271	0.182	0.999	0.953	1.033	0.969	0.928	0.759	0.679	0.513	0.283	0.159
1	0.927	0.928	1.026	0.928	0.642	0.318	0.215	0.186	0.178	0.992	0.969	1.016	0.928	0.808	0.553	0.395	0.283	0.197	0.21	0.999	0.974	0.977	0.895	0.683	0.388	0.208	0.163	0.147	0.142	0.992	0.969	1.016	0.928	0.808	0.553	0.395	0.283	0.197	0.21	0.999	0.974	0.977	0.895	0.683	0.388	0.208	0.163	0.147	0.142
1	1.263	1.319	1.211	0.686	0.349	0.169	0.107	0.116	0.107	0.992	1.008	0.761	0.673	0.393	0.276	0.189	0.148	0.129	0.11	0.999	1.03	1.005	0.879	0.467	0.236	0.124	0.099	0.103	0.097	0.992	1.008	0.761	0.673	0.393	0.276	0.189	0.148	0.129	0.11	0.999	1.03	1.005	0.879	0.467	0.236	0.124	0.099	0.103	0.097
1	1.124	1.048	1.042	0.901	0.671	0.393	0.229	0.191	0.197	0.992	1.012	0.86	0.787	0.612	0.49	0.38	0.275	0.192	0.199	0.999	1.02	1.045	0.932	0.729	0.525	0.394	0.28	0.238	0.205	0.992	1.012	0.86	0.787	0.612	0.49	0.38	0.275	0.192	0.199	0.999	1.02	1.045	0.932	0.729	0.525	0.394	0.28	0.238	0.205
1	1.045	1.094	1.08	0.765	0.458	0.238	0.159	0.165	0.143	0.992	0.973	0.987	0.828	0.599	0.389	0.283	0.228	0.136	0.102	0.999	1.008	1.003	0.821	0.557	0.265	0.169	0.118	0.106	0.122	0.992	0.973	0.987	0.828	0.599	0.389	0.283	0.228	0.136	0.102	0.999	1.008	1.003	0.821	0.557	0.265	0.169	0.118	0.106	0.122
1	0.897	0.834	0.611	0.421	0.426	0.281	0.219	0.191	0.186	0.992	0.976	0.903	0.769	0.592	0.456	0.41	0.347	0.24	0.245	0.999	0.958	0.942	0.76	0.527	0.356	0.275	0.249	0.227	0.221	0.992	0.976	0.903	0.769	0.592	0.456	0.41	0.347	0.24	0.245	0.999	0.958	0.942	0.76	0.527	0.356	0.275	0.249	0.227	0.221
1	1.165	1.15	1.093	1.003	0.695	0.302	0.113	0.104	0.113	0.992	0.978	0.856	0.735	0.613	0.48	0.3	0.135	0.128	0.097	0.999	1.022	0.978	0.876	0.69	0.507	0.231	0.092	0.087	0.084	0.992	0.978	0.856	0.735	0.613	0.48	0.3	0.135	0.128	0.097	0.999	1.022	0.978	0.876	0.69	0.507	0.231	0.092	0.087	0.084
1	0.841	0.944	0.948	0.913	0.928	0.744	0.673	0.589	0.537	0.992	1.054	1.24	0.947	0.916	0.9	0.788	0.774	0.607	0.877	0.999	0.898	0.935	0.801	0.747	0.551	0.476	0.407	0.334	0.285	0.992	1.054	1.24	0.947	0.916	0.9	0.788	0.774	0.607	0.877	0.999	0.898	0.935	0.801	0.747	0.551	0.476	0.407	0.334	0.285
1	1.044	1.06	1.046	0.83	0.522	0.208	0.097	0.089	0.091	0.992	1.092	0.903	0.842	0.629	0.494	0.345	0.209	0.109	0.093	0.999	1.012	0.954	0.863	0.563	0.317	0.164	0.088	0.078	0.077	0.992	1.092	0.903	0.842	0.629	0.494	0.345	0.209	0.109	0.093	0.999	1.012	0.954	0.863	0.563	0.317	0.164	0.088	0.078	0.077
1	1.294	1.215	0.943	0.558	0.46	0.215	0.16	0.141	0.171	0.992	0.946	0.693	0.597	0.493	0.368	0.285	0.174	0.139	0.132	0.999	1.018	0.841	0.726	0.453	0.311	0.182	0.14	0.12	0.114	0.992	0.946	0.693	0.597	0.493	0.368	0.285	0.174	0.139	0.132	0.999	1.018	0.841	0.726	0.453	0.311	0.182	0.14	0.12	0.114
1	1.107	1.159	1.206	1.167	0.979	0.689	0.451	0.316	0.288	0.992	1.068	0.934	0.875	0.762	0.691	0.539	0.413	0.268	0.26	0.999	1.052	1.023	0.961	0.785	0.611	0.434	0.292	0.201	0.164	0.992	1.068	0.934	0.875	0.762	0.691	0.539	0.413	0.268	0.26	0.999	1.052	1.023	0.961	0.785	0.611	0.434	0.292	0.201	0.164
1	0.941	0.939	1.003	0.902	0.861	0.66	0.416	0.187	0.13	0.992	0.927	0.929	0.867	0.76	0.65	0.568	0.423	0.189	0.111	0.999	0.953	0.961	0.882	0.768	0.563	0.466	0.298	0.14	0.099	0.992	0.927	0.929	0.867	0.76	0.65	0.568	0.423	0.189	0.111	0.999	0.953	0.961	0.882	0.768	0.563	0.466	0.298	0.14	0.099
1	1.154	1.242	1.142	1.028	0.647	0.25	0.19	0.143	0.132	0.992	1.05	0.825	0.754	0.577	0.427	0.263	0.164	0.152	0.119	0.999	1.023	0.925	0.915	0.628	0.395	0.214	0.156	0.13	0.117	0.992	1.05	0.825	0.754	0.577	0.427	0.263	0.164	0.152	0.119	0.999	1.023	0.925	0.915	0.628	0.395	0.214	0.156	0.13	0.117
1	0.925	0.947	1.008	1	0.927	0.786	0.684	0.539	0.383	0.992	0.975	0.993	0.959	0.902	0.797	0.748	0.673	0.424	0.437	0.999	0.964	0.99	0.952	0.903	0.741	0.684	0.616	0.504	0.314	0.992	0.975	0.993	0.959	0.902	0.797	0.748	0.673	0.424	0.437	0.999	0.964	0.99	0.952	0.903	0.741	0.684	0.616	0.504	0.314
1	0.986	0.93	0.858	0.621	0.346	0.14	0.082	0.086	0.093	0.992	0.993	0.868	0.776	0.544	0.276	0.186	0.117	0.117	0.085	0.999	0.996	0.949	0.813	0.563	0.244	0.112	0.094	0.081	0.093	0.992	0.993	0.868	0.776	0.544	0.276	0.186	0.117	0.117	0.085	0.999	0.996	0.949	0.813	0.563	0.244	0.112	0.094	0.081	0.093
1	1.07	1.048	0.975	0.606	0.435	0.264	0.182	0.156	0.178	0.992	0.916	0.776	0.527	0.378	0.239	0.185	0.139	0.133	0.11	0.999	0.99	0.959	0.783	0.45	0.24	0.121	0.084	0.089	0.092	0.992	0.916	0.776	0.527	0.378	0.239	0.185	0.139	0.133	0.11	0.999	0.99	0.959	0.783	0.45	0.24	0.121	0.084	0.089	0.092
1	0.993	0.795	0.625	0.507	0.403	0.23	0.123	0.103	0.102	0.992	0.915	0.552	0.37	0.318	0.255	0.181	0.141	0.125	0.124	0.999	0.973	0.84	0.702	0.573	0.372	0.259	0.217	0.191	0.178	0.992	0.915	0.552	0.37	0.318	0.255	0.181	0.141	0.125	0.124	0.999	0.973	0.84	0.702	0.573	0.372	0.259	0.217	0.191	0.178
1	0.896	0.986	1.169	1.629	2.581	3.323	2.848	1.979	1.63	0.992	1.053	1.226	1.32	1.6	1.944	1.839	1.534	0.969	1.402	0.999	0.959	1.037	1.049	1.15	1.441	1.736	1.254	0.541	0.315	0.992	1.053	1.226	1.32	1.6	1.944	1.839	1.534	0.969	1.402	0.999	0.959	1.037	1.049	1.15	1.441	1.736	1.254	0.541	0.315
1	0.979	1.035	0.903	0.973	0.881	0.625	0.418	0.363	0.199	0.992	1.036	0.926	0.79	0.69	0.594	0.512	0.367	0.233	0.178	0.999	0.956	0.891	0.772	0.61	0.425	0.341	0.273	0.181	0.132	0.992	1.036	0.926	0.79	0.69	0.594	0.512	0.367	0.233	0.178	0.999	0.956	0.891	0.772	0.61	0.425	0.341	0.273	0.181	0.132
1	1.187	1.131	1.195	1.013	0.57	0.279	0.167	0.145	0.15	0.992	1.276	0.943	0.887	0.823	0.688	0.475	0.384	0.339	0.242	0.999	0.962	0.938	0.842	0.627	0.31	0.161	0.124	0.105	0.11	0.992	1.276	0.943	0.887	0.823	0.688	0.475	0.384	0.339	0.242	0.999	0.962	0.938	0.842	0.627	0.31	0.161	0.124	0.105	0.11
1	1.108	1.034	0.929	0.987	0.922	0.768	0.552	0.359	0.328	0.992	0.803	0.983	0.791	0.957	0.75	0.664	0.508	0.347	0.338	0.999	1.029	0.991	0.876	0.806	0.653	0.641	0.5	0.359	0.322	0.992	0.803	0.983	0.791	0.957	0.75	0.664	0.508	0.347	0.338	0.999	1.029	0.991	0.876	0.806	0.653	0.641	0.5	0.359	0.322
1	0.974	0.855	1.018	0.998	1.99	2.29	3.79	2.456	5.781	0.992	0.966	1.198	1.137	1.378	1.753	2.49	3.484	3.654	6.142	0.999	1.043	1.008	1.004	1.368	1.444	1.849	2.418	2.463	1.949	0.992	0.966	1.198	1.137	1.378	1.753	2.49	3.484	3.654	6.142	0.999	1.043	1.008	1.004	1.368	1.444	1.849	2.418	2.463	1.949
1	0.986	1.029	1.074	1.09	0.974	0.782	0.578	0.392	0.262	0.992	0.958	0.986	0.943	0.861	0.751	0.619	0.515	0.31	0.256	0.999	0.996	1.011	0.983	0.916	0.77	0.655	0.501	0.394	0.206	0.992	0.958	0.986	0.943	0.861	0.751	0.619	0.515	0.31	0.256	0.999	0.996	1.011	0.983	0.916	0.77	0.655	0.501	0.394	0.206
1	1.149	1.132	1.013	0.605	0.338	0.143	0.079	0.082	0.088	0.992	1.045	0.868	0.666	0.396	0.231	0.167	0.102	0.101	0.071	0.999	1.028	0.977	0.842	0.448	0.195	0.088	0.066	0.064	0.079	0.992	1.045	0.868	0.666	0.396	0.231	0.167	0.102	0.101	0.071	0.999	1.028	0.977	0.842	0.448	0.195	0.088	0.066	0.064	0.079
1	0.962	1.011	1.059	1.03	0.822	0.472	0.21	0.131	0.106	0.992	0.989	0.963	0.925	0.813	0.611	0.379	0.203	0.129	0.096	0.999	0.973	1.003	0.972	0.902	0.683	0.462	0.201	0.109	0.092	0.992	0.989	0.963	0.925	0.813	0.611	0.379	0.203	0.129	0.096	0.999	0.973	1.003	0.972	0.902	0.683	0.462	0.201	0.109	0.092
1	1.196	1.07	0.851	0.458	0.36	0.184	0.112	0.108	0.115	0.992	1.079	0.788	0.522	0.336	0.228	0.19	0.126	0.129	0.102	0.999	1.045	0.878	0.681	0.413	0.236	0.122	0.093	0.082	0.097	0.992	1.079	0.788	0.522	0.336	0.228	0.19	0.126	0.129	0.102	0.999	1.045	0.878	0.681	0.413	0.236	0.122	0.093	0.082	0.097
1	0.826	0.853	0.813	0.559	0.31	0.148	0.104	0.105	0.119	0.992	1	0.888	0.74	0.441	0.319	0.215	0.169	0.165	0.146	0.999	0.99	0.886	0.745	0.516	0.196	0.133	0.091	0.094	0.095	0.992	1	0.888	0.74	0.441	0.319	0.215	0.169	0.165	0.146	0.999	0.99	0.886	0.745	0.516	0.196	0.133	0.091	0.094	0.095
1	0.891	0.967	0.997	1.06	0.891	0.623	0.368	0.228	0.15	0.992	0.961	0.928	0.977	0.878	0.803	0.675	0.549	0.234	0.182	0.999	1.198	0.996	0.969	0.763	0.556	0.407	0.283	0.153	0.114	0.992	0.961	0.928	0.977	0.878	0.803	0.675	0.549	0.234	0.182	0.999	1.198	0.996	0.969	0.763	0.556	0.407	0.283	0.153	0.114
1	0.969	1.02	1.103	1.088	0.975	0.89	0.765	0.631	0.641	0.992	0.936	0.99	0.939	0.93	0.826	0.783	0.718	0.5	0.646	0.999	0.997	0.988	0.967	0.886	0.78	0.686	0.635	0.588	0.546	0.992	0.936	0.99	0.939	0.93	0.826	0.783	0.718	0.5	0.646	0.999	0.997	0.988	0.967	0.886	0.78	0.686	0.635	0.588	0.546
1	0.903	0.954	1.027	1.031	0.98	0.848	0.707	0.573	0.523	0.992	0.962	0.987	0.978	0.937	0.826	0.77	0.655	0.456	0.545	0.999	0.969	1.016	0.967	0.928	0.78	0.714	0.637	0.553	0.483	0.992	0.962	0.987	0.978	0.937	0.826	0.77	0.655	0.456	0.545	0.999	0.969	1.016	0.967	0.928	0.78	0.714	0.637	0.553	0.483
1	0.977	0.892	0.817	0.644	0.509	0.352	0.283	0.237	0.271	0.992	0.908	0.869	0.778	0.672	0.487	0.379	0.303	0.227	0.263	0.999	0.998	0.917	0.796	0.633	0.424	0.347	0.27	0.246	0.269	0.992	0.908	0.869	0.778	0.672	0.487	0.379	0.303	0.227	0.263	0.999	0.998	0.917	0.796	0.633	0.424	0.347	0.27	0.246	0.269
1	0.942	0.992	1.062	1.152	1.118	0.938	0.713	0.483	0.363	0.992	0.963	0.991	0.973	0.956	0.885	0.77	0.568	0.312	0.282	0.999	0.966	1.005	0.946	0.955	0.841	0.758	0.576	0.436	0.313	0.992	0.963	0.991	0.973	0.956	0.885	0.77	0.568	0.312	0.282	0.999	0.966	1.005	0.946	0.955	0.841	0.758	0.576	0.436	0.313
1	0.891	0.879	0.94	0.989	0.912	0.664	0.436	0.33	0.271	0.992	1.193	1.149	0.96	0.873	0.728	0.635	0.43	0.283	0.305	0.999	1.008	1.022	0.965	0.833	0.604	0.467	0.298	0.199	0.16	0.992	1.193	1.149	0.96	0.873	0.728	0.635	0.43	0.283	0.305	0.999	1.008	1.022	0.965	0.833	0.604	0.467	0.298	0.199	0.16
1	0.839	0.835	0.553	0.333	0.305	0.155	0.085	0.086	0.106	0.992	0.916	0.963	0.517	0.413	0.288	0.245	0.214	0.159	0.142	0.999	1.003	0.888	0.552	0.38	0.229	0.164	0.153	0.121	0.139	0.992	0.916	0.963	0.517	0.413	0.288	0.245	0.214	0.159	0.142	0.999	1.003	0.888	0.552	0.38	0.229	0.164	0.153	0.121	0.139
1	0.898	0.947	1.16	1.568	1.923	1.283	0.658	0.349	0.211	0.992	0.985	1.1	1.258	1.614	1.971	1.367	0.767	0.299	0.224	0.999	0.994	1.05	1.106	1.462	1.75	1.146	0.567	0.337	0.203	0.992	0.985	1.1	1.258	1.614	1.971	1.367	0.767	0.299	0.224	0.999	0.994	1.05	1.106	1.462	1.75	1.146	0.567	0.337	0.203
1	0.977	0.96	1.066	1.059	0.742	0.395	0.182	0.159	0.148	0.992	1.086	0.972	0.884	0.81	0.653	0.487	0.344	0.235	0.247	0.999	0.877	0.886	0.849	0.745	0.565	0.37	0.229	0.148	0.143	0.992	1.086	0.972	0.884	0.81	0.653	0.487	0.344	0.235	0.247	0.999	0.877	0.886	0.849	0.745	0.565	0.37	0.229	0.148	0.143
1	0.92	0.945	0.981	1.012	0.972	0.81	0.775	0.683	0.739	0.992	1.025	0.986	1.022	0.916	0.842	0.754	0.731	0.437	0.629	0.999	0.969	1.003	0.978	0.9	0.805	0.731	0.723	0.601	0.715	0.992	1.025	0.986	1.022	0.916	0.842	0.754	0.731	0.437	0.629	0.999	0.969	1.003	0.978	0.9	0.805	0.731	0.723	0.601	0.715
1	1.034	1.078	1.136	1.038	0.652	0.166	0.085	0.084	0.093	0.992	0.986	0.98	0.937	0.777	0.551	0.239	0.121	0.119	0.082	0.999	0.963	0.983	0.954	0.838	0.559	0.199	0.068	0.063	0.069	0.992	0.986	0.98	0.937	0.777	0.551	0.239	0.121	0.119	0.082	0.999	0.963	0.983	0.954	0.838	0.559	0.199	0.068	0.063	0.069
1	1.024	0.83	0.733	0.503	0.325	0.14	0.1	0.086	0.101	0.992	0.932	0.773	0.631	0.377	0.214	0.165	0.126	0.116	0.082	0.999	1.008	0.908	0.694	0.438	0.164	0.094	0.063	0.063	0.074	0.992	0.932	0.773	0.631	0.377	0.214	0.165	0.126	0.116	0.082	0.999	1.008	0.908	0.694	0.438	0.164	0.094	0.063	0.063	0.074
1	0.992	1.008	1.036	1.075	0.925	0.918	0.55	0.366	0.336	0.992	0.916	1.019	0.976	0.976	0.856	0.782	0.59	0.302	0.278	0.999	0.857	0.942	0.795	0.783	0.537	0.508	0.313	0.286	0.259	0.992	0.916	1.019	0.976	0.976	0.856	0.782	0.59	0.302	0.278	0.999	0.857	0.942	0.795	0.783	0.537	0.508	0.313	0.286	0.259
1	0.999	1.055	1.123	1.163	0.985	0.685	0.465	0.326	0.286	0.992	0.998	1	1.021	0.938	0.758	0.584	0.405	0.273	0.23	0.999	0.963	1.003	0.949	0.833	0.519	0.404	0.333	0.268	0.209	0.992	0.998	1	1.021	0.938	0.758	0.584	0.405	0.273	0.23	0.999	0.963	1.003	0.949	0.833	0.519	0.404	0.333	0.268	0.209
1	1.067	0.941	0.742	0.421	0.285	0.103	0.06	0.076	0.08	0.992	0.91	0.698	0.514	0.365	0.232	0.16	0.101	0.116	0.07	0.999	0.949	0.834	0.644	0.377	0.201	0.096	0.082	0.065	0.083	0.992	0.91	0.698	0.514	0.365	0.232	0.16	0.101	0.116	0.07	0.999	0.949	0.834	0.644	0.377	0.201	0.096	0.082	0.065	0.083
1	0.962	0.945	0.993	0.86	0.696	0.562	0.356	0.317	0.34	0.992	0.961	0.858	0.719	0.667	0.491	0.411	0.342	0.251	0.27	0.999	0.974	0.892	0.8	0.593	0.406	0.279	0.22	0.188	0.193	0.992	0.961	0.858	0.719	0.667	0.491	0.411	0.342	0.251	0.27	0.999	0.974	0.892	0.8	0.593	0.406	0.279	0.22	0.188	0.193
1	1.092	1.119	1.114	1.097	0.755	0.292	0.15	0.126	0.121	0.992	0.956	0.878	0.822	0.698	0.513	0.31	0.199	0.154	0.127	0.999	1.054	1.003	0.979	0.781	0.488	0.199	0.111	0.098	0.105	0.992	0.956	0.878	0.822	0.698	0.513	0.31	0.199	0.154	0.127	0.999	1.054	1.003	0.979	0.781	0.488	0.199	0.111	0.098	0.105
1	1.071	1.043	1.052	0.891	0.517	0.28	0.195	0.162	0.188	0.992	0.983	0.924	0.768	0.523	0.288	0.213	0.159	0.13	0.119	0.999	0.983	0.958	0.849	0.603	0.299	0.134	0.143	0.078	0.069	0.992	0.983	0.924	0.768	0.523	0.288	0.213	0.159	0.13	0.119	0.999	0.983	0.958	0.849	0.603	0.299	0.134	0.143	0.078	0.069
1	1.019	1.035	1.067	1.104	1.111	0.922	0.921	0.945	0.89	0.992	1.034	1.066	0.895	0.783	0.764	0.555	0.473	0.404	0.61	0.999	1.098	0.973	0.971	0.84	0.745	0.498	0.503	0.544	0.637	0.992	1.034	1.066	0.895	0.783	0.764	0.555	0.473	0.404	0.61	0.999	1.098	0.973	0.971	0.84	0.745	0.498	0.503	0.544	0.637
1	0.858	0.796	0.69	0.529	0.27	0.108	0.071	0.088	0.098	0.992	0.959	0.885	0.704	0.483	0.247	0.161	0.101	0.086	0.066	0.999	0.927	0.841	0.61	0.436	0.178	0.072	0.071	0.071	0.084	0.992	0.959	0.885	0.704	0.483	0.247	0.161	0.101	0.086	0.066	0.999	0.927	0.841	0.61	0.436	0.178	0.072	0.071	0.071	0.084
1	0.959	1.032	1.088	1.012	0.956	0.746	0.498	0.306	0.256	0.992	1.086	1.108	1.022	0.913	0.698	0.495	0.334	0.179	0.192	0.999	0.967	1.058	1.033	0.843	0.553	0.322	0.279	0.184	0.159	0.992	1.086	1.108	1.022	0.913	0.698	0.495	0.334	0.179	0.192	0.999	0.967	1.058	1.033	0.843	0.553	0.322	0.279	0.184	0.159
1	0.967	0.987	1.028	1.007	0.915	0.802	0.528	0.235	0.161	0.992	0.939	0.929	0.916	0.858	0.769	0.645	0.519	0.318	0.283	0.999	1.05	1.04	0.991	0.799	0.582	0.444	0.312	0.208	0.166	0.992	0.939	0.929	0.916	0.858	0.769	0.645	0.519	0.318	0.283	0.999	1.05	1.04	0.991	0.799	0.582	0.444	0.312	0.208	0.166
1	1.043	1.078	1.101	1.108	0.935	0.547	0.271	0.195	0.16	0.992	1.004	0.95	0.894	0.761	0.672	0.436	0.252	0.169	0.135	0.999	1.016	1.008	0.979	0.834	0.637	0.373	0.186	0.136	0.123	0.992	1.004	0.95	0.894	0.761	0.672	0.436	0.252	0.169	0.135	0.999	1.016	1.008	0.979	0.834	0.637	0.373	0.186	0.136	0.123
1	1.436	1.468	1.574	0.916	0.47	0.242	0.15	0.143	0.133	0.992	1.004	0.815	0.652	0.408	0.16	0.105	0.094	0.104	0.089	0.999	1.104	0.995	0.982	0.539	0.264	0.141	0.105	0.105	0.105	0.992	1.004	0.815	0.652	0.408	0.16	0.105	0.094	0.104	0.089	0.999	1.104	0.995	0.982	0.539	0.264	0.141	0.105	0.105	0.105
1	1.109	1.145	0.823	0.653	0.465	0.405	0.415	0.456	0.496	0.992	0.841	0.778	0.847	0.933	0.933	0.51	0.499	0.624	0.532	0.999	1.143	0.858	0.829	0.438	0.449	0.284	0.303	0.323	0.349	0.992	0.841	0.778	0.847	0.933	0.933	0.51	0.499	0.624	0.532	0.999	1.143	0.858	0.829	0.438	0.449	0.284	0.303	0.323	0.349
1	1.145	1.118	1.005	0.797	0.406	0.234	0.15	0.136	0.137	0.992	1.049	0.813	0.708	0.45	0.228	0.181	0.125	0.119	0.096	0.999	0.979	0.967	0.904	0.558	0.245	0.131	0.106	0.098	0.106	0.992	1.049	0.813	0.708	0.45	0.228	0.181	0.125	0.119	0.096	0.999	0.979	0.967	0.904	0.558	0.245	0.131	0.106	0.098	0.106
1	0.939	0.949	1.024	1.008	0.911	0.598	0.212	0.138	0.123	0.992	0.946	1.024	0.991	0.981	0.857	0.632	0.28	0.152	0.109	0.999	0.994	0.992	0.893	0.866	0.724	0.495	0.211	0.124	0.104	0.992	0.946	1.024	0.991	0.981	0.857	0.632	0.28	0.152	0.109	0.999	0.994	0.992	0.893	0.866	0.724	0.495	0.211	0.124	0.104
1	1.342	1.331	1.117	0.626	0.464	0.271	0.213	0.149	0.164	0.992	1.038	0.874	0.77	0.506	0.361	0.287	0.205	0.138	0.12	0.999	0.973	0.858	0.666	0.436	0.249	0.161	0.106	0.104	0.099	0.992	1.038	0.874	0.77	0.506	0.361	0.287	0.205	0.138	0.12	0.999	0.973	0.858	0.666	0.436	0.249	0.161	0.106	0.104	0.099
1	1.288	1.127	0.645	0.349	0.298	0.142	0.101	0.099	0.099	0.992	0.962	0.589	0.422	0.275	0.198	0.148	0.108	0.118	0.108	0.999	1.072	0.819	0.473	0.297	0.167	0.094	0.076	0.082	0.085	0.992	0.962	0.589	0.422	0.275	0.198	0.148	0.108	0.118	0.108	0.999	1.072	0.819	0.473	0.297	0.167	0.094	0.076	0.082	0.085
1	0.985	1.013	1.07	1.061	0.994	0.786	0.688	0.621	0.558	0.992	0.993	1.054	0.993	0.914	0.826	0.696	0.653	0.419	0.505	0.999	1.006	1.041	0.973	0.91	0.748	0.624	0.548	0.508	0.449	0.992	0.993	1.054	0.993	0.914	0.826	0.696	0.653	0.419	0.505	0.999	1.006	1.041	0.973	0.91	0.748	0.624	0.548	0.508	0.449
1	0.874	0.92	0.989	0.905	0.646	0.329	0.192	0.141	0.127	0.992	1.002	1.153	1.07	0.943	0.686	0.461	0.326	0.2	0.191	0.999	1.026	1.017	0.989	0.772	0.432	0.261	0.17	0.123	0.111	0.992	1.002	1.153	1.07	0.943	0.686	0.461	0.326	0.2	0.191	0.999	1.026	1.017	0.989	0.772	0.432	0.261	0.17	0.123	0.111
1	1.256	0.98	0.56	0.421	0.325	0.15	0.096	0.091	0.086	0.992	0.914	0.724	0.563	0.444	0.307	0.245	0.154	0.122	0.101	0.999	0.95	0.755	0.506	0.402	0.224	0.131	0.086	0.084	0.098	0.992	0.914	0.724	0.563	0.444	0.307	0.245	0.154	0.122	0.101	0.999	0.95	0.755	0.506	0.402	0.224	0.131	0.086	0.084	0.098
1	1.055	1.086	1.255	1.048	0.602	0.316	0.181	0.162	0.129	0.992	0.93	0.893	0.811	0.726	0.504	0.352	0.219	0.161	0.176	0.999	0.945	0.878	0.822	0.542	0.325	0.16	0.104	0.091	0.085	0.992	0.93	0.893	0.811	0.726	0.504	0.352	0.219	0.161	0.176	0.999	0.945	0.878	0.822	0.542	0.325	0.16	0.104	0.091	0.085
1	1.224	1.17	0.968	0.576	0.394	0.21	0.127	0.127	0.131	0.992	1.032	0.782	0.641	0.396	0.275	0.21	0.157	0.129	0.099	0.999	1.022	0.891	0.751	0.437	0.254	0.149	0.118	0.109	0.109	0.992	1.032	0.782	0.641	0.396	0.275	0.21	0.157	0.129	0.099	0.999	1.022	0.891	0.751	0.437	0.254	0.149	0.118	0.109	0.109
1	1.06	0.99	0.836	0.508	0.289	0.116	0.085	0.093	0.095	0.992	0.955	0.825	0.608	0.416	0.292	0.22	0.177	0.144	0.139	0.999	0.966	0.822	0.596	0.382	0.178	0.081	0.076	0.082	0.093	0.992	0.955	0.825	0.608	0.416	0.292	0.22	0.177	0.144	0.139	0.999	0.966	0.822	0.596	0.382	0.178	0.081	0.076	0.082	0.093
1	1.019	1.095	1.091	0.931	0.745	0.373	0.195	0.15	0.16	0.992	0.856	0.823	0.847	0.678	0.518	0.37	0.189	0.134	0.102	0.999	0.911	0.823	0.784	0.646	0.351	0.189	0.118	0.093	0.086	0.992	0.856	0.823	0.847	0.678	0.518	0.37	0.189	0.134	0.102	0.999	0.911	0.823	0.784	0.646	0.351	0.189	0.118	0.093	0.086
1	0.97	0.964	0.976	0.875	0.743	0.581	0.404	0.205	0.169	0.992	0.986	0.956	0.879	0.732	0.586	0.449	0.352	0.203	0.162	0.999	1.029	1.015	0.918	0.758	0.498	0.356	0.263	0.179	0.144	0.992	0.986	0.956	0.879	0.732	0.586	0.449	0.352	0.203	0.162	0.999	1.029	1.015	0.918	0.758	0.498	0.356	0.263	0.179	0.144
1	1.275	1.13	1.042	0.85	0.542	0.195	0.21	0.128	0.167	0.992	1.051	0.898	0.822	0.688	0.443	0.255	0.174	0.169	0.142	0.999	1.003	0.875	0.732	0.493	0.265	0.101	0.086	0.084	0.079	0.992	1.051	0.898	0.822	0.688	0.443	0.255	0.174	0.169	0.142	0.999	1.003	0.875	0.732	0.493	0.265	0.101	0.086	0.084	0.079
1	0.855	0.91	0.909	0.809	0.547	0.298	0.236	0.199	0.198	0.992	0.863	1.196	0.79	0.723	0.651	0.452	0.317	0.229	0.322	0.999	0.858	0.872	0.706	0.517	0.291	0.197	0.155	0.135	0.135	0.992	0.863	1.196	0.79	0.723	0.651	0.452	0.317	0.229	0.322	0.999	0.858	0.872	0.706	0.517	0.291	0.197	0.155	0.135	0.135
1	0.689	0.865	0.973	0.883	0.535	0.255	0.065	0.156	0.116	0.992	1.251	0.948	1.202	0.748	0.418	0.275	0.174	0.119	0.112	0.999	1.098	1.123	0.939	0.738	0.374	0.204	0.118	0.198	0.204	0.992	1.251	0.948	1.202	0.748	0.418	0.275	0.174	0.119	0.112	0.999	1.098	1.123	0.939	0.738	0.374	0.204	0.118	0.198	0.204
1	1.119	1.063	0.996	0.568	0.367	0.203	0.141	0.157	0.141	0.992	0.956	0.843	0.637	0.473	0.303	0.195	0.144	0.129	0.097	0.999	1.03	0.887	0.759	0.435	0.227	0.156	0.1	0.085	0.094	0.992	0.956	0.843	0.637	0.473	0.303	0.195	0.144	0.129	0.097	0.999	1.03	0.887	0.759	0.435	0.227	0.156	0.1	0.085	0.094
1	1.045	1.083	1.095	1.045	0.862	0.565	0.334	0.205	0.168	0.992	0.966	0.943	0.917	0.773	0.618	0.465	0.374	0.289	0.262	0.999	0.993	1.011	0.963	0.81	0.588	0.422	0.256	0.17	0.13	0.992	0.966	0.943	0.917	0.773	0.618	0.465	0.374	0.289	0.262	0.999	0.993	1.011	0.963	0.81	0.588	0.422	0.256	0.17	0.13
1	0.991	0.713	0.451	0.358	0.296	0.123	0.074	0.069	0.081	0.992	0.858	0.567	0.437	0.351	0.239	0.184	0.113	0.116	0.085	0.999	0.951	0.697	0.441	0.353	0.186	0.093	0.071	0.073	0.081	0.992	0.858	0.567	0.437	0.351	0.239	0.184	0.113	0.116	0.085	0.999	0.951	0.697	0.441	0.353	0.186	0.093	0.071	0.073	0.081
1	1.039	0.977	0.817	0.537	0.38	0.171	0.104	0.102	0.114	0.992	0.979	0.896	0.703	0.493	0.361	0.239	0.164	0.126	0.105	0.999	1.002	1.016	0.793	0.467	0.25	0.141	0.087	0.088	0.091	0.992	0.979	0.896	0.703	0.493	0.361	0.239	0.164	0.126	0.105	0.999	1.002	1.016	0.793	0.467	0.25	0.141	0.087	0.088	0.091
1	0.888	0.914	0.963	0.933	0.82	0.61	0.503	0.337	0.301	0.992	0.93	0.953	0.918	0.87	0.802	0.654	0.505	0.421	0.372	0.999	0.969	0.993	0.96	0.888	0.694	0.579	0.478	0.381	0.33	0.992	0.93	0.953	0.918	0.87	0.802	0.654	0.505	0.421	0.372	0.999	0.969	0.993	0.96	0.888	0.694	0.579	0.478	0.381	0.33
1	0.989	1.045	1.033	1.028	0.925	0.735	0.665	0.581	0.616	0.992	0.894	0.951	0.983	1.001	0.916	0.868	0.742	0.557	0.947	0.999	0.963	1.003	0.949	0.923	0.772	0.685	0.59	0.584	0.691	0.992	0.894	0.951	0.983	1.001	0.916	0.868	0.742	0.557	0.947	0.999	0.963	1.003	0.949	0.923	0.772	0.685	0.59	0.584	0.691
1	1.108	1.069	0.926	0.548	0.355	0.16	0.092	0.098	0.099	0.992	0.996	0.788	0.622	0.253	0.113	0.065	0.044	0.044	0.042	0.999	0.983	0.968	0.749	0.493	0.289	0.134	0.123	0.108	0.099	0.992	0.996	0.788	0.622	0.253	0.113	0.065	0.044	0.044	0.042	0.999	0.983	0.968	0.749	0.493	0.289	0.134	0.123	0.108	0.099
1	0.912	1.007	1.033	1.06	1.001	0.857	0.749	0.619	0.471	0.992	1.011	1.149	0.979	0.874	0.802	0.638	0.612	0.401	0.49	0.999	0.998	1.019	0.975	0.894	0.707	0.678	0.605	0.554	0.474	0.992	1.011	1.149	0.979	0.874	0.802	0.638	0.612	0.401	0.49	0.999	0.998	1.019	0.975	0.894	0.707	0.678	0.605	0.554	0.474
1	0.883	0.9	1.033	0.95	0.822	0.513	0.246	0.122	0.095	0.992	1.051	1.401	1.371	1.316	1.062	0.846	0.556	0.18	0.153	0.999	1.005	1.053	1.038	0.888	0.671	0.501	0.261	0.106	0.09	0.992	1.051	1.401	1.371	1.316	1.062	0.846	0.556	0.18	0.153	0.999	1.005	1.053	1.038	0.888	0.671	0.501	0.261	0.106	0.09
1	0.981	1.007	1.016	0.756	0.387	0.2	0.132	0.139	0.132	0.992	1.006	0.985	0.854	0.555	0.324	0.237	0.167	0.153	0.122	0.999	1.011	1.024	0.921	0.606	0.258	0.165	0.13	0.134	0.135	0.992	1.006	0.985	0.854	0.555	0.324	0.237	0.167	0.153	0.122	0.999	1.011	1.024	0.921	0.606	0.258	0.165	0.13	0.134	0.135
1	1.14	1.071	0.803	0.441	0.258	0.08	0.041	0.058	0.085	0.992	0.939	0.66	0.389	0.221	0.11	0.075	0.049	0.074	0.052	0.999	1.086	1.03	0.793	0.398	0.161	0.039	0.035	0.049	0.064	0.992	0.939	0.66	0.389	0.221	0.11	0.075	0.049	0.074	0.052	0.999	1.086	1.03	0.793	0.398	0.161	0.039	0.035	0.049	0.064
1	1.064	0.925	0.752	0.565	0.48	0.274	0.217	0.184	0.144	0.992	0.964	0.699	0.558	0.407	0.287	0.205	0.185	0.143	0.114	0.999	0.987	0.809	0.562	0.408	0.227	0.153	0.128	0.125	0.119	0.992	0.964	0.699	0.558	0.407	0.287	0.205	0.185	0.143	0.114	0.999	0.987	0.809	0.562	0.408	0.227	0.153	0.128	0.125	0.119
1	1.187	1.123	1.154	1.111	0.701	0.211	0.157	0.141	0.139	0.992	1.015	0.915	0.841	0.7	0.43	0.212	0.163	0.119	0.088	0.999	0.979	0.958	0.861	0.679	0.4	0.139	0.104	0.08	0.095	0.992	1.015	0.915	0.841	0.7	0.43	0.212	0.163	0.119	0.088	0.999	0.979	0.958	0.861	0.679	0.4	0.139	0.104	0.08	0.095
1	1.326	0.984	1.202	1.111	1.201	0.866	0.854	0.466	0.491	0.992	1.033	0.913	0.892	0.767	0.639	0.448	0.243	0.156	0.173	0.999	1.042	0.972	1.013	0.755	0.555	0.349	0.166	0.149	0.119	0.992	1.033	0.913	0.892	0.767	0.639	0.448	0.243	0.156	0.173	0.999	1.042	0.972	1.013	0.755	0.555	0.349	0.166	0.149	0.119
1	0.829	0.925	1.083	0.673	0.315	0.155	0.115	0.116	0.126	0.992	1.026	1.003	0.977	0.603	0.278	0.175	0.144	0.119	0.082	0.999	1.091	1.043	0.964	0.751	0.514	0.394	0.29	0.28	0.219	0.992	1.026	1.003	0.977	0.603	0.278	0.175	0.144	0.119	0.082	0.999	1.091	1.043	0.964	0.751	0.514	0.394	0.29	0.28	0.219
1	0.893	0.919	0.89	0.849	0.811	0.889	1.115	1.369	1.356	0.992	0.906	0.893	0.737	0.578	0.348	0.39	0.449	0.459	0.707	0.999	0.923	0.958	0.824	0.778	0.544	0.669	0.818	0.998	0.899	0.992	0.906	0.893	0.737	0.578	0.348	0.39	0.449	0.459	0.707	0.999	0.923	0.958	0.824	0.778	0.544	0.669	0.818	0.998	0.899
1	1.169	1.035	0.766	0.419	0.326	0.151	0.088	0.096	0.108	0.992	0.983	0.753	0.518	0.307	0.214	0.156	0.108	0.117	0.079	0.999	0.971	0.856	0.618	0.361	0.208	0.117	0.094	0.076	0.084	0.992	0.983	0.753	0.518	0.307	0.214	0.156	0.108	0.117	0.079	0.999	0.971	0.856	0.618	0.361	0.208	0.117	0.094	0.076	0.084
1	1.173	1.167	1.266	1.149	0.804	0.366	0.184	0.139	0.135	0.992	1.111	0.893	0.793	0.48	0.339	0.217	0.15	0.133	0.117	0.999	1.011	0.899	0.822	0.541	0.354	0.165	0.103	0.082	0.087	0.992	1.111	0.893	0.793	0.48	0.339	0.217	0.15	0.133	0.117	0.999	1.011	0.899	0.822	0.541	0.354	0.165	0.103	0.082	0.087
1	1.063	1.042	0.968	0.894	0.743	0.549	0.419	0.344	0.215	0.992	1.018	1.012	0.784	0.655	0.548	0.466	0.361	0.281	0.239	0.999	1.011	0.946	0.8	0.569	0.386	0.306	0.241	0.183	0.14	0.992	1.018	1.012	0.784	0.655	0.548	0.466	0.361	0.281	0.239	0.999	1.011	0.946	0.8	0.569	0.386	0.306	0.241	0.183	0.14
1	1.131	0.902	0.548	0.355	0.317	0.128	0.095	0.109	0.104	0.992	1.032	0.667	0.429	0.367	0.278	0.193	0.13	0.143	0.11	0.999	1.005	0.869	0.599	0.414	0.229	0.119	0.101	0.11	0.093	0.992	1.032	0.667	0.429	0.367	0.278	0.193	0.13	0.143	0.11	0.999	1.005	0.869	0.599	0.414	0.229	0.119	0.101	0.11	0.093
1	1.195	1.074	0.581	0.365	0.291	0.138	0.097	0.093	0.11	0.992	1.041	0.651	0.386	0.289	0.174	0.128	0.103	0.105	0.076	0.999	0.995	0.766	0.374	0.265	0.118	0.057	0.046	0.061	0.07	0.992	1.041	0.651	0.386	0.289	0.174	0.128	0.103	0.105	0.076	0.999	0.995	0.766	0.374	0.265	0.118	0.057	0.046	0.061	0.07
1	1.158	1.135	1.013	0.604	0.377	0.158	0.105	0.123	0.119	0.992	1.041	0.835	0.649	0.393	0.27	0.188	0.154	0.144	0.124	0.999	1.034	0.951	0.745	0.428	0.227	0.12	0.087	0.075	0.088	0.992	1.041	0.835	0.649	0.393	0.27	0.188	0.154	0.144	0.124	0.999	1.034	0.951	0.745	0.428	0.227	0.12	0.087	0.075	0.088
1	1.509	1.555	1.438	1.043	0.685	0.325	0.15	0.161	0.161	0.992	0.954	0.674	0.738	0.671	0.455	0.312	0.23	0.158	0.18	0.999	1.054	0.886	0.826	0.543	0.344	0.201	0.151	0.124	0.131	0.992	0.954	0.674	0.738	0.671	0.455	0.312	0.23	0.158	0.18	0.999	1.054	0.886	0.826	0.543	0.344	0.201	0.151	0.124	0.131
1	1.013	0.991	0.969	0.898	0.821	0.509	0.339	0.217	0.231	0.992	1.043	0.993	0.904	0.809	0.64	0.443	0.315	0.195	0.214	0.999	1	1.038	0.991	0.805	0.578	0.371	0.255	0.19	0.171	0.992	1.043	0.993	0.904	0.809	0.64	0.443	0.315	0.195	0.214	0.999	1	1.038	0.991	0.805	0.578	0.371	0.255	0.19	0.171
1	1.109	1.035	0.956	0.729	0.525	0.302	0.245	0.256	0.249	0.992	1.014	0.955	0.792	0.621	0.473	0.313	0.221	0.237	0.194	0.999	1.006	0.961	0.859	0.58	0.339	0.218	0.143	0.131	0.142	0.992	1.014	0.955	0.792	0.621	0.473	0.313	0.221	0.237	0.194	0.999	1.006	0.961	0.859	0.58	0.339	0.218	0.143	0.131	0.142
1	1.083	1.092	1.106	1.124	0.879	0.562	0.306	0.186	0.166	0.992	0.974	0.895	0.871	0.786	0.638	0.512	0.314	0.18	0.133	0.999	0.994	1.004	0.86	0.718	0.475	0.358	0.215	0.129	0.111	0.992	0.974	0.895	0.871	0.786	0.638	0.512	0.314	0.18	0.133	0.999	0.994	1.004	0.86	0.718	0.475	0.358	0.215	0.129	0.111
1	0.988	0.894	0.83	0.689	0.452	0.21	0.136	0.125	0.138	0.992	0.933	0.917	0.837	0.687	0.434	0.242	0.166	0.175	0.106	0.999	0.974	0.978	0.851	0.65	0.33	0.181	0.133	0.11	0.114	0.992	0.933	0.917	0.837	0.687	0.434	0.242	0.166	0.175	0.106	0.999	0.974	0.978	0.851	0.65	0.33	0.181	0.133	0.11	0.114
1	1.009	0.935	0.883	0.783	0.595	0.455	0.405	0.296	0.346	0.992	0.996	0.793	0.527	0.393	0.268	0.235	0.164	0.149	0.132	0.999	0.938	0.858	0.636	0.358	0.206	0.109	0.085	0.08	0.086	0.992	0.996	0.793	0.527	0.393	0.268	0.235	0.164	0.149	0.132	0.999	0.938	0.858	0.636	0.358	0.206	0.109	0.085	0.08	0.086
1	0.923	0.939	0.945	0.771	0.604	0.435	0.389	0.358	0.356	0.992	0.98	1.084	1.115	1.182	1.157	1.222	1.202	1.009	1.074	0.999	0.988	1.105	1.047	0.973	0.738	0.616	0.542	0.449	0.411	0.992	0.98	1.084	1.115	1.182	1.157	1.222	1.202	1.009	1.074	0.999	0.988	1.105	1.047	0.973	0.738	0.616	0.542	0.449	0.411
1	1.024	0.991	1.072	1.767	1.723	1.448	1.179	0.908	0.698	0.992	1.002	1.061	1.134	1.422	1.385	1.16	0.993	0.761	0.71	0.999	1.033	1.043	1.03	1.416	1.314	1.139	0.931	0.781	0.69	0.992	1.002	1.061	1.134	1.422	1.385	1.16	0.993	0.761	0.71	0.999	1.033	1.043	1.03	1.416	1.314	1.139	0.931	0.781	0.69
1	1.031	1.073	1.149	0.942	0.742	0.43	0.389	0.34	0.301	0.992	1.003	1.007	0.988	0.85	0.651	0.442	0.342	0.306	0.298	0.999	1.063	1.008	0.942	0.755	0.472	0.306	0.211	0.211	0.191	0.992	1.003	1.007	0.988	0.85	0.651	0.442	0.342	0.306	0.298	0.999	1.063	1.008	0.942	0.755	0.472	0.306	0.211	0.211	0.191
1	1.223	1.174	1.392	1.297	1.086	0.89	0.688	0.508	0.487	0.992	0.97	0.976	0.882	0.708	0.726	0.649	0.526	0.419	0.311	0.999	0.996	0.941	0.904	0.798	0.676	0.549	0.488	0.408	0.314	0.992	0.97	0.976	0.882	0.708	0.726	0.649	0.526	0.419	0.311	0.999	0.996	0.941	0.904	0.798	0.676	0.549	0.488	0.408	0.314
1	1.116	1.14	1.147	1.003	0.574	0.23	0.109	0.083	0.088	0.992	0.969	0.859	0.78	0.579	0.327	0.186	0.121	0.113	0.072	0.999	1.008	0.991	0.949	0.693	0.328	0.142	0.08	0.07	0.071	0.992	0.969	0.859	0.78	0.579	0.327	0.186	0.121	0.113	0.072	0.999	1.008	0.991	0.949	0.693	0.328	0.142	0.08	0.07	0.071
1	0.907	0.963	1.033	1.051	0.92	0.595	0.295	0.139	0.101	0.992	0.946	0.966	0.946	0.879	0.737	0.548	0.32	0.153	0.092	0.999	0.973	1.01	0.97	0.934	0.748	0.511	0.256	0.126	0.079	0.992	0.946	0.966	0.946	0.879	0.737	0.548	0.32	0.153	0.092	0.999	0.973	1.01	0.97	0.934	0.748	0.511	0.256	0.126	0.079
1	1.389	1.195	0.473	0.183	0.195	0.075	0.035	0.066	0.086	0.992	0.916	0.573	0.337	0.243	0.158	0.135	0.094	0.109	0.082	0.999	1.078	0.892	0.488	0.257	0.114	0.059	0.054	0.059	0.071	0.992	0.916	0.573	0.337	0.243	0.158	0.135	0.094	0.109	0.082	0.999	1.078	0.892	0.488	0.257	0.114	0.059	0.054	0.059	0.071
1	1.059	1.027	1.003	0.846	0.482	0.243	0.168	0.141	0.121	0.992	0.991	0.801	0.686	0.51	0.347	0.229	0.167	0.148	0.117	0.999	1.028	0.979	0.907	0.642	0.344	0.231	0.144	0.118	0.101	0.992	0.991	0.801	0.686	0.51	0.347	0.229	0.167	0.148	0.117	0.999	1.028	0.979	0.907	0.642	0.344	0.231	0.144	0.118	0.101
1	0.783	0.85	0.987	0.894	0.681	0.424	0.193	0.083	0.083	0.992	1.045	1.568	1.676	1.59	1.21	0.995	0.66	0.212	0.191	0.999	0.976	1.018	0.988	0.865	0.661	0.504	0.257	0.085	0.078	0.992	1.045	1.568	1.676	1.59	1.21	0.995	0.66	0.212	0.191	0.999	0.976	1.018	0.988	0.865	0.661	0.504	0.257	0.085	0.078
1	0.919	0.882	1.07	1.019	0.818	0.482	0.255	0.129	0.142	0.992	0.976	1.228	1.127	1.018	0.863	0.68	0.509	0.254	0.227	0.999	0.946	1.011	1.016	0.863	0.575	0.388	0.219	0.104	0.106	0.992	0.976	1.228	1.127	1.018	0.863	0.68	0.509	0.254	0.227	0.999	0.946	1.011	1.016	0.863	0.575	0.388	0.219	0.104	0.106
1	0.948	0.864	0.666	0.503	0.348	0.168	0.121	0.129	0.115	0.992	0.857	0.72	0.537	0.408	0.28	0.214	0.167	0.129	0.124	0.999	1.015	0.835	0.618	0.434	0.242	0.113	0.12	0.102	0.117	0.992	0.857	0.72	0.537	0.408	0.28	0.214	0.167	0.129	0.124	0.999	1.015	0.835	0.618	0.434	0.242	0.113	0.12	0.102	0.117
1	0.826	0.929	0.906	0.859	0.888	0.699	0.638	0.619	0.496	0.992	0.993	1.229	0.933	0.826	0.654	0.622	0.567	0.399	0.558	0.999	0.97	0.968	0.889	0.763	0.572	0.578	0.546	0.504	0.426	0.992	0.993	1.229	0.933	0.826	0.654	0.622	0.567	0.399	0.558	0.999	0.97	0.968	0.889	0.763	0.572	0.578	0.546	0.504	0.426
1	1.055	1.022	0.904	0.485	0.299	0.125	0.077	0.084	0.098	0.992	0.959	0.824	0.691	0.433	0.28	0.219	0.185	0.157	0.122	0.999	0.999	0.943	0.774	0.414	0.182	0.084	0.062	0.066	0.074	0.992	0.959	0.824	0.691	0.433	0.28	0.219	0.185	0.157	0.122	0.999	0.999	0.943	0.774	0.414	0.182	0.084	0.062	0.066	0.074
1	0.919	0.895	1.088	1.108	1.035	0.585	0.22	0.146	0.156	0.992	1.486	0.973	1.647	0.823	0.648	0.335	0.284	0.169	0.132	0.999	0.978	1.003	0.924	0.873	0.694	0.489	0.228	0.128	0.124	0.992	1.486	0.973	1.647	0.823	0.648	0.335	0.284	0.169	0.132	0.999	0.978	1.003	0.924	0.873	0.694	0.489	0.228	0.128	0.124
1	0.964	1.054	1.086	1.064	0.914	0.66	0.487	0.316	0.266	0.992	1.001	0.993	0.974	0.888	0.73	0.54	0.384	0.269	0.202	0.999	0.991	1.036	0.969	0.813	0.578	0.436	0.321	0.215	0.171	0.992	1.001	0.993	0.974	0.888	0.73	0.54	0.384	0.269	0.202	0.999	0.991	1.036	0.969	0.813	0.578	0.436	0.321	0.215	0.171
1	0.948	0.981	1.03	1.038	0.924	0.68	0.451	0.238	0.138	0.992	0.999	1.002	0.974	0.891	0.765	0.621	0.453	0.23	0.154	0.999	0.988	1.021	0.979	0.943	0.766	0.619	0.478	0.325	0.144	0.992	0.999	1.002	0.974	0.891	0.765	0.621	0.453	0.23	0.154	0.999	0.988	1.021	0.979	0.943	0.766	0.619	0.478	0.325	0.144
1	0.907	0.934	1.061	0.803	0.667	0.374	0.182	0.091	0.091	0.992	1.053	1.786	1.992	1.891	1.566	1.172	0.794	0.343	0.243	0.999	0.986	0.995	0.972	0.788	0.572	0.415	0.193	0.092	0.087	0.992	1.053	1.786	1.992	1.891	1.566	1.172	0.794	0.343	0.243	0.999	0.986	0.995	0.972	0.788	0.572	0.415	0.193	0.092	0.087
1	0.915	0.713	0.358	0.252	0.236	0.095	0.064	0.084	0.107	0.992	0.936	0.723	0.472	0.376	0.304	0.249	0.162	0.164	0.121	0.999	1.022	0.795	0.518	0.405	0.261	0.183	0.132	0.13	0.126	0.992	0.936	0.723	0.472	0.376	0.304	0.249	0.162	0.164	0.121	0.999	1.022	0.795	0.518	0.405	0.261	0.183	0.132	0.13	0.126
1	0.991	0.982	0.969	0.855	0.619	0.241	0.144	0.126	0.135	0.992	0.949	0.869	0.778	0.671	0.438	0.24	0.139	0.119	0.102	0.999	0.951	0.943	0.823	0.678	0.417	0.181	0.129	0.114	0.108	0.992	0.949	0.869	0.778	0.671	0.438	0.24	0.139	0.119	0.102	0.999	0.951	0.943	0.823	0.678	0.417	0.181	0.129	0.114	0.108
1	1.305	1.159	1.036	0.614	0.465	0.217	0.159	0.13	0.126	0.992	0.957	0.7	0.578	0.35	0.191	0.163	0.108	0.118	0.086	0.999	1.057	0.982	0.809	0.452	0.249	0.144	0.107	0.106	0.103	0.992	0.957	0.7	0.578	0.35	0.191	0.163	0.108	0.118	0.086	0.999	1.057	0.982	0.809	0.452	0.249	0.144	0.107	0.106	0.103
1	0.949	1.045	1.138	1.033	0.795	0.34	0.12	0.096	0.106	0.992	0.939	0.964	0.924	0.781	0.536	0.293	0.16	0.101	0.069	0.999	0.965	1.02	0.97	0.881	0.638	0.337	0.119	0.086	0.09	0.992	0.939	0.964	0.924	0.781	0.536	0.293	0.16	0.101	0.069	0.999	0.965	1.02	0.97	0.881	0.638	0.337	0.119	0.086	0.09
1	1.083	1.054	1.065	0.944	0.633	0.314	0.2	0.16	0.137	0.992	0.993	0.892	0.84	0.65	0.502	0.369	0.281	0.195	0.15	0.999	0.998	0.97	0.886	0.688	0.423	0.252	0.17	0.138	0.106	0.992	0.993	0.892	0.84	0.65	0.502	0.369	0.281	0.195	0.15	0.999	0.998	0.97	0.886	0.688	0.423	0.252	0.17	0.138	0.106
1	0.955	0.998	1.01	0.991	0.958	0.772	0.745	0.623	0.665	0.992	0.96	0.978	0.968	0.845	0.734	0.609	0.576	0.364	0.516	0.999	0.86	0.906	0.874	0.829	0.701	0.648	0.63	0.565	0.625	0.992	0.96	0.978	0.968	0.845	0.734	0.609	0.576	0.364	0.516	0.999	0.86	0.906	0.874	0.829	0.701	0.648	0.63	0.565	0.625
1	1.013	1.032	1.093	1.106	1.095	0.935	0.775	0.546	0.542	0.992	0.986	0.938	1.017	0.958	0.903	0.79	0.804	0.514	0.597	0.999	0.971	1.078	0.969	0.946	0.814	0.809	0.685	0.64	0.531	0.992	0.986	0.938	1.017	0.958	0.903	0.79	0.804	0.514	0.597	0.999	0.971	1.078	0.969	0.946	0.814	0.809	0.685	0.64	0.531
1	1.026	1.042	1.05	0.956	0.681	0.319	0.098	0.093	0.096	0.992	1.016	0.901	0.765	0.597	0.376	0.219	0.12	0.105	0.076	0.999	1.006	0.92	0.829	0.673	0.403	0.208	0.105	0.076	0.066	0.992	1.016	0.901	0.765	0.597	0.376	0.219	0.12	0.105	0.076	0.999	1.006	0.92	0.829	0.673	0.403	0.208	0.105	0.076	0.066
1	0.985	1.001	1.104	1.059	0.873	0.373	0.136	0.098	0.106	0.992	0.951	0.955	0.876	0.741	0.598	0.343	0.178	0.137	0.114	0.999	0.973	0.978	0.889	0.823	0.499	0.284	0.153	0.138	0.139	0.992	0.951	0.955	0.876	0.741	0.598	0.343	0.178	0.137	0.114	0.999	0.973	0.978	0.889	0.823	0.499	0.284	0.153	0.138	0.139
1	0.929	1.018	1.167	1.197	1.152	0.817	0.412	0.249	0.198	0.992	0.996	1.013	1.027	0.973	0.838	0.615	0.414	0.219	0.142	0.999	0.979	1.032	1.082	0.974	0.809	0.617	0.343	0.197	0.132	0.992	0.996	1.013	1.027	0.973	0.838	0.615	0.414	0.219	0.142	0.999	0.979	1.032	1.082	0.974	0.809	0.617	0.343	0.197	0.132
1	1.104	1	0.808	0.723	0.3	0.11	0.06	0.066	0.071	0.992	1.017	0.865	0.751	0.573	0.316	0.262	0.153	0.121	0.112	0.999	0.95	0.946	0.826	0.544	0.236	0.118	0.079	0.071	0.07	0.992	1.017	0.865	0.751	0.573	0.316	0.262	0.153	0.121	0.112	0.999	0.95	0.946	0.826	0.544	0.236	0.118	0.079	0.071	0.07
1	1.176	0.96	0.537	0.263	0.274	0.116	0.091	0.096	0.087	0.992	1.139	0.704	0.423	0.273	0.169	0.126	0.086	0.09	0.051	0.999	0.984	0.762	0.426	0.269	0.143	0.032	0.056	0.06	0.069	0.992	1.139	0.704	0.423	0.273	0.169	0.126	0.086	0.09	0.051	0.999	0.984	0.762	0.426	0.269	0.143	0.032	0.056	0.06	0.069
1	1.239	1.095	0.733	0.463	0.315	0.155	0.085	0.106	0.116	0.992	1.066	0.866	0.633	0.48	0.328	0.229	0.164	0.126	0.098	0.999	0.863	0.938	0.629	0.523	0.319	0.234	0.203	0.168	0.169	0.992	1.066	0.866	0.633	0.48	0.328	0.229	0.164	0.126	0.098	0.999	0.863	0.938	0.629	0.523	0.319	0.234	0.203	0.168	0.169
1	1.149	1.095	1.013	0.803	0.445	0.155	0.025	0.116	0.096	0.992	1.026	0.923	0.817	0.633	0.398	0.285	0.204	0.149	0.122	0.999	1.103	1.073	1.039	0.663	0.289	0.159	0.143	0.113	0.094	0.992	1.026	0.923	0.817	0.633	0.398	0.285	0.204	0.149	0.122	0.999	1.103	1.073	1.039	0.663	0.289	0.159	0.143	0.113	0.094
1	1.034	1.065	1.04	0.954	0.667	0.446	0.282	0.251	0.208	0.992	0.966	0.893	0.752	0.663	0.533	0.42	0.324	0.244	0.202	0.999	1.063	1.108	1.019	1.158	1.209	1.119	0.963	0.818	0.519	0.992	0.966	0.893	0.752	0.663	0.533	0.42	0.324	0.244	0.202	0.999	1.063	1.108	1.019	1.158	1.209	1.119	0.963	0.818	0.519
1	1.12	1.074	0.802	0.496	0.374	0.193	0.13	0.133	0.14	0.992	1.154	0.739	0.439	0.28	0.177	0.118	0.097	0.103	0.079	0.999	0.949	0.869	0.582	0.322	0.167	0.078	0.071	0.075	0.082	0.992	1.154	0.739	0.439	0.28	0.177	0.118	0.097	0.103	0.079	0.999	0.949	0.869	0.582	0.322	0.167	0.078	0.071	0.075	0.082
1	1.088	0.988	0.762	0.567	0.447	0.22	0.16	0.132	0.132	0.992	0.971	0.716	0.461	0.283	0.172	0.125	0.087	0.064	0.043	0.999	1.079	0.885	0.611	0.474	0.262	0.144	0.103	0.091	0.086	0.992	0.971	0.716	0.461	0.283	0.172	0.125	0.087	0.064	0.043	0.999	1.079	0.885	0.611	0.474	0.262	0.144	0.103	0.091	0.086
1	0.914	0.934	0.966	1.01	1.302	2.063	2.195	1.514	1.108	0.992	1.186	1.533	1.077	0.853	0.988	1.41	1.829	0.859	1.212	0.999	1.004	0.972	0.909	0.898	1.109	1.827	1.601	1.28	0.87	0.992	1.186	1.533	1.077	0.853	0.988	1.41	1.829	0.859	1.212	0.999	1.004	0.972	0.909	0.898	1.109	1.827	1.601	1.28	0.87
1	1.009	1.027	1.12	1.094	0.958	0.772	0.658	0.586	0.542	0.992	1.026	1.023	0.927	0.923	0.778	0.675	0.614	0.329	0.442	0.999	0.987	0.988	0.925	0.845	0.666	0.594	0.53	0.501	0.444	0.992	1.026	1.023	0.927	0.923	0.778	0.675	0.614	0.329	0.442	0.999	0.987	0.988	0.925	0.845	0.666	0.594	0.53	0.501	0.444
1	1.131	1.123	1.069	1.095	0.861	0.553	0.333	0.206	0.178	0.992	1.016	0.871	0.813	0.704	0.593	0.422	0.246	0.153	0.118	0.999	1.034	1.028	0.958	0.791	0.606	0.427	0.266	0.163	0.114	0.992	1.016	0.871	0.813	0.704	0.593	0.422	0.246	0.153	0.118	0.999	1.034	1.028	0.958	0.791	0.606	0.427	0.266	0.163	0.114
1	0.979	1.055	1.113	1.083	1.015	0.695	0.485	0.486	0.456	0.992	0.931	0.961	0.902	0.823	0.703	0.492	0.369	0.459	0.449	0.999	0.943	1.028	0.919	0.703	0.519	0.374	0.323	0.348	0.289	0.992	0.931	0.961	0.902	0.823	0.703	0.492	0.369	0.459	0.449	0.999	0.943	1.028	0.919	0.703	0.519	0.374	0.323	0.348	0.289
1	0.985	0.9	1.036	0.9	0.813	0.455	0.219	0.106	0.083	0.992	1.096	1.29	1.347	1.183	0.94	0.71	0.381	0.172	0.149	0.999	0.91	0.914	0.841	0.717	0.501	0.383	0.19	0.074	0.062	0.992	1.096	1.29	1.347	1.183	0.94	0.71	0.381	0.172	0.149	0.999	0.91	0.914	0.841	0.717	0.501	0.383	0.19	0.074	0.062
1	0.951	0.931	0.869	0.673	0.333	0.168	0.111	0.105	0.11	0.992	0.994	0.998	0.808	0.55	0.306	0.212	0.147	0.128	0.102	0.999	0.97	0.929	0.811	0.511	0.209	0.102	0.082	0.084	0.09	0.992	0.994	0.998	0.808	0.55	0.306	0.212	0.147	0.128	0.102	0.999	0.97	0.929	0.811	0.511	0.209	0.102	0.082	0.084	0.09
1	1.133	1.002	0.683	0.353	0.291	0.127	0.075	0.083	0.097	0.992	0.957	0.694	0.49	0.308	0.205	0.154	0.111	0.108	0.076	0.999	0.961	0.804	0.519	0.322	0.17	0.092	0.068	0.081	0.075	0.992	0.957	0.694	0.49	0.308	0.205	0.154	0.111	0.108	0.076	0.999	0.961	0.804	0.519	0.322	0.17	0.092	0.068	0.081	0.075
1	0.932	0.939	1.009	0.956	0.82	0.663	0.604	0.508	0.465	0.992	0.992	0.994	0.963	0.925	0.841	0.761	0.68	0.516	0.632	0.999	0.989	1.007	0.921	0.878	0.712	0.692	0.566	0.542	0.436	0.992	0.992	0.994	0.963	0.925	0.841	0.761	0.68	0.516	0.632	0.999	0.989	1.007	0.921	0.878	0.712	0.692	0.566	0.542	0.436
1	0.871	0.933	1.029	0.879	0.807	0.596	0.594	0.565	0.491	0.992	0.963	1.131	1.064	0.968	0.794	0.652	0.585	0.43	0.463	0.999	1.019	1.024	0.955	0.843	0.6	0.49	0.456	0.445	0.405	0.992	0.963	1.131	1.064	0.968	0.794	0.652	0.585	0.43	0.463	0.999	1.019	1.024	0.955	0.843	0.6	0.49	0.456	0.445	0.405
1	1.039	1.019	0.96	0.739	0.49	0.227	0.138	0.124	0.122	0.992	1.005	0.837	0.643	0.409	0.269	0.189	0.124	0.126	0.094	0.999	1.012	0.94	0.843	0.509	0.242	0.119	0.101	0.086	0.092	0.992	1.005	0.837	0.643	0.409	0.269	0.189	0.124	0.126	0.094	0.999	1.012	0.94	0.843	0.509	0.242	0.119	0.101	0.086	0.092
1	0.918	0.937	1.003	0.978	0.921	0.718	0.506	0.244	0.16	0.992	0.975	0.991	0.947	0.899	0.781	0.639	0.489	0.237	0.193	0.999	0.989	1.012	0.963	0.883	0.715	0.587	0.417	0.201	0.144	0.992	0.975	0.991	0.947	0.899	0.781	0.639	0.489	0.237	0.193	0.999	0.989	1.012	0.963	0.883	0.715	0.587	0.417	0.201	0.144
1	0.857	0.873	0.931	0.743	0.632	0.449	0.301	0.246	0.246	0.992	0.883	0.961	0.887	0.849	0.628	0.514	0.401	0.327	0.315	0.999	0.865	0.803	0.711	0.567	0.376	0.277	0.228	0.191	0.19	0.992	0.883	0.961	0.887	0.849	0.628	0.514	0.401	0.327	0.315	0.999	0.865	0.803	0.711	0.567	0.376	0.277	0.228	0.191	0.19
1	1.159	1.105	0.963	0.604	0.435	0.2	0.129	0.101	0.108	0.992	1.026	0.773	0.668	0.438	0.274	0.199	0.132	0.103	0.082	0.999	1.044	0.978	0.84	0.413	0.187	0.091	0.063	0.058	0.068	0.992	1.026	0.773	0.668	0.438	0.274	0.199	0.132	0.103	0.082	0.999	1.044	0.978	0.84	0.413	0.187	0.091	0.063	0.058	0.068
1	1.232	1.239	1.151	0.612	0.263	0.12	0.069	0.084	0.092	0.992	1.066	0.973	0.787	0.363	0.188	0.155	0.114	0.109	0.072	0.999	0.953	0.898	0.899	0.493	0.269	0.164	0.133	0.118	0.109	0.992	1.066	0.973	0.787	0.363	0.188	0.155	0.114	0.109	0.072	0.999	0.953	0.898	0.899	0.493	0.269	0.164	0.133	0.118	0.109
1	0.999	1.085	1.073	0.943	0.865	0.545	0.305	0.196	0.176	0.992	1.006	0.863	0.887	0.713	0.598	0.375	0.234	0.179	0.122	0.999	1.033	1.068	0.964	0.753	0.594	0.319	0.203	0.148	0.134	0.992	1.006	0.863	0.887	0.713	0.598	0.375	0.234	0.179	0.122	0.999	1.033	1.068	0.964	0.753	0.594	0.319	0.203	0.148	0.134
1	1.138	1.157	1.173	1.009	0.628	0.289	0.142	0.11	0.103	0.992	1.027	0.871	0.783	0.582	0.374	0.216	0.149	0.127	0.101	0.999	1.022	0.992	0.917	0.669	0.371	0.204	0.147	0.111	0.108	0.992	1.027	0.871	0.783	0.582	0.374	0.216	0.149	0.127	0.101	0.999	1.022	0.992	0.917	0.669	0.371	0.204	0.147	0.111	0.108
1	0.992	1.001	1.176	1.03	0.727	0.418	0.211	0.128	0.099	0.992	1.005	0.955	0.903	0.733	0.5	0.319	0.169	0.117	0.065	0.999	0.983	1.025	0.862	0.776	0.449	0.234	0.119	0.081	0.086	0.992	1.005	0.955	0.903	0.733	0.5	0.319	0.169	0.117	0.065	0.999	0.983	1.025	0.862	0.776	0.449	0.234	0.119	0.081	0.086
1	0.907	0.991	0.967	0.987	0.781	0.44	0.172	0.109	0.114	0.992	1.024	0.948	0.932	0.82	0.619	0.43	0.216	0.142	0.117	0.999	0.96	1.021	1.004	0.931	0.63	0.384	0.154	0.126	0.119	0.992	1.024	0.948	0.932	0.82	0.619	0.43	0.216	0.142	0.117	0.999	0.96	1.021	1.004	0.931	0.63	0.384	0.154	0.126	0.119
1	1.017	1.033	1.094	1.032	0.792	0.282	0.127	0.108	0.108	0.992	0.973	0.904	0.871	0.723	0.529	0.27	0.125	0.114	0.082	0.999	0.991	1.008	0.964	0.838	0.636	0.339	0.1	0.09	0.081	0.992	0.973	0.904	0.871	0.723	0.529	0.27	0.125	0.114	0.082	0.999	0.991	1.008	0.964	0.838	0.636	0.339	0.1	0.09	0.081
1	1.209	0.955	0.903	0.813	0.675	0.415	0.255	0.206	0.206	0.992	1.286	1.138	1.027	1.078	0.858	0.57	0.344	0.184	0.147	0.999	1.063	1.018	0.886	0.656	0.446	0.277	0.228	0.165	0.171	0.992	1.286	1.138	1.027	1.078	0.858	0.57	0.344	0.184	0.147	0.999	1.063	1.018	0.886	0.656	0.446	0.277	0.228	0.165	0.171
1	0.987	1.009	1.08	1.067	0.947	0.742	0.623	0.542	0.516	0.992	0.996	1.003	0.977	0.973	0.828	0.765	0.744	0.429	0.602	0.999	1.012	1.024	0.939	0.875	0.752	0.709	0.601	0.606	0.585	0.992	0.996	1.003	0.977	0.973	0.828	0.765	0.744	0.429	0.602	0.999	1.012	1.024	0.939	0.875	0.752	0.709	0.601	0.606	0.585
1	0.904	1	0.973	0.933	0.84	0.6	0.485	0.411	0.411	0.992	0.975	0.946	0.882	0.811	0.679	0.568	0.459	0.272	0.308	0.999	0.966	0.979	0.899	0.789	0.605	0.478	0.328	0.265	0.262	0.992	0.975	0.946	0.882	0.811	0.679	0.568	0.459	0.272	0.308	0.999	0.966	0.979	0.899	0.789	0.605	0.478	0.328	0.265	0.262
1	0.753	0.804	0.934	0.89	0.551	0.227	0.119	0.112	0.114	0.992	1.023	1.473	1.383	1.066	0.668	0.385	0.256	0.184	0.194	0.999	1.093	1.181	1.18	1.001	0.521	0.263	0.149	0.126	0.135	0.992	1.023	1.473	1.383	1.066	0.668	0.385	0.256	0.184	0.194	0.999	1.093	1.181	1.18	1.001	0.521	0.263	0.149	0.126	0.135
1	1.274	1.21	0.957	0.548	0.378	0.182	0.111	0.102	0.112	0.992	1.02	0.734	0.591	0.331	0.203	0.148	0.109	0.11	0.075	0.999	1.066	0.984	0.877	0.4	0.206	0.106	0.078	0.075	0.078	0.992	1.02	0.734	0.591	0.331	0.203	0.148	0.109	0.11	0.075	0.999	1.066	0.984	0.877	0.4	0.206	0.106	0.078	0.075	0.078
1	0.934	0.778	0.568	0.44	0.247	0.063	0.04	0.049	0.066	0.992	0.995	0.893	0.763	0.549	0.333	0.178	0.153	0.142	0.09	0.999	0.968	0.876	0.671	0.445	0.157	0.057	0.029	0.046	0.06	0.992	0.995	0.893	0.763	0.549	0.333	0.178	0.153	0.142	0.09	0.999	0.968	0.876	0.671	0.445	0.157	0.057	0.029	0.046	0.06
1	1.045	1.045	0.918	0.507	0.306	0.13	0.08	0.097	0.127	0.992	0.984	0.91	0.674	0.361	0.25	0.183	0.119	0.104	0.079	0.999	0.904	0.922	0.793	0.438	0.214	0.083	0.048	0.065	0.074	0.992	0.984	0.91	0.674	0.361	0.25	0.183	0.119	0.104	0.079	0.999	0.904	0.922	0.793	0.438	0.214	0.083	0.048	0.065	0.074
1	1.045	1.004	0.906	0.753	0.533	0.292	0.18	0.136	0.136	0.992	1.075	0.865	0.868	0.58	0.509	0.359	0.275	0.162	0.146	0.999	0.983	0.973	0.794	0.605	0.34	0.206	0.157	0.127	0.105	0.992	1.075	0.865	0.868	0.58	0.509	0.359	0.275	0.162	0.146	0.999	0.983	0.973	0.794	0.605	0.34	0.206	0.157	0.127	0.105
1	0.972	0.975	0.92	0.72	0.499	0.226	0.127	0.112	0.129	0.992	1.016	0.955	0.809	0.616	0.403	0.24	0.156	0.134	0.109	0.999	0.991	0.961	0.849	0.616	0.346	0.172	0.088	0.083	0.084	0.992	1.016	0.955	0.809	0.616	0.403	0.24	0.156	0.134	0.109	0.999	0.991	0.961	0.849	0.616	0.346	0.172	0.088	0.083	0.084
1	0.94	0.96	0.993	0.956	0.882	0.784	0.637	0.534	0.472	0.992	0.98	0.937	0.919	0.818	0.727	0.657	0.604	0.415	0.457	0.999	0.981	1.011	0.927	0.808	0.669	0.621	0.545	0.505	0.404	0.992	0.98	0.937	0.919	0.818	0.727	0.657	0.604	0.415	0.457	0.999	0.981	1.011	0.927	0.808	0.669	0.621	0.545	0.505	0.404
1	0.962	0.952	0.871	0.569	0.36	0.161	0.105	0.111	0.116	0.992	0.966	0.914	0.731	0.436	0.255	0.181	0.129	0.117	0.103	0.999	0.971	0.949	0.789	0.478	0.188	0.088	0.074	0.081	0.097	0.992	0.966	0.914	0.731	0.436	0.255	0.181	0.129	0.117	0.103	0.999	0.971	0.949	0.789	0.478	0.188	0.088	0.074	0.081	0.097
1	1.077	0.937	0.937	0.737	0.59	0.396	0.216	0.183	0.186	0.992	0.936	0.753	0.687	0.603	0.478	0.345	0.234	0.169	0.152	0.999	0.938	0.801	0.676	0.579	0.364	0.282	0.201	0.169	0.175	0.992	0.936	0.753	0.687	0.603	0.478	0.345	0.234	0.169	0.152	0.999	0.938	0.801	0.676	0.579	0.364	0.282	0.201	0.169	0.175
1	0.948	0.857	0.917	0.803	0.64	0.416	0.249	0.201	0.175	0.992	0.999	0.919	0.908	0.786	0.62	0.381	0.253	0.164	0.155	0.999	0.97	0.971	0.899	0.745	0.505	0.359	0.211	0.173	0.147	0.992	0.999	0.919	0.908	0.786	0.62	0.381	0.253	0.164	0.155	0.999	0.97	0.971	0.899	0.745	0.505	0.359	0.211	0.173	0.147
1	1.012	0.931	0.706	0.604	0.58	0.394	0.259	0.217	0.196	0.992	0.949	0.781	0.589	0.548	0.439	0.32	0.232	0.165	0.134	0.999	0.991	0.831	0.607	0.498	0.341	0.242	0.174	0.133	0.123	0.992	0.949	0.781	0.589	0.548	0.439	0.32	0.232	0.165	0.134	0.999	0.991	0.831	0.607	0.498	0.341	0.242	0.174	0.133	0.123
1	1.374	1.6	1.358	0.923	0.335	0.155	0.135	0.171	0.181	0.992	0.876	0.663	0.487	0.413	0.278	0.205	0.144	0.149	0.102	0.999	1.019	0.896	0.858	0.523	0.271	0.159	0.112	0.114	0.1	0.992	0.876	0.663	0.487	0.413	0.278	0.205	0.144	0.149	0.102	0.999	1.019	0.896	0.858	0.523	0.271	0.159	0.112	0.114	0.1
1	1.062	1.04	0.945	0.475	0.305	0.123	0.077	0.084	0.091	0.992	1.006	0.894	0.701	0.355	0.213	0.155	0.105	0.11	0.075	0.999	0.993	0.958	0.832	0.383	0.199	0.098	0.073	0.071	0.079	0.992	1.006	0.894	0.701	0.355	0.213	0.155	0.105	0.11	0.075	0.999	0.993	0.958	0.832	0.383	0.199	0.098	0.073	0.071	0.079
1	1.05	0.978	0.758	0.514	0.323	0.137	0.092	0.091	0.103	0.992	1	0.826	0.707	0.466	0.249	0.179	0.121	0.119	0.088	0.999	0.976	0.926	0.707	0.401	0.192	0.093	0.08	0.08	0.084	0.992	1	0.826	0.707	0.466	0.249	0.179	0.121	0.119	0.088	0.999	0.976	0.926	0.707	0.401	0.192	0.093	0.08	0.08	0.084
1	0.964	1.005	0.938	0.943	0.74	0.34	0.27	0.236	0.216	0.992	0.976	0.996	0.767	0.64	0.489	0.319	0.25	0.186	0.242	0.999	0.958	0.949	0.837	0.711	0.492	0.272	0.22	0.184	0.166	0.992	0.976	0.996	0.767	0.64	0.489	0.319	0.25	0.186	0.242	0.999	0.958	0.949	0.837	0.711	0.492	0.272	0.22	0.184	0.166
1	1.235	1.278	1.244	1.097	0.831	0.399	0.202	0.154	0.136	0.992	1.084	0.863	0.777	0.606	0.585	0.413	0.244	0.199	0.179	0.999	1.003	0.938	0.894	0.648	0.526	0.397	0.228	0.163	0.116	0.992	1.084	0.863	0.777	0.606	0.585	0.413	0.244	0.199	0.179	0.999	1.003	0.938	0.894	0.648	0.526	0.397	0.228	0.163	0.116
1	0.914	0.985	0.988	1.193	1.03	0.695	0.33	0.201	0.176	0.992	1.066	1.163	0.977	0.913	0.858	0.525	0.334	0.169	0.172	0.999	0.997	1.008	0.956	0.868	0.638	0.405	0.219	0.178	0.132	0.992	1.066	1.163	0.977	0.913	0.858	0.525	0.334	0.169	0.172	0.999	0.997	1.008	0.956	0.868	0.638	0.405	0.219	0.178	0.132
1	1.005	1.022	1.077	1.075	0.994	0.775	0.687	0.652	0.593	0.992	0.966	0.987	0.953	0.876	0.763	0.782	0.691	0.513	0.68	0.999	0.981	1.043	0.968	0.895	0.769	0.679	0.644	0.64	0.567	0.992	0.966	0.987	0.953	0.876	0.763	0.782	0.691	0.513	0.68	0.999	0.981	1.043	0.968	0.895	0.769	0.679	0.644	0.64	0.567
1	1.157	1.233	1.208	1.328	1.068	0.585	0.308	0.397	0.293	0.992	1.041	1.449	1.283	1.419	1.35	0.772	0.464	0.56	0.339	0.999	1.038	0.883	0.819	0.608	0.414	0.294	0.243	0.203	0.164	0.992	1.041	1.449	1.283	1.419	1.35	0.772	0.464	0.56	0.339	0.999	1.038	0.883	0.819	0.608	0.414	0.294	0.243	0.203	0.164
1	0.986	0.963	0.896	1.072	1.134	0.985	0.948	0.892	0.724	0.992	0.991	1.133	0.919	0.876	0.81	0.798	0.806	0.549	0.774	0.999	0.992	0.96	0.902	0.822	0.656	0.574	0.615	0.533	0.507	0.992	0.991	1.133	0.919	0.876	0.81	0.798	0.806	0.549	0.774	0.999	0.992	0.96	0.902	0.822	0.656	0.574	0.615	0.533	0.507
1	1.166	1.084	0.786	0.479	0.369	0.183	0.124	0.121	0.121	0.992	1.041	0.736	0.513	0.33	0.229	0.165	0.122	0.119	0.088	0.999	1.034	0.909	0.652	0.366	0.201	0.097	0.079	0.074	0.092	0.992	1.041	0.736	0.513	0.33	0.229	0.165	0.122	0.119	0.088	0.999	1.034	0.909	0.652	0.366	0.201	0.097	0.079	0.074	0.092
1	1.107	1.032	0.837	0.627	0.527	0.327	0.207	0.146	0.147	0.992	0.987	0.977	0.804	0.705	0.524	0.403	0.305	0.181	0.159	0.999	1.019	0.958	0.768	0.483	0.294	0.186	0.135	0.118	0.114	0.992	0.987	0.977	0.804	0.705	0.524	0.403	0.305	0.181	0.159	0.999	1.019	0.958	0.768	0.483	0.294	0.186	0.135	0.118	0.114
1	1.079	1.061	1.011	0.743	0.49	0.264	0.159	0.164	0.157	0.992	1.035	0.884	0.671	0.482	0.326	0.238	0.238	0.175	0.153	0.999	1	0.978	0.86	0.567	0.299	0.178	0.127	0.127	0.111	0.992	1.035	0.884	0.671	0.482	0.326	0.238	0.238	0.175	0.153	0.999	1	0.978	0.86	0.567	0.299	0.178	0.127	0.127	0.111
1	1.096	1.053	1.023	0.679	0.335	0.177	0.12	0.111	0.104	0.992	1.074	0.825	0.664	0.421	0.263	0.163	0.094	0.117	0.099	0.999	1.019	0.954	0.767	0.434	0.182	0.103	0.077	0.079	0.086	0.992	1.074	0.825	0.664	0.421	0.263	0.163	0.094	0.117	0.099	0.999	1.019	0.954	0.767	0.434	0.182	0.103	0.077	0.079	0.086
1	1.015	0.89	0.786	0.72	0.707	0.872	1.374	1.467	1.674	0.992	0.876	0.403	0.357	0.313	0.238	0.135	0.174	0.149	0.082	0.999	1.01	0.778	0.65	0.549	0.401	0.419	0.73	0.862	0.884	0.992	0.876	0.403	0.357	0.313	0.238	0.135	0.174	0.149	0.082	0.999	1.01	0.778	0.65	0.549	0.401	0.419	0.73	0.862	0.884
1	1.064	0.972	0.757	0.441	0.31	0.104	0.089	0.098	0.115	0.992	1.017	0.765	0.535	0.304	0.14	0.098	0.071	0.093	0.058	0.999	1.028	0.928	0.643	0.342	0.132	0.048	0.045	0.06	0.075	0.992	1.017	0.765	0.535	0.304	0.14	0.098	0.071	0.093	0.058	0.999	1.028	0.928	0.643	0.342	0.132	0.048	0.045	0.06	0.075
1	1.149	1.195	1.073	1.193	0.885	0.565	0.265	0.256	0.166	0.992	1.099	1.025	0.824	0.573	0.485	0.315	0.256	0.157	0.134	0.999	1.083	1.108	0.949	0.883	0.729	0.344	0.223	0.168	0.179	0.992	1.099	1.025	0.824	0.573	0.485	0.315	0.256	0.157	0.134	0.999	1.083	1.108	0.949	0.883	0.729	0.344	0.223	0.168	0.179
1	1.029	0.985	0.943	0.943	0.715	0.415	0.285	0.176	0.196	0.992	1.019	0.916	0.9	0.646	0.504	0.439	0.354	0.279	0.272	0.999	1.017	1.064	0.897	0.731	0.491	0.258	0.217	0.13	0.121	0.992	1.019	0.916	0.9	0.646	0.504	0.439	0.354	0.279	0.272	0.999	1.017	1.064	0.897	0.731	0.491	0.258	0.217	0.13	0.121
1	0.938	0.892	0.922	0.716	0.404	0.19	0.117	0.123	0.115	0.992	0.961	0.975	0.849	0.577	0.297	0.193	0.123	0.122	0.099	0.999	0.876	0.809	0.733	0.509	0.267	0.135	0.08	0.083	0.082	0.992	0.961	0.975	0.849	0.577	0.297	0.193	0.123	0.122	0.099	0.999	0.876	0.809	0.733	0.509	0.267	0.135	0.08	0.083	0.082
1	0.869	0.618	0.376	0.425	0.335	0.155	0.09	0.094	0.101	0.992	1.044	0.472	0.359	0.285	0.183	0.141	0.09	0.101	0.068	0.999	0.943	0.548	0.384	0.388	0.199	0.129	0.123	0.078	0.094	0.992	1.044	0.472	0.359	0.285	0.183	0.141	0.09	0.101	0.068	0.999	0.943	0.548	0.384	0.388	0.199	0.129	0.123	0.078	0.094
1	0.95	0.991	1.041	0.901	0.31	0.103	0.055	0.066	0.081	0.992	0.987	0.968	0.95	0.665	0.247	0.147	0.095	0.098	0.06	0.999	0.966	1.001	0.939	0.743	0.211	0.082	0.058	0.058	0.074	0.992	0.987	0.968	0.95	0.665	0.247	0.147	0.095	0.098	0.06	0.999	0.966	1.001	0.939	0.743	0.211	0.082	0.058	0.058	0.074
1	0.891	0.916	0.917	0.811	0.382	0.248	0.166	0.155	0.177	0.992	0.916	0.927	0.779	0.52	0.361	0.282	0.185	0.156	0.129	0.999	0.972	0.969	0.851	0.6	0.31	0.208	0.185	0.15	0.164	0.992	0.916	0.927	0.779	0.52	0.361	0.282	0.185	0.156	0.129	0.999	0.972	0.969	0.851	0.6	0.31	0.208	0.185	0.15	0.164
1	1.255	1.212	1.105	0.893	0.613	0.38	0.294	0.245	0.213	0.992	1.111	1.003	0.617	0.688	0.438	0.35	0.309	0.239	0.232	0.999	1.111	0.943	0.824	0.548	0.354	0.232	0.143	0.13	0.131	0.992	1.111	1.003	0.617	0.688	0.438	0.35	0.309	0.239	0.232	0.999	1.111	0.943	0.824	0.548	0.354	0.232	0.143	0.13	0.131
1	0.792	0.867	0.89	0.859	0.675	0.415	0.236	0.145	0.132	0.992	1.029	1.472	1.681	1.52	1.046	0.939	0.605	0.216	0.189	0.999	0.964	0.972	0.971	0.81	0.6	0.463	0.239	0.096	0.093	0.992	1.029	1.472	1.681	1.52	1.046	0.939	0.605	0.216	0.189	0.999	0.964	0.972	0.971	0.81	0.6	0.463	0.239	0.096	0.093
1	1.217	1.038	0.803	0.42	0.287	0.175	0.107	0.086	0.106	0.992	0.976	0.813	0.634	0.513	0.409	0.309	0.237	0.21	0.158	0.999	1.003	0.833	0.604	0.368	0.204	0.114	0.073	0.083	0.079	0.992	0.976	0.813	0.634	0.513	0.409	0.309	0.237	0.21	0.158	0.999	1.003	0.833	0.604	0.368	0.204	0.114	0.073	0.083	0.079
1	1.063	1.041	1.006	0.91	0.812	0.607	0.443	0.325	0.217	0.992	0.984	0.904	0.826	0.724	0.649	0.518	0.418	0.255	0.204	0.999	0.976	0.961	0.876	0.755	0.629	0.525	0.436	0.325	0.176	0.992	0.984	0.904	0.826	0.724	0.649	0.518	0.418	0.255	0.204	0.999	0.976	0.961	0.876	0.755	0.629	0.525	0.436	0.325	0.176
1	1.132	1.032	1.044	0.93	0.573	0.409	0.355	0.276	0.354	0.992	1.049	0.918	0.902	0.693	0.41	0.325	0.249	0.187	0.189	0.999	0.995	0.956	0.884	0.612	0.284	0.153	0.114	0.105	0.102	0.992	1.049	0.918	0.902	0.693	0.41	0.325	0.249	0.187	0.189	0.999	0.995	0.956	0.884	0.612	0.284	0.153	0.114	0.105	0.102
1	0.878	0.799	0.72	0.501	0.28	0.109	0.073	0.074	0.103	0.992	1.032	1.001	0.801	0.572	0.32	0.224	0.172	0.135	0.101	0.999	0.972	0.88	0.694	0.501	0.216	0.114	0.081	0.088	0.087	0.992	1.032	1.001	0.801	0.572	0.32	0.224	0.172	0.135	0.101	0.999	0.972	0.88	0.694	0.501	0.216	0.114	0.081	0.088	0.087
1	0.873	0.883	0.896	1.067	1.134	1.134	1.04	0.869	0.771	0.992	0.938	0.932	0.877	0.942	0.923	0.957	0.922	0.641	0.814	0.999	0.996	0.961	0.892	0.972	0.869	0.873	0.818	0.713	0.618	0.992	0.938	0.932	0.877	0.942	0.923	0.957	0.922	0.641	0.814	0.999	0.996	0.961	0.892	0.972	0.869	0.873	0.818	0.713	0.618
1	1.205	0.981	0.83	0.438	0.358	0.164	0.108	0.098	0.104	0.992	0.996	0.71	0.507	0.287	0.198	0.142	0.109	0.11	0.083	0.999	1.001	0.861	0.73	0.382	0.2	0.107	0.088	0.075	0.087	0.992	0.996	0.71	0.507	0.287	0.198	0.142	0.109	0.11	0.083	0.999	1.001	0.861	0.73	0.382	0.2	0.107	0.088	0.075	0.087
1	1.039	1.023	0.818	0.44	0.252	0.083	0.055	0.064	0.068	0.992	0.971	0.888	0.592	0.268	0.178	0.135	0.109	0.084	0.072	0.999	0.983	0.878	0.709	0.293	0.099	0.014	0.033	0.048	0.039	0.992	0.971	0.888	0.592	0.268	0.178	0.135	0.109	0.084	0.072	0.999	0.983	0.878	0.709	0.293	0.099	0.014	0.033	0.048	0.039
1	0.927	0.944	0.91	0.749	0.507	0.284	0.212	0.299	0.496	0.992	0.931	0.909	0.697	0.567	0.372	0.301	0.256	0.237	0.421	0.999	0.965	0.888	0.768	0.525	0.317	0.177	0.137	0.139	0.23	0.992	0.931	0.909	0.697	0.567	0.372	0.301	0.256	0.237	0.421	0.999	0.965	0.888	0.768	0.525	0.317	0.177	0.137	0.139	0.23
1	1.151	1.124	0.976	0.638	0.486	0.264	0.192	0.164	0.155	0.992	1.063	0.84	0.606	0.443	0.327	0.248	0.174	0.13	0.121	0.999	1.002	0.839	0.736	0.392	0.221	0.134	0.108	0.103	0.11	0.992	1.063	0.84	0.606	0.443	0.327	0.248	0.174	0.13	0.121	0.999	1.002	0.839	0.736	0.392	0.221	0.134	0.108	0.103	0.11
1	0.909	0.908	0.907	0.72	0.472	0.253	0.163	0.126	0.125	0.992	0.975	0.959	0.817	0.6	0.402	0.263	0.193	0.141	0.113	0.999	1.009	1.029	0.9	0.649	0.347	0.202	0.144	0.103	0.088	0.992	0.975	0.959	0.817	0.6	0.402	0.263	0.193	0.141	0.113	0.999	1.009	1.029	0.9	0.649	0.347	0.202	0.144	0.103	0.088
1	0.999	0.934	0.8	0.617	0.363	0.152	0.105	0.108	0.11	0.992	1.019	0.892	0.738	0.529	0.259	0.185	0.15	0.12	0.093	0.999	0.99	0.942	0.774	0.517	0.221	0.11	0.081	0.075	0.081	0.992	1.019	0.892	0.738	0.529	0.259	0.185	0.15	0.12	0.093	0.999	0.99	0.942	0.774	0.517	0.221	0.11	0.081	0.075	0.081
1	0.919	0.937	0.813	0.507	0.416	0.275	0.205	0.2	0.178	0.992	0.901	0.895	0.796	0.646	0.517	0.46	0.352	0.227	0.231	0.999	1.047	0.906	0.712	0.475	0.304	0.206	0.156	0.143	0.144	0.992	0.901	0.895	0.796	0.646	0.517	0.46	0.352	0.227	0.231	0.999	1.047	0.906	0.712	0.475	0.304	0.206	0.156	0.143	0.144
1	0.988	1.012	1.034	0.878	0.52	0.205	0.132	0.117	0.109	0.992	0.972	0.951	0.819	0.654	0.423	0.208	0.141	0.113	0.075	0.999	1.001	1.018	0.929	0.695	0.364	0.15	0.103	0.095	0.084	0.992	0.972	0.951	0.819	0.654	0.423	0.208	0.141	0.113	0.075	0.999	1.001	1.018	0.929	0.695	0.364	0.15	0.103	0.095	0.084
1	1.112	1.033	0.956	0.73	0.495	0.265	0.14	0.146	0.143	0.992	1.023	0.785	0.648	0.436	0.26	0.18	0.135	0.13	0.12	0.999	1.038	0.929	0.826	0.467	0.246	0.151	0.084	0.094	0.099	0.992	1.023	0.785	0.648	0.436	0.26	0.18	0.135	0.13	0.12	0.999	1.038	0.929	0.826	0.467	0.246	0.151	0.084	0.094	0.099
1	1.059	0.905	1.028	0.833	0.66	0.39	0.3	0.251	0.241	0.992	0.925	1.103	0.933	0.688	0.322	0.163	0.119	0.107	0.074	0.999	0.933	0.858	0.889	0.613	0.419	0.174	0.073	0.048	0.099	0.992	0.925	1.103	0.933	0.688	0.322	0.163	0.119	0.107	0.074	0.999	0.933	0.858	0.889	0.613	0.419	0.174	0.073	0.048	0.099
1	0.908	0.927	0.934	0.886	0.746	0.418	0.241	0.228	0.207	0.992	0.939	0.958	0.837	0.746	0.575	0.423	0.294	0.189	0.204	0.999	0.962	0.979	0.899	0.76	0.499	0.319	0.178	0.163	0.167	0.992	0.939	0.958	0.837	0.746	0.575	0.423	0.294	0.189	0.204	0.999	0.962	0.979	0.899	0.76	0.499	0.319	0.178	0.163	0.167
1	0.908	1.012	1.092	1.161	1.435	1.594	1.179	0.764	0.685	0.992	0.932	1.113	1.315	1.527	1.602	1.343	1.02	0.671	0.812	0.999	0.993	1.053	0.944	0.733	0.529	0.414	0.283	0.233	0.214	0.992	0.932	1.113	1.315	1.527	1.602	1.343	1.02	0.671	0.812	0.999	0.993	1.053	0.944	0.733	0.529	0.414	0.283	0.233	0.214
1	1.028	0.985	0.945	0.794	0.649	0.495	0.199	0.139	0.12	0.992	0.986	1.013	0.967	0.883	0.708	0.585	0.324	0.149	0.112	0.999	1.113	1.253	0.949	1.028	0.844	0.754	0.353	0.163	0.119	0.992	0.986	1.013	0.967	0.883	0.708	0.585	0.324	0.149	0.112	0.999	1.113	1.253	0.949	1.028	0.844	0.754	0.353	0.163	0.119
1	1.188	1.19	1.11	1.016	0.645	0.264	0.124	0.111	0.11	0.992	1.046	0.843	0.758	0.597	0.44	0.265	0.154	0.144	0.107	0.999	0.989	0.947	0.863	0.583	0.352	0.152	0.113	0.09	0.092	0.992	1.046	0.843	0.758	0.597	0.44	0.265	0.154	0.144	0.107	0.999	0.989	0.947	0.863	0.583	0.352	0.152	0.113	0.09	0.092
1	0.903	0.981	1.03	1.116	0.759	0.447	0.268	0.222	0.195	0.992	0.986	1.044	0.978	0.943	0.726	0.483	0.359	0.255	0.297	0.999	1.016	1.104	1.112	1.112	0.672	0.435	0.31	0.238	0.219	0.992	0.986	1.044	0.978	0.943	0.726	0.483	0.359	0.255	0.297	0.999	1.016	1.104	1.112	1.112	0.672	0.435	0.31	0.238	0.219
1	1.179	1.145	1.273	1.343	1.005	0.855	0.515	0.296	0.226	0.992	1.048	0.78	0.739	0.612	0.441	0.174	0.118	0.131	0.096	0.999	1.092	0.916	0.751	0.386	0.228	0.124	0.09	0.087	0.094	0.992	1.048	0.78	0.739	0.612	0.441	0.174	0.118	0.131	0.096	0.999	1.092	0.916	0.751	0.386	0.228	0.124	0.09	0.087	0.094
1	0.87	0.886	0.982	0.786	0.65	0.353	0.152	0.075	0.074	0.992	1.036	1.404	1.323	1.154	0.922	0.728	0.448	0.144	0.117	0.999	0.977	0.959	0.88	0.727	0.499	0.345	0.164	0.064	0.062	0.992	1.036	1.404	1.323	1.154	0.922	0.728	0.448	0.144	0.117	0.999	0.977	0.959	0.88	0.727	0.499	0.345	0.164	0.064	0.062
1	0.889	0.907	0.951	0.879	0.748	0.531	0.429	0.369	0.375	0.992	0.94	1.022	0.956	0.88	0.696	0.496	0.396	0.285	0.345	0.999	0.954	0.98	0.9	0.849	0.607	0.453	0.363	0.333	0.335	0.992	0.94	1.022	0.956	0.88	0.696	0.496	0.396	0.285	0.345	0.999	0.954	0.98	0.9	0.849	0.607	0.453	0.363	0.333	0.335
1	0.935	0.993	1.016	1.075	0.931	0.673	0.494	0.378	0.258	0.992	0.949	1.014	0.947	0.888	0.804	0.597	0.484	0.324	0.288	0.999	1.005	0.999	0.96	0.892	0.711	0.568	0.43	0.354	0.252	0.992	0.949	1.014	0.947	0.888	0.804	0.597	0.484	0.324	0.288	0.999	1.005	0.999	0.96	0.892	0.711	0.568	0.43	0.354	0.252
1	0.969	0.985	1.203	0.978	0.287	0.153	0.017	0.046	0.063	0.992	1.061	1.268	1.317	1.078	0.403	0.27	0.119	0.129	0.087	0.999	1.033	1.098	0.939	0.753	0.149	0.074	0.043	0.038	0.059	0.992	1.061	1.268	1.317	1.078	0.403	0.27	0.119	0.129	0.087	0.999	1.033	1.098	0.939	0.753	0.149	0.074	0.043	0.038	0.059
1	0.995	1.162	1.144	1.163	1.117	0.737	0.581	0.449	0.397	0.992	0.896	0.963	0.882	0.903	0.878	0.74	0.619	0.544	0.777	0.999	0.908	0.893	0.772	0.688	0.48	0.358	0.266	0.206	0.206	0.992	0.896	0.963	0.882	0.903	0.878	0.74	0.619	0.544	0.777	0.999	0.908	0.893	0.772	0.688	0.48	0.358	0.266	0.206	0.206
1	0.95	0.976	1.061	0.97	0.559	0.17	0.075	0.081	0.089	0.992	0.994	1.065	1.032	0.855	0.447	0.248	0.17	0.138	0.1	0.999	1.154	1.064	1.041	0.848	0.407	0.171	0.109	0.089	0.098	0.992	0.994	1.065	1.032	0.855	0.447	0.248	0.17	0.138	0.1	0.999	1.154	1.064	1.041	0.848	0.407	0.171	0.109	0.089	0.098
1	1.148	1.179	1.131	0.872	0.379	0.139	0.083	0.086	0.089	0.992	0.941	0.838	0.682	0.468	0.243	0.165	0.099	0.104	0.067	0.999	1.052	0.985	0.932	0.59	0.248	0.137	0.097	0.092	0.101	0.992	0.941	0.838	0.682	0.468	0.243	0.165	0.099	0.104	0.067	0.999	1.052	0.985	0.932	0.59	0.248	0.137	0.097	0.092	0.101
1	1.065	1.062	0.771	0.435	0.376	0.261	0.166	0.122	0.134	0.992	0.916	0.671	0.492	0.335	0.264	0.255	0.213	0.143	0.113	0.999	0.968	0.889	0.697	0.371	0.203	0.133	0.124	0.102	0.106	0.992	0.916	0.671	0.492	0.335	0.264	0.255	0.213	0.143	0.113	0.999	0.968	0.889	0.697	0.371	0.203	0.133	0.124	0.102	0.106
1	0.987	0.972	0.991	1.091	1.063	0.852	0.814	0.704	0.602	0.992	0.906	0.943	0.907	0.943	1.028	0.945	0.834	0.729	0.842	0.999	1.103	1.053	1.029	0.888	0.784	0.709	0.618	0.553	0.524	0.992	0.906	0.943	0.907	0.943	1.028	0.945	0.834	0.729	0.842	0.999	1.103	1.053	1.029	0.888	0.784	0.709	0.618	0.553	0.524
1	0.959	0.959	1.017	1.015	0.907	0.789	0.671	0.565	0.548	0.992	0.937	0.946	0.918	0.844	0.753	0.69	0.65	0.524	0.631	0.999	0.993	1.019	0.952	0.911	0.742	0.632	0.621	0.561	0.523	0.992	0.937	0.946	0.918	0.844	0.753	0.69	0.65	0.524	0.631	0.999	0.993	1.019	0.952	0.911	0.742	0.632	0.621	0.561	0.523
1	0.966	0.896	0.903	0.614	0.303	0.129	0.09	0.081	0.09	0.992	0.974	0.828	0.603	0.345	0.199	0.151	0.109	0.108	0.089	0.999	0.927	0.906	0.757	0.51	0.222	0.12	0.077	0.104	0.093	0.992	0.974	0.828	0.603	0.345	0.199	0.151	0.109	0.108	0.089	0.999	0.927	0.906	0.757	0.51	0.222	0.12	0.077	0.104	0.093
1	1.12	1.033	0.738	0.365	0.292	0.117	0.082	0.093	0.098	0.992	0.998	0.608	0.446	0.306	0.227	0.166	0.122	0.113	0.086	0.999	0.957	0.818	0.544	0.343	0.173	0.083	0.079	0.069	0.088	0.992	0.998	0.608	0.446	0.306	0.227	0.166	0.122	0.113	0.086	0.999	0.957	0.818	0.544	0.343	0.173	0.083	0.079	0.069	0.088
1	0.975	1.001	1.069	1.076	0.946	0.708	0.531	0.478	0.458	0.992	0.99	1.002	0.964	0.878	0.753	0.593	0.469	0.358	0.445	0.999	0.984	1.016	0.967	0.885	0.713	0.602	0.49	0.477	0.43	0.992	0.99	1.002	0.964	0.878	0.753	0.593	0.469	0.358	0.445	0.999	0.984	1.016	0.967	0.885	0.713	0.602	0.49	0.477	0.43
1	1.062	1.143	1.243	1.251	1.242	0.908	0.686	0.474	0.235	0.992	0.984	0.991	0.949	0.866	0.783	0.7	0.651	0.419	0.392	0.999	0.993	1.036	0.974	0.881	0.714	0.632	0.578	0.518	0.249	0.992	0.984	0.991	0.949	0.866	0.783	0.7	0.651	0.419	0.392	0.999	0.993	1.036	0.974	0.881	0.714	0.632	0.578	0.518	0.249
1	0.954	0.977	1.065	1.057	1.072	0.937	0.812	0.576	0.522	0.992	0.973	1.015	0.929	0.907	0.841	0.717	0.619	0.472	0.575	0.999	0.998	1.024	0.939	0.9	0.76	0.699	0.636	0.528	0.427	0.992	0.973	1.015	0.929	0.907	0.841	0.717	0.619	0.472	0.575	0.999	0.998	1.024	0.939	0.9	0.76	0.699	0.636	0.528	0.427
1	1.251	1.217	1.039	0.686	0.377	0.156	0.103	0.1	0.106	0.992	1.036	0.743	0.637	0.341	0.201	0.147	0.092	0.101	0.065	0.999	1.007	0.902	0.783	0.391	0.184	0.092	0.085	0.073	0.086	0.992	1.036	0.743	0.637	0.341	0.201	0.147	0.092	0.101	0.065	0.999	1.007	0.902	0.783	0.391	0.184	0.092	0.085	0.073	0.086
1	1.019	1.008	0.987	0.778	0.42	0.197	0.124	0.113	0.111	0.992	1.061	0.938	0.978	0.756	0.433	0.275	0.179	0.146	0.128	0.999	1.018	0.979	0.88	0.582	0.261	0.127	0.096	0.09	0.087	0.992	1.061	0.938	0.978	0.756	0.433	0.275	0.179	0.146	0.128	0.999	1.018	0.979	0.88	0.582	0.261	0.127	0.096	0.09	0.087
1	1.169	1.238	1.152	0.756	0.48	0.272	0.175	0.184	0.156	0.992	1.061	0.948	0.767	0.518	0.358	0.285	0.219	0.144	0.122	0.999	1	0.976	0.834	0.491	0.277	0.193	0.119	0.119	0.116	0.992	1.061	0.948	0.767	0.518	0.358	0.285	0.219	0.144	0.122	0.999	1	0.976	0.834	0.491	0.277	0.193	0.119	0.119	0.116
1	0.925	0.941	1.035	1.055	1.043	0.924	0.87	0.745	0.706	0.992	0.938	0.983	0.957	0.932	0.873	0.829	0.761	0.569	0.72	0.999	0.984	1.018	0.986	0.926	0.846	0.812	0.77	0.717	0.621	0.992	0.938	0.983	0.957	0.932	0.873	0.829	0.761	0.569	0.72	0.999	0.984	1.018	0.986	0.926	0.846	0.812	0.77	0.717	0.621
1	1.25	1.265	1.136	0.85	0.358	0.166	0.097	0.103	0.11	0.992	1.026	0.834	0.719	0.48	0.254	0.179	0.133	0.121	0.098	0.999	1.024	0.995	0.911	0.565	0.207	0.107	0.079	0.08	0.087	0.992	1.026	0.834	0.719	0.48	0.254	0.179	0.133	0.121	0.098	0.999	1.024	0.995	0.911	0.565	0.207	0.107	0.079	0.08	0.087
1	0.909	1.045	1.063	0.843	0.765	0.605	0.565	0.476	0.376	0.992	1.141	1.123	0.862	1.158	0.653	0.525	0.394	0.379	0.717	0.999	0.912	0.933	0.857	0.626	0.359	0.207	0.166	0.142	0.124	0.992	1.141	1.123	0.862	1.158	0.653	0.525	0.394	0.379	0.717	0.999	0.912	0.933	0.857	0.626	0.359	0.207	0.166	0.142	0.124
1	1.189	1.165	1.133	0.903	0.5	0.29	0.215	0.191	0.211	0.992	1.051	0.968	0.847	0.718	0.573	0.385	0.304	0.269	0.312	0.999	1.026	1.02	0.904	0.61	0.327	0.219	0.161	0.148	0.167	0.992	1.051	0.968	0.847	0.718	0.573	0.385	0.304	0.269	0.312	0.999	1.026	1.02	0.904	0.61	0.327	0.219	0.161	0.148	0.167
1	1.033	1.025	1.01	0.918	0.622	0.264	0.104	0.101	0.1	0.992	0.983	0.916	0.773	0.553	0.341	0.209	0.125	0.112	0.078	0.999	0.993	0.96	0.875	0.643	0.367	0.158	0.078	0.071	0.08	0.992	0.983	0.916	0.773	0.553	0.341	0.209	0.125	0.112	0.078	0.999	0.993	0.96	0.875	0.643	0.367	0.158	0.078	0.071	0.08
1	1.028	1.026	1.004	0.929	0.625	0.252	0.089	0.085	0.088	0.992	0.982	0.902	0.774	0.556	0.36	0.204	0.124	0.129	0.087	0.999	1.001	0.981	0.897	0.676	0.387	0.153	0.07	0.068	0.079	0.992	0.982	0.902	0.774	0.556	0.36	0.204	0.124	0.129	0.087	0.999	1.001	0.981	0.897	0.676	0.387	0.153	0.07	0.068	0.079
1	0.957	1	1.066	1.028	0.92	0.79	0.715	0.561	0.516	0.992	0.98	0.961	0.906	0.791	0.745	0.691	0.583	0.409	0.45	0.999	0.988	0.995	0.901	0.773	0.653	0.63	0.538	0.47	0.401	0.992	0.98	0.961	0.906	0.791	0.745	0.691	0.583	0.409	0.45	0.999	0.988	0.995	0.901	0.773	0.653	0.63	0.538	0.47	0.401
1	0.957	0.765	0.443	0.34	0.272	0.135	0.077	0.081	0.096	0.992	0.936	0.648	0.517	0.418	0.373	0.29	0.219	0.214	0.187	0.999	0.944	0.701	0.478	0.377	0.209	0.129	0.094	0.096	0.096	0.992	0.936	0.648	0.517	0.418	0.373	0.29	0.219	0.214	0.187	0.999	0.944	0.701	0.478	0.377	0.209	0.129	0.094	0.096	0.096
1	0.937	0.795	0.811	0.71	0.605	0.35	0.187	0.229	0.178	0.992	0.924	0.766	0.745	0.576	0.499	0.422	0.325	0.276	0.278	0.999	0.936	0.848	0.726	0.68	0.435	0.298	0.299	0.178	0.156	0.992	0.924	0.766	0.745	0.576	0.499	0.422	0.325	0.276	0.278	0.999	0.936	0.848	0.726	0.68	0.435	0.298	0.299	0.178	0.156
1	1.038	1.062	1.125	0.877	0.408	0.192	0.113	0.105	0.116	0.992	0.997	0.884	0.757	0.477	0.266	0.189	0.138	0.113	0.091	0.999	1.01	1.019	0.955	0.696	0.307	0.174	0.123	0.127	0.122	0.992	0.997	0.884	0.757	0.477	0.266	0.189	0.138	0.113	0.091	0.999	1.01	1.019	0.955	0.696	0.307	0.174	0.123	0.127	0.122
1	1.08	1.018	0.941	0.73	0.521	0.295	0.236	0.173	0.186	0.992	0.99	0.837	0.713	0.513	0.374	0.252	0.196	0.134	0.115	0.999	1.01	0.888	0.809	0.479	0.266	0.164	0.138	0.107	0.127	0.992	0.99	0.837	0.713	0.513	0.374	0.252	0.196	0.134	0.115	0.999	1.01	0.888	0.809	0.479	0.266	0.164	0.138	0.107	0.127
1	0.976	1.028	1.077	1.11	0.957	0.682	0.522	0.399	0.405	0.992	0.941	0.959	0.938	0.871	0.784	0.574	0.444	0.297	0.302	0.999	0.967	1.032	0.987	0.924	0.74	0.583	0.453	0.38	0.35	0.992	0.941	0.959	0.938	0.871	0.784	0.574	0.444	0.297	0.302	0.999	0.967	1.032	0.987	0.924	0.74	0.583	0.453	0.38	0.35
1	0.949	0.945	0.873	0.876	0.918	0.749	0.628	0.549	0.389	0.992	0.926	1.023	0.877	0.823	0.868	0.725	0.614	0.319	0.452	0.999	0.996	1.068	0.939	0.858	0.654	0.647	0.585	0.528	0.419	0.992	0.926	1.023	0.877	0.823	0.868	0.725	0.614	0.319	0.452	0.999	0.996	1.068	0.939	0.858	0.654	0.647	0.585	0.528	0.419
1	0.984	1.075	1.008	0.923	0.46	0.24	0.16	0.121	0.141	0.992	1.027	0.957	0.849	0.566	0.299	0.207	0.163	0.126	0.101	0.999	0.994	0.935	0.905	0.596	0.246	0.132	0.106	0.089	0.101	0.992	1.027	0.957	0.849	0.566	0.299	0.207	0.163	0.126	0.101	0.999	0.994	0.935	0.905	0.596	0.246	0.132	0.106	0.089	0.101
1	0.962	1.023	1.067	0.973	0.574	0.149	0.077	0.072	0.086	0.992	0.971	0.97	0.923	0.787	0.476	0.19	0.104	0.109	0.076	0.999	0.975	1.013	0.961	0.798	0.414	0.109	0.072	0.067	0.074	0.992	0.971	0.97	0.923	0.787	0.476	0.19	0.104	0.109	0.076	0.999	0.975	1.013	0.961	0.798	0.414	0.109	0.072	0.067	0.074
1	1.109	0.955	0.823	0.553	0.395	0.218	0.155	0.134	0.148	0.992	1.006	0.813	0.507	0.3	0.178	0.132	0.1	0.093	0.078	0.999	0.868	0.878	0.554	0.288	0.129	0.034	0.048	0.068	0.094	0.992	1.006	0.813	0.507	0.3	0.178	0.132	0.1	0.093	0.078	0.999	0.868	0.878	0.554	0.288	0.129	0.034	0.048	0.068	0.094
1	1.062	1.082	1.1	1.088	0.915	0.667	0.354	0.208	0.154	0.992	1.004	1.012	0.967	0.882	0.774	0.588	0.375	0.197	0.15	0.999	0.994	1.033	0.965	0.849	0.673	0.526	0.318	0.185	0.13	0.992	1.004	1.012	0.967	0.882	0.774	0.588	0.375	0.197	0.15	0.999	0.994	1.033	0.965	0.849	0.673	0.526	0.318	0.185	0.13
1	1.017	1.05	1.065	1.064	0.82	0.654	0.529	0.405	0.303	0.992	1.005	0.95	0.86	0.751	0.551	0.443	0.392	0.273	0.257	0.999	1.019	1.019	0.975	0.824	0.623	0.495	0.426	0.368	0.234	0.992	1.005	0.95	0.86	0.751	0.551	0.443	0.392	0.273	0.257	0.999	1.019	1.019	0.975	0.824	0.623	0.495	0.426	0.368	0.234
1	1.036	1.066	1.087	0.918	0.469	0.205	0.117	0.1	0.126	0.992	1	0.946	0.811	0.578	0.334	0.225	0.165	0.13	0.116	0.999	0.975	1.003	0.884	0.653	0.269	0.115	0.088	0.085	0.089	0.992	1	0.946	0.811	0.578	0.334	0.225	0.165	0.13	0.116	0.999	0.975	1.003	0.884	0.653	0.269	0.115	0.088	0.085	0.089
1	1.072	1.102	1.085	1.137	0.843	0.357	0.121	0.105	0.112	0.992	0.966	0.895	0.871	0.75	0.562	0.303	0.148	0.12	0.083	0.999	0.979	0.967	0.944	0.747	0.491	0.179	0.08	0.075	0.077	0.992	0.966	0.895	0.871	0.75	0.562	0.303	0.148	0.12	0.083	0.999	0.979	0.967	0.944	0.747	0.491	0.179	0.08	0.075	0.077
1	0.961	0.791	0.457	0.336	0.269	0.136	0.096	0.092	0.105	0.992	0.902	0.562	0.321	0.25	0.164	0.134	0.092	0.086	0.058	0.999	0.964	0.805	0.429	0.292	0.148	0.075	0.067	0.069	0.072	0.992	0.902	0.562	0.321	0.25	0.164	0.134	0.092	0.086	0.058	0.999	0.964	0.805	0.429	0.292	0.148	0.075	0.067	0.069	0.072
1	1.016	1.044	1.017	0.679	0.445	0.21	0.134	0.123	0.13	0.992	0.811	0.737	0.569	0.455	0.289	0.2	0.166	0.134	0.145	0.999	0.929	0.796	0.682	0.478	0.283	0.147	0.127	0.104	0.108	0.992	0.811	0.737	0.569	0.455	0.289	0.2	0.166	0.134	0.145	0.999	0.929	0.796	0.682	0.478	0.283	0.147	0.127	0.104	0.108
1	1.844	2.078	2.336	1.756	0.374	0.15	0.064	0.069	0.082	0.992	1.112	0.748	0.73	0.466	0.19	0.127	0.084	0.095	0.073	0.999	1.128	1.046	1.064	0.637	0.215	0.082	0.056	0.058	0.067	0.992	1.112	0.748	0.73	0.466	0.19	0.127	0.084	0.095	0.073	0.999	1.128	1.046	1.064	0.637	0.215	0.082	0.056	0.058	0.067
1	0.945	0.976	0.973	0.92	0.701	0.412	0.174	0.1	0.104	0.992	0.953	0.948	0.859	0.694	0.5	0.342	0.215	0.124	0.08	0.999	0.979	0.989	0.897	0.745	0.47	0.271	0.113	0.085	0.079	0.992	0.953	0.948	0.859	0.694	0.5	0.342	0.215	0.124	0.08	0.999	0.979	0.989	0.897	0.745	0.47	0.271	0.113	0.085	0.079
1	1.07	1.093	0.821	0.637	0.512	0.32	0.215	0.195	0.209	0.992	0.924	0.849	0.557	0.472	0.325	0.233	0.174	0.148	0.131	0.999	0.973	0.854	0.676	0.426	0.243	0.141	0.107	0.101	0.094	0.992	0.924	0.849	0.557	0.472	0.325	0.233	0.174	0.148	0.131	0.999	0.973	0.854	0.676	0.426	0.243	0.141	0.107	0.101	0.094
1	1.082	0.988	1.1	0.99	0.933	0.505	0.204	0.198	0.258	0.992	0.891	1.108	0.957	0.738	0.793	0.545	0.269	0.244	0.187	0.999	1	1.043	0.93	0.828	0.649	0.488	0.264	0.142	0.121	0.992	0.891	1.108	0.957	0.738	0.793	0.545	0.269	0.244	0.187	0.999	1	1.043	0.93	0.828	0.649	0.488	0.264	0.142	0.121
1	1.074	1.066	0.909	0.558	0.406	0.212	0.156	0.152	0.135	0.992	0.976	0.835	0.676	0.441	0.297	0.2	0.145	0.131	0.09	0.999	0.843	0.843	0.534	0.468	0.259	0.169	0.083	0.093	0.089	0.992	0.976	0.835	0.676	0.441	0.297	0.2	0.145	0.131	0.09	0.999	0.843	0.843	0.534	0.468	0.259	0.169	0.083	0.093	0.089
1	0.927	0.909	0.996	0.806	0.745	0.492	0.362	0.278	0.265	0.992	1.026	1.029	1.047	0.853	0.798	0.809	0.527	0.443	0.462	0.999	0.968	0.929	0.849	0.714	0.556	0.451	0.373	0.294	0.248	0.992	1.026	1.029	1.047	0.853	0.798	0.809	0.527	0.443	0.462	0.999	0.968	0.929	0.849	0.714	0.556	0.451	0.373	0.294	0.248
1	0.928	0.95	0.999	0.98	0.903	0.699	0.565	0.374	0.194	0.992	0.957	0.931	0.898	0.811	0.691	0.569	0.49	0.304	0.228	0.999	0.989	1.017	0.958	0.888	0.704	0.587	0.448	0.288	0.149	0.992	0.957	0.931	0.898	0.811	0.691	0.569	0.49	0.304	0.228	0.999	0.989	1.017	0.958	0.888	0.704	0.587	0.448	0.288	0.149
1	1.032	0.997	0.988	0.942	0.711	0.467	0.332	0.277	0.289	0.992	0.626	1.043	0.737	0.573	0.238	0.315	0.194	0.229	0.182	0.999	1.103	1.398	0.819	1.173	0.729	0.474	0.513	0.198	0.219	0.992	0.626	1.043	0.737	0.573	0.238	0.315	0.194	0.229	0.182	0.999	1.103	1.398	0.819	1.173	0.729	0.474	0.513	0.198	0.219
1	1.304	1.281	1.061	0.577	0.365	0.173	0.11	0.104	0.113	0.992	1.031	0.758	0.634	0.4	0.26	0.192	0.13	0.138	0.106	0.999	1.032	0.92	0.785	0.407	0.215	0.112	0.089	0.086	0.088	0.992	1.031	0.758	0.634	0.4	0.26	0.192	0.13	0.138	0.106	0.999	1.032	0.92	0.785	0.407	0.215	0.112	0.089	0.086	0.088
1	0.869	0.86	0.846	0.851	0.778	0.661	0.368	0.209	0.166	0.992	0.854	1.015	1.035	1.028	0.814	0.81	0.636	0.438	0.416	0.999	0.808	0.788	0.806	0.783	0.616	0.417	0.268	0.193	0.174	0.992	0.854	1.015	1.035	1.028	0.814	0.81	0.636	0.438	0.416	0.999	0.808	0.788	0.806	0.783	0.616	0.417	0.268	0.193	0.174
1	0.797	0.845	0.834	0.911	0.968	1.003	0.99	1.027	0.843	0.992	0.951	1.588	1.042	0.893	0.808	0.885	1.054	0.429	0.977	0.999	1.013	0.96	0.848	0.83	0.748	0.867	0.764	0.708	0.618	0.992	0.951	1.588	1.042	0.893	0.808	0.885	1.054	0.429	0.977	0.999	1.013	0.96	0.848	0.83	0.748	0.867	0.764	0.708	0.618
1	1.03	1.008	0.998	0.915	0.623	0.268	0.095	0.088	0.088	0.992	0.992	0.919	0.784	0.576	0.353	0.213	0.134	0.12	0.087	0.999	0.986	0.973	0.892	0.673	0.386	0.172	0.078	0.063	0.079	0.992	0.992	0.919	0.784	0.576	0.353	0.213	0.134	0.12	0.087	0.999	0.986	0.973	0.892	0.673	0.386	0.172	0.078	0.063	0.079
1	0.843	0.921	0.975	1.031	0.891	0.631	0.423	0.291	0.224	0.992	0.986	1.093	1.029	1.041	0.838	0.69	0.536	0.327	0.299	0.999	0.949	1.004	0.922	0.813	0.61	0.478	0.332	0.213	0.197	0.992	0.986	1.093	1.029	1.041	0.838	0.69	0.536	0.327	0.299	0.999	0.949	1.004	0.922	0.813	0.61	0.478	0.332	0.213	0.197
1	1.087	1.066	0.96	0.856	0.596	0.202	0.138	0.125	0.11	0.992	1.006	0.811	0.697	0.505	0.377	0.19	0.12	0.118	0.081	0.999	1.009	0.935	0.812	0.567	0.321	0.117	0.072	0.068	0.087	0.992	1.006	0.811	0.697	0.505	0.377	0.19	0.12	0.118	0.081	0.999	1.009	0.935	0.812	0.567	0.321	0.117	0.072	0.068	0.087
1	1.293	1.239	1.114	0.938	0.368	0.157	0.078	0.088	0.081	0.992	1.013	0.735	0.603	0.413	0.251	0.16	0.104	0.103	0.09	0.999	1.061	0.993	0.822	0.51	0.276	0.137	0.109	0.096	0.09	0.992	1.013	0.735	0.603	0.413	0.251	0.16	0.104	0.103	0.09	0.999	1.061	0.993	0.822	0.51	0.276	0.137	0.109	0.096	0.09
1	1.044	0.906	0.624	0.387	0.3	0.131	0.073	0.084	0.095	0.992	1.068	0.63	0.384	0.281	0.167	0.132	0.089	0.096	0.077	0.999	0.997	0.756	0.446	0.311	0.158	0.07	0.059	0.065	0.077	0.992	1.068	0.63	0.384	0.281	0.167	0.132	0.089	0.096	0.077	0.999	0.997	0.756	0.446	0.311	0.158	0.07	0.059	0.065	0.077
1	0.964	1.049	1.015	0.716	0.458	0.24	0.15	0.129	0.124	0.992	1.021	1.153	1.193	0.938	0.608	0.442	0.32	0.253	0.22	0.999	1.059	1.208	1.26	0.801	0.406	0.243	0.176	0.134	0.128	0.992	1.021	1.153	1.193	0.938	0.608	0.442	0.32	0.253	0.22	0.999	1.059	1.208	1.26	0.801	0.406	0.243	0.176	0.134	0.128
1	0.909	1.026	1.16	1.1	0.695	0.302	0.156	0.138	0.116	0.992	0.931	1.041	1.019	0.918	0.605	0.379	0.293	0.173	0.23	0.999	0.95	0.909	0.996	0.764	0.44	0.22	0.139	0.098	0.117	0.992	0.931	1.041	1.019	0.918	0.605	0.379	0.293	0.173	0.23	0.999	0.95	0.909	0.996	0.764	0.44	0.22	0.139	0.098	0.117
1	1.092	1.009	0.709	0.443	0.321	0.157	0.099	0.098	0.103	0.992	1.011	0.833	0.578	0.361	0.227	0.166	0.127	0.117	0.109	0.999	0.967	0.844	0.658	0.372	0.193	0.099	0.084	0.076	0.087	0.992	1.011	0.833	0.578	0.361	0.227	0.166	0.127	0.117	0.109	0.999	0.967	0.844	0.658	0.372	0.193	0.099	0.084	0.076	0.087
1	0.955	0.996	1.044	0.962	0.854	0.67	0.544	0.329	0.224	0.992	0.981	0.99	0.941	0.9	0.757	0.68	0.568	0.302	0.286	0.999	0.981	1.001	0.94	0.882	0.713	0.617	0.515	0.381	0.217	0.992	0.981	0.99	0.941	0.9	0.757	0.68	0.568	0.302	0.286	0.999	0.981	1.001	0.94	0.882	0.713	0.617	0.515	0.381	0.217
1	0.901	0.893	0.839	0.699	0.545	0.311	0.185	0.125	0.111	0.992	0.93	0.925	0.824	0.664	0.479	0.357	0.233	0.148	0.101	0.999	0.97	0.972	0.864	0.716	0.473	0.317	0.2	0.125	0.096	0.992	0.93	0.925	0.824	0.664	0.479	0.357	0.233	0.148	0.101	0.999	0.97	0.972	0.864	0.716	0.473	0.317	0.2	0.125	0.096
1	0.947	1.04	1.066	1.095	0.945	0.66	0.485	0.346	0.206	0.992	1.044	1.011	1.005	0.945	0.804	0.589	0.494	0.289	0.252	0.999	0.989	0.998	0.966	0.841	0.655	0.529	0.371	0.258	0.151	0.992	1.044	1.011	1.005	0.945	0.804	0.589	0.494	0.289	0.252	0.999	0.989	0.998	0.966	0.841	0.655	0.529	0.371	0.258	0.151
1	1.127	1.123	1.088	1.02	0.815	0.408	0.155	0.129	0.113	0.992	0.987	0.837	0.713	0.566	0.457	0.302	0.138	0.12	0.082	0.999	1.033	0.961	0.879	0.703	0.474	0.244	0.113	0.095	0.104	0.992	0.987	0.837	0.713	0.566	0.457	0.302	0.138	0.12	0.082	0.999	1.033	0.961	0.879	0.703	0.474	0.244	0.113	0.095	0.104
1	1.007	0.895	0.939	0.747	0.419	0.167	0.101	0.094	0.086	0.992	1.056	0.889	0.852	0.706	0.574	0.314	0.247	0.173	0.147	0.999	1.021	0.958	0.814	0.598	0.351	0.182	0.138	0.12	0.114	0.992	1.056	0.889	0.852	0.706	0.574	0.314	0.247	0.173	0.147	0.999	1.021	0.958	0.814	0.598	0.351	0.182	0.138	0.12	0.114
1	0.922	0.922	0.968	0.974	0.867	0.672	0.555	0.355	0.246	0.992	0.959	0.904	0.884	0.79	0.696	0.592	0.5	0.276	0.237	0.999	0.962	0.968	0.891	0.823	0.653	0.549	0.459	0.298	0.186	0.992	0.959	0.904	0.884	0.79	0.696	0.592	0.5	0.276	0.237	0.999	0.962	0.968	0.891	0.823	0.653	0.549	0.459	0.298	0.186
1	0.929	0.955	1.008	1.013	0.953	0.762	0.707	0.629	0.632	0.992	0.963	0.983	0.939	0.905	0.808	0.716	0.672	0.49	0.657	0.999	0.962	0.998	0.944	0.873	0.686	0.612	0.566	0.513	0.48	0.992	0.963	0.983	0.939	0.905	0.808	0.716	0.672	0.49	0.657	0.999	0.962	0.998	0.944	0.873	0.686	0.612	0.566	0.513	0.48
1	1.107	1.01	0.897	0.527	0.358	0.178	0.115	0.114	0.124	0.992	0.984	0.769	0.576	0.356	0.25	0.196	0.158	0.13	0.112	0.999	1.014	0.96	0.775	0.428	0.224	0.134	0.109	0.102	0.107	0.992	0.984	0.769	0.576	0.356	0.25	0.196	0.158	0.13	0.112	0.999	1.014	0.96	0.775	0.428	0.224	0.134	0.109	0.102	0.107
1	0.974	0.988	1.051	1.042	0.896	0.582	0.301	0.176	0.143	0.992	0.968	1.005	0.972	0.895	0.77	0.549	0.356	0.206	0.163	0.999	1.015	1.018	0.964	0.89	0.697	0.491	0.278	0.143	0.103	0.992	0.968	1.005	0.972	0.895	0.77	0.549	0.356	0.206	0.163	0.999	1.015	1.018	0.964	0.89	0.697	0.491	0.278	0.143	0.103
1	0.952	0.846	0.84	0.761	0.578	0.371	0.277	0.223	0.152	0.992	0.981	0.91	0.744	0.551	0.413	0.315	0.284	0.209	0.274	0.999	0.908	0.853	0.704	0.473	0.304	0.174	0.163	0.113	0.124	0.992	0.981	0.91	0.744	0.551	0.413	0.315	0.284	0.209	0.274	0.999	0.908	0.853	0.704	0.473	0.304	0.174	0.163	0.113	0.124
1	1.066	0.949	0.68	0.479	0.403	0.206	0.136	0.124	0.118	0.992	0.976	0.824	0.563	0.445	0.316	0.222	0.15	0.131	0.108	0.999	0.994	0.913	0.648	0.407	0.243	0.15	0.127	0.104	0.106	0.992	0.976	0.824	0.563	0.445	0.316	0.222	0.15	0.131	0.108	0.999	0.994	0.913	0.648	0.407	0.243	0.15	0.127	0.104	0.106
1	1.046	1.08	1.132	1.047	0.659	0.215	0.12	0.099	0.111	0.992	1.079	0.963	0.867	0.702	0.491	0.235	0.149	0.134	0.118	0.999	0.974	1.01	0.963	0.772	0.397	0.152	0.11	0.094	0.098	0.992	1.079	0.963	0.867	0.702	0.491	0.235	0.149	0.134	0.118	0.999	0.974	1.01	0.963	0.772	0.397	0.152	0.11	0.094	0.098
1	0.972	1.004	0.991	0.991	0.907	0.699	0.493	0.429	0.392	0.992	0.945	0.919	0.845	0.813	0.663	0.547	0.469	0.329	0.379	0.999	0.953	0.971	0.862	0.779	0.597	0.5	0.4	0.341	0.28	0.992	0.945	0.919	0.845	0.813	0.663	0.547	0.469	0.329	0.379	0.999	0.953	0.971	0.862	0.779	0.597	0.5	0.4	0.341	0.28
1	0.909	0.985	1.094	1.041	1.001	0.838	0.717	0.477	0.459	0.992	0.986	1.067	1.073	1.004	0.929	0.782	0.662	0.386	0.437	0.999	0.965	1.015	0.976	0.918	0.779	0.71	0.625	0.498	0.437	0.992	0.986	1.067	1.073	1.004	0.929	0.782	0.662	0.386	0.437	0.999	0.965	1.015	0.976	0.918	0.779	0.71	0.625	0.498	0.437
1	0.989	1.009	1.031	0.904	0.53	0.23	0.146	0.129	0.128	0.992	0.972	0.91	0.789	0.587	0.336	0.214	0.146	0.119	0.089	0.999	0.993	1.018	0.942	0.727	0.369	0.174	0.121	0.104	0.109	0.992	0.972	0.91	0.789	0.587	0.336	0.214	0.146	0.119	0.089	0.999	0.993	1.018	0.942	0.727	0.369	0.174	0.121	0.104	0.109
1	1.185	1.166	1.107	0.693	0.397	0.19	0.12	0.116	0.118	0.992	1.023	0.846	0.708	0.521	0.328	0.262	0.193	0.158	0.127	0.999	1.022	0.973	0.825	0.487	0.227	0.107	0.081	0.086	0.094	0.992	1.023	0.846	0.708	0.521	0.328	0.262	0.193	0.158	0.127	0.999	1.022	0.973	0.825	0.487	0.227	0.107	0.081	0.086	0.094
1	1.069	1.073	1.003	0.878	0.487	0.19	0.122	0.111	0.108	0.992	1.015	0.905	0.774	0.57	0.327	0.175	0.117	0.117	0.092	0.999	1.031	0.979	0.916	0.656	0.301	0.117	0.085	0.078	0.089	0.992	1.015	0.905	0.774	0.57	0.327	0.175	0.117	0.117	0.092	0.999	1.031	0.979	0.916	0.656	0.301	0.117	0.085	0.078	0.089
1	1.063	0.905	0.696	0.583	0.411	0.165	0.125	0.116	0.146	0.992	0.856	0.703	0.587	0.453	0.288	0.195	0.134	0.139	0.102	0.999	0.959	0.764	0.643	0.487	0.247	0.127	0.093	0.099	0.116	0.992	0.856	0.703	0.587	0.453	0.288	0.195	0.134	0.139	0.102	0.999	0.959	0.764	0.643	0.487	0.247	0.127	0.093	0.099	0.116
1	1.249	1.264	1.197	0.889	0.409	0.195	0.127	0.123	0.121	0.992	1.027	0.826	0.743	0.497	0.265	0.179	0.122	0.109	0.088	0.999	1.029	1	0.918	0.554	0.218	0.108	0.087	0.08	0.089	0.992	1.027	0.826	0.743	0.497	0.265	0.179	0.122	0.109	0.088	0.999	1.029	1	0.918	0.554	0.218	0.108	0.087	0.08	0.089
1	0.984	0.968	0.938	0.688	0.436	0.239	0.156	0.145	0.145	0.992	0.967	0.904	0.821	0.655	0.434	0.322	0.212	0.16	0.14	0.999	1.003	0.999	0.89	0.688	0.387	0.224	0.14	0.123	0.12	0.992	0.967	0.904	0.821	0.655	0.434	0.322	0.212	0.16	0.14	0.999	1.003	0.999	0.89	0.688	0.387	0.224	0.14	0.123	0.12
1	1.279	1.115	0.733	0.493	0.385	0.255	0.165	0.146	0.126	0.992	0.989	0.726	0.528	0.4	0.244	0.202	0.145	0.126	0.103	0.999	1.017	0.702	0.449	0.349	0.193	0.108	0.093	0.078	0.097	0.992	0.989	0.726	0.528	0.4	0.244	0.202	0.145	0.126	0.103	0.999	1.017	0.702	0.449	0.349	0.193	0.108	0.093	0.078	0.097
1	1.209	0.865	0.678	0.55	0.407	0.193	0.137	0.121	0.118	0.992	1.02	0.634	0.43	0.354	0.247	0.196	0.154	0.15	0.126	0.999	0.89	0.7	0.556	0.426	0.233	0.162	0.119	0.105	0.112	0.992	1.02	0.634	0.43	0.354	0.247	0.196	0.154	0.15	0.126	0.999	0.89	0.7	0.556	0.426	0.233	0.162	0.119	0.105	0.112
1	0.974	0.965	0.958	0.888	0.8	0.72	0.45	0.221	0.161	0.992	0.93	0.944	0.821	0.749	0.67	0.509	0.411	0.217	0.184	0.999	0.953	0.931	0.876	0.676	0.454	0.309	0.253	0.198	0.174	0.992	0.93	0.944	0.821	0.749	0.67	0.509	0.411	0.217	0.184	0.999	0.953	0.931	0.876	0.676	0.454	0.309	0.253	0.198	0.174
1	1.059	1.07	1.076	1.1	0.82	0.533	0.422	0.291	0.313	0.992	0.916	0.903	0.667	0.543	0.368	0.275	0.224	0.229	0.172	0.999	1.085	1.094	1.038	0.757	0.465	0.344	0.235	0.221	0.206	0.992	0.916	0.903	0.667	0.543	0.368	0.275	0.224	0.229	0.172	0.999	1.085	1.094	1.038	0.757	0.465	0.344	0.235	0.221	0.206
1	1.089	1.055	1.024	0.837	0.533	0.345	0.254	0.218	0.224	0.992	1.048	0.886	0.782	0.61	0.458	0.35	0.282	0.226	0.27	0.999	1.016	0.986	0.847	0.575	0.321	0.235	0.184	0.162	0.188	0.992	1.048	0.886	0.782	0.61	0.458	0.35	0.282	0.226	0.27	0.999	1.016	0.986	0.847	0.575	0.321	0.235	0.184	0.162	0.188
1	1.097	1.026	0.939	0.787	0.554	0.31	0.206	0.161	0.165	0.992	1	0.927	0.727	0.615	0.512	0.411	0.382	0.347	0.396	0.999	0.999	0.928	0.78	0.594	0.349	0.202	0.159	0.139	0.13	0.992	1	0.927	0.727	0.615	0.512	0.411	0.382	0.347	0.396	0.999	0.999	0.928	0.78	0.594	0.349	0.202	0.159	0.139	0.13
1	0.959	0.916	0.824	0.54	0.378	0.17	0.121	0.121	0.125	0.992	0.909	0.953	0.794	0.609	0.484	0.412	0.274	0.141	0.099	0.999	0.968	0.888	0.704	0.429	0.234	0.147	0.11	0.085	0.086	0.992	0.909	0.953	0.794	0.609	0.484	0.412	0.274	0.141	0.099	0.999	0.968	0.888	0.704	0.429	0.234	0.147	0.11	0.085	0.086
1	1.112	1.101	1.099	1.041	0.741	0.39	0.155	0.153	0.136	0.992	0.991	0.831	0.797	0.641	0.476	0.309	0.162	0.128	0.108	0.999	0.999	0.877	0.915	0.658	0.411	0.234	0.136	0.091	0.108	0.992	0.991	0.831	0.797	0.641	0.476	0.309	0.162	0.128	0.108	0.999	0.999	0.877	0.915	0.658	0.411	0.234	0.136	0.091	0.108
1	0.929	0.936	0.985	0.95	0.938	0.774	0.705	0.532	0.446	0.992	0.923	0.939	0.923	0.863	0.781	0.715	0.597	0.459	0.482	0.999	0.942	0.97	0.899	0.883	0.724	0.674	0.594	0.478	0.345	0.992	0.923	0.939	0.923	0.863	0.781	0.715	0.597	0.459	0.482	0.999	0.942	0.97	0.899	0.883	0.724	0.674	0.594	0.478	0.345
1	1.398	1.418	1.409	1.058	0.571	0.344	0.311	0.28	0.256	0.992	1.029	0.846	0.697	0.59	0.468	0.372	0.31	0.229	0.252	0.999	1.124	0.974	0.891	0.492	0.263	0.141	0.132	0.114	0.106	0.992	1.029	0.846	0.697	0.59	0.468	0.372	0.31	0.229	0.252	0.999	1.124	0.974	0.891	0.492	0.263	0.141	0.132	0.114	0.106
1	1.108	1.225	1.185	1.137	1.022	0.807	0.553	0.305	0.152	0.992	1.066	1.023	1.047	1.023	0.868	0.875	0.514	0.279	0.222	0.999	0.996	1.043	0.959	0.892	0.686	0.572	0.371	0.191	0.122	0.992	1.066	1.023	1.047	1.023	0.868	0.875	0.514	0.279	0.222	0.999	0.996	1.043	0.959	0.892	0.686	0.572	0.371	0.191	0.122
1	0.944	0.969	1.044	1.051	0.971	0.82	0.747	0.621	0.58	0.992	0.973	0.996	0.97	0.922	0.811	0.72	0.665	0.439	0.541	0.999	0.992	1.004	0.976	0.918	0.789	0.707	0.653	0.611	0.524	0.992	0.973	0.996	0.97	0.922	0.811	0.72	0.665	0.439	0.541	0.999	0.992	1.004	0.976	0.918	0.789	0.707	0.653	0.611	0.524
1	0.932	0.991	1.064	1.066	0.917	0.44	0.125	0.109	0.108	0.992	0.974	0.98	0.943	0.852	0.673	0.443	0.173	0.136	0.096	0.999	0.977	1	0.939	0.845	0.628	0.343	0.094	0.089	0.088	0.992	0.974	0.98	0.943	0.852	0.673	0.443	0.173	0.136	0.096	0.999	0.977	1	0.939	0.845	0.628	0.343	0.094	0.089	0.088
1	0.912	0.952	1.024	1.058	0.986	0.796	0.623	0.488	0.429	0.992	0.962	1.008	0.973	0.922	0.817	0.668	0.566	0.381	0.429	0.999	0.975	1.004	0.971	0.911	0.759	0.649	0.524	0.453	0.407	0.992	0.962	1.008	0.973	0.922	0.817	0.668	0.566	0.381	0.429	0.999	0.975	1.004	0.971	0.911	0.759	0.649	0.524	0.453	0.407
1	0.965	1.019	1.048	0.973	0.675	0.241	0.134	0.111	0.123	0.992	0.922	0.921	0.859	0.663	0.388	0.195	0.136	0.115	0.08	0.999	0.99	1.004	0.929	0.798	0.489	0.188	0.1	0.092	0.104	0.992	0.922	0.921	0.859	0.663	0.388	0.195	0.136	0.115	0.08	0.999	0.99	1.004	0.929	0.798	0.489	0.188	0.1	0.092	0.104
1	0.972	0.954	0.983	0.944	0.766	0.49	0.344	0.251	0.235	0.992	0.996	0.974	0.871	0.773	0.59	0.428	0.312	0.192	0.191	0.999	1.013	1.005	0.92	0.715	0.503	0.341	0.255	0.219	0.214	0.992	0.996	0.974	0.871	0.773	0.59	0.428	0.312	0.192	0.191	0.999	1.013	1.005	0.92	0.715	0.503	0.341	0.255	0.219	0.214
1	1.008	0.978	0.845	0.403	0.315	0.145	0.092	0.101	0.107	0.992	0.927	0.84	0.623	0.321	0.209	0.164	0.114	0.103	0.082	0.999	0.989	0.955	0.764	0.401	0.219	0.115	0.091	0.088	0.097	0.992	0.927	0.84	0.623	0.321	0.209	0.164	0.114	0.103	0.082	0.999	0.989	0.955	0.764	0.401	0.219	0.115	0.091	0.088	0.097
1	1.232	1.046	0.578	0.39	0.289	0.126	0.084	0.094	0.093	0.992	1.019	0.684	0.44	0.329	0.225	0.174	0.124	0.107	0.083	0.999	1.008	0.824	0.457	0.323	0.162	0.078	0.065	0.073	0.082	0.992	1.019	0.684	0.44	0.329	0.225	0.174	0.124	0.107	0.083	0.999	1.008	0.824	0.457	0.323	0.162	0.078	0.065	0.073	0.082
1	1.129	1.098	0.846	0.445	0.328	0.144	0.177	0.095	0.114	0.992	0.95	0.719	0.52	0.273	0.171	0.147	0.097	0.101	0.075	0.999	0.978	0.883	0.666	0.371	0.186	0.102	0.085	0.08	0.089	0.992	0.95	0.719	0.52	0.273	0.171	0.147	0.097	0.101	0.075	0.999	0.978	0.883	0.666	0.371	0.186	0.102	0.085	0.08	0.089
1	1.224	1.167	0.932	0.506	0.363	0.171	0.115	0.117	0.121	0.992	1.061	0.805	0.616	0.385	0.246	0.191	0.154	0.138	0.124	0.999	1.042	0.922	0.737	0.385	0.207	0.108	0.083	0.088	0.087	0.992	1.061	0.805	0.616	0.385	0.246	0.191	0.154	0.138	0.124	0.999	1.042	0.922	0.737	0.385	0.207	0.108	0.083	0.088	0.087
1	0.986	0.973	0.914	0.823	0.791	0.639	0.596	0.552	0.56	0.992	0.927	0.932	0.921	0.816	0.689	0.604	0.59	0.349	0.544	0.999	0.853	0.864	0.793	0.743	0.607	0.589	0.603	0.537	0.637	0.992	0.927	0.932	0.921	0.816	0.689	0.604	0.59	0.349	0.544	0.999	0.853	0.864	0.793	0.743	0.607	0.589	0.603	0.537	0.637
1	1.037	1.019	1.017	0.976	0.808	0.567	0.427	0.323	0.274	0.992	1.002	1.036	0.91	0.804	0.688	0.504	0.414	0.286	0.246	0.999	0.986	0.988	0.914	0.717	0.561	0.412	0.335	0.257	0.204	0.992	1.002	1.036	0.91	0.804	0.688	0.504	0.414	0.286	0.246	0.999	0.986	0.988	0.914	0.717	0.561	0.412	0.335	0.257	0.204
1	1.265	1.105	0.986	0.8	0.599	0.387	0.198	0.143	0.126	0.992	1.071	0.764	0.645	0.512	0.488	0.37	0.25	0.114	0.097	0.999	0.995	0.817	0.691	0.507	0.315	0.207	0.108	0.078	0.082	0.992	1.071	0.764	0.645	0.512	0.488	0.37	0.25	0.114	0.097	0.999	0.995	0.817	0.691	0.507	0.315	0.207	0.108	0.078	0.082
1	1.133	1.04	0.844	0.5	0.357	0.17	0.108	0.104	0.118	0.992	1.045	0.692	0.522	0.337	0.217	0.149	0.069	0.09	0.051	0.999	0.964	0.846	0.683	0.393	0.187	0.099	0.053	0.061	0.074	0.992	1.045	0.692	0.522	0.337	0.217	0.149	0.069	0.09	0.051	0.999	0.964	0.846	0.683	0.393	0.187	0.099	0.053	0.061	0.074
1	0.896	0.767	0.468	0.27	0.248	0.086	0.055	0.072	0.091	0.992	0.924	0.774	0.471	0.308	0.212	0.162	0.139	0.13	0.104	0.999	0.916	0.802	0.446	0.273	0.119	0.045	0.047	0.059	0.073	0.992	0.924	0.774	0.471	0.308	0.212	0.162	0.139	0.13	0.104	0.999	0.916	0.802	0.446	0.273	0.119	0.045	0.047	0.059	0.073
1	1.175	1.044	0.687	0.378	0.314	0.138	0.101	0.082	0.108	0.992	1.178	0.728	0.449	0.372	0.251	0.202	0.134	0.144	0.104	0.999	0.937	0.789	0.526	0.312	0.17	0.094	0.081	0.089	0.083	0.992	1.178	0.728	0.449	0.372	0.251	0.202	0.134	0.144	0.104	0.999	0.937	0.789	0.526	0.312	0.17	0.094	0.081	0.089	0.083
1	1.076	1.107	1.017	0.728	0.302	0.096	0.057	0.061	0.076	0.992	1.012	0.853	0.709	0.418	0.203	0.129	0.075	0.087	0.053	0.999	1.01	1	0.929	0.595	0.219	0.087	0.07	0.07	0.077	0.992	1.012	0.853	0.709	0.418	0.203	0.129	0.075	0.087	0.053	0.999	1.01	1	0.929	0.595	0.219	0.087	0.07	0.07	0.077
1	0.892	0.814	0.844	0.753	0.806	0.787	0.926	0.96	0.824	0.992	1.16	1.247	0.99	0.853	0.748	0.796	0.868	1.026	1.414	0.999	0.911	0.986	0.951	0.761	0.607	0.784	0.831	0.676	0.849	0.992	1.16	1.247	0.99	0.853	0.748	0.796	0.868	1.026	1.414	0.999	0.911	0.986	0.951	0.761	0.607	0.784	0.831	0.676	0.849
1	1.094	1.101	1.057	0.916	0.477	0.215	0.127	0.114	0.118	0.992	1.035	0.892	0.805	0.577	0.349	0.22	0.162	0.135	0.103	0.999	1.013	0.994	0.963	0.679	0.299	0.143	0.1	0.105	0.102	0.992	1.035	0.892	0.805	0.577	0.349	0.22	0.162	0.135	0.103	0.999	1.013	0.994	0.963	0.679	0.299	0.143	0.1	0.105	0.102
1	1.014	0.972	0.901	0.836	0.615	0.329	0.188	0.144	0.127	0.992	0.991	0.848	0.802	0.683	0.469	0.299	0.197	0.153	0.123	0.999	0.983	0.925	0.814	0.592	0.349	0.176	0.13	0.106	0.088	0.992	0.991	0.848	0.802	0.683	0.469	0.299	0.197	0.153	0.123	0.999	0.983	0.925	0.814	0.592	0.349	0.176	0.13	0.106	0.088
1	1.217	1.256	1.145	0.849	0.368	0.144	0.097	0.091	0.087	0.992	0.986	0.811	0.693	0.455	0.268	0.189	0.16	0.125	0.064	0.999	1.022	0.978	0.914	0.578	0.226	0.096	0.061	0.07	0.075	0.992	0.986	0.811	0.693	0.455	0.268	0.189	0.16	0.125	0.064	0.999	1.022	0.978	0.914	0.578	0.226	0.096	0.061	0.07	0.075
1	1.019	1.033	1.066	0.819	0.416	0.243	0.136	0.12	0.117	0.992	0.95	0.932	0.811	0.556	0.337	0.248	0.166	0.119	0.091	0.999	1.001	0.994	0.881	0.575	0.259	0.14	0.108	0.1	0.104	0.992	0.95	0.932	0.811	0.556	0.337	0.248	0.166	0.119	0.091	0.999	1.001	0.994	0.881	0.575	0.259	0.14	0.108	0.1	0.104
1	1.192	1.077	0.847	0.576	0.403	0.189	0.114	0.114	0.117	0.992	0.997	0.831	0.557	0.365	0.237	0.167	0.121	0.122	0.091	0.999	1.013	0.882	0.647	0.387	0.209	0.119	0.078	0.091	0.088	0.992	0.997	0.831	0.557	0.365	0.237	0.167	0.121	0.122	0.091	0.999	1.013	0.882	0.647	0.387	0.209	0.119	0.078	0.091	0.088
1	0.795	0.849	0.833	0.544	0.419	0.228	0.169	0.167	0.208	0.992	0.867	0.92	0.706	0.554	0.338	0.267	0.228	0.178	0.181	0.999	0.974	0.88	0.724	0.499	0.291	0.15	0.105	0.096	0.106	0.992	0.867	0.92	0.706	0.554	0.338	0.267	0.228	0.178	0.181	0.999	0.974	0.88	0.724	0.499	0.291	0.15	0.105	0.096	0.106
1	1.128	1.131	1.038	0.64	0.315	0.138	0.078	0.081	0.09	0.992	1.001	0.802	0.665	0.323	0.19	0.131	0.1	0.1	0.071	0.999	1.006	0.953	0.849	0.434	0.177	0.08	0.068	0.065	0.074	0.992	1.001	0.802	0.665	0.323	0.19	0.131	0.1	0.1	0.071	0.999	1.006	0.953	0.849	0.434	0.177	0.08	0.068	0.065	0.074
1	1.185	1.154	1.054	0.732	0.335	0.149	0.097	0.102	0.109	0.992	1.025	0.75	0.561	0.312	0.188	0.15	0.104	0.105	0.069	0.999	1.011	0.92	0.785	0.434	0.176	0.09	0.068	0.073	0.082	0.992	1.025	0.75	0.561	0.312	0.188	0.15	0.104	0.105	0.069	0.999	1.011	0.92	0.785	0.434	0.176	0.09	0.068	0.073	0.082
1	1.091	1.015	0.893	0.756	0.612	0.39	0.239	0.169	0.162	0.992	0.975	0.885	0.723	0.664	0.493	0.329	0.225	0.185	0.166	0.999	0.981	0.904	0.774	0.584	0.353	0.2	0.154	0.142	0.142	0.992	0.975	0.885	0.723	0.664	0.493	0.329	0.225	0.185	0.166	0.999	0.981	0.904	0.774	0.584	0.353	0.2	0.154	0.142	0.142
1	1.003	1.001	0.846	0.531	0.396	0.204	0.147	0.146	0.139	0.992	0.961	0.918	0.697	0.593	0.413	0.295	0.204	0.169	0.137	0.999	1.003	0.914	0.752	0.455	0.268	0.159	0.12	0.113	0.111	0.992	0.961	0.918	0.697	0.593	0.413	0.295	0.204	0.169	0.137	0.999	1.003	0.914	0.752	0.455	0.268	0.159	0.12	0.113	0.111
1	0.944	0.941	0.999	1.01	1.041	1.219	1.216	1.142	1.256	0.992	1.005	0.99	0.902	0.826	0.705	0.79	0.857	0.636	0.865	0.999	0.981	0.974	0.894	0.751	0.546	0.556	0.711	0.683	0.682	0.992	1.005	0.99	0.902	0.826	0.705	0.79	0.857	0.636	0.865	0.999	0.981	0.974	0.894	0.751	0.546	0.556	0.711	0.683	0.682
1	1.489	1.325	0.933	0.673	0.425	0.215	0.125	0.186	0.166	0.992	0.906	0.973	0.987	0.573	0.578	0.355	0.344	0.269	0.262	0.999	1.063	0.948	0.724	0.523	0.374	0.203	0.248	0.175	0.161	0.992	0.906	0.973	0.987	0.573	0.578	0.355	0.344	0.269	0.262	0.999	1.063	0.948	0.724	0.523	0.374	0.203	0.248	0.175	0.161
1	1.11	1.104	0.941	0.555	0.435	0.278	0.162	0.125	0.131	0.992	1.055	0.797	0.602	0.422	0.313	0.255	0.185	0.134	0.118	0.999	0.978	0.819	0.711	0.398	0.234	0.145	0.105	0.095	0.102	0.992	1.055	0.797	0.602	0.422	0.313	0.255	0.185	0.134	0.118	0.999	0.978	0.819	0.711	0.398	0.234	0.145	0.105	0.095	0.102
1	1.051	0.877	0.496	0.423	0.338	0.152	0.118	0.118	0.131	0.992	0.95	0.649	0.49	0.401	0.295	0.25	0.165	0.153	0.128	0.999	0.981	0.8	0.469	0.341	0.18	0.104	0.081	0.088	0.087	0.992	0.95	0.649	0.49	0.401	0.295	0.25	0.165	0.153	0.128	0.999	0.981	0.8	0.469	0.341	0.18	0.104	0.081	0.088	0.087
1	1.284	1.223	1.054	0.622	0.445	0.238	0.161	0.124	0.134	0.992	1.038	0.863	0.693	0.517	0.362	0.261	0.172	0.145	0.106	0.999	1.053	0.895	0.759	0.428	0.269	0.148	0.104	0.112	0.102	0.992	1.038	0.863	0.693	0.517	0.362	0.261	0.172	0.145	0.106	0.999	1.053	0.895	0.759	0.428	0.269	0.148	0.104	0.112	0.102
1	1.079	1.027	0.931	0.584	0.325	0.146	0.095	0.094	0.101	0.992	0.954	0.79	0.536	0.289	0.165	0.122	0.085	0.094	0.068	0.999	0.98	0.916	0.737	0.44	0.226	0.144	0.112	0.1	0.096	0.992	0.954	0.79	0.536	0.289	0.165	0.122	0.085	0.094	0.068	0.999	0.98	0.916	0.737	0.44	0.226	0.144	0.112	0.1	0.096
1	0.909	0.893	0.779	0.464	0.29	0.118	0.08	0.08	0.095	0.992	0.954	0.925	0.787	0.548	0.303	0.205	0.156	0.139	0.107	0.999	0.963	0.961	0.81	0.542	0.212	0.102	0.075	0.08	0.084	0.992	0.954	0.925	0.787	0.548	0.303	0.205	0.156	0.139	0.107	0.999	0.963	0.961	0.81	0.542	0.212	0.102	0.075	0.08	0.084
1	1.122	1.055	0.919	0.744	0.423	0.15	0.096	0.092	0.103	0.992	1.012	0.883	0.806	0.593	0.435	0.206	0.136	0.163	0.109	0.999	1.006	0.947	0.849	0.65	0.363	0.134	0.088	0.088	0.094	0.992	1.012	0.883	0.806	0.593	0.435	0.206	0.136	0.163	0.109	0.999	1.006	0.947	0.849	0.65	0.363	0.134	0.088	0.088	0.094
1	1.138	1.131	1.257	1.191	0.935	0.449	0.132	0.1	0.096	0.992	0.966	0.933	0.707	0.733	0.508	0.305	0.144	0.119	0.092	0.999	1.024	0.704	0.481	0.423	0.271	0.178	0.102	0.078	0.08	0.992	0.966	0.933	0.707	0.733	0.508	0.305	0.144	0.119	0.092	0.999	1.024	0.704	0.481	0.423	0.271	0.178	0.102	0.078	0.08
1	1.28	1.023	0.637	0.387	0.301	0.126	0.09	0.096	0.098	0.992	0.993	0.593	0.386	0.289	0.206	0.174	0.142	0.13	0.098	0.999	0.971	0.807	0.501	0.285	0.142	0.072	0.066	0.069	0.077	0.992	0.993	0.593	0.386	0.289	0.206	0.174	0.142	0.13	0.098	0.999	0.971	0.807	0.501	0.285	0.142	0.072	0.066	0.069	0.077
1	0.943	0.995	1.101	1.153	1.171	0.987	0.927	0.752	0.73	0.992	1.033	1.07	1.041	0.999	0.891	0.782	0.783	0.448	0.612	0.999	0.986	1.031	0.989	0.988	0.861	0.787	0.753	0.698	0.574	0.992	1.033	1.07	1.041	0.999	0.891	0.782	0.783	0.448	0.612	0.999	0.986	1.031	0.989	0.988	0.861	0.787	0.753	0.698	0.574
1	0.871	0.863	0.911	0.922	0.966	0.837	0.746	0.547	0.421	0.992	1.009	1.098	0.872	0.816	0.723	0.638	0.619	0.442	0.557	0.999	1.002	0.987	0.891	0.797	0.663	0.574	0.54	0.448	0.36	0.992	1.009	1.098	0.872	0.816	0.723	0.638	0.619	0.442	0.557	0.999	1.002	0.987	0.891	0.797	0.663	0.574	0.54	0.448	0.36
1	1.001	1.023	1.048	0.972	0.767	0.523	0.378	0.292	0.239	0.992	1.044	1.03	0.919	0.796	0.629	0.473	0.371	0.277	0.308	0.999	1.004	0.989	0.945	0.773	0.606	0.478	0.352	0.244	0.207	0.992	1.044	1.03	0.919	0.796	0.629	0.473	0.371	0.277	0.308	0.999	1.004	0.989	0.945	0.773	0.606	0.478	0.352	0.244	0.207
1	0.992	1.093	1.208	1.083	0.842	0.598	0.37	0.279	0.206	0.992	0.946	1.143	0.747	0.703	0.648	0.485	0.304	0.219	0.222	0.999	0.999	1.012	0.996	0.812	0.566	0.478	0.34	0.19	0.134	0.992	0.946	1.143	0.747	0.703	0.648	0.485	0.304	0.219	0.222	0.999	0.999	1.012	0.996	0.812	0.566	0.478	0.34	0.19	0.134
1	1.092	1.081	0.814	0.482	0.292	0.107	0.052	0.073	0.078	0.992	1.092	0.781	0.507	0.293	0.153	0.103	0.094	0.09	0.062	0.999	0.998	0.872	0.605	0.349	0.145	0.056	0.046	0.053	0.068	0.992	1.092	0.781	0.507	0.293	0.153	0.103	0.094	0.09	0.062	0.999	0.998	0.872	0.605	0.349	0.145	0.056	0.046	0.053	0.068
1	0.942	0.978	1.015	0.961	0.804	0.573	0.365	0.19	0.108	0.992	0.957	0.972	0.9	0.776	0.64	0.511	0.362	0.186	0.125	0.999	0.958	0.988	0.905	0.726	0.523	0.389	0.28	0.17	0.095	0.992	0.957	0.972	0.9	0.776	0.64	0.511	0.362	0.186	0.125	0.999	0.958	0.988	0.905	0.726	0.523	0.389	0.28	0.17	0.095
1	0.941	0.965	0.997	1.018	0.896	0.674	0.444	0.258	0.148	0.992	0.951	0.976	0.934	0.848	0.714	0.586	0.447	0.218	0.139	0.999	0.962	1.004	0.949	0.879	0.71	0.587	0.466	0.305	0.148	0.992	0.951	0.976	0.934	0.848	0.714	0.586	0.447	0.218	0.139	0.999	0.962	1.004	0.949	0.879	0.71	0.587	0.466	0.305	0.148
1	0.926	0.963	1.005	1.019	0.877	0.605	0.323	0.17	0.112	0.992	0.997	0.969	0.987	0.865	0.735	0.592	0.406	0.194	0.127	0.999	0.938	0.989	0.942	0.864	0.674	0.521	0.318	0.172	0.093	0.992	0.997	0.969	0.987	0.865	0.735	0.592	0.406	0.194	0.127	0.999	0.938	0.989	0.942	0.864	0.674	0.521	0.318	0.172	0.093
1	1.057	1.009	0.838	0.552	0.435	0.241	0.164	0.127	0.122	0.992	0.959	0.826	0.558	0.358	0.246	0.189	0.132	0.123	0.1	0.999	1.016	0.931	0.706	0.42	0.245	0.127	0.094	0.092	0.094	0.992	0.959	0.826	0.558	0.358	0.246	0.189	0.132	0.123	0.1	0.999	1.016	0.931	0.706	0.42	0.245	0.127	0.094	0.092	0.094
1	1.061	0.989	0.75	0.392	0.306	0.144	0.089	0.076	0.104	0.992	1.099	0.88	0.549	0.396	0.325	0.233	0.151	0.189	0.147	0.999	1.003	0.87	0.628	0.364	0.196	0.097	0.086	0.073	0.089	0.992	1.099	0.88	0.549	0.396	0.325	0.233	0.151	0.189	0.147	0.999	1.003	0.87	0.628	0.364	0.196	0.097	0.086	0.073	0.089
1	0.938	0.964	1.025	1.029	0.996	0.87	0.742	0.555	0.375	0.992	0.981	1.001	0.968	0.898	0.808	0.723	0.645	0.378	0.363	0.999	0.979	1.014	0.983	0.906	0.778	0.744	0.668	0.525	0.381	0.992	0.981	1.001	0.968	0.898	0.808	0.723	0.645	0.378	0.363	0.999	0.979	1.014	0.983	0.906	0.778	0.744	0.668	0.525	0.381
1	1.138	1.426	1.934	2.159	1.465	0.747	0.429	0.39	0.358	0.992	1.073	1.293	1.59	1.713	1.041	0.585	0.36	0.249	0.275	0.999	0.968	1.198	1.694	2.223	1.259	0.659	0.378	0.283	0.229	0.992	1.073	1.293	1.59	1.713	1.041	0.585	0.36	0.249	0.275	0.999	0.968	1.198	1.694	2.223	1.259	0.659	0.378	0.283	0.229
1	0.838	0.873	0.85	0.811	0.79	0.735	0.939	1.113	1.179	0.992	0.898	0.947	0.902	0.867	0.79	0.792	0.928	1.002	1.479	0.999	0.914	0.896	0.823	0.665	0.481	0.488	0.604	0.767	0.766	0.992	0.898	0.947	0.902	0.867	0.79	0.792	0.928	1.002	1.479	0.999	0.914	0.896	0.823	0.665	0.481	0.488	0.604	0.767	0.766
1	1.009	0.911	0.812	0.656	0.342	0.127	0.102	0.098	0.115	0.992	0.978	0.884	0.768	0.569	0.297	0.2	0.132	0.118	0.092	0.999	0.981	0.895	0.753	0.484	0.153	0.044	0.045	0.052	0.068	0.992	0.978	0.884	0.768	0.569	0.297	0.2	0.132	0.118	0.092	0.999	0.981	0.895	0.753	0.484	0.153	0.044	0.045	0.052	0.068
1	1.178	1.129	1.064	1.157	0.922	0.66	0.333	0.165	0.139	0.992	1.096	1.043	0.987	1.063	0.798	0.725	0.644	0.309	0.282	0.999	0.908	0.776	0.833	0.667	0.538	0.3	0.143	0.088	0.085	0.992	1.096	1.043	0.987	1.063	0.798	0.725	0.644	0.309	0.282	0.999	0.908	0.776	0.833	0.667	0.538	0.3	0.143	0.088	0.085
1	0.979	0.915	0.984	1.071	0.734	0.502	0.403	0.318	0.273	0.992	1.046	1.323	0.827	0.723	0.638	0.415	0.514	0.239	0.262	0.999	0.88	0.935	0.756	0.653	0.462	0.361	0.279	0.278	0.236	0.992	1.046	1.323	0.827	0.723	0.638	0.415	0.514	0.239	0.262	0.999	0.88	0.935	0.756	0.653	0.462	0.361	0.279	0.278	0.236
1	0.919	0.915	0.783	0.663	0.435	0.375	0.135	0.106	0.146	0.992	0.931	0.873	0.752	0.603	0.518	0.41	0.274	0.214	0.187	0.999	0.803	1.088	0.439	0.483	0.309	0.184	0.123	0.138	0.159	0.992	0.931	0.873	0.752	0.603	0.518	0.41	0.274	0.214	0.187	0.999	0.803	1.088	0.439	0.483	0.309	0.184	0.123	0.138	0.159
1	1.059	1.083	0.988	0.686	0.339	0.15	0.092	0.093	0.111	0.992	0.99	0.834	0.672	0.379	0.218	0.16	0.11	0.108	0.078	0.999	1.005	0.954	0.815	0.47	0.175	0.08	0.067	0.075	0.071	0.992	0.99	0.834	0.672	0.379	0.218	0.16	0.11	0.108	0.078	0.999	1.005	0.954	0.815	0.47	0.175	0.08	0.067	0.075	0.071
1	0.949	0.88	0.813	0.698	0.505	0.225	0.14	0.126	0.131	0.992	1.036	0.873	0.627	0.533	0.458	0.285	0.154	0.309	0.152	0.999	0.938	0.751	0.456	0.306	0.146	0.067	0.053	0.063	0.069	0.992	1.036	0.873	0.627	0.533	0.458	0.285	0.154	0.309	0.152	0.999	0.938	0.751	0.456	0.306	0.146	0.067	0.053	0.063	0.069
1	0.926	0.925	0.954	0.877	0.639	0.371	0.228	0.147	0.113	0.992	0.923	0.93	0.887	0.738	0.428	0.275	0.123	0.094	0.061	0.999	0.972	0.985	0.931	0.746	0.462	0.25	0.12	0.083	0.086	0.992	0.923	0.93	0.887	0.738	0.428	0.275	0.123	0.094	0.061	0.999	0.972	0.985	0.931	0.746	0.462	0.25	0.12	0.083	0.086
1	0.998	0.991	1.009	1	0.87	0.558	0.36	0.252	0.231	0.992	0.969	0.88	0.802	0.786	0.698	0.508	0.339	0.224	0.217	0.999	0.987	1	0.9	0.818	0.722	0.541	0.291	0.228	0.184	0.992	0.969	0.88	0.802	0.786	0.698	0.508	0.339	0.224	0.217	0.999	0.987	1	0.9	0.818	0.722	0.541	0.291	0.228	0.184
1	1.172	1.243	1.313	1.3	1.072	0.858	0.768	0.559	0.533	0.992	0.987	0.985	0.935	0.864	0.765	0.653	0.578	0.416	0.434	0.999	1.365	1.439	1.491	1.225	1.088	0.95	0.782	0.605	0.471	0.992	0.987	0.985	0.935	0.864	0.765	0.653	0.578	0.416	0.434	0.999	1.365	1.439	1.491	1.225	1.088	0.95	0.782	0.605	0.471
1	0.896	0.76	0.384	0.224	0.208	0.075	0.059	0.071	0.091	0.992	0.936	0.868	0.584	0.258	0.159	0.116	0.078	0.095	0.063	0.999	0.959	0.887	0.542	0.267	0.125	0.053	0.045	0.06	0.072	0.992	0.936	0.868	0.584	0.258	0.159	0.116	0.078	0.095	0.063	0.999	0.959	0.887	0.542	0.267	0.125	0.053	0.045	0.06	0.072
1	1.314	1.24	0.915	0.485	0.378	0.185	0.123	0.11	0.128	0.992	1.012	0.774	0.617	0.407	0.28	0.221	0.142	0.14	0.098	0.999	1.044	0.935	0.697	0.394	0.226	0.128	0.088	0.08	0.084	0.992	1.012	0.774	0.617	0.407	0.28	0.221	0.142	0.14	0.098	0.999	1.044	0.935	0.697	0.394	0.226	0.128	0.088	0.08	0.084
1	0.969	0.928	0.718	0.364	0.274	0.103	0.064	0.071	0.083	0.992	0.976	0.888	0.548	0.328	0.211	0.157	0.11	0.111	0.074	0.999	0.961	0.893	0.639	0.323	0.164	0.072	0.06	0.068	0.071	0.992	0.976	0.888	0.548	0.328	0.211	0.157	0.11	0.111	0.074	0.999	0.961	0.893	0.639	0.323	0.164	0.072	0.06	0.068	0.071
1	1.111	1.056	0.96	0.9	0.708	0.381	0.168	0.166	0.15	0.992	0.965	0.818	0.762	0.548	0.434	0.24	0.111	0.077	0.052	0.999	1.061	0.908	0.857	0.66	0.423	0.273	0.156	0.118	0.125	0.992	0.965	0.818	0.762	0.548	0.434	0.24	0.111	0.077	0.052	0.999	1.061	0.908	0.857	0.66	0.423	0.273	0.156	0.118	0.125
1	0.92	0.944	1.013	1.028	0.952	0.784	0.639	0.45	0.276	0.992	0.981	1.037	1.022	0.924	0.842	0.732	0.552	0.303	0.227	0.999	0.963	1.008	0.949	0.89	0.748	0.611	0.523	0.409	0.257	0.992	0.981	1.037	1.022	0.924	0.842	0.732	0.552	0.303	0.227	0.999	0.963	1.008	0.949	0.89	0.748	0.611	0.523	0.409	0.257
1	1.182	1.078	0.813	0.475	0.332	0.148	0.115	0.116	0.121	0.992	0.981	0.741	0.551	0.337	0.215	0.169	0.129	0.124	0.097	0.999	1.013	0.926	0.723	0.374	0.189	0.09	0.085	0.084	0.096	0.992	0.981	0.741	0.551	0.337	0.215	0.169	0.129	0.124	0.097	0.999	1.013	0.926	0.723	0.374	0.189	0.09	0.085	0.084	0.096
1	0.909	0.94	1.018	1.013	0.897	0.69	0.45	0.244	0.181	0.992	0.953	1.021	0.978	0.989	0.854	0.719	0.545	0.262	0.189	0.999	0.974	0.975	0.972	0.884	0.68	0.572	0.432	0.255	0.155	0.992	0.953	1.021	0.978	0.989	0.854	0.719	0.545	0.262	0.189	0.999	0.974	0.975	0.972	0.884	0.68	0.572	0.432	0.255	0.155
1	0.965	0.99	0.999	1.091	1.177	1.034	0.756	0.474	0.395	0.992	0.981	1.049	1.004	1.043	1.018	0.957	0.748	0.49	0.481	0.999	1.029	1.024	0.986	0.97	0.964	0.794	0.596	0.441	0.315	0.992	0.981	1.049	1.004	1.043	1.018	0.957	0.748	0.49	0.481	0.999	1.029	1.024	0.986	0.97	0.964	0.794	0.596	0.441	0.315
1	1.529	1.58	1.46	1.572	1.242	0.753	0.317	0.175	0.148	0.992	1.091	0.728	0.71	0.568	0.534	0.427	0.26	0.151	0.113	0.999	1.131	0.988	1.068	0.694	0.584	0.425	0.224	0.141	0.113	0.992	1.091	0.728	0.71	0.568	0.534	0.427	0.26	0.151	0.113	0.999	1.131	0.988	1.068	0.694	0.584	0.425	0.224	0.141	0.113
1	0.916	0.965	0.989	0.964	0.86	0.673	0.463	0.294	0.183	0.992	0.962	0.97	0.906	0.835	0.708	0.599	0.438	0.237	0.154	0.999	0.954	0.972	0.908	0.83	0.655	0.583	0.458	0.341	0.192	0.992	0.962	0.97	0.906	0.835	0.708	0.599	0.438	0.237	0.154	0.999	0.954	0.972	0.908	0.83	0.655	0.583	0.458	0.341	0.192
1	0.928	0.979	1.05	1.089	1.053	0.905	0.676	0.449	0.213	0.992	0.968	1.002	0.932	0.856	0.748	0.649	0.52	0.306	0.25	0.999	0.97	1.014	0.963	0.937	0.832	0.723	0.551	0.391	0.174	0.992	0.968	1.002	0.932	0.856	0.748	0.649	0.52	0.306	0.25	0.999	0.97	1.014	0.963	0.937	0.832	0.723	0.551	0.391	0.174
1	1.12	1.083	1.004	0.669	0.375	0.178	0.137	0.125	0.143	0.992	0.962	0.809	0.644	0.376	0.249	0.193	0.126	0.128	0.102	0.999	0.996	0.957	0.804	0.479	0.234	0.142	0.111	0.088	0.099	0.992	0.962	0.809	0.644	0.376	0.249	0.193	0.126	0.128	0.102	0.999	0.996	0.957	0.804	0.479	0.234	0.142	0.111	0.088	0.099
1	0.95	1.001	1.053	1.06	1.024	0.899	0.791	0.655	0.58	0.992	1.001	0.998	0.986	0.86	0.893	0.788	0.699	0.562	0.517	0.999	0.988	1.021	0.968	0.893	0.774	0.731	0.658	0.59	0.479	0.992	1.001	0.998	0.986	0.86	0.893	0.788	0.699	0.562	0.517	0.999	0.988	1.021	0.968	0.893	0.774	0.731	0.658	0.59	0.479
1	1.032	1.105	1.207	1.21	0.918	0.502	0.174	0.12	0.113	0.992	1.003	0.945	0.874	0.794	0.611	0.359	0.17	0.132	0.101	0.999	0.989	1.049	1.018	0.915	0.692	0.388	0.133	0.1	0.094	0.992	1.003	0.945	0.874	0.794	0.611	0.359	0.17	0.132	0.101	0.999	0.989	1.049	1.018	0.915	0.692	0.388	0.133	0.1	0.094
1	0.935	0.969	0.973	0.949	0.777	0.508	0.235	0.119	0.098	0.992	0.954	0.966	0.898	0.796	0.636	0.452	0.254	0.138	0.1	0.999	0.968	0.961	0.882	0.771	0.542	0.371	0.195	0.097	0.084	0.992	0.954	0.966	0.898	0.796	0.636	0.452	0.254	0.138	0.1	0.999	0.968	0.961	0.882	0.771	0.542	0.371	0.195	0.097	0.084
1	1.07	1.113	1.089	0.927	0.487	0.236	0.159	0.139	0.145	0.992	0.997	0.846	0.758	0.616	0.442	0.335	0.21	0.165	0.133	0.999	1.036	0.96	0.918	0.643	0.253	0.127	0.091	0.081	0.088	0.992	0.997	0.846	0.758	0.616	0.442	0.335	0.21	0.165	0.133	0.999	1.036	0.96	0.918	0.643	0.253	0.127	0.091	0.081	0.088
1	1.151	1.132	1.192	1.005	0.805	0.476	0.196	0.164	0.144	0.992	1.052	0.923	0.888	0.742	0.619	0.388	0.198	0.15	0.107	0.999	0.988	0.968	0.911	0.809	0.631	0.356	0.12	0.078	0.077	0.992	1.052	0.923	0.888	0.742	0.619	0.388	0.198	0.15	0.107	0.999	0.988	0.968	0.911	0.809	0.631	0.356	0.12	0.078	0.077
1	1.197	1.138	0.943	0.54	0.382	0.195	0.135	0.119	0.121	0.992	1.065	0.764	0.596	0.346	0.233	0.162	0.116	0.103	0.081	0.999	0.991	0.922	0.735	0.42	0.232	0.143	0.109	0.098	0.098	0.992	1.065	0.764	0.596	0.346	0.233	0.162	0.116	0.103	0.081	0.999	0.991	0.922	0.735	0.42	0.232	0.143	0.109	0.098	0.098
1	0.969	0.886	0.868	0.757	0.668	0.472	0.355	0.244	0.241	0.992	0.9	0.898	0.882	0.817	0.708	0.603	0.447	0.376	0.428	0.999	1.014	0.93	0.824	0.711	0.538	0.425	0.356	0.27	0.255	0.992	0.9	0.898	0.882	0.817	0.708	0.603	0.447	0.376	0.428	0.999	1.014	0.93	0.824	0.711	0.538	0.425	0.356	0.27	0.255
1	1.009	1.022	0.917	0.577	0.385	0.19	0.105	0.106	0.114	0.992	0.988	0.934	0.725	0.398	0.216	0.142	0.1	0.095	0.07	0.999	1.037	1.053	0.945	0.486	0.237	0.122	0.092	0.086	0.09	0.992	0.988	0.934	0.725	0.398	0.216	0.142	0.1	0.095	0.07	0.999	1.037	1.053	0.945	0.486	0.237	0.122	0.092	0.086	0.09
1	1.002	1.054	1.112	1.087	0.932	0.637	0.286	0.118	0.103	0.992	0.989	0.942	0.876	0.759	0.58	0.466	0.275	0.145	0.096	0.999	0.993	1.003	0.961	0.873	0.674	0.49	0.216	0.093	0.079	0.992	0.989	0.942	0.876	0.759	0.58	0.466	0.275	0.145	0.096	0.999	0.993	1.003	0.961	0.873	0.674	0.49	0.216	0.093	0.079
1	0.895	0.974	1.263	1.736	2.735	2.677	2.281	1.7	1.1	0.992	0.992	1.251	1.453	2.684	3.442	2.858	2.638	2.188	2.261	0.999	1.006	1.18	1.365	2.229	2.899	2.628	2.115	1.849	1.09	0.992	0.992	1.251	1.453	2.684	3.442	2.858	2.638	2.188	2.261	0.999	1.006	1.18	1.365	2.229	2.899	2.628	2.115	1.849	1.09
1	1.234	1.189	1.091	0.781	0.393	0.173	0.115	0.098	0.103	0.992	1.006	0.827	0.696	0.448	0.199	0.133	0.094	0.081	0.053	0.999	1.05	1.002	0.927	0.602	0.271	0.116	0.078	0.078	0.087	0.992	1.006	0.827	0.696	0.448	0.199	0.133	0.094	0.081	0.053	0.999	1.05	1.002	0.927	0.602	0.271	0.116	0.078	0.078	0.087
1	0.994	0.973	0.974	0.913	0.65	0.295	0.113	0.095	0.1	0.992	0.988	0.919	0.787	0.582	0.365	0.232	0.149	0.119	0.089	0.999	0.983	0.963	0.876	0.673	0.406	0.186	0.087	0.075	0.079	0.992	0.988	0.919	0.787	0.582	0.365	0.232	0.149	0.119	0.089	0.999	0.983	0.963	0.876	0.673	0.406	0.186	0.087	0.075	0.079
1	1.09	1.106	1.129	1.11	0.835	0.331	0.14	0.121	0.126	0.992	0.989	0.877	0.821	0.653	0.449	0.206	0.134	0.113	0.087	0.999	0.998	1.008	0.949	0.798	0.539	0.204	0.093	0.077	0.079	0.992	0.989	0.877	0.821	0.653	0.449	0.206	0.134	0.113	0.087	0.999	0.998	1.008	0.949	0.798	0.539	0.204	0.093	0.077	0.079
1	1.109	1.053	0.881	0.481	0.338	0.158	0.098	0.092	0.098	0.992	0.953	0.746	0.533	0.327	0.199	0.135	0.096	0.101	0.061	0.999	1.007	0.934	0.763	0.409	0.176	0.089	0.067	0.067	0.079	0.992	0.953	0.746	0.533	0.327	0.199	0.135	0.096	0.101	0.061	0.999	1.007	0.934	0.763	0.409	0.176	0.089	0.067	0.067	0.079
1	1.01	1.105	1.172	1.139	0.941	0.692	0.378	0.207	0.17	0.992	1.004	1.174	1.113	0.992	0.823	0.606	0.416	0.218	0.178	0.999	1.056	1.112	1.095	0.89	0.676	0.511	0.318	0.185	0.148	0.992	1.004	1.174	1.113	0.992	0.823	0.606	0.416	0.218	0.178	0.999	1.056	1.112	1.095	0.89	0.676	0.511	0.318	0.185	0.148
1	1.145	1.009	0.828	0.533	0.339	0.128	0.097	0.072	0.095	0.992	1.078	0.863	0.711	0.535	0.202	0.163	0.12	0.099	0.076	0.999	1.123	0.983	0.724	0.423	0.289	0.149	0.113	0.098	0.124	0.992	1.078	0.863	0.711	0.535	0.202	0.163	0.12	0.099	0.076	0.999	1.123	0.983	0.724	0.423	0.289	0.149	0.113	0.098	0.124
1	1.123	0.998	0.87	0.619	0.489	0.283	0.172	0.164	0.143	0.992	1.316	0.933	0.887	0.653	0.588	0.355	0.264	0.269	0.152	0.999	0.969	0.965	0.77	0.566	0.349	0.234	0.203	0.158	0.17	0.992	1.316	0.933	0.887	0.653	0.588	0.355	0.264	0.269	0.152	0.999	0.969	0.965	0.77	0.566	0.349	0.234	0.203	0.158	0.17
1	1.104	1.08	1.071	0.998	0.67	0.253	0.115	0.101	0.101	0.992	0.986	0.87	0.796	0.622	0.456	0.251	0.157	0.139	0.089	0.999	1.009	0.986	0.904	0.713	0.423	0.184	0.1	0.087	0.086	0.992	0.986	0.87	0.796	0.622	0.456	0.251	0.157	0.139	0.089	0.999	1.009	0.986	0.904	0.713	0.423	0.184	0.1	0.087	0.086
1	1.098	1.056	0.89	0.494	0.331	0.154	0.086	0.095	0.108	0.992	1.061	0.883	0.747	0.453	0.269	0.2	0.148	0.114	0.128	0.999	0.993	0.955	0.813	0.435	0.225	0.116	0.093	0.078	0.104	0.992	1.061	0.883	0.747	0.453	0.269	0.2	0.148	0.114	0.128	0.999	0.993	0.955	0.813	0.435	0.225	0.116	0.093	0.078	0.104
1	0.953	0.828	0.596	0.316	0.23	0.075	0.051	0.077	0.081	0.992	0.976	0.776	0.428	0.265	0.153	0.11	0.079	0.099	0.064	0.999	0.926	0.786	0.476	0.256	0.109	0.032	0.033	0.048	0.064	0.992	0.976	0.776	0.428	0.265	0.153	0.11	0.079	0.099	0.064	0.999	0.926	0.786	0.476	0.256	0.109	0.032	0.033	0.048	0.064
1	1.15	1.155	1.132	1.055	0.803	0.51	0.375	0.279	0.247	0.992	1.043	0.829	0.773	0.628	0.494	0.39	0.3	0.214	0.202	0.999	1.016	0.987	0.93	0.68	0.475	0.359	0.277	0.236	0.19	0.992	1.043	0.829	0.773	0.628	0.494	0.39	0.3	0.214	0.202	0.999	1.016	0.987	0.93	0.68	0.475	0.359	0.277	0.236	0.19
1	1.057	0.957	0.826	0.644	0.394	0.187	0.13	0.112	0.126	0.992	0.896	0.703	0.597	0.453	0.298	0.215	0.174	0.159	0.132	0.999	1.003	0.868	0.72	0.514	0.264	0.138	0.108	0.103	0.103	0.992	0.896	0.703	0.597	0.453	0.298	0.215	0.174	0.159	0.132	0.999	1.003	0.868	0.72	0.514	0.264	0.138	0.108	0.103	0.103
1	0.939	0.903	0.803	0.42	0.267	0.113	0.062	0.076	0.091	0.992	0.933	0.873	0.558	0.305	0.18	0.132	0.095	0.101	0.066	0.999	0.962	0.857	0.66	0.331	0.16	0.063	0.045	0.061	0.068	0.992	0.933	0.873	0.558	0.305	0.18	0.132	0.095	0.101	0.066	0.999	0.962	0.857	0.66	0.331	0.16	0.063	0.045	0.061	0.068
1	1.054	1.086	0.945	0.464	0.3	0.141	0.087	0.087	0.105	0.992	1.043	0.978	0.752	0.388	0.257	0.169	0.122	0.12	0.1	0.999	1.051	1.093	0.941	0.447	0.225	0.12	0.08	0.08	0.092	0.992	1.043	0.978	0.752	0.388	0.257	0.169	0.122	0.12	0.1	0.999	1.051	1.093	0.941	0.447	0.225	0.12	0.08	0.08	0.092
1	0.937	0.92	0.818	0.473	0.267	0.093	0.055	0.066	0.083	0.992	0.947	0.923	0.716	0.433	0.199	0.15	0.099	0.101	0.068	0.999	0.98	0.96	0.795	0.453	0.179	0.068	0.058	0.06	0.074	0.992	0.947	0.923	0.716	0.433	0.199	0.15	0.099	0.101	0.068	0.999	0.98	0.96	0.795	0.453	0.179	0.068	0.058	0.06	0.074
1	1.037	1.05	1.122	1.095	1.02	0.881	0.768	0.621	0.665	0.992	1.052	0.997	0.851	0.745	0.65	0.587	0.514	0.427	0.576	0.999	1.073	1.073	1.084	1.008	0.879	0.804	0.643	0.563	0.444	0.992	1.052	0.997	0.851	0.745	0.65	0.587	0.514	0.427	0.576	0.999	1.073	1.073	1.084	1.008	0.879	0.804	0.643	0.563	0.444
1	0.923	0.99	0.952	0.848	0.533	0.263	0.134	0.082	0.097	0.992	0.994	0.931	0.888	0.723	0.531	0.362	0.189	0.103	0.053	0.999	0.958	1.001	0.958	0.862	0.6	0.363	0.175	0.108	0.107	0.992	0.994	0.931	0.888	0.723	0.531	0.362	0.189	0.103	0.053	0.999	0.958	1.001	0.958	0.862	0.6	0.363	0.175	0.108	0.107
1	0.931	0.959	0.948	0.657	0.35	0.169	0.132	0.116	0.129	0.992	0.898	0.904	0.842	0.43	0.232	0.153	0.13	0.127	0.09	0.999	0.972	0.915	0.833	0.501	0.201	0.096	0.086	0.079	0.083	0.992	0.898	0.904	0.842	0.43	0.232	0.153	0.13	0.127	0.09	0.999	0.972	0.915	0.833	0.501	0.201	0.096	0.086	0.079	0.083
1	1.008	0.883	0.804	0.571	0.341	0.146	0.108	0.083	0.101	0.992	0.986	0.794	0.66	0.503	0.333	0.182	0.117	0.134	0.104	0.999	1.032	0.936	0.775	0.581	0.335	0.168	0.114	0.094	0.107	0.992	0.986	0.794	0.66	0.503	0.333	0.182	0.117	0.134	0.104	0.999	1.032	0.936	0.775	0.581	0.335	0.168	0.114	0.094	0.107
1	1.421	1.315	0.787	0.556	0.394	0.201	0.138	0.125	0.129	0.992	1.02	0.697	0.559	0.439	0.33	0.234	0.19	0.166	0.146	0.999	1.045	0.87	0.587	0.423	0.228	0.136	0.108	0.106	0.103	0.992	1.02	0.697	0.559	0.439	0.33	0.234	0.19	0.166	0.146	0.999	1.045	0.87	0.587	0.423	0.228	0.136	0.108	0.106	0.103
1	0.932	0.933	0.898	0.637	0.329	0.113	0.066	0.074	0.079	0.992	0.932	0.934	0.817	0.593	0.295	0.162	0.103	0.104	0.071	0.999	1.006	0.989	0.878	0.582	0.221	0.083	0.061	0.059	0.073	0.992	0.932	0.934	0.817	0.593	0.295	0.162	0.103	0.104	0.071	0.999	1.006	0.989	0.878	0.582	0.221	0.083	0.061	0.059	0.073
1	0.917	0.968	1.001	1.006	0.975	0.791	0.55	0.347	0.296	0.992	0.957	1.046	0.972	0.874	0.819	0.667	0.503	0.323	0.255	0.999	1.015	1.001	0.949	0.867	0.723	0.565	0.445	0.336	0.234	0.992	0.957	1.046	0.972	0.874	0.819	0.667	0.503	0.323	0.255	0.999	1.015	1.001	0.949	0.867	0.723	0.565	0.445	0.336	0.234
1	1.012	1.029	1.065	0.989	0.626	0.186	0.128	0.109	0.108	0.992	1	0.967	0.921	0.773	0.557	0.246	0.161	0.128	0.098	0.999	0.976	1	0.955	0.824	0.467	0.152	0.116	0.095	0.097	0.992	1	0.967	0.921	0.773	0.557	0.246	0.161	0.128	0.098	0.999	0.976	1	0.955	0.824	0.467	0.152	0.116	0.095	0.097
1	1.067	1.108	1.135	1.051	0.63	0.245	0.144	0.118	0.115	0.992	0.995	0.895	0.832	0.69	0.455	0.238	0.174	0.126	0.101	0.999	1.009	1.008	0.964	0.768	0.45	0.186	0.131	0.113	0.116	0.992	0.995	0.895	0.832	0.69	0.455	0.238	0.174	0.126	0.101	0.999	1.009	1.008	0.964	0.768	0.45	0.186	0.131	0.113	0.116
1	0.871	0.903	1.054	0.953	0.758	0.556	0.436	0.35	0.325	0.992	0.915	1.003	0.896	0.904	0.739	0.626	0.493	0.365	0.406	0.999	0.935	0.95	0.869	0.832	0.676	0.593	0.507	0.381	0.314	0.992	0.915	1.003	0.896	0.904	0.739	0.626	0.493	0.365	0.406	0.999	0.935	0.95	0.869	0.832	0.676	0.593	0.507	0.381	0.314
1	0.936	0.973	1.011	1.015	0.968	0.815	0.701	0.675	0.589	0.992	0.982	1.035	1.005	0.952	0.885	0.786	0.696	0.473	0.59	0.999	1.007	1.052	0.998	0.925	0.813	0.726	0.626	0.641	0.589	0.992	0.982	1.035	1.005	0.952	0.885	0.786	0.696	0.473	0.59	0.999	1.007	1.052	0.998	0.925	0.813	0.726	0.626	0.641	0.589
1	0.878	0.864	0.905	0.857	0.828	0.62	0.53	0.433	0.462	0.992	0.954	0.92	0.862	0.81	0.665	0.597	0.49	0.324	0.418	0.999	0.978	1.01	0.906	0.79	0.662	0.531	0.461	0.398	0.381	0.992	0.954	0.92	0.862	0.81	0.665	0.597	0.49	0.324	0.418	0.999	0.978	1.01	0.906	0.79	0.662	0.531	0.461	0.398	0.381
1	0.922	0.978	1.037	1.072	1.002	0.827	0.664	0.46	0.329	0.992	0.947	0.991	0.96	0.904	0.798	0.718	0.589	0.352	0.286	0.999	0.954	0.982	0.954	0.929	0.783	0.724	0.623	0.481	0.304	0.992	0.947	0.991	0.96	0.904	0.798	0.718	0.589	0.352	0.286	0.999	0.954	0.982	0.954	0.929	0.783	0.724	0.623	0.481	0.304
1	0.988	0.995	0.927	0.546	0.301	0.125	0.08	0.085	0.091	0.992	0.977	0.848	0.692	0.357	0.22	0.153	0.107	0.103	0.067	0.999	0.945	0.953	0.841	0.45	0.202	0.102	0.073	0.075	0.084	0.992	0.977	0.848	0.692	0.357	0.22	0.153	0.107	0.103	0.067	0.999	0.945	0.953	0.841	0.45	0.202	0.102	0.073	0.075	0.084
1	0.991	1.064	1.135	1.116	1.025	0.802	0.684	0.55	0.557	0.992	0.931	0.968	0.972	1.058	0.888	0.75	0.694	0.384	0.572	0.999	0.994	1.044	0.977	0.914	0.747	0.612	0.555	0.502	0.402	0.992	0.931	0.968	0.972	1.058	0.888	0.75	0.694	0.384	0.572	0.999	0.994	1.044	0.977	0.914	0.747	0.612	0.555	0.502	0.402
1	1.212	1.228	1.24	1.087	0.555	0.237	0.137	0.134	0.131	0.992	1.096	1.03	0.956	0.736	0.426	0.238	0.169	0.142	0.125	0.999	1.06	1.015	0.974	0.668	0.324	0.142	0.095	0.09	0.094	0.992	1.096	1.03	0.956	0.736	0.426	0.238	0.169	0.142	0.125	0.999	1.06	1.015	0.974	0.668	0.324	0.142	0.095	0.09	0.094
1	1.012	1.019	1.013	0.912	0.731	0.428	0.159	0.118	0.108	0.992	0.954	0.884	0.783	0.674	0.491	0.319	0.165	0.121	0.087	0.999	0.956	0.961	0.897	0.703	0.507	0.31	0.113	0.088	0.081	0.992	0.954	0.884	0.783	0.674	0.491	0.319	0.165	0.121	0.087	0.999	0.956	0.961	0.897	0.703	0.507	0.31	0.113	0.088	0.081
1	0.979	1.004	1.059	1.076	0.894	0.505	0.199	0.143	0.118	0.992	0.984	0.979	0.993	0.898	0.726	0.511	0.265	0.145	0.108	0.999	1.034	1.093	1.071	0.97	0.742	0.486	0.212	0.153	0.118	0.992	0.984	0.979	0.993	0.898	0.726	0.511	0.265	0.145	0.108	0.999	1.034	1.093	1.071	0.97	0.742	0.486	0.212	0.153	0.118
1	0.909	1.085	0.573	0.613	0.475	0.495	0.435	0.426	0.196	0.992	0.996	0.868	0.617	0.411	0.29	0.208	0.171	0.152	0.144	0.999	0.989	0.931	0.64	0.375	0.196	0.093	0.089	0.078	0.089	0.992	0.996	0.868	0.617	0.411	0.29	0.208	0.171	0.152	0.144	0.999	0.989	0.931	0.64	0.375	0.196	0.093	0.089	0.078	0.089
1	1.111	0.851	0.494	0.359	0.306	0.157	0.109	0.109	0.113	0.992	1.049	0.578	0.361	0.264	0.173	0.145	0.103	0.094	0.087	0.999	0.99	0.734	0.388	0.314	0.165	0.101	0.098	0.09	0.101	0.992	1.049	0.578	0.361	0.264	0.173	0.145	0.103	0.094	0.087	0.999	0.99	0.734	0.388	0.314	0.165	0.101	0.098	0.09	0.101
1	0.932	0.967	1.002	0.87	0.535	0.256	0.174	0.142	0.137	0.992	0.975	0.989	0.893	0.691	0.421	0.255	0.165	0.143	0.108	0.999	1.02	1.045	0.97	0.779	0.434	0.227	0.17	0.138	0.126	0.992	0.975	0.989	0.893	0.691	0.421	0.255	0.165	0.143	0.108	0.999	1.02	1.045	0.97	0.779	0.434	0.227	0.17	0.138	0.126
1	0.96	0.958	1.04	1.271	1.146	0.56	0.376	0.306	0.293	0.992	0.954	1.029	1.138	1.408	1.293	0.73	0.446	0.279	0.243	0.999	0.963	0.921	0.869	0.964	0.743	0.365	0.28	0.239	0.211	0.992	0.954	1.029	1.138	1.408	1.293	0.73	0.446	0.279	0.243	0.999	0.963	0.921	0.869	0.964	0.743	0.365	0.28	0.239	0.211
1	1.036	1.055	1.093	1.028	0.691	0.338	0.179	0.119	0.103	0.992	0.992	0.845	0.759	0.551	0.406	0.257	0.137	0.119	0.075	0.999	0.959	0.945	0.901	0.693	0.443	0.246	0.147	0.107	0.099	0.992	0.992	0.845	0.759	0.551	0.406	0.257	0.137	0.119	0.075	0.999	0.959	0.945	0.901	0.693	0.443	0.246	0.147	0.107	0.099
1	1.119	0.925	0.853	0.643	0.435	0.305	0.215	0.226	0.196	0.992	1.111	0.823	0.737	0.538	0.42	0.318	0.261	0.182	0.157	0.999	1.035	0.843	0.683	0.445	0.262	0.153	0.117	0.11	0.108	0.992	1.111	0.823	0.737	0.538	0.42	0.318	0.261	0.182	0.157	0.999	1.035	0.843	0.683	0.445	0.262	0.153	0.117	0.11	0.108
1	0.942	0.967	0.989	0.962	0.782	0.492	0.23	0.12	0.105	0.992	0.923	0.957	0.895	0.816	0.658	0.481	0.296	0.141	0.087	0.999	0.988	1.005	0.909	0.81	0.58	0.392	0.222	0.11	0.084	0.992	0.923	0.957	0.895	0.816	0.658	0.481	0.296	0.141	0.087	0.999	0.988	1.005	0.909	0.81	0.58	0.392	0.222	0.11	0.084
1	0.965	1.016	1.09	1.15	1.074	0.859	0.589	0.169	0.125	0.992	0.981	0.983	0.956	0.879	0.777	0.615	0.483	0.159	0.091	0.999	0.988	1.006	0.967	0.887	0.742	0.651	0.507	0.157	0.099	0.992	0.981	0.983	0.956	0.879	0.777	0.615	0.483	0.159	0.091	0.999	0.988	1.006	0.967	0.887	0.742	0.651	0.507	0.157	0.099
1	0.886	0.974	1.028	1.064	0.984	0.79	0.652	0.544	0.421	0.992	0.94	0.988	0.984	0.911	0.804	0.733	0.617	0.413	0.451	0.999	0.999	1.015	0.976	0.913	0.686	0.618	0.54	0.508	0.361	0.992	0.94	0.988	0.984	0.911	0.804	0.733	0.617	0.413	0.451	0.999	0.999	1.015	0.976	0.913	0.686	0.618	0.54	0.508	0.361
1	0.884	0.859	0.639	0.39	0.338	0.201	0.153	0.136	0.154	0.992	0.92	0.758	0.41	0.267	0.176	0.127	0.093	0.093	0.069	0.999	0.948	0.833	0.511	0.306	0.156	0.077	0.073	0.075	0.086	0.992	0.92	0.758	0.41	0.267	0.176	0.127	0.093	0.093	0.069	0.999	0.948	0.833	0.511	0.306	0.156	0.077	0.073	0.075	0.086
1	0.946	0.983	0.998	0.845	0.608	0.344	0.196	0.142	0.142	0.992	0.961	1.035	0.904	0.801	0.628	0.42	0.254	0.184	0.174	0.999	0.9	0.979	0.873	0.737	0.446	0.317	0.218	0.172	0.15	0.992	0.961	1.035	0.904	0.801	0.628	0.42	0.254	0.184	0.174	0.999	0.9	0.979	0.873	0.737	0.446	0.317	0.218	0.172	0.15
1	0.939	0.981	0.986	0.788	0.37	0.163	0.11	0.109	0.113	0.992	0.957	0.928	0.827	0.543	0.269	0.184	0.134	0.123	0.097	0.999	0.991	0.988	0.909	0.648	0.234	0.104	0.085	0.09	0.091	0.992	0.957	0.928	0.827	0.543	0.269	0.184	0.134	0.123	0.097	0.999	0.991	0.988	0.909	0.648	0.234	0.104	0.085	0.09	0.091
1	0.93	0.981	1.036	0.978	0.565	0.195	0.087	0.081	0.088	0.992	0.958	0.996	0.978	0.81	0.406	0.222	0.147	0.114	0.075	0.999	0.968	1.009	0.932	0.787	0.334	0.135	0.076	0.07	0.071	0.992	0.958	0.996	0.978	0.81	0.406	0.222	0.147	0.114	0.075	0.999	0.968	1.009	0.932	0.787	0.334	0.135	0.076	0.07	0.071
1	1.026	1.006	0.939	0.599	0.33	0.129	0.082	0.084	0.094	0.992	0.941	0.905	0.747	0.446	0.225	0.143	0.104	0.094	0.067	0.999	0.962	0.949	0.828	0.52	0.207	0.093	0.07	0.072	0.076	0.992	0.941	0.905	0.747	0.446	0.225	0.143	0.104	0.094	0.067	0.999	0.962	0.949	0.828	0.52	0.207	0.093	0.07	0.072	0.076
1	0.911	0.929	0.994	0.894	0.739	0.569	0.511	0.455	0.402	0.992	0.932	0.972	0.9	0.748	0.579	0.468	0.413	0.293	0.311	0.999	0.978	1.008	0.947	0.796	0.541	0.418	0.338	0.303	0.261	0.992	0.932	0.972	0.9	0.748	0.579	0.468	0.413	0.293	0.311	0.999	0.978	1.008	0.947	0.796	0.541	0.418	0.338	0.303	0.261
1	0.967	0.955	0.99	0.953	0.737	0.438	0.109	0.084	0.089	0.992	0.944	0.973	0.975	0.866	0.639	0.47	0.198	0.132	0.087	0.999	0.914	0.903	0.853	0.749	0.521	0.372	0.113	0.083	0.081	0.992	0.944	0.973	0.975	0.866	0.639	0.47	0.198	0.132	0.087	0.999	0.914	0.903	0.853	0.749	0.521	0.372	0.113	0.083	0.081
1	0.935	0.963	1.015	1.011	0.906	0.677	0.474	0.266	0.146	0.992	0.959	0.962	0.939	0.875	0.743	0.667	0.535	0.303	0.172	0.999	0.983	0.997	0.945	0.876	0.713	0.585	0.423	0.257	0.124	0.992	0.959	0.962	0.939	0.875	0.743	0.667	0.535	0.303	0.172	0.999	0.983	0.997	0.945	0.876	0.713	0.585	0.423	0.257	0.124
1	0.982	1.016	1.048	1.005	0.665	0.258	0.12	0.104	0.106	0.992	0.971	0.941	0.865	0.732	0.507	0.292	0.16	0.132	0.092	0.999	0.996	0.991	0.947	0.814	0.49	0.211	0.11	0.098	0.094	0.992	0.971	0.941	0.865	0.732	0.507	0.292	0.16	0.132	0.092	0.999	0.996	0.991	0.947	0.814	0.49	0.211	0.11	0.098	0.094
1	0.911	0.937	1.051	1.18	1.112	0.779	0.503	0.32	0.211	0.992	0.941	1.055	1.025	1.041	0.928	0.817	0.629	0.339	0.259	0.999	1.002	1.045	1.07	1.209	1.104	0.912	0.605	0.377	0.199	0.992	0.941	1.055	1.025	1.041	0.928	0.817	0.629	0.339	0.259	0.999	1.002	1.045	1.07	1.209	1.104	0.912	0.605	0.377	0.199
1	0.998	0.958	0.86	0.676	0.518	0.305	0.204	0.18	0.214	0.992	0.966	0.751	0.617	0.451	0.303	0.228	0.174	0.152	0.177	0.999	0.935	0.861	0.705	0.486	0.275	0.184	0.144	0.125	0.135	0.992	0.966	0.751	0.617	0.451	0.303	0.228	0.174	0.152	0.177	0.999	0.935	0.861	0.705	0.486	0.275	0.184	0.144	0.125	0.135
1	1.171	1.139	1.178	1.283	0.988	0.787	0.52	0.444	0.371	0.992	1.033	0.917	0.844	0.668	0.731	0.519	0.477	0.344	0.413	0.999	1.146	1.082	1.176	0.893	0.704	0.488	0.413	0.289	0.261	0.992	1.033	0.917	0.844	0.668	0.731	0.519	0.477	0.344	0.413	0.999	1.146	1.082	1.176	0.893	0.704	0.488	0.413	0.289	0.261
1	1.133	1.14	1.16	1.081	0.785	0.372	0.183	0.121	0.113	0.992	0.983	0.933	0.894	0.76	0.522	0.344	0.205	0.149	0.107	0.999	1.014	0.972	0.938	0.686	0.439	0.24	0.144	0.102	0.089	0.992	0.983	0.933	0.894	0.76	0.522	0.344	0.205	0.149	0.107	0.999	1.014	0.972	0.938	0.686	0.439	0.24	0.144	0.102	0.089
1	0.904	0.903	0.934	0.909	0.866	0.765	0.709	0.633	0.582	0.992	0.934	0.964	0.923	0.879	0.805	0.746	0.662	0.494	0.583	0.999	0.976	0.988	0.913	0.853	0.725	0.684	0.632	0.588	0.586	0.992	0.934	0.964	0.923	0.879	0.805	0.746	0.662	0.494	0.583	0.999	0.976	0.988	0.913	0.853	0.725	0.684	0.632	0.588	0.586
1	0.992	1.003	1.026	0.891	0.674	0.343	0.172	0.139	0.128	0.992	0.972	0.929	0.85	0.713	0.554	0.373	0.252	0.175	0.143	0.999	0.981	0.986	0.897	0.713	0.469	0.299	0.173	0.143	0.104	0.992	0.972	0.929	0.85	0.713	0.554	0.373	0.252	0.175	0.143	0.999	0.981	0.986	0.897	0.713	0.469	0.299	0.173	0.143	0.104
1	1.272	1.099	0.756	0.426	0.34	0.148	0.116	0.105	0.107	0.992	0.716	0.393	0.317	0.203	0.108	0.085	0.074	0.099	0.052	0.999	1.038	0.819	0.57	0.345	0.187	0.11	0.084	0.072	0.083	0.992	0.716	0.393	0.317	0.203	0.108	0.085	0.074	0.099	0.052	0.999	1.038	0.819	0.57	0.345	0.187	0.11	0.084	0.072	0.083
1	0.819	0.975	0.998	1.008	1.17	0.91	0.91	0.801	0.621	0.992	1.046	1.073	1.057	0.803	0.768	0.565	0.454	0.319	0.402	0.999	1.023	1.086	0.966	0.881	0.696	0.544	0.48	0.368	0.321	0.992	1.046	1.073	1.057	0.803	0.768	0.565	0.454	0.319	0.402	0.999	1.023	1.086	0.966	0.881	0.696	0.544	0.48	0.368	0.321
1	0.962	0.965	0.996	0.903	0.647	0.358	0.242	0.204	0.178	0.992	0.945	0.951	0.907	0.719	0.52	0.338	0.199	0.145	0.118	0.999	0.995	0.966	0.886	0.698	0.427	0.252	0.16	0.146	0.125	0.992	0.945	0.951	0.907	0.719	0.52	0.338	0.199	0.145	0.118	0.999	0.995	0.966	0.886	0.698	0.427	0.252	0.16	0.146	0.125
1	1.427	1.25	0.808	0.375	0.267	0.103	0.065	0.079	0.081	0.992	0.995	0.812	0.598	0.418	0.293	0.205	0.133	0.113	0.088	0.999	1.021	0.804	0.528	0.278	0.128	0.058	0.054	0.065	0.072	0.992	0.995	0.812	0.598	0.418	0.293	0.205	0.133	0.113	0.088	0.999	1.021	0.804	0.528	0.278	0.128	0.058	0.054	0.065	0.072
1	1.036	1.087	1.212	1.211	0.758	0.317	0.153	0.129	0.124	0.992	1.006	0.931	0.842	0.684	0.424	0.264	0.169	0.141	0.121	0.999	1.016	0.991	0.972	0.768	0.442	0.179	0.108	0.095	0.096	0.992	1.006	0.931	0.842	0.684	0.424	0.264	0.169	0.141	0.121	0.999	1.016	0.991	0.972	0.768	0.442	0.179	0.108	0.095	0.096
1	0.926	1.002	1.107	1.178	1.072	0.921	0.72	0.55	0.481	0.992	0.981	1.038	0.979	0.927	0.864	0.695	0.578	0.367	0.376	0.999	0.968	1.021	1.011	0.986	0.781	0.67	0.493	0.397	0.289	0.992	0.981	1.038	0.979	0.927	0.864	0.695	0.578	0.367	0.376	0.999	0.968	1.021	1.011	0.986	0.781	0.67	0.493	0.397	0.289
1	1.002	0.956	0.84	0.572	0.335	0.15	0.103	0.095	0.112	0.992	0.973	0.841	0.663	0.413	0.237	0.168	0.124	0.117	0.09	0.999	0.977	0.912	0.725	0.446	0.214	0.114	0.096	0.092	0.099	0.992	0.973	0.841	0.663	0.413	0.237	0.168	0.124	0.117	0.09	0.999	0.977	0.912	0.725	0.446	0.214	0.114	0.096	0.092	0.099
1	0.969	1.03	1.082	1.108	1.039	0.882	0.738	0.598	0.567	0.992	0.979	0.985	0.959	0.862	0.884	0.698	0.666	0.496	0.687	0.999	0.988	1.008	0.969	0.89	0.74	0.66	0.569	0.493	0.426	0.992	0.979	0.985	0.959	0.862	0.884	0.698	0.666	0.496	0.687	0.999	0.988	1.008	0.969	0.89	0.74	0.66	0.569	0.493	0.426
1	0.951	0.978	1.061	1.01	0.915	0.713	0.593	0.39	0.352	0.992	0.954	0.982	0.938	0.879	0.789	0.697	0.596	0.384	0.341	0.999	0.949	0.983	0.95	0.871	0.679	0.671	0.529	0.434	0.32	0.992	0.954	0.982	0.938	0.879	0.789	0.697	0.596	0.384	0.341	0.999	0.949	0.983	0.95	0.871	0.679	0.671	0.529	0.434	0.32
1	1.068	1.05	0.988	0.686	0.423	0.21	0.176	0.161	0.169	0.992	1.03	0.899	0.777	0.617	0.446	0.298	0.261	0.175	0.194	0.999	1.025	0.925	0.929	0.494	0.269	0.154	0.094	0.099	0.105	0.992	1.03	0.899	0.777	0.617	0.446	0.298	0.261	0.175	0.194	0.999	1.025	0.925	0.929	0.494	0.269	0.154	0.094	0.099	0.105
1	0.964	0.989	1.058	1.057	0.967	0.713	0.416	0.187	0.13	0.992	1.001	1.016	0.963	0.906	0.796	0.647	0.5	0.214	0.142	0.999	0.995	1.015	0.949	0.88	0.753	0.645	0.478	0.255	0.106	0.992	1.001	1.016	0.963	0.906	0.796	0.647	0.5	0.214	0.142	0.999	0.995	1.015	0.949	0.88	0.753	0.645	0.478	0.255	0.106
1	1.028	0.958	0.644	0.439	0.37	0.179	0.122	0.116	0.128	0.992	1.01	0.86	0.507	0.355	0.232	0.169	0.129	0.11	0.115	0.999	0.984	0.928	0.701	0.375	0.201	0.093	0.078	0.076	0.082	0.992	1.01	0.86	0.507	0.355	0.232	0.169	0.129	0.11	0.115	0.999	0.984	0.928	0.701	0.375	0.201	0.093	0.078	0.076	0.082
1	1.016	1.028	0.961	0.581	0.373	0.163	0.11	0.099	0.105	0.992	0.955	0.841	0.648	0.341	0.23	0.188	0.134	0.116	0.095	0.999	0.978	0.976	0.897	0.451	0.172	0.082	0.06	0.064	0.081	0.992	0.955	0.841	0.648	0.341	0.23	0.188	0.134	0.116	0.095	0.999	0.978	0.976	0.897	0.451	0.172	0.082	0.06	0.064	0.081
1	1.109	1.155	1.083	0.816	0.545	0.292	0.185	0.193	0.166	0.992	0.928	0.919	0.73	0.517	0.264	0.199	0.17	0.189	0.153	0.999	0.991	0.996	0.845	0.491	0.239	0.124	0.094	0.09	0.098	0.992	0.928	0.919	0.73	0.517	0.264	0.199	0.17	0.189	0.153	0.999	0.991	0.996	0.845	0.491	0.239	0.124	0.094	0.09	0.098
1	0.719	0.725	0.713	0.433	0.33	0.16	0.125	0.151	0.141	0.992	0.826	1.443	0.867	0.393	0.198	0.205	0.254	0.129	0.172	0.999	1	0.858	0.706	0.37	0.209	0.131	0.093	0.081	0.086	0.992	0.826	1.443	0.867	0.393	0.198	0.205	0.254	0.129	0.172	0.999	1	0.858	0.706	0.37	0.209	0.131	0.093	0.081	0.086
1	1.152	1.075	0.937	0.647	0.47	0.286	0.155	0.142	0.147	0.992	1.206	0.823	0.777	0.433	0.238	0.205	0.114	0.129	0.092	0.999	1.035	0.884	0.713	0.415	0.231	0.126	0.091	0.066	0.087	0.992	1.206	0.823	0.777	0.433	0.238	0.205	0.114	0.129	0.092	0.999	1.035	0.884	0.713	0.415	0.231	0.126	0.091	0.066	0.087
1	0.937	0.85	0.648	0.444	0.354	0.208	0.124	0.122	0.103	0.992	0.996	1.103	0.892	0.773	0.673	0.48	0.364	0.259	0.287	0.999	1.028	0.87	0.664	0.433	0.267	0.156	0.126	0.098	0.101	0.992	0.996	1.103	0.892	0.773	0.673	0.48	0.364	0.259	0.287	0.999	1.028	0.87	0.664	0.433	0.267	0.156	0.126	0.098	0.101
1	0.903	0.876	0.778	0.465	0.316	0.132	0.1	0.096	0.094	0.992	0.984	0.823	0.602	0.321	0.245	0.173	0.139	0.102	0.097	0.999	0.977	0.946	0.791	0.424	0.169	0.08	0.056	0.059	0.07	0.992	0.984	0.823	0.602	0.321	0.245	0.173	0.139	0.102	0.097	0.999	0.977	0.946	0.791	0.424	0.169	0.08	0.056	0.059	0.07
1	0.987	0.835	0.763	0.655	0.492	0.232	0.126	0.122	0.135	0.992	0.926	0.704	0.615	0.487	0.331	0.221	0.152	0.132	0.113	0.999	0.963	0.85	0.715	0.558	0.319	0.158	0.101	0.088	0.089	0.992	0.926	0.704	0.615	0.487	0.331	0.221	0.152	0.132	0.113	0.999	0.963	0.85	0.715	0.558	0.319	0.158	0.101	0.088	0.089
1	1.102	1.082	0.926	0.685	0.354	0.162	0.1	0.121	0.115	0.992	1.006	0.844	0.726	0.468	0.281	0.185	0.142	0.13	0.105	0.999	1.023	0.946	0.819	0.522	0.26	0.152	0.109	0.117	0.11	0.992	1.006	0.844	0.726	0.468	0.281	0.185	0.142	0.13	0.105	0.999	1.023	0.946	0.819	0.522	0.26	0.152	0.109	0.117	0.11
1	1.241	1.236	1.174	0.969	0.47	0.213	0.139	0.125	0.124	0.992	1.072	0.796	0.733	0.488	0.265	0.178	0.131	0.134	0.097	0.999	1.039	0.983	0.914	0.568	0.27	0.14	0.103	0.098	0.097	0.992	1.072	0.796	0.733	0.488	0.265	0.178	0.131	0.134	0.097	0.999	1.039	0.983	0.914	0.568	0.27	0.14	0.103	0.098	0.097
1	0.944	0.945	0.673	0.563	0.415	0.29	0.215	0.166	0.171	0.992	0.989	0.955	0.754	0.786	0.645	0.49	0.331	0.174	0.147	0.999	1.028	0.953	0.664	0.423	0.239	0.144	0.108	0.088	0.099	0.992	0.989	0.955	0.754	0.786	0.645	0.49	0.331	0.174	0.147	0.999	1.028	0.953	0.664	0.423	0.239	0.144	0.108	0.088	0.099
1	0.841	0.945	0.952	1.07	0.905	0.683	0.443	0.28	0.198	0.992	0.938	1.043	1.022	0.975	0.943	0.825	0.612	0.295	0.232	0.999	1.003	1.388	1.059	0.853	0.769	0.744	0.523	0.498	0.229	0.992	0.938	1.043	1.022	0.975	0.943	0.825	0.612	0.295	0.232	0.999	1.003	1.388	1.059	0.853	0.769	0.744	0.523	0.498	0.229
1	0.831	0.883	0.923	0.96	0.943	0.735	0.598	0.406	0.239	0.992	1.074	1.241	1.106	0.854	0.668	0.516	0.399	0.337	0.318	0.999	0.846	0.901	0.821	0.909	0.733	0.636	0.564	0.451	0.278	0.992	1.074	1.241	1.106	0.854	0.668	0.516	0.399	0.337	0.318	0.999	0.846	0.901	0.821	0.909	0.733	0.636	0.564	0.451	0.278
1	1.307	1.266	0.858	0.532	0.396	0.214	0.146	0.161	0.147	0.992	0.987	0.787	0.586	0.448	0.292	0.236	0.183	0.164	0.151	0.999	1.033	0.851	0.551	0.341	0.184	0.117	0.093	0.103	0.099	0.992	0.987	0.787	0.586	0.448	0.292	0.236	0.183	0.164	0.151	0.999	1.033	0.851	0.551	0.341	0.184	0.117	0.093	0.103	0.099
1	0.987	1.035	0.937	0.729	0.52	0.304	0.192	0.152	0.145	0.992	1.069	1.041	0.936	0.755	0.597	0.378	0.266	0.205	0.172	0.999	0.971	0.966	0.868	0.625	0.397	0.244	0.199	0.176	0.135	0.992	1.069	1.041	0.936	0.755	0.597	0.378	0.266	0.205	0.172	0.999	0.971	0.966	0.868	0.625	0.397	0.244	0.199	0.176	0.135
1	1.026	1.01	1.017	0.997	0.722	0.277	0.109	0.098	0.103	0.992	0.965	0.861	0.809	0.674	0.492	0.261	0.125	0.113	0.078	0.999	0.969	0.929	0.861	0.716	0.463	0.187	0.081	0.071	0.082	0.992	0.965	0.861	0.809	0.674	0.492	0.261	0.125	0.113	0.078	0.999	0.969	0.929	0.861	0.716	0.463	0.187	0.081	0.071	0.082
1	0.925	0.9	0.862	0.627	0.33	0.111	0.055	0.066	0.076	0.992	0.894	0.919	0.719	0.497	0.202	0.12	0.081	0.087	0.056	0.999	0.97	0.902	0.778	0.496	0.22	0.072	0.059	0.068	0.074	0.992	0.894	0.919	0.719	0.497	0.202	0.12	0.081	0.087	0.056	0.999	0.97	0.902	0.778	0.496	0.22	0.072	0.059	0.068	0.074
1	0.948	1.027	1.223	1.14	0.763	0.357	0.199	0.17	0.143	0.992	0.923	1	0.908	0.736	0.408	0.202	0.109	0.101	0.079	0.999	0.94	0.893	0.813	0.722	0.406	0.164	0.119	0.096	0.1	0.992	0.923	1	0.908	0.736	0.408	0.202	0.109	0.101	0.079	0.999	0.94	0.893	0.813	0.722	0.406	0.164	0.119	0.096	0.1
1	0.949	0.995	1.018	0.873	0.67	0.44	0.23	0.111	0.101	0.992	1.016	0.943	0.797	0.433	0.198	0.115	0.074	0.099	0.052	0.999	0.959	0.995	0.93	0.821	0.584	0.455	0.281	0.132	0.107	0.992	1.016	0.943	0.797	0.433	0.198	0.115	0.074	0.099	0.052	0.999	0.959	0.995	0.93	0.821	0.584	0.455	0.281	0.132	0.107
1	0.873	0.805	0.756	0.488	0.291	0.122	0.079	0.081	0.088	0.992	1	0.969	0.785	0.512	0.259	0.173	0.125	0.106	0.086	0.999	0.998	0.883	0.718	0.435	0.205	0.113	0.078	0.08	0.083	0.992	1	0.969	0.785	0.512	0.259	0.173	0.125	0.106	0.086	0.999	0.998	0.883	0.718	0.435	0.205	0.113	0.078	0.08	0.083
1	1.072	0.997	0.959	0.731	0.502	0.218	0.103	0.086	0.102	0.992	0.988	0.873	0.757	0.558	0.365	0.228	0.166	0.129	0.107	0.999	0.979	0.922	0.803	0.511	0.293	0.146	0.098	0.101	0.104	0.992	0.988	0.873	0.757	0.558	0.365	0.228	0.166	0.129	0.107	0.999	0.979	0.922	0.803	0.511	0.293	0.146	0.098	0.101	0.104
1	1.208	1.182	0.945	0.565	0.376	0.177	0.128	0.111	0.123	0.992	1.027	0.817	0.647	0.378	0.235	0.184	0.131	0.117	0.096	0.999	1.048	0.941	0.784	0.412	0.202	0.112	0.074	0.086	0.089	0.992	1.027	0.817	0.647	0.378	0.235	0.184	0.131	0.117	0.096	0.999	1.048	0.941	0.784	0.412	0.202	0.112	0.074	0.086	0.089
1	0.888	0.898	0.901	0.865	0.727	0.424	0.278	0.228	0.251	0.992	0.927	0.947	0.844	0.737	0.511	0.33	0.251	0.195	0.225	0.999	0.956	0.926	0.819	0.713	0.479	0.287	0.21	0.198	0.194	0.992	0.927	0.947	0.844	0.737	0.511	0.33	0.251	0.195	0.225	0.999	0.956	0.926	0.819	0.713	0.479	0.287	0.21	0.198	0.194
1	1.14	1.044	0.904	0.631	0.34	0.138	0.083	0.084	0.098	0.992	0.991	0.793	0.624	0.393	0.233	0.133	0.111	0.104	0.074	0.999	1.013	0.918	0.722	0.431	0.189	0.083	0.065	0.079	0.092	0.992	0.991	0.793	0.624	0.393	0.233	0.133	0.111	0.104	0.074	0.999	1.013	0.918	0.722	0.431	0.189	0.083	0.065	0.079	0.092
1	0.966	0.957	1.041	1.013	0.765	0.414	0.351	0.309	0.327	0.992	0.985	0.988	0.935	0.801	0.566	0.33	0.28	0.208	0.25	0.999	0.973	0.978	0.92	0.82	0.51	0.296	0.264	0.252	0.284	0.992	0.985	0.988	0.935	0.801	0.566	0.33	0.28	0.208	0.25	0.999	0.973	0.978	0.92	0.82	0.51	0.296	0.264	0.252	0.284
1	0.929	0.96	0.916	0.98	1.14	1.048	1.165	1.054	0.951	0.992	0.905	1.092	0.94	0.877	0.904	0.893	0.979	0.735	1.286	0.999	0.966	0.948	0.869	0.811	0.689	0.617	0.565	0.528	0.511	0.992	0.905	1.092	0.94	0.877	0.904	0.893	0.979	0.735	1.286	0.999	0.966	0.948	0.869	0.811	0.689	0.617	0.565	0.528	0.511
1	1.304	1.29	1.1	0.504	0.337	0.161	0.1	0.101	0.108	0.992	1.028	0.768	0.643	0.408	0.284	0.199	0.164	0.163	0.133	0.999	1.049	0.938	0.822	0.405	0.22	0.115	0.093	0.084	0.092	0.992	1.028	0.768	0.643	0.408	0.284	0.199	0.164	0.163	0.133	0.999	1.049	0.938	0.822	0.405	0.22	0.115	0.093	0.084	0.092
1	1.357	1.462	1.548	1.402	1.206	0.824	0.538	0.415	0.35	0.992	1.058	0.864	0.824	0.655	0.589	0.443	0.307	0.219	0.219	0.999	1.057	1.025	1.018	0.791	0.626	0.473	0.354	0.282	0.239	0.992	1.058	0.864	0.824	0.655	0.589	0.443	0.307	0.219	0.219	0.999	1.057	1.025	1.018	0.791	0.626	0.473	0.354	0.282	0.239
1	0.951	0.954	0.967	0.849	0.67	0.423	0.276	0.2	0.184	0.992	1.024	0.934	0.895	0.718	0.559	0.389	0.244	0.134	0.105	0.999	0.992	1.003	0.902	0.785	0.565	0.411	0.295	0.231	0.193	0.992	1.024	0.934	0.895	0.718	0.559	0.389	0.244	0.134	0.105	0.999	0.992	1.003	0.902	0.785	0.565	0.411	0.295	0.231	0.193
1	0.966	1.054	1.101	1.083	1.031	0.699	0.45	0.191	0.131	0.992	1.007	0.985	0.935	0.735	0.594	0.461	0.323	0.174	0.128	0.999	0.976	0.983	0.959	0.891	0.739	0.557	0.308	0.115	0.074	0.992	1.007	0.985	0.935	0.735	0.594	0.461	0.323	0.174	0.128	0.999	0.976	0.983	0.959	0.891	0.739	0.557	0.308	0.115	0.074
1	1.022	1.05	1.038	0.709	0.331	0.131	0.088	0.077	0.091	0.992	0.947	0.882	0.769	0.483	0.237	0.166	0.111	0.118	0.075	0.999	0.952	0.951	0.864	0.581	0.192	0.097	0.068	0.07	0.077	0.992	0.947	0.882	0.769	0.483	0.237	0.166	0.111	0.118	0.075	0.999	0.952	0.951	0.864	0.581	0.192	0.097	0.068	0.07	0.077
1	1.004	1.03	1.001	0.811	0.527	0.209	0.121	0.096	0.095	0.992	0.978	0.964	0.914	0.757	0.538	0.334	0.162	0.123	0.081	0.999	0.975	0.98	0.894	0.728	0.416	0.191	0.108	0.093	0.081	0.992	0.978	0.964	0.914	0.757	0.538	0.334	0.162	0.123	0.081	0.999	0.975	0.98	0.894	0.728	0.416	0.191	0.108	0.093	0.081
1	1.251	1.255	1.224	0.974	0.446	0.177	0.106	0.11	0.113	0.992	1.039	0.923	0.807	0.559	0.355	0.229	0.173	0.157	0.146	0.999	1.039	0.984	0.898	0.62	0.276	0.131	0.097	0.097	0.091	0.992	1.039	0.923	0.807	0.559	0.355	0.229	0.173	0.157	0.146	0.999	1.039	0.984	0.898	0.62	0.276	0.131	0.097	0.097	0.091
1	1.272	1.325	1.299	1.132	0.474	0.214	0.118	0.114	0.121	0.992	1.091	0.821	0.783	0.541	0.281	0.175	0.121	0.113	0.081	0.999	1.064	1.005	1.038	0.637	0.26	0.118	0.081	0.083	0.082	0.992	1.091	0.821	0.783	0.541	0.281	0.175	0.121	0.113	0.081	0.999	1.064	1.005	1.038	0.637	0.26	0.118	0.081	0.083	0.082
1	1.017	0.968	0.888	0.771	0.505	0.245	0.193	0.176	0.155	0.992	1.036	1.035	0.842	0.676	0.464	0.355	0.284	0.219	0.197	0.999	1.015	0.979	0.786	0.512	0.249	0.152	0.123	0.111	0.116	0.992	1.036	1.035	0.842	0.676	0.464	0.355	0.284	0.219	0.197	0.999	1.015	0.979	0.786	0.512	0.249	0.152	0.123	0.111	0.116
1	1.128	1.158	1.159	0.895	0.522	0.28	0.184	0.158	0.163	0.992	1.034	0.898	0.894	0.749	0.449	0.267	0.188	0.166	0.131	0.999	1.009	0.982	0.88	0.58	0.268	0.171	0.119	0.115	0.106	0.992	1.034	0.898	0.894	0.749	0.449	0.267	0.188	0.166	0.131	0.999	1.009	0.982	0.88	0.58	0.268	0.171	0.119	0.115	0.106
1	1.021	1.053	1.054	0.987	0.58	0.247	0.147	0.124	0.127	0.992	0.98	0.91	0.859	0.707	0.51	0.293	0.175	0.146	0.118	0.999	0.986	1.026	0.93	0.792	0.513	0.215	0.105	0.095	0.107	0.992	0.98	0.91	0.859	0.707	0.51	0.293	0.175	0.146	0.118	0.999	0.986	1.026	0.93	0.792	0.513	0.215	0.105	0.095	0.107
1	1.182	1.157	1.102	0.807	0.382	0.193	0.122	0.121	0.125	0.992	0.993	0.864	0.774	0.532	0.343	0.258	0.174	0.137	0.097	0.999	1.025	0.967	0.846	0.565	0.286	0.163	0.116	0.113	0.095	0.992	0.993	0.864	0.774	0.532	0.343	0.258	0.174	0.137	0.097	0.999	1.025	0.967	0.846	0.565	0.286	0.163	0.116	0.113	0.095
1	0.968	0.985	1.034	1.094	1.006	0.835	0.67	0.545	0.501	0.992	0.906	0.98	0.914	0.911	0.813	0.708	0.606	0.447	0.459	0.999	0.98	1.056	0.972	0.961	0.813	0.731	0.604	0.498	0.419	0.992	0.906	0.98	0.914	0.911	0.813	0.708	0.606	0.447	0.459	0.999	0.98	1.056	0.972	0.961	0.813	0.731	0.604	0.498	0.419
1	0.866	0.887	0.936	0.884	0.697	0.439	0.304	0.203	0.169	0.992	0.964	0.925	0.825	0.699	0.508	0.394	0.278	0.194	0.174	0.999	0.966	0.939	0.894	0.728	0.506	0.331	0.221	0.145	0.127	0.992	0.964	0.925	0.825	0.699	0.508	0.394	0.278	0.194	0.174	0.999	0.966	0.939	0.894	0.728	0.506	0.331	0.221	0.145	0.127
1	1.035	1.053	1.111	0.85	0.44	0.175	0.112	0.094	0.103	0.992	1.023	0.948	0.824	0.599	0.357	0.221	0.158	0.125	0.101	0.999	1.005	0.981	0.901	0.606	0.265	0.113	0.078	0.078	0.082	0.992	1.023	0.948	0.824	0.599	0.357	0.221	0.158	0.125	0.101	0.999	1.005	0.981	0.901	0.606	0.265	0.113	0.078	0.078	0.082
1	0.911	0.95	1.022	0.938	0.865	0.853	0.847	0.786	0.8	0.992	0.948	1.009	0.967	0.955	0.872	0.861	0.863	0.656	0.819	0.999	0.96	1.022	0.969	0.88	0.728	0.712	0.678	0.648	0.567	0.992	0.948	1.009	0.967	0.955	0.872	0.861	0.863	0.656	0.819	0.999	0.96	1.022	0.969	0.88	0.728	0.712	0.678	0.648	0.567
1	0.871	0.841	0.621	0.255	0.213	0.093	0.039	0.054	0.082	0.992	0.907	0.808	0.482	0.295	0.204	0.14	0.089	0.102	0.074	0.999	0.839	0.701	0.468	0.291	0.132	0.075	0.07	0.066	0.082	0.992	0.907	0.808	0.482	0.295	0.204	0.14	0.089	0.102	0.074	0.999	0.839	0.701	0.468	0.291	0.132	0.075	0.07	0.066	0.082
1	1.066	0.976	0.852	0.697	0.452	0.19	0.085	0.086	0.093	0.992	0.944	0.738	0.592	0.42	0.264	0.167	0.109	0.107	0.072	0.999	0.984	0.864	0.704	0.468	0.246	0.107	0.065	0.067	0.074	0.992	0.944	0.738	0.592	0.42	0.264	0.167	0.109	0.107	0.072	0.999	0.984	0.864	0.704	0.468	0.246	0.107	0.065	0.067	0.074
1	0.998	0.824	0.591	0.529	0.433	0.268	0.151	0.124	0.128	0.992	0.959	0.773	0.61	0.53	0.413	0.313	0.209	0.162	0.137	0.999	0.942	0.782	0.53	0.409	0.236	0.136	0.092	0.08	0.088	0.992	0.959	0.773	0.61	0.53	0.413	0.313	0.209	0.162	0.137	0.999	0.942	0.782	0.53	0.409	0.236	0.136	0.092	0.08	0.088
1	0.942	0.845	0.89	0.781	0.727	0.386	0.22	0.12	0.134	0.992	0.911	0.894	0.81	0.695	0.482	0.341	0.197	0.145	0.115	0.999	0.928	0.902	0.787	0.679	0.447	0.264	0.166	0.108	0.085	0.992	0.911	0.894	0.81	0.695	0.482	0.341	0.197	0.145	0.115	0.999	0.928	0.902	0.787	0.679	0.447	0.264	0.166	0.108	0.085
1	1.002	0.973	0.998	0.92	0.71	0.458	0.242	0.149	0.136	0.992	1.035	0.964	0.868	0.735	0.591	0.415	0.257	0.149	0.116	0.999	0.977	0.953	0.861	0.722	0.526	0.358	0.197	0.115	0.09	0.992	1.035	0.964	0.868	0.735	0.591	0.415	0.257	0.149	0.116	0.999	0.977	0.953	0.861	0.722	0.526	0.358	0.197	0.115	0.09
1	0.941	0.969	1.042	1.033	0.943	0.749	0.523	0.322	0.249	0.992	0.97	0.962	0.93	0.837	0.734	0.61	0.463	0.243	0.212	0.999	0.988	0.996	0.949	0.901	0.746	0.629	0.455	0.31	0.224	0.992	0.97	0.962	0.93	0.837	0.734	0.61	0.463	0.243	0.212	0.999	0.988	0.996	0.949	0.901	0.746	0.629	0.455	0.31	0.224
1	0.89	0.945	1.007	0.988	0.915	0.664	0.502	0.473	0.414	0.992	0.961	1.075	1.089	0.926	0.893	0.735	0.766	0.387	0.504	0.999	0.998	1.026	0.935	0.878	0.696	0.589	0.453	0.424	0.338	0.992	0.961	1.075	1.089	0.926	0.893	0.735	0.766	0.387	0.504	0.999	0.998	1.026	0.935	0.878	0.696	0.589	0.453	0.424	0.338
1	1.001	0.697	0.515	0.449	0.41	0.22	0.115	0.173	0.136	0.992	0.986	0.673	0.517	0.413	0.338	0.255	0.234	0.179	0.162	0.999	0.924	0.602	0.375	0.299	0.172	0.109	0.096	0.093	0.117	0.992	0.986	0.673	0.517	0.413	0.338	0.255	0.234	0.179	0.162	0.999	0.924	0.602	0.375	0.299	0.172	0.109	0.096	0.093	0.117
1	1.11	1.041	0.889	0.513	0.332	0.152	0.097	0.097	0.106	0.992	0.967	0.794	0.642	0.441	0.308	0.244	0.174	0.146	0.126	0.999	0.974	0.876	0.671	0.397	0.204	0.105	0.073	0.072	0.082	0.992	0.967	0.794	0.642	0.441	0.308	0.244	0.174	0.146	0.126	0.999	0.974	0.876	0.671	0.397	0.204	0.105	0.073	0.072	0.082
1	1.19	1.136	0.873	0.544	0.375	0.181	0.128	0.117	0.121	0.992	0.985	0.715	0.506	0.333	0.247	0.184	0.138	0.124	0.082	0.999	0.972	0.869	0.644	0.365	0.175	0.113	0.082	0.077	0.08	0.992	0.985	0.715	0.506	0.333	0.247	0.184	0.138	0.124	0.082	0.999	0.972	0.869	0.644	0.365	0.175	0.113	0.082	0.077	0.08
1	1.183	1.096	0.883	0.753	0.479	0.181	0.12	0.104	0.111	0.992	1.053	0.87	0.688	0.518	0.354	0.246	0.21	0.149	0.116	0.999	1.028	0.889	0.702	0.503	0.279	0.145	0.097	0.095	0.101	0.992	1.053	0.87	0.688	0.518	0.354	0.246	0.21	0.149	0.116	0.999	1.028	0.889	0.702	0.503	0.279	0.145	0.097	0.095	0.101
1	0.889	0.914	0.938	0.787	0.496	0.121	0.066	0.062	0.08	0.992	0.929	0.954	0.907	0.776	0.459	0.195	0.109	0.098	0.068	0.999	0.964	0.977	0.888	0.725	0.353	0.108	0.068	0.063	0.069	0.992	0.929	0.954	0.907	0.776	0.459	0.195	0.109	0.098	0.068	0.999	0.964	0.977	0.888	0.725	0.353	0.108	0.068	0.063	0.069
1	1.197	1.156	0.949	0.589	0.418	0.219	0.162	0.149	0.141	0.992	1.036	0.855	0.734	0.518	0.352	0.295	0.25	0.196	0.19	0.999	1.051	0.962	0.847	0.477	0.261	0.167	0.127	0.121	0.122	0.992	1.036	0.855	0.734	0.518	0.352	0.295	0.25	0.196	0.19	0.999	1.051	0.962	0.847	0.477	0.261	0.167	0.127	0.121	0.122
1	1.131	1.137	1.057	0.54	0.321	0.128	0.077	0.079	0.098	0.992	1.002	0.879	0.699	0.348	0.22	0.154	0.103	0.108	0.074	0.999	1.021	1.01	0.879	0.418	0.199	0.097	0.076	0.078	0.088	0.992	1.002	0.879	0.699	0.348	0.22	0.154	0.103	0.108	0.074	0.999	1.021	1.01	0.879	0.418	0.199	0.097	0.076	0.078	0.088
1	1.005	0.939	0.813	0.737	0.384	0.173	0.098	0.106	0.108	0.992	0.957	0.892	0.804	0.548	0.267	0.178	0.117	0.108	0.084	0.999	0.929	0.947	0.871	0.538	0.24	0.12	0.093	0.078	0.086	0.992	0.957	0.892	0.804	0.548	0.267	0.178	0.117	0.108	0.084	0.999	0.929	0.947	0.871	0.538	0.24	0.12	0.093	0.078	0.086
1	1.102	1.094	1.04	0.999	0.8	0.572	0.446	0.355	0.308	0.992	0.959	0.854	0.764	0.688	0.515	0.414	0.37	0.227	0.255	0.999	1.011	0.971	0.887	0.716	0.502	0.413	0.337	0.266	0.219	0.992	0.959	0.854	0.764	0.688	0.515	0.414	0.37	0.227	0.255	0.999	1.011	0.971	0.887	0.716	0.502	0.413	0.337	0.266	0.219
1	1.178	1.242	1.245	0.985	0.472	0.252	0.169	0.149	0.16	0.992	1.096	0.875	0.787	0.463	0.255	0.19	0.138	0.131	0.104	0.999	1.028	0.98	0.943	0.521	0.227	0.122	0.087	0.084	0.089	0.992	1.096	0.875	0.787	0.463	0.255	0.19	0.138	0.131	0.104	0.999	1.028	0.98	0.943	0.521	0.227	0.122	0.087	0.084	0.089
1	1.022	0.845	0.478	0.305	0.27	0.113	0.077	0.086	0.098	0.992	0.985	0.694	0.403	0.297	0.212	0.159	0.122	0.107	0.087	0.999	0.977	0.78	0.426	0.291	0.159	0.07	0.07	0.07	0.079	0.992	0.985	0.694	0.403	0.297	0.212	0.159	0.122	0.107	0.087	0.999	0.977	0.78	0.426	0.291	0.159	0.07	0.07	0.07	0.079
1	0.959	0.875	0.637	0.51	0.376	0.21	0.152	0.122	0.113	0.992	0.98	0.71	0.463	0.304	0.182	0.134	0.126	0.098	0.084	0.999	1.004	0.85	0.604	0.426	0.238	0.143	0.111	0.109	0.099	0.992	0.98	0.71	0.463	0.304	0.182	0.134	0.126	0.098	0.084	0.999	1.004	0.85	0.604	0.426	0.238	0.143	0.111	0.109	0.099
1	1.009	1.022	0.925	0.491	0.297	0.117	0.081	0.089	0.096	0.992	0.963	0.864	0.639	0.315	0.193	0.128	0.088	0.099	0.069	0.999	0.998	0.985	0.823	0.423	0.185	0.086	0.075	0.075	0.081	0.992	0.963	0.864	0.639	0.315	0.193	0.128	0.088	0.099	0.069	0.999	0.998	0.985	0.823	0.423	0.185	0.086	0.075	0.075	0.081
1	0.919	0.97	1.022	1.031	0.863	0.611	0.512	0.482	0.477	0.992	0.947	0.927	0.827	0.805	0.633	0.513	0.407	0.357	0.474	0.999	0.991	0.998	0.891	0.793	0.586	0.412	0.323	0.325	0.319	0.992	0.947	0.927	0.827	0.805	0.633	0.513	0.407	0.357	0.474	0.999	0.991	0.998	0.891	0.793	0.586	0.412	0.323	0.325	0.319
1	1.013	0.922	0.663	0.509	0.455	0.232	0.145	0.139	0.146	0.992	0.993	0.886	0.633	0.586	0.328	0.239	0.21	0.146	0.092	0.999	0.962	0.857	0.555	0.393	0.241	0.156	0.123	0.104	0.121	0.992	0.993	0.886	0.633	0.586	0.328	0.239	0.21	0.146	0.092	0.999	0.962	0.857	0.555	0.393	0.241	0.156	0.123	0.104	0.121
1	1.131	1.169	1.155	0.776	0.422	0.209	0.145	0.125	0.128	0.992	1.116	0.958	0.844	0.569	0.36	0.264	0.214	0.152	0.12	0.999	0.994	0.944	0.898	0.55	0.281	0.161	0.105	0.108	0.103	0.992	1.116	0.958	0.844	0.569	0.36	0.264	0.214	0.152	0.12	0.999	0.994	0.944	0.898	0.55	0.281	0.161	0.105	0.108	0.103
1	0.969	1.019	1.073	1.106	1.076	0.922	0.815	0.649	0.551	0.992	0.976	0.968	0.982	0.868	0.773	0.72	0.634	0.339	0.397	0.999	0.969	1.008	0.957	0.899	0.773	0.621	0.585	0.488	0.409	0.992	0.976	0.968	0.982	0.868	0.773	0.72	0.634	0.339	0.397	0.999	0.969	1.008	0.957	0.899	0.773	0.621	0.585	0.488	0.409
1	1.099	1.035	1.003	0.883	0.745	0.415	0.185	0.126	0.136	0.992	0.998	0.924	0.87	0.758	0.65	0.424	0.242	0.158	0.152	0.999	1.002	0.965	0.92	0.765	0.588	0.345	0.197	0.151	0.138	0.992	0.998	0.924	0.87	0.758	0.65	0.424	0.242	0.158	0.152	0.999	1.002	0.965	0.92	0.765	0.588	0.345	0.197	0.151	0.138
1	1.023	1.053	1.013	0.869	0.563	0.305	0.181	0.154	0.155	0.992	1.015	1.005	0.93	0.782	0.525	0.324	0.209	0.16	0.13	0.999	0.99	0.968	0.898	0.652	0.354	0.204	0.141	0.134	0.125	0.992	1.015	1.005	0.93	0.782	0.525	0.324	0.209	0.16	0.13	0.999	0.99	0.968	0.898	0.652	0.354	0.204	0.141	0.134	0.125
1	1.209	1.131	1.015	0.528	0.364	0.177	0.113	0.113	0.12	0.992	0.998	0.86	0.667	0.421	0.277	0.199	0.142	0.14	0.125	0.999	1.019	0.93	0.787	0.41	0.21	0.102	0.081	0.078	0.09	0.992	0.998	0.86	0.667	0.421	0.277	0.199	0.142	0.14	0.125	0.999	1.019	0.93	0.787	0.41	0.21	0.102	0.081	0.078	0.09
1	1.13	1.014	0.833	0.723	0.543	0.365	0.274	0.262	0.268	0.992	0.874	0.7	0.548	0.445	0.268	0.206	0.156	0.143	0.126	0.999	0.916	0.73	0.629	0.469	0.307	0.159	0.136	0.129	0.119	0.992	0.874	0.7	0.548	0.445	0.268	0.206	0.156	0.143	0.126	0.999	0.916	0.73	0.629	0.469	0.307	0.159	0.136	0.129	0.119
1	0.915	0.889	0.706	0.385	0.333	0.155	0.093	0.102	0.122	0.992	0.902	0.948	0.731	0.589	0.429	0.287	0.213	0.178	0.13	0.999	0.965	0.933	0.711	0.406	0.228	0.131	0.095	0.08	0.091	0.992	0.902	0.948	0.731	0.589	0.429	0.287	0.213	0.178	0.13	0.999	0.965	0.933	0.711	0.406	0.228	0.131	0.095	0.08	0.091
1	1.045	1.073	1.069	0.992	0.722	0.423	0.255	0.171	0.152	0.992	1.032	1.047	0.926	0.741	0.552	0.415	0.278	0.207	0.162	0.999	0.978	1.022	0.949	0.754	0.559	0.42	0.304	0.231	0.162	0.992	1.032	1.047	0.926	0.741	0.552	0.415	0.278	0.207	0.162	0.999	0.978	1.022	0.949	0.754	0.559	0.42	0.304	0.231	0.162
1	0.914	0.955	1.026	1.008	0.89	0.53	0.13	0.096	0.091	0.992	0.939	0.975	0.962	0.933	0.763	0.551	0.234	0.134	0.092	0.999	0.982	1.006	0.967	0.892	0.724	0.458	0.117	0.088	0.081	0.992	0.939	0.975	0.962	0.933	0.763	0.551	0.234	0.134	0.092	0.999	0.982	1.006	0.967	0.892	0.724	0.458	0.117	0.088	0.081
1	1.056	0.956	0.839	0.942	0.893	0.532	0.292	0.193	0.159	0.992	1.076	1.093	1.107	1.603	1.668	1.045	0.784	0.239	0.282	0.999	1.016	0.941	0.881	0.838	0.749	0.52	0.305	0.143	0.117	0.992	1.076	1.093	1.107	1.603	1.668	1.045	0.784	0.239	0.282	0.999	1.016	0.941	0.881	0.838	0.749	0.52	0.305	0.143	0.117
1	1.011	1.023	1.032	0.893	0.561	0.23	0.141	0.128	0.138	0.992	0.981	0.943	0.841	0.643	0.378	0.201	0.144	0.124	0.11	0.999	1.01	1.018	0.924	0.735	0.406	0.177	0.113	0.106	0.104	0.992	0.981	0.943	0.841	0.643	0.378	0.201	0.144	0.124	0.11	0.999	1.01	1.018	0.924	0.735	0.406	0.177	0.113	0.106	0.104
1	0.945	0.993	1.001	0.934	0.668	0.285	0.114	0.104	0.106	0.992	0.94	0.955	0.848	0.697	0.477	0.298	0.157	0.118	0.091	0.999	0.97	0.976	0.896	0.762	0.473	0.222	0.106	0.089	0.088	0.992	0.94	0.955	0.848	0.697	0.477	0.298	0.157	0.118	0.091	0.999	0.97	0.976	0.896	0.762	0.473	0.222	0.106	0.089	0.088
1	1.144	1.055	0.916	0.634	0.409	0.198	0.106	0.112	0.125	0.992	0.974	0.805	0.641	0.41	0.259	0.193	0.143	0.127	0.103	0.999	1.042	0.953	0.712	0.434	0.224	0.117	0.093	0.09	0.097	0.992	0.974	0.805	0.641	0.41	0.259	0.193	0.143	0.127	0.103	0.999	1.042	0.953	0.712	0.434	0.224	0.117	0.093	0.09	0.097
1	1.073	1.069	0.969	0.839	0.6	0.267	0.152	0.126	0.123	0.992	0.948	0.816	0.693	0.568	0.371	0.251	0.162	0.135	0.136	0.999	0.966	0.891	0.82	0.622	0.399	0.214	0.132	0.11	0.111	0.992	0.948	0.816	0.693	0.568	0.371	0.251	0.162	0.135	0.136	0.999	0.966	0.891	0.82	0.622	0.399	0.214	0.132	0.11	0.111
1	0.947	1.018	0.974	0.926	0.713	0.379	0.203	0.163	0.155	0.992	0.926	0.961	0.854	0.759	0.597	0.44	0.272	0.169	0.12	0.999	0.964	1.011	0.952	0.814	0.584	0.345	0.203	0.16	0.138	0.992	0.926	0.961	0.854	0.759	0.597	0.44	0.272	0.169	0.12	0.999	0.964	1.011	0.952	0.814	0.584	0.345	0.203	0.16	0.138
1	1.102	1.142	1.121	0.873	0.346	0.165	0.094	0.091	0.096	0.992	0.97	0.821	0.679	0.428	0.27	0.196	0.145	0.131	0.094	0.999	0.987	0.965	0.836	0.494	0.203	0.101	0.068	0.072	0.083	0.992	0.97	0.821	0.679	0.428	0.27	0.196	0.145	0.131	0.094	0.999	0.987	0.965	0.836	0.494	0.203	0.101	0.068	0.072	0.083
1	1.043	1.022	1.092	0.95	0.685	0.404	0.276	0.271	0.248	0.992	0.981	0.933	0.947	0.728	0.568	0.37	0.304	0.199	0.177	0.999	1	1.055	0.908	0.757	0.506	0.31	0.256	0.222	0.227	0.992	0.981	0.933	0.947	0.728	0.568	0.37	0.304	0.199	0.177	0.999	1	1.055	0.908	0.757	0.506	0.31	0.256	0.222	0.227
1	1.196	1.169	1.131	0.971	0.612	0.296	0.144	0.134	0.127	0.992	1.01	0.918	0.911	0.77	0.561	0.454	0.354	0.213	0.185	0.999	0.881	0.989	0.894	0.61	0.259	0.093	0.077	0.081	0.093	0.992	1.01	0.918	0.911	0.77	0.561	0.454	0.354	0.213	0.185	0.999	0.881	0.989	0.894	0.61	0.259	0.093	0.077	0.081	0.093
1	0.877	1.015	1.088	0.991	0.766	0.516	0.271	0.221	0.153	0.992	1.066	0.983	0.917	0.723	0.668	0.495	0.484	0.199	0.392	0.999	0.891	0.935	0.877	0.77	0.557	0.384	0.206	0.165	0.144	0.992	1.066	0.983	0.917	0.723	0.668	0.495	0.484	0.199	0.392	0.999	0.891	0.935	0.877	0.77	0.557	0.384	0.206	0.165	0.144
1	0.886	0.937	0.972	0.904	0.734	0.445	0.305	0.244	0.251	0.992	0.95	0.986	0.964	0.848	0.637	0.462	0.33	0.226	0.244	0.999	0.976	0.994	0.934	0.841	0.589	0.391	0.266	0.217	0.233	0.992	0.95	0.986	0.964	0.848	0.637	0.462	0.33	0.226	0.244	0.999	0.976	0.994	0.934	0.841	0.589	0.391	0.266	0.217	0.233
1	0.966	1.009	1.042	0.92	0.483	0.168	0.098	0.073	0.088	0.992	0.961	0.983	0.927	0.757	0.48	0.281	0.197	0.153	0.127	0.999	0.976	0.975	0.913	0.715	0.332	0.123	0.088	0.081	0.084	0.992	0.961	0.983	0.927	0.757	0.48	0.281	0.197	0.153	0.127	0.999	0.976	0.975	0.913	0.715	0.332	0.123	0.088	0.081	0.084
1	1.051	0.888	0.763	0.687	0.583	0.359	0.168	0.138	0.137	0.992	1.046	1.043	0.997	0.863	0.748	0.715	0.674	0.459	0.392	0.999	0.937	0.804	0.66	0.534	0.341	0.207	0.14	0.122	0.117	0.992	1.046	1.043	0.997	0.863	0.748	0.715	0.674	0.459	0.392	0.999	0.937	0.804	0.66	0.534	0.341	0.207	0.14	0.122	0.117
1	0.921	1.003	1.189	1.558	1.818	1.673	1.543	1.365	1.302	0.992	1.045	1.086	1.184	1.359	1.386	1.347	1.251	0.728	1.327	0.999	0.996	1.036	1.138	1.369	1.596	1.55	1.387	1.268	1.248	0.992	1.045	1.086	1.184	1.359	1.386	1.347	1.251	0.728	1.327	0.999	0.996	1.036	1.138	1.369	1.596	1.55	1.387	1.268	1.248
1	0.906	0.889	0.998	1.046	1.128	0.9	0.808	0.678	0.694	0.992	0.947	0.996	0.944	1.025	0.871	0.697	0.606	0.385	0.446	0.999	0.954	0.981	0.946	0.924	0.763	0.626	0.543	0.425	0.405	0.992	0.947	0.996	0.944	1.025	0.871	0.697	0.606	0.385	0.446	0.999	0.954	0.981	0.946	0.924	0.763	0.626	0.543	0.425	0.405
1	0.891	0.919	0.939	0.765	0.452	0.169	0.076	0.083	0.09	0.992	0.92	0.965	0.881	0.695	0.402	0.222	0.121	0.104	0.073	0.999	0.953	0.971	0.865	0.688	0.374	0.155	0.068	0.068	0.081	0.992	0.92	0.965	0.881	0.695	0.402	0.222	0.121	0.104	0.073	0.999	0.953	0.971	0.865	0.688	0.374	0.155	0.068	0.068	0.081
1	0.947	0.981	1.024	1.011	0.849	0.628	0.447	0.381	0.356	0.992	0.959	0.958	0.9	0.836	0.665	0.533	0.422	0.293	0.303	0.999	0.985	1.037	0.977	0.896	0.676	0.551	0.416	0.36	0.308	0.992	0.959	0.958	0.9	0.836	0.665	0.533	0.422	0.293	0.303	0.999	0.985	1.037	0.977	0.896	0.676	0.551	0.416	0.36	0.308
1	0.904	0.854	0.746	0.541	0.248	0.087	0.056	0.051	0.072	0.992	1.012	1.027	0.829	0.543	0.214	0.139	0.096	0.087	0.07	0.999	1.005	0.974	0.749	0.531	0.176	0.108	0.083	0.075	0.079	0.992	1.012	1.027	0.829	0.543	0.214	0.139	0.096	0.087	0.07	0.999	1.005	0.974	0.749	0.531	0.176	0.108	0.083	0.075	0.079
1	1.091	1.068	1.117	1.075	0.589	0.239	0.135	0.122	0.119	0.992	1.006	0.943	0.814	0.667	0.472	0.253	0.172	0.133	0.125	0.999	1.001	0.919	0.914	0.667	0.377	0.139	0.093	0.09	0.094	0.992	1.006	0.943	0.814	0.667	0.472	0.253	0.172	0.133	0.125	0.999	1.001	0.919	0.914	0.667	0.377	0.139	0.093	0.09	0.094
1	1.065	0.922	0.812	0.532	0.43	0.217	0.128	0.101	0.116	0.992	0.988	0.804	0.666	0.463	0.345	0.253	0.156	0.128	0.113	0.999	0.987	0.84	0.69	0.441	0.261	0.165	0.117	0.098	0.099	0.992	0.988	0.804	0.666	0.463	0.345	0.253	0.156	0.128	0.113	0.999	0.987	0.84	0.69	0.441	0.261	0.165	0.117	0.098	0.099
1	0.947	0.996	1.051	1.006	0.827	0.542	0.347	0.237	0.188	0.992	0.99	1.019	0.951	0.84	0.643	0.437	0.298	0.182	0.15	0.999	1.034	1.059	0.987	0.834	0.587	0.388	0.273	0.206	0.173	0.992	0.99	1.019	0.951	0.84	0.643	0.437	0.298	0.182	0.15	0.999	1.034	1.059	0.987	0.834	0.587	0.388	0.273	0.206	0.173
1	0.999	1.025	1.11	1.074	0.957	0.72	0.6	0.442	0.335	0.992	0.996	1.011	0.962	0.896	0.821	0.658	0.563	0.379	0.348	0.999	0.987	1.009	0.981	0.888	0.73	0.621	0.51	0.411	0.285	0.992	0.996	1.011	0.962	0.896	0.821	0.658	0.563	0.379	0.348	0.999	0.987	1.009	0.981	0.888	0.73	0.621	0.51	0.411	0.285
1	1.204	1.088	0.941	0.735	0.595	0.298	0.225	0.189	0.178	0.992	0.951	1.003	0.947	0.813	0.913	0.85	0.789	0.489	0.662	0.999	1.106	0.946	0.796	0.518	0.281	0.158	0.132	0.113	0.125	0.992	0.951	1.003	0.947	0.813	0.913	0.85	0.789	0.489	0.662	0.999	1.106	0.946	0.796	0.518	0.281	0.158	0.132	0.113	0.125
1	0.953	0.98	1.055	0.97	0.735	0.372	0.136	0.11	0.112	0.992	0.955	0.985	0.936	0.823	0.585	0.359	0.178	0.123	0.095	0.999	0.985	1	0.949	0.81	0.549	0.304	0.12	0.1	0.089	0.992	0.955	0.985	0.936	0.823	0.585	0.359	0.178	0.123	0.095	0.999	0.985	1	0.949	0.81	0.549	0.304	0.12	0.1	0.089
1	0.902	0.949	0.967	0.879	0.5	0.16	0.098	0.087	0.1	0.992	0.958	0.984	0.946	0.779	0.46	0.236	0.157	0.118	0.097	0.999	0.971	0.975	0.886	0.721	0.317	0.107	0.086	0.073	0.084	0.992	0.958	0.984	0.946	0.779	0.46	0.236	0.157	0.118	0.097	0.999	0.971	0.975	0.886	0.721	0.317	0.107	0.086	0.073	0.084
1	1.043	0.92	0.695	0.546	0.421	0.223	0.153	0.138	0.141	0.992	0.996	0.766	0.549	0.366	0.246	0.196	0.157	0.134	0.113	0.999	1	0.878	0.624	0.425	0.229	0.149	0.123	0.101	0.112	0.992	0.996	0.766	0.549	0.366	0.246	0.196	0.157	0.134	0.113	0.999	1	0.878	0.624	0.425	0.229	0.149	0.123	0.101	0.112
1	1.276	1.214	1.101	0.835	0.412	0.207	0.106	0.108	0.115	0.992	1.057	0.834	0.664	0.48	0.305	0.195	0.142	0.138	0.105	0.999	1.045	0.946	0.833	0.48	0.242	0.128	0.108	0.105	0.104	0.992	1.057	0.834	0.664	0.48	0.305	0.195	0.142	0.138	0.105	0.999	1.045	0.946	0.833	0.48	0.242	0.128	0.108	0.105	0.104
1	1.055	0.978	0.992	0.868	0.716	0.578	0.428	0.249	0.229	0.992	0.918	0.984	0.867	0.716	0.469	0.337	0.239	0.168	0.167	0.999	0.964	0.912	0.833	0.616	0.368	0.203	0.148	0.111	0.109	0.992	0.918	0.984	0.867	0.716	0.469	0.337	0.239	0.168	0.167	0.999	0.964	0.912	0.833	0.616	0.368	0.203	0.148	0.111	0.109
1	1.036	0.984	0.913	1.068	1.128	0.655	0.31	0.179	0.108	0.992	1.019	1.016	1.038	1.153	1.275	0.935	0.569	0.257	0.199	0.999	0.972	0.908	0.871	0.874	0.82	0.636	0.347	0.166	0.122	0.992	1.019	1.016	1.038	1.153	1.275	0.935	0.569	0.257	0.199	0.999	0.972	0.908	0.871	0.874	0.82	0.636	0.347	0.166	0.122
1	0.967	0.984	0.902	0.772	0.561	0.312	0.216	0.212	0.254	0.992	0.941	0.838	0.572	0.483	0.363	0.265	0.229	0.174	0.212	0.999	0.98	0.864	0.727	0.49	0.296	0.156	0.136	0.12	0.127	0.992	0.941	0.838	0.572	0.483	0.363	0.265	0.229	0.174	0.212	0.999	0.98	0.864	0.727	0.49	0.296	0.156	0.136	0.12	0.127
1	1	1.074	1.194	1.196	1.094	0.925	0.777	0.687	0.675	0.992	0.971	1.069	1.048	0.98	0.893	0.795	0.73	0.489	0.623	0.999	0.995	1.017	0.966	0.923	0.79	0.738	0.645	0.578	0.538	0.992	0.971	1.069	1.048	0.98	0.893	0.795	0.73	0.489	0.623	0.999	0.995	1.017	0.966	0.923	0.79	0.738	0.645	0.578	0.538
1	0.884	0.945	1.03	0.97	0.843	0.554	0.277	0.129	0.126	0.992	0.965	0.99	0.94	0.867	0.726	0.617	0.412	0.172	0.118	0.999	0.976	0.984	0.948	0.845	0.633	0.357	0.112	0.09	0.076	0.992	0.965	0.99	0.94	0.867	0.726	0.617	0.412	0.172	0.118	0.999	0.976	0.984	0.948	0.845	0.633	0.357	0.112	0.09	0.076
1	0.915	0.969	0.992	0.985	0.915	0.723	0.614	0.545	0.498	0.992	0.953	1.006	0.97	0.881	0.777	0.647	0.522	0.35	0.387	0.999	0.961	1.012	0.927	0.854	0.685	0.588	0.479	0.39	0.289	0.992	0.953	1.006	0.97	0.881	0.777	0.647	0.522	0.35	0.387	0.999	0.961	1.012	0.927	0.854	0.685	0.588	0.479	0.39	0.289
1	1.023	0.934	0.869	0.824	0.604	0.325	0.192	0.15	0.171	0.992	0.856	0.703	0.602	0.483	0.228	0.185	0.059	0.034	0.007	0.999	1.025	0.975	0.756	0.647	0.443	0.292	0.236	0.185	0.159	0.992	0.856	0.703	0.602	0.483	0.228	0.185	0.059	0.034	0.007	0.999	1.025	0.975	0.756	0.647	0.443	0.292	0.236	0.185	0.159
1	0.899	0.84	0.757	0.579	0.314	0.129	0.086	0.086	0.094	0.992	0.909	0.853	0.737	0.501	0.228	0.165	0.106	0.112	0.077	0.999	0.906	0.891	0.771	0.516	0.219	0.104	0.063	0.083	0.084	0.992	0.909	0.853	0.737	0.501	0.228	0.165	0.106	0.112	0.077	0.999	0.906	0.891	0.771	0.516	0.219	0.104	0.063	0.083	0.084
1	1.092	2.218	4.392	3.733	2.39	1.1	0.328	0.228	0.23	0.992	1.34	3.648	4.729	3.477	2.849	1.44	0.559	0.328	0.34	0.999	1.337	2.784	3.602	2.667	1.246	0.683	0.212	0.138	0.137	0.992	1.34	3.648	4.729	3.477	2.849	1.44	0.559	0.328	0.34	0.999	1.337	2.784	3.602	2.667	1.246	0.683	0.212	0.138	0.137
1	1.007	1.047	1.042	0.819	0.471	0.175	0.108	0.098	0.102	0.992	0.981	0.884	0.736	0.545	0.326	0.209	0.145	0.123	0.103	0.999	0.98	0.941	0.821	0.528	0.243	0.099	0.071	0.071	0.074	0.992	0.981	0.884	0.736	0.545	0.326	0.209	0.145	0.123	0.103	0.999	0.98	0.941	0.821	0.528	0.243	0.099	0.071	0.071	0.074
1	0.962	0.885	0.511	0.299	0.252	0.121	0.092	0.118	0.129	0.992	0.929	0.661	0.359	0.253	0.142	0.11	0.079	0.089	0.057	0.999	0.936	0.781	0.419	0.259	0.114	0.045	0.041	0.052	0.063	0.992	0.929	0.661	0.359	0.253	0.142	0.11	0.079	0.089	0.057	0.999	0.936	0.781	0.419	0.259	0.114	0.045	0.041	0.052	0.063
1	0.868	0.876	0.949	0.915	0.837	0.677	0.476	0.387	0.391	0.992	0.914	0.959	0.881	0.823	0.719	0.63	0.526	0.362	0.406	0.999	0.947	0.938	0.876	0.786	0.626	0.54	0.416	0.336	0.3	0.992	0.914	0.959	0.881	0.823	0.719	0.63	0.526	0.362	0.406	0.999	0.947	0.938	0.876	0.786	0.626	0.54	0.416	0.336	0.3
1	0.98	0.948	0.77	0.467	0.335	0.15	0.111	0.11	0.117	0.992	0.962	0.862	0.493	0.307	0.204	0.149	0.103	0.113	0.093	0.999	0.975	0.928	0.707	0.412	0.249	0.101	0.093	0.093	0.096	0.992	0.962	0.862	0.493	0.307	0.204	0.149	0.103	0.113	0.093	0.999	0.975	0.928	0.707	0.412	0.249	0.101	0.093	0.093	0.096
1	1.224	1.077	0.819	0.421	0.292	0.121	0.09	0.103	0.109	0.992	1.023	0.731	0.525	0.361	0.269	0.214	0.195	0.198	0.208	0.999	0.991	0.877	0.59	0.341	0.18	0.085	0.077	0.079	0.081	0.992	1.023	0.731	0.525	0.361	0.269	0.214	0.195	0.198	0.208	0.999	0.991	0.877	0.59	0.341	0.18	0.085	0.077	0.079	0.081
1	1.091	1.048	1.088	1.06	0.855	0.709	0.437	0.293	0.237	0.992	0.976	0.868	0.762	0.673	0.463	0.325	0.214	0.154	0.127	0.999	1.016	0.989	0.98	0.862	0.632	0.493	0.326	0.216	0.136	0.992	0.976	0.868	0.762	0.673	0.463	0.325	0.214	0.154	0.127	0.999	1.016	0.989	0.98	0.862	0.632	0.493	0.326	0.216	0.136
1	0.886	0.939	0.973	0.896	0.777	0.547	0.399	0.337	0.267	0.992	0.947	1.064	1.014	0.899	0.687	0.518	0.392	0.233	0.242	0.999	0.976	0.953	0.881	0.748	0.509	0.349	0.27	0.2	0.169	0.992	0.947	1.064	1.014	0.899	0.687	0.518	0.392	0.233	0.242	0.999	0.976	0.953	0.881	0.748	0.509	0.349	0.27	0.2	0.169
1	1.003	1.077	1.13	1.141	0.994	0.757	0.337	0.134	0.107	0.992	0.996	0.936	0.814	0.643	0.529	0.393	0.253	0.116	0.079	0.999	0.981	1.037	0.986	0.903	0.708	0.552	0.28	0.1	0.084	0.992	0.996	0.936	0.814	0.643	0.529	0.393	0.253	0.116	0.079	0.999	0.981	1.037	0.986	0.903	0.708	0.552	0.28	0.1	0.084
1	1.063	0.805	0.481	0.344	0.261	0.098	0.065	0.071	0.078	0.992	0.907	0.491	0.254	0.173	0.07	0.073	0.041	0.074	0.059	0.999	0.962	0.624	0.275	0.206	0.082	0.032	0.029	0.04	0.053	0.992	0.907	0.491	0.254	0.173	0.07	0.073	0.041	0.074	0.059	0.999	0.962	0.624	0.275	0.206	0.082	0.032	0.029	0.04	0.053
1	0.966	0.936	1.05	1.056	1.05	0.818	0.622	0.453	0.395	0.992	1.028	1.046	0.99	0.978	0.874	0.783	0.686	0.426	0.535	0.999	1.078	1.087	1.064	0.968	0.798	0.627	0.51	0.417	0.36	0.992	1.028	1.046	0.99	0.978	0.874	0.783	0.686	0.426	0.535	0.999	1.078	1.087	1.064	0.968	0.798	0.627	0.51	0.417	0.36
1	1.036	1.062	1.11	0.876	0.447	0.166	0.095	0.094	0.101	0.992	0.978	0.88	0.763	0.517	0.277	0.16	0.115	0.109	0.082	0.999	0.988	0.916	0.819	0.536	0.24	0.093	0.068	0.066	0.074	0.992	0.978	0.88	0.763	0.517	0.277	0.16	0.115	0.109	0.082	0.999	0.988	0.916	0.819	0.536	0.24	0.093	0.068	0.066	0.074
1	0.933	0.919	0.903	0.72	0.408	0.175	0.097	0.077	0.101	0.992	1.018	1.022	0.879	0.657	0.427	0.305	0.211	0.171	0.147	0.999	0.98	0.943	0.784	0.56	0.323	0.194	0.131	0.076	0.075	0.992	1.018	1.022	0.879	0.657	0.427	0.305	0.211	0.171	0.147	0.999	0.98	0.943	0.784	0.56	0.323	0.194	0.131	0.076	0.075
1	0.978	1.012	0.985	0.768	0.417	0.16	0.109	0.098	0.111	0.992	0.971	0.93	0.787	0.513	0.27	0.158	0.121	0.117	0.082	0.999	1.008	1.014	0.901	0.611	0.261	0.121	0.095	0.098	0.087	0.992	0.971	0.93	0.787	0.513	0.27	0.158	0.121	0.117	0.082	0.999	1.008	1.014	0.901	0.611	0.261	0.121	0.095	0.098	0.087
1	1.085	1.14	1.104	0.971	0.611	0.181	0.113	0.119	0.106	0.992	1.048	0.895	0.794	0.63	0.467	0.239	0.191	0.142	0.108	0.999	1.043	0.984	0.906	0.658	0.387	0.153	0.119	0.096	0.099	0.992	1.048	0.895	0.794	0.63	0.467	0.239	0.191	0.142	0.108	0.999	1.043	0.984	0.906	0.658	0.387	0.153	0.119	0.096	0.099
1	1.184	1.09	0.828	0.653	0.64	0.505	0.5	0.366	0.311	0.992	0.783	0.574	0.518	0.451	0.399	0.351	0.304	0.273	0.21	0.999	0.953	0.883	0.739	0.653	0.529	0.429	0.473	0.378	0.459	0.992	0.783	0.574	0.518	0.451	0.399	0.351	0.304	0.273	0.21	0.999	0.953	0.883	0.739	0.653	0.529	0.429	0.473	0.378	0.459
1	0.771	0.808	0.977	0.962	0.73	0.403	0.223	0.133	0.126	0.992	1.002	1.313	1.493	1.387	1.038	0.702	0.478	0.215	0.276	0.999	0.98	0.998	1.071	0.834	0.549	0.38	0.218	0.129	0.111	0.992	1.002	1.313	1.493	1.387	1.038	0.702	0.478	0.215	0.276	0.999	0.98	0.998	1.071	0.834	0.549	0.38	0.218	0.129	0.111
1	0.931	0.936	0.99	0.83	0.439	0.171	0.119	0.099	0.122	0.992	0.979	0.956	0.913	0.764	0.407	0.234	0.149	0.127	0.107	0.999	0.981	1.021	0.928	0.785	0.326	0.147	0.103	0.103	0.1	0.992	0.979	0.956	0.913	0.764	0.407	0.234	0.149	0.127	0.107	0.999	0.981	1.021	0.928	0.785	0.326	0.147	0.103	0.103	0.1
1	1.617	1.544	1.438	1.177	0.54	0.257	0.169	0.156	0.144	0.992	1.113	0.701	0.65	0.568	0.364	0.239	0.177	0.17	0.173	0.999	1.065	0.889	0.877	0.632	0.299	0.176	0.126	0.115	0.107	0.992	1.113	0.701	0.65	0.568	0.364	0.239	0.177	0.17	0.173	0.999	1.065	0.889	0.877	0.632	0.299	0.176	0.126	0.115	0.107
1	0.989	0.968	1.035	0.994	0.43	0.164	0.088	0.097	0.103	0.992	1.016	1.013	0.96	0.763	0.381	0.219	0.154	0.156	0.102	0.999	0.986	1.023	0.941	0.781	0.339	0.174	0.115	0.113	0.114	0.992	1.016	1.013	0.96	0.763	0.381	0.219	0.154	0.156	0.102	0.999	0.986	1.023	0.941	0.781	0.339	0.174	0.115	0.113	0.114
1	1.071	1.04	0.827	0.425	0.298	0.126	0.074	0.08	0.093	0.992	0.955	0.772	0.577	0.345	0.233	0.17	0.115	0.099	0.072	0.999	0.993	0.934	0.707	0.368	0.168	0.082	0.066	0.066	0.077	0.992	0.955	0.772	0.577	0.345	0.233	0.17	0.115	0.099	0.072	0.999	0.993	0.934	0.707	0.368	0.168	0.082	0.066	0.066	0.077
1	0.9	0.868	0.808	0.614	0.495	0.326	0.255	0.237	0.262	0.992	0.916	0.888	0.689	0.491	0.403	0.315	0.271	0.229	0.227	0.999	0.904	0.9	0.713	0.518	0.332	0.249	0.209	0.197	0.223	0.992	0.916	0.888	0.689	0.491	0.403	0.315	0.271	0.229	0.227	0.999	0.904	0.9	0.713	0.518	0.332	0.249	0.209	0.197	0.223
1	0.944	0.992	0.986	1.037	0.848	0.58	0.191	0.127	0.107	0.992	0.957	0.978	0.887	0.835	0.714	0.53	0.242	0.166	0.129	0.999	0.986	0.984	0.941	0.821	0.645	0.428	0.199	0.127	0.114	0.992	0.957	0.978	0.887	0.835	0.714	0.53	0.242	0.166	0.129	0.999	0.986	0.984	0.941	0.821	0.645	0.428	0.199	0.127	0.114
1	1.019	1.005	1.013	0.983	0.755	0.545	0.355	0.306	0.256	0.992	1.051	0.873	0.887	0.798	0.708	0.625	0.529	0.469	0.472	0.999	0.913	0.958	0.799	0.603	0.399	0.234	0.153	0.148	0.149	0.992	1.051	0.873	0.887	0.798	0.708	0.625	0.529	0.469	0.472	0.999	0.913	0.958	0.799	0.603	0.399	0.234	0.153	0.148	0.149
1	1.051	0.994	0.828	0.556	0.385	0.179	0.108	0.104	0.106	0.992	0.961	0.826	0.643	0.41	0.289	0.229	0.172	0.121	0.102	0.999	1.009	0.959	0.784	0.429	0.2	0.097	0.082	0.078	0.082	0.992	0.961	0.826	0.643	0.41	0.289	0.229	0.172	0.121	0.102	0.999	1.009	0.959	0.784	0.429	0.2	0.097	0.082	0.078	0.082
1	1.008	0.982	0.947	0.754	0.387	0.165	0.11	0.102	0.107	0.992	0.938	0.735	0.593	0.394	0.264	0.189	0.138	0.118	0.083	0.999	0.977	0.897	0.791	0.542	0.241	0.112	0.08	0.078	0.081	0.992	0.938	0.735	0.593	0.394	0.264	0.189	0.138	0.118	0.083	0.999	0.977	0.897	0.791	0.542	0.241	0.112	0.08	0.078	0.081
1	1.17	1.121	1.024	0.619	0.466	0.254	0.136	0.157	0.143	0.992	1.151	0.928	0.832	0.583	0.508	0.355	0.424	0.439	0.432	0.999	1.008	1	0.801	0.516	0.279	0.181	0.138	0.128	0.106	0.992	1.151	0.928	0.832	0.583	0.508	0.355	0.424	0.439	0.432	0.999	1.008	1	0.801	0.516	0.279	0.181	0.138	0.128	0.106
1	1.235	1.011	0.612	0.453	0.354	0.16	0.116	0.117	0.126	0.992	0.953	1.011	1.007	0.951	0.985	0.934	0.886	0.431	0.338	0.999	1.002	1.006	0.984	0.922	0.794	0.843	0.685	0.509	0.248	0.992	0.953	1.011	1.007	0.951	0.985	0.934	0.886	0.431	0.338	0.999	1.002	1.006	0.984	0.922	0.794	0.843	0.685	0.509	0.248
1	0.964	0.985	1.041	1.023	0.89	0.575	0.352	0.226	0.148	0.992	1.035	1.031	0.96	0.899	0.727	0.463	0.299	0.16	0.112	0.999	0.985	1.006	0.917	0.762	0.552	0.317	0.186	0.132	0.103	0.992	1.035	1.031	0.96	0.899	0.727	0.463	0.299	0.16	0.112	0.999	0.985	1.006	0.917	0.762	0.552	0.317	0.186	0.132	0.103
1	0.897	0.953	1.019	1.056	0.96	0.644	0.414	0.258	0.221	0.992	0.97	1.001	0.989	1.034	0.919	0.763	0.485	0.282	0.225	0.999	0.95	0.994	0.975	0.902	0.739	0.545	0.353	0.22	0.164	0.992	0.97	1.001	0.989	1.034	0.919	0.763	0.485	0.282	0.225	0.999	0.95	0.994	0.975	0.902	0.739	0.545	0.353	0.22	0.164
1	0.92	0.922	0.755	0.517	0.343	0.141	0.066	0.081	0.086	0.992	0.962	0.928	0.671	0.428	0.25	0.154	0.116	0.105	0.072	0.999	0.982	0.915	0.719	0.453	0.227	0.11	0.083	0.079	0.082	0.992	0.962	0.928	0.671	0.428	0.25	0.154	0.116	0.105	0.072	0.999	0.982	0.915	0.719	0.453	0.227	0.11	0.083	0.079	0.082
1	0.928	0.947	0.983	1.033	0.62	0.253	0.17	0.147	0.139	0.992	0.986	1.006	0.817	0.817	0.466	0.267	0.189	0.136	0.113	0.999	0.961	0.934	0.828	0.775	0.396	0.152	0.099	0.084	0.085	0.992	0.986	1.006	0.817	0.817	0.466	0.267	0.189	0.136	0.113	0.999	0.961	0.934	0.828	0.775	0.396	0.152	0.099	0.084	0.085
1	1.013	1.024	0.997	0.744	0.463	0.213	0.121	0.112	0.117	0.992	0.995	0.914	0.75	0.481	0.307	0.215	0.15	0.116	0.098	0.999	0.983	0.998	0.883	0.492	0.222	0.11	0.082	0.081	0.082	0.992	0.995	0.914	0.75	0.481	0.307	0.215	0.15	0.116	0.098	0.999	0.983	0.998	0.883	0.492	0.222	0.11	0.082	0.081	0.082
1	1.162	1.083	0.754	0.491	0.364	0.158	0.074	0.106	0.098	0.992	0.935	0.716	0.499	0.375	0.235	0.179	0.133	0.142	0.09	0.999	1.031	0.873	0.667	0.414	0.236	0.123	0.088	0.093	0.089	0.992	0.935	0.716	0.499	0.375	0.235	0.179	0.133	0.142	0.09	0.999	1.031	0.873	0.667	0.414	0.236	0.123	0.088	0.093	0.089
1	0.892	0.899	0.886	0.957	0.802	0.626	0.48	0.316	0.19	0.992	0.926	1.021	0.796	0.658	0.479	0.417	0.343	0.237	0.327	0.999	0.972	0.936	0.78	0.652	0.464	0.392	0.313	0.188	0.139	0.992	0.926	1.021	0.796	0.658	0.479	0.417	0.343	0.237	0.327	0.999	0.972	0.936	0.78	0.652	0.464	0.392	0.313	0.188	0.139
1	1.156	1.057	0.775	0.571	0.476	0.249	0.171	0.199	0.176	0.992	0.945	0.791	0.637	0.425	0.286	0.217	0.149	0.133	0.108	0.999	1.276	0.908	0.812	0.436	0.279	0.218	0.166	0.148	0.149	0.992	0.945	0.791	0.637	0.425	0.286	0.217	0.149	0.133	0.108	0.999	1.276	0.908	0.812	0.436	0.279	0.218	0.166	0.148	0.149
1	0.926	0.963	1.019	1.001	0.916	0.707	0.467	0.199	0.118	0.992	0.953	0.953	0.914	0.833	0.663	0.516	0.333	0.147	0.086	0.999	0.97	0.995	0.941	0.875	0.714	0.646	0.486	0.215	0.094	0.992	0.953	0.953	0.914	0.833	0.663	0.516	0.333	0.147	0.086	0.999	0.97	0.995	0.941	0.875	0.714	0.646	0.486	0.215	0.094
1	0.873	0.712	0.488	0.292	0.284	0.12	0.083	0.089	0.103	0.992	0.881	0.66	0.32	0.257	0.156	0.137	0.105	0.111	0.065	0.999	0.883	0.753	0.402	0.262	0.139	0.07	0.058	0.08	0.087	0.992	0.881	0.66	0.32	0.257	0.156	0.137	0.105	0.111	0.065	0.999	0.883	0.753	0.402	0.262	0.139	0.07	0.058	0.08	0.087
1	0.9	0.922	0.953	0.869	0.775	0.614	0.525	0.404	0.356	0.992	0.851	0.937	0.868	0.826	0.641	0.584	0.459	0.341	0.319	0.999	0.993	0.988	0.939	0.846	0.665	0.558	0.456	0.368	0.296	0.992	0.851	0.937	0.868	0.826	0.641	0.584	0.459	0.341	0.319	0.999	0.993	0.988	0.939	0.846	0.665	0.558	0.456	0.368	0.296
1	0.991	1.002	0.92	0.583	0.285	0.11	0.07	0.073	0.086	0.992	0.959	0.904	0.741	0.445	0.278	0.195	0.16	0.13	0.108	0.999	0.996	0.989	0.861	0.51	0.202	0.114	0.089	0.079	0.085	0.992	0.959	0.904	0.741	0.445	0.278	0.195	0.16	0.13	0.108	0.999	0.996	0.989	0.861	0.51	0.202	0.114	0.089	0.079	0.085
1	1.234	1.215	1.201	0.985	0.402	0.198	0.11	0.106	0.113	0.992	0.983	0.78	0.709	0.449	0.222	0.166	0.114	0.11	0.079	0.999	1.044	0.971	0.923	0.556	0.246	0.125	0.086	0.088	0.092	0.992	0.983	0.78	0.709	0.449	0.222	0.166	0.114	0.11	0.079	0.999	1.044	0.971	0.923	0.556	0.246	0.125	0.086	0.088	0.092
1	1.127	1.134	1.186	1.186	0.906	0.395	0.179	0.147	0.144	0.992	1.033	0.932	0.889	0.75	0.562	0.315	0.177	0.166	0.145	0.999	0.982	0.972	0.953	0.773	0.512	0.233	0.132	0.125	0.113	0.992	1.033	0.932	0.889	0.75	0.562	0.315	0.177	0.166	0.145	0.999	0.982	0.972	0.953	0.773	0.512	0.233	0.132	0.125	0.113
1	1.098	1.123	1.148	1.172	0.971	0.58	0.195	0.111	0.111	0.992	0.996	0.869	0.848	0.746	0.619	0.415	0.19	0.113	0.073	0.999	1.018	1.019	0.985	0.831	0.635	0.412	0.153	0.093	0.086	0.992	0.996	0.869	0.848	0.746	0.619	0.415	0.19	0.113	0.073	0.999	1.018	1.019	0.985	0.831	0.635	0.412	0.153	0.093	0.086
1	0.982	0.985	0.958	0.991	0.755	0.51	0.397	0.332	0.292	0.992	1	1.013	0.887	0.672	0.511	0.375	0.311	0.218	0.253	0.999	1.012	0.962	0.786	0.667	0.465	0.376	0.257	0.217	0.167	0.992	1	1.013	0.887	0.672	0.511	0.375	0.311	0.218	0.253	0.999	1.012	0.962	0.786	0.667	0.465	0.376	0.257	0.217	0.167
1	0.946	0.952	1.01	1.023	1.028	1.035	0.901	0.856	0.622	0.992	1.025	1.099	0.989	0.989	0.93	0.828	0.852	0.694	0.771	0.999	1.039	1.082	0.98	0.827	0.669	0.652	0.608	0.551	0.434	0.992	1.025	1.099	0.989	0.989	0.93	0.828	0.852	0.694	0.771	0.999	1.039	1.082	0.98	0.827	0.669	0.652	0.608	0.551	0.434
1	0.989	0.993	1.11	1.017	0.61	0.341	0.198	0.141	0.136	0.992	0.953	0.962	0.747	0.561	0.363	0.245	0.175	0.137	0.123	0.999	0.952	0.894	0.86	0.629	0.374	0.212	0.135	0.11	0.109	0.992	0.953	0.962	0.747	0.561	0.363	0.245	0.175	0.137	0.123	0.999	0.952	0.894	0.86	0.629	0.374	0.212	0.135	0.11	0.109
1	1.038	1.02	1.003	0.63	0.297	0.112	0.071	0.065	0.074	0.992	1.037	0.905	0.754	0.39	0.178	0.128	0.099	0.091	0.054	0.999	1.003	0.977	0.862	0.482	0.151	0.063	0.049	0.054	0.06	0.992	1.037	0.905	0.754	0.39	0.178	0.128	0.099	0.091	0.054	0.999	1.003	0.977	0.862	0.482	0.151	0.063	0.049	0.054	0.06
1	0.852	0.854	0.875	0.716	0.439	0.209	0.144	0.142	0.143	0.992	0.909	0.936	0.817	0.612	0.358	0.239	0.171	0.141	0.115	0.999	0.968	0.978	0.869	0.644	0.306	0.156	0.122	0.117	0.114	0.992	0.909	0.936	0.817	0.612	0.358	0.239	0.171	0.141	0.115	0.999	0.968	0.978	0.869	0.644	0.306	0.156	0.122	0.117	0.114
1	0.854	0.9	0.9	0.901	0.96	0.939	0.786	0.63	0.588	0.992	0.934	1.012	0.901	0.809	0.801	0.778	0.713	0.47	0.513	0.999	0.966	0.985	0.889	0.772	0.717	0.712	0.576	0.475	0.44	0.992	0.934	1.012	0.901	0.809	0.801	0.778	0.713	0.47	0.513	0.999	0.966	0.985	0.889	0.772	0.717	0.712	0.576	0.475	0.44
1	0.551	0.66	0.728	0.74	0.794	0.686	0.611	0.567	0.516	0.992	0.893	1.283	1.145	0.963	0.91	0.804	0.66	0.461	0.639	0.999	0.912	1.108	0.987	1.109	0.773	0.721	0.668	0.528	0.419	0.992	0.893	1.283	1.145	0.963	0.91	0.804	0.66	0.461	0.639	0.999	0.912	1.108	0.987	1.109	0.773	0.721	0.668	0.528	0.419
1	0.954	0.927	0.755	0.863	0.77	0.541	0.386	0.316	0.241	0.992	0.991	0.877	0.699	0.616	0.511	0.44	0.346	0.257	0.263	0.999	0.96	0.934	0.77	0.654	0.485	0.386	0.28	0.221	0.2	0.992	0.991	0.877	0.699	0.616	0.511	0.44	0.346	0.257	0.263	0.999	0.96	0.934	0.77	0.654	0.485	0.386	0.28	0.221	0.2
1	1.331	1.248	1.014	0.607	0.387	0.193	0.135	0.121	0.126	0.992	0.968	0.637	0.497	0.329	0.228	0.163	0.126	0.117	0.096	0.999	1.005	0.924	0.739	0.4	0.219	0.112	0.069	0.066	0.081	0.992	0.968	0.637	0.497	0.329	0.228	0.163	0.126	0.117	0.096	0.999	1.005	0.924	0.739	0.4	0.219	0.112	0.069	0.066	0.081
1	0.811	0.935	0.896	0.908	0.873	0.685	0.651	0.547	0.281	0.992	1.02	1.379	0.959	0.881	0.663	0.594	0.593	0.349	0.366	0.999	1.017	1.032	0.879	0.777	0.599	0.559	0.491	0.428	0.239	0.992	1.02	1.379	0.959	0.881	0.663	0.594	0.593	0.349	0.366	0.999	1.017	1.032	0.879	0.777	0.599	0.559	0.491	0.428	0.239
1	1.041	0.93	0.905	0.924	0.801	0.682	0.503	0.549	0.504	0.992	0.936	0.958	0.802	0.708	0.528	0.455	0.409	0.354	0.402	0.999	1.069	0.994	0.873	0.746	0.532	0.424	0.368	0.374	0.306	0.992	0.936	0.958	0.802	0.708	0.528	0.455	0.409	0.354	0.402	0.999	1.069	0.994	0.873	0.746	0.532	0.424	0.368	0.374	0.306
1	0.888	0.87	0.863	0.751	0.645	0.396	0.274	0.239	0.229	0.992	0.95	1.06	0.834	0.692	0.533	0.407	0.302	0.251	0.25	0.999	0.969	0.979	0.832	0.631	0.429	0.307	0.22	0.173	0.161	0.992	0.95	1.06	0.834	0.692	0.533	0.407	0.302	0.251	0.25	0.999	0.969	0.979	0.832	0.631	0.429	0.307	0.22	0.173	0.161
1	1.096	1.097	1.06	0.73	0.371	0.173	0.099	0.091	0.098	0.992	0.99	0.872	0.726	0.456	0.282	0.192	0.133	0.116	0.082	0.999	1.006	0.982	0.86	0.484	0.218	0.103	0.079	0.077	0.079	0.992	0.99	0.872	0.726	0.456	0.282	0.192	0.133	0.116	0.082	0.999	1.006	0.982	0.86	0.484	0.218	0.103	0.079	0.077	0.079
1	0.729	0.82	0.964	0.893	0.558	0.164	0.069	0.076	0.08	0.992	0.987	1.382	1.382	1.144	0.716	0.366	0.226	0.178	0.217	0.999	0.971	0.985	1.043	0.849	0.493	0.185	0.08	0.075	0.08	0.992	0.987	1.382	1.382	1.144	0.716	0.366	0.226	0.178	0.217	0.999	0.971	0.985	1.043	0.849	0.493	0.185	0.08	0.075	0.08
1	1.278	1.099	0.9	0.785	0.44	0.165	0.085	0.089	0.096	0.992	1.039	0.713	0.567	0.412	0.324	0.219	0.164	0.172	0.151	0.999	0.974	0.822	0.637	0.404	0.217	0.101	0.07	0.068	0.074	0.992	1.039	0.713	0.567	0.412	0.324	0.219	0.164	0.172	0.151	0.999	0.974	0.822	0.637	0.404	0.217	0.101	0.07	0.068	0.074
1	0.908	1.012	1.032	0.906	0.649	0.33	0.196	0.131	0.11	0.992	0.938	0.934	0.912	0.871	0.601	0.44	0.265	0.196	0.143	0.999	0.943	0.951	0.861	0.726	0.441	0.234	0.16	0.118	0.104	0.992	0.938	0.934	0.912	0.871	0.601	0.44	0.265	0.196	0.143	0.999	0.943	0.951	0.861	0.726	0.441	0.234	0.16	0.118	0.104
1	0.971	1.004	1.032	0.981	0.728	0.293	0.175	0.137	0.136	0.992	1.005	0.947	0.885	0.751	0.498	0.214	0.135	0.1	0.083	0.999	0.984	1.011	0.958	0.818	0.549	0.282	0.174	0.124	0.11	0.992	1.005	0.947	0.885	0.751	0.498	0.214	0.135	0.1	0.083	0.999	0.984	1.011	0.958	0.818	0.549	0.282	0.174	0.124	0.11
1	0.874	0.934	0.967	1.034	1.075	0.903	0.819	0.698	0.695	0.992	0.926	0.986	0.954	0.915	0.849	0.82	0.789	0.555	0.796	0.999	0.997	0.986	0.93	0.914	0.786	0.774	0.679	0.627	0.551	0.992	0.926	0.986	0.954	0.915	0.849	0.82	0.789	0.555	0.796	0.999	0.997	0.986	0.93	0.914	0.786	0.774	0.679	0.627	0.551
1	1.075	1.052	1.002	0.579	0.357	0.158	0.099	0.093	0.1	0.992	1.113	1.132	1.039	0.506	0.288	0.193	0.14	0.132	0.124	0.999	1.048	0.958	0.806	0.381	0.191	0.098	0.071	0.071	0.077	0.992	1.113	1.132	1.039	0.506	0.288	0.193	0.14	0.132	0.124	0.999	1.048	0.958	0.806	0.381	0.191	0.098	0.071	0.071	0.077
1	0.942	0.998	1.011	1.023	0.92	0.69	0.39	0.184	0.131	0.992	0.959	0.961	0.941	0.889	0.765	0.617	0.386	0.189	0.114	0.999	0.973	0.992	0.946	0.864	0.682	0.529	0.313	0.154	0.101	0.992	0.959	0.961	0.941	0.889	0.765	0.617	0.386	0.189	0.114	0.999	0.973	0.992	0.946	0.864	0.682	0.529	0.313	0.154	0.101
1	0.889	0.795	0.793	0.773	0.875	1.145	1.545	1.076	0.666	0.992	1.046	0.618	0.477	0.393	0.323	0.29	0.224	0.169	0.162	0.999	0.913	0.698	0.459	0.366	0.205	0.144	0.076	0.081	0.089	0.992	1.046	0.618	0.477	0.393	0.323	0.29	0.224	0.169	0.162	0.999	0.913	0.698	0.459	0.366	0.205	0.144	0.076	0.081	0.089
1	0.914	0.934	1.036	0.808	0.604	0.338	0.188	0.079	0.084	0.992	1.099	1.407	1.437	1.184	0.921	0.922	0.643	0.18	0.15	0.999	0.949	0.88	0.857	0.674	0.45	0.313	0.164	0.077	0.085	0.992	1.099	1.407	1.437	1.184	0.921	0.922	0.643	0.18	0.15	0.999	0.949	0.88	0.857	0.674	0.45	0.313	0.164	0.077	0.085
1	1.128	1.036	1.04	0.87	0.815	0.542	0.268	0.192	0.179	0.992	0.942	0.799	0.712	0.577	0.47	0.348	0.214	0.158	0.154	0.999	1.045	1.002	0.849	0.612	0.413	0.272	0.185	0.154	0.137	0.992	0.942	0.799	0.712	0.577	0.47	0.348	0.214	0.158	0.154	0.999	1.045	1.002	0.849	0.612	0.413	0.272	0.185	0.154	0.137
1	1.171	1.13	0.945	0.618	0.378	0.158	0.096	0.087	0.096	0.992	1.028	0.849	0.68	0.496	0.343	0.24	0.167	0.135	0.108	0.999	1.03	0.928	0.752	0.467	0.237	0.115	0.08	0.075	0.082	0.992	1.028	0.849	0.68	0.496	0.343	0.24	0.167	0.135	0.108	0.999	1.03	0.928	0.752	0.467	0.237	0.115	0.08	0.075	0.082
1	1.154	1.026	0.484	0.327	0.256	0.104	0.07	0.076	0.093	0.992	1.014	0.792	0.411	0.313	0.202	0.148	0.106	0.112	0.077	0.999	0.995	0.886	0.459	0.325	0.167	0.1	0.081	0.078	0.089	0.992	1.014	0.792	0.411	0.313	0.202	0.148	0.106	0.112	0.077	0.999	0.995	0.886	0.459	0.325	0.167	0.1	0.081	0.078	0.089
1	0.95	0.953	0.877	0.59	0.316	0.138	0.093	0.106	0.106	0.992	0.986	0.994	0.792	0.544	0.294	0.224	0.178	0.159	0.164	0.999	0.978	0.976	0.848	0.504	0.205	0.117	0.091	0.085	0.097	0.992	0.986	0.994	0.792	0.544	0.294	0.224	0.178	0.159	0.164	0.999	0.978	0.976	0.848	0.504	0.205	0.117	0.091	0.085	0.097
1	1.197	1.321	1.239	0.941	0.475	0.24	0.158	0.129	0.124	0.992	1.036	0.923	0.837	0.538	0.353	0.27	0.219	0.114	0.122	0.999	0.95	0.945	0.842	0.617	0.304	0.182	0.137	0.109	0.113	0.992	1.036	0.923	0.837	0.538	0.353	0.27	0.219	0.114	0.122	0.999	0.95	0.945	0.842	0.617	0.304	0.182	0.137	0.109	0.113
1	1.047	1.071	1.046	1.02	0.802	0.475	0.24	0.162	0.129	0.992	1.038	0.969	0.892	0.749	0.624	0.485	0.322	0.194	0.151	0.999	1.005	0.979	0.902	0.732	0.495	0.303	0.188	0.102	0.099	0.992	1.038	0.969	0.892	0.749	0.624	0.485	0.322	0.194	0.151	0.999	1.005	0.979	0.902	0.732	0.495	0.303	0.188	0.102	0.099
1	1.119	1.005	1.153	1.203	1.265	1.245	0.435	0.206	0.136	0.992	1.037	0.962	0.713	0.489	0.3	0.224	0.18	0.137	0.128	0.999	0.998	0.986	0.891	0.601	0.321	0.182	0.143	0.115	0.121	0.992	1.037	0.962	0.713	0.489	0.3	0.224	0.18	0.137	0.128	0.999	0.998	0.986	0.891	0.601	0.321	0.182	0.143	0.115	0.121
1	0.943	0.932	0.917	0.855	0.655	0.435	0.291	0.228	0.249	0.992	0.893	0.817	0.731	0.605	0.431	0.29	0.204	0.149	0.113	0.999	0.98	0.918	0.79	0.61	0.361	0.239	0.17	0.158	0.167	0.992	0.893	0.817	0.731	0.605	0.431	0.29	0.204	0.149	0.113	0.999	0.98	0.918	0.79	0.61	0.361	0.239	0.17	0.158	0.167
1	1.089	1.116	1.071	0.785	0.396	0.179	0.115	0.113	0.122	0.992	1.019	0.89	0.745	0.481	0.27	0.181	0.114	0.121	0.102	0.999	0.983	0.97	0.856	0.516	0.209	0.09	0.071	0.07	0.079	0.992	1.019	0.89	0.745	0.481	0.27	0.181	0.114	0.121	0.102	0.999	0.983	0.97	0.856	0.516	0.209	0.09	0.071	0.07	0.079
1	1.204	1.161	0.999	0.63	0.399	0.192	0.14	0.149	0.144	0.992	1.043	0.892	0.746	0.483	0.342	0.243	0.167	0.187	0.155	0.999	1.012	0.93	0.779	0.422	0.231	0.136	0.101	0.103	0.105	0.992	1.043	0.892	0.746	0.483	0.342	0.243	0.167	0.187	0.155	0.999	1.012	0.93	0.779	0.422	0.231	0.136	0.101	0.103	0.105
1	0.948	0.788	0.741	0.758	0.735	0.49	0.424	0.282	0.273	0.992	0.936	1.043	0.897	0.863	0.538	0.245	0.114	0.099	0.102	0.999	0.971	0.891	0.764	0.628	0.491	0.384	0.308	0.238	0.199	0.992	0.936	1.043	0.897	0.863	0.538	0.245	0.114	0.099	0.102	0.999	0.971	0.891	0.764	0.628	0.491	0.384	0.308	0.238	0.199
1	1.151	1.168	1.155	1.118	0.816	0.382	0.191	0.158	0.145	0.992	1.003	0.864	0.796	0.662	0.474	0.284	0.172	0.138	0.114	0.999	1.027	0.993	0.949	0.721	0.481	0.235	0.127	0.109	0.107	0.992	1.003	0.864	0.796	0.662	0.474	0.284	0.172	0.138	0.114	0.999	1.027	0.993	0.949	0.721	0.481	0.235	0.127	0.109	0.107
1	0.936	0.95	0.744	0.463	0.367	0.177	0.118	0.108	0.128	0.992	0.963	0.883	0.602	0.421	0.283	0.207	0.154	0.134	0.097	0.999	0.991	0.94	0.678	0.44	0.251	0.137	0.102	0.106	0.11	0.992	0.963	0.883	0.602	0.421	0.283	0.207	0.154	0.134	0.097	0.999	0.991	0.94	0.678	0.44	0.251	0.137	0.102	0.106	0.11
1	0.875	0.948	0.805	0.828	0.707	0.41	0.29	0.273	0.24	0.992	0.937	0.96	0.867	0.843	0.783	0.547	0.39	0.243	0.236	0.999	0.94	0.91	0.776	0.655	0.427	0.295	0.245	0.224	0.235	0.992	0.937	0.96	0.867	0.843	0.783	0.547	0.39	0.243	0.236	0.999	0.94	0.91	0.776	0.655	0.427	0.295	0.245	0.224	0.235
1	1.068	0.725	0.419	0.359	0.316	0.143	0.089	0.102	0.106	0.992	0.868	0.628	0.462	0.359	0.263	0.199	0.147	0.146	0.14	0.999	0.967	0.65	0.407	0.317	0.167	0.097	0.079	0.083	0.084	0.992	0.868	0.628	0.462	0.359	0.263	0.199	0.147	0.146	0.14	0.999	0.967	0.65	0.407	0.317	0.167	0.097	0.079	0.083	0.084
1	1.059	0.975	0.713	0.633	0.475	0.255	0.165	0.136	0.146	0.992	1.013	0.749	0.537	0.48	0.341	0.229	0.15	0.136	0.118	0.999	0.941	0.759	0.489	0.424	0.26	0.171	0.114	0.092	0.091	0.992	1.013	0.749	0.537	0.48	0.341	0.229	0.15	0.136	0.118	0.999	0.941	0.759	0.489	0.424	0.26	0.171	0.114	0.092	0.091
1	1.016	0.965	1.047	1.082	0.864	0.654	0.425	0.315	0.226	0.992	0.932	0.989	0.93	0.774	0.629	0.488	0.352	0.172	0.123	0.999	0.974	1.016	0.871	0.794	0.542	0.382	0.284	0.169	0.135	0.992	0.932	0.989	0.93	0.774	0.629	0.488	0.352	0.172	0.123	0.999	0.974	1.016	0.871	0.794	0.542	0.382	0.284	0.169	0.135
1	1.082	1.058	0.975	0.864	0.339	0.139	0.092	0.1	0.102	0.992	0.972	0.816	0.658	0.469	0.259	0.158	0.114	0.122	0.089	0.999	0.959	0.913	0.718	0.445	0.176	0.078	0.072	0.072	0.08	0.992	0.972	0.816	0.658	0.469	0.259	0.158	0.114	0.122	0.089	0.999	0.959	0.913	0.718	0.445	0.176	0.078	0.072	0.072	0.08
1	1.479	1.273	0.837	0.533	0.39	0.159	0.12	0.105	0.095	0.992	0.995	0.669	0.489	0.416	0.297	0.205	0.164	0.141	0.118	0.999	1.069	0.868	0.607	0.358	0.191	0.073	0.057	0.06	0.075	0.992	0.995	0.669	0.489	0.416	0.297	0.205	0.164	0.141	0.118	0.999	1.069	0.868	0.607	0.358	0.191	0.073	0.057	0.06	0.075
1	1.079	1.041	1.032	0.865	0.663	0.344	0.191	0.13	0.129	0.992	0.951	0.858	0.73	0.565	0.375	0.248	0.173	0.124	0.094	0.999	0.983	0.926	0.804	0.553	0.317	0.159	0.117	0.099	0.096	0.992	0.951	0.858	0.73	0.565	0.375	0.248	0.173	0.124	0.094	0.999	0.983	0.926	0.804	0.553	0.317	0.159	0.117	0.099	0.096
1	1.043	1.01	0.984	0.861	0.611	0.367	0.229	0.155	0.163	0.992	1.026	1.323	1.267	1.163	0.838	0.765	0.524	0.199	0.142	0.999	0.96	0.991	0.896	0.816	0.569	0.388	0.263	0.124	0.132	0.992	1.026	1.323	1.267	1.163	0.838	0.765	0.524	0.199	0.142	0.999	0.96	0.991	0.896	0.816	0.569	0.388	0.263	0.124	0.132
1	0.952	0.965	1.032	1.021	0.951	0.773	0.669	0.572	0.535	0.992	0.98	1.009	0.963	0.886	0.795	0.703	0.622	0.445	0.549	0.999	0.994	0.986	0.921	0.846	0.689	0.566	0.518	0.474	0.44	0.992	0.98	1.009	0.963	0.886	0.795	0.703	0.622	0.445	0.549	0.999	0.994	0.986	0.921	0.846	0.689	0.566	0.518	0.474	0.44
1	0.967	0.943	1.031	0.965	0.832	0.505	0.31	0.219	0.173	0.992	0.981	1.036	1.065	1	0.853	0.651	0.493	0.256	0.224	0.999	0.923	0.948	0.919	0.818	0.619	0.417	0.275	0.183	0.176	0.992	0.981	1.036	1.065	1	0.853	0.651	0.493	0.256	0.224	0.999	0.923	0.948	0.919	0.818	0.619	0.417	0.275	0.183	0.176
1	1.006	0.965	0.897	0.725	0.523	0.296	0.172	0.144	0.134	0.992	0.948	0.864	0.683	0.496	0.343	0.232	0.155	0.132	0.128	0.999	0.995	0.904	0.745	0.546	0.333	0.202	0.138	0.108	0.106	0.992	0.948	0.864	0.683	0.496	0.343	0.232	0.155	0.132	0.128	0.999	0.995	0.904	0.745	0.546	0.333	0.202	0.138	0.108	0.106
1	1.011	0.802	0.617	0.543	0.384	0.193	0.104	0.095	0.101	0.992	0.91	0.618	0.477	0.372	0.269	0.185	0.125	0.118	0.101	0.999	0.923	0.71	0.509	0.397	0.221	0.112	0.089	0.08	0.082	0.992	0.91	0.618	0.477	0.372	0.269	0.185	0.125	0.118	0.101	0.999	0.923	0.71	0.509	0.397	0.221	0.112	0.089	0.08	0.082
1	1.259	1.19	0.793	0.61	0.477	0.243	0.185	0.151	0.151	0.992	0.916	0.668	0.502	0.373	0.263	0.225	0.169	0.154	0.142	0.999	0.988	0.919	0.645	0.407	0.245	0.153	0.135	0.137	0.105	0.992	0.916	0.668	0.502	0.373	0.263	0.225	0.169	0.154	0.142	0.999	0.988	0.919	0.645	0.407	0.245	0.153	0.135	0.137	0.105
1	1.139	1.068	0.971	0.615	0.498	0.267	0.2	0.198	0.157	0.992	1.027	0.875	0.689	0.493	0.4	0.29	0.185	0.137	0.124	0.999	0.997	0.91	0.748	0.398	0.197	0.098	0.089	0.09	0.091	0.992	1.027	0.875	0.689	0.493	0.4	0.29	0.185	0.137	0.124	0.999	0.997	0.91	0.748	0.398	0.197	0.098	0.089	0.09	0.091
1	1.155	1.161	1.147	0.98	0.445	0.187	0.107	0.108	0.113	0.992	1.003	0.881	0.756	0.515	0.275	0.175	0.124	0.129	0.089	0.999	1.003	0.987	0.933	0.641	0.272	0.149	0.105	0.102	0.096	0.992	1.003	0.881	0.756	0.515	0.275	0.175	0.124	0.129	0.089	0.999	1.003	0.987	0.933	0.641	0.272	0.149	0.105	0.102	0.096
1	0.979	1.081	1.266	1.179	0.74	0.403	0.268	0.21	0.193	0.992	0.846	0.873	0.797	0.713	0.518	0.265	0.184	0.149	0.112	0.999	0.97	0.945	0.939	0.783	0.505	0.258	0.193	0.138	0.132	0.992	0.846	0.873	0.797	0.713	0.518	0.265	0.184	0.149	0.112	0.999	0.97	0.945	0.939	0.783	0.505	0.258	0.193	0.138	0.132
1	1.114	1.116	1.044	0.878	0.54	0.184	0.106	0.102	0.101	0.992	0.971	0.906	0.842	0.721	0.551	0.367	0.162	0.126	0.09	0.999	0.978	0.871	0.661	0.488	0.307	0.174	0.08	0.078	0.074	0.992	0.971	0.906	0.842	0.721	0.551	0.367	0.162	0.126	0.09	0.999	0.978	0.871	0.661	0.488	0.307	0.174	0.08	0.078	0.074
1	1.054	1.003	0.973	0.833	0.61	0.42	0.227	0.141	0.106	0.992	0.847	0.878	0.737	0.597	0.376	0.283	0.159	0.088	0.065	0.999	0.986	0.973	0.851	0.643	0.364	0.264	0.18	0.11	0.101	0.992	0.847	0.878	0.737	0.597	0.376	0.283	0.159	0.088	0.065	0.999	0.986	0.973	0.851	0.643	0.364	0.264	0.18	0.11	0.101
1	0.944	1.061	1.308	1.788	2.488	2.109	1.895	1.535	1.243	0.992	0.998	1.1	1.17	1.508	1.656	1.475	1.362	0.893	1.103	0.999	1.038	1.188	1.304	1.696	2.136	1.861	1.619	1.298	1.039	0.992	0.998	1.1	1.17	1.508	1.656	1.475	1.362	0.893	1.103	0.999	1.038	1.188	1.304	1.696	2.136	1.861	1.619	1.298	1.039
1	0.953	0.972	1.058	1.053	0.952	0.774	0.575	0.428	0.493	0.992	0.95	0.983	0.924	0.751	0.59	0.401	0.345	0.242	0.248	0.999	0.935	0.94	0.846	0.654	0.483	0.381	0.31	0.291	0.267	0.992	0.95	0.983	0.924	0.751	0.59	0.401	0.345	0.242	0.248	0.999	0.935	0.94	0.846	0.654	0.483	0.381	0.31	0.291	0.267
1	0.856	0.922	0.984	0.913	0.738	0.539	0.337	0.242	0.213	0.992	0.968	1.056	1.009	1.03	0.911	0.7	0.507	0.27	0.325	0.999	0.961	0.993	0.938	0.879	0.68	0.5	0.299	0.202	0.169	0.992	0.968	1.056	1.009	1.03	0.911	0.7	0.507	0.27	0.325	0.999	0.961	0.993	0.938	0.879	0.68	0.5	0.299	0.202	0.169
1	0.886	0.991	0.977	1.095	1.112	1.138	1.06	0.828	0.623	0.992	0.946	0.97	0.932	0.888	0.804	0.794	0.724	0.515	0.618	0.999	0.887	0.916	0.834	0.816	0.724	0.67	0.59	0.523	0.422	0.992	0.946	0.97	0.932	0.888	0.804	0.794	0.724	0.515	0.618	0.999	0.887	0.916	0.834	0.816	0.724	0.67	0.59	0.523	0.422
1	1.044	0.929	0.883	0.696	0.559	0.356	0.25	0.24	0.219	0.992	0.984	0.757	0.559	0.446	0.337	0.278	0.205	0.16	0.149	0.999	0.967	0.866	0.671	0.48	0.301	0.197	0.166	0.158	0.148	0.992	0.984	0.757	0.559	0.446	0.337	0.278	0.205	0.16	0.149	0.999	0.967	0.866	0.671	0.48	0.301	0.197	0.166	0.158	0.148
1	1.074	0.891	0.498	0.363	0.294	0.136	0.097	0.105	0.116	0.992	1.046	0.542	0.34	0.274	0.178	0.157	0.113	0.108	0.081	0.999	0.97	0.723	0.346	0.3	0.151	0.079	0.069	0.073	0.087	0.992	1.046	0.542	0.34	0.274	0.178	0.157	0.113	0.108	0.081	0.999	0.97	0.723	0.346	0.3	0.151	0.079	0.069	0.073	0.087
1	1.236	1.256	1.204	0.932	0.478	0.254	0.188	0.174	0.163	0.992	1.023	0.811	0.723	0.568	0.358	0.259	0.222	0.189	0.172	0.999	1.031	0.97	0.861	0.573	0.27	0.152	0.115	0.114	0.103	0.992	1.023	0.811	0.723	0.568	0.358	0.259	0.222	0.189	0.172	0.999	1.031	0.97	0.861	0.573	0.27	0.152	0.115	0.114	0.103
1	0.999	1.055	1.243	1.213	1.035	0.755	0.465	0.216	0.166	0.992	1.136	1.223	1.047	0.953	0.888	0.685	0.474	0.189	0.142	0.999	1.023	0.978	0.939	0.823	0.639	0.484	0.343	0.188	0.149	0.992	1.136	1.223	1.047	0.953	0.888	0.685	0.474	0.189	0.142	0.999	1.023	0.978	0.939	0.823	0.639	0.484	0.343	0.188	0.149
1	0.828	0.669	0.449	0.378	0.385	0.243	0.137	0.155	0.159	0.992	0.929	0.866	0.66	0.643	0.52	0.36	0.285	0.158	0.187	0.999	0.901	0.741	0.47	0.353	0.194	0.123	0.114	0.099	0.108	0.992	0.929	0.866	0.66	0.643	0.52	0.36	0.285	0.158	0.187	0.999	0.901	0.741	0.47	0.353	0.194	0.123	0.114	0.099	0.108
1	0.948	1.028	1.085	0.971	0.558	0.184	0.107	0.105	0.115	0.992	0.924	0.934	0.882	0.725	0.417	0.197	0.13	0.115	0.086	0.999	0.985	1.013	0.958	0.807	0.416	0.174	0.113	0.109	0.121	0.992	0.924	0.934	0.882	0.725	0.417	0.197	0.13	0.115	0.086	0.999	0.985	1.013	0.958	0.807	0.416	0.174	0.113	0.109	0.121
1	1.23	1.026	0.858	0.609	0.424	0.205	0.125	0.137	0.143	0.992	0.971	0.683	0.542	0.378	0.273	0.2	0.154	0.149	0.137	0.999	0.991	0.941	0.754	0.581	0.399	0.287	0.198	0.138	0.114	0.992	0.971	0.683	0.542	0.378	0.273	0.2	0.154	0.149	0.137	0.999	0.991	0.941	0.754	0.581	0.399	0.287	0.198	0.138	0.114
1	0.965	0.941	0.977	0.924	0.66	0.306	0.156	0.121	0.122	0.992	1.004	1.013	0.899	0.743	0.538	0.313	0.191	0.152	0.167	0.999	0.995	0.985	0.953	0.781	0.52	0.258	0.162	0.128	0.128	0.992	1.004	1.013	0.899	0.743	0.538	0.313	0.191	0.152	0.167	0.999	0.995	0.985	0.953	0.781	0.52	0.258	0.162	0.128	0.128
1	1.117	1.106	1.1	1.047	0.827	0.464	0.226	0.18	0.158	0.992	0.997	0.893	0.788	0.685	0.493	0.355	0.232	0.163	0.123	0.999	1.018	0.99	0.916	0.72	0.512	0.318	0.18	0.115	0.11	0.992	0.997	0.893	0.788	0.685	0.493	0.355	0.232	0.163	0.123	0.999	1.018	0.99	0.916	0.72	0.512	0.318	0.18	0.115	0.11
1	1.048	0.982	1.134	1.222	1.327	1.215	0.854	0.503	0.37	0.992	1.099	1.136	1.067	1.016	0.934	0.832	0.777	0.409	0.385	0.999	1.106	1.047	0.984	1.052	0.917	0.785	0.593	0.438	0.336	0.992	1.099	1.136	1.067	1.016	0.934	0.832	0.777	0.409	0.385	0.999	1.106	1.047	0.984	1.052	0.917	0.785	0.593	0.438	0.336
1	0.994	1.045	1.087	1.11	0.967	0.74	0.533	0.317	0.163	0.992	1.004	0.964	0.931	0.848	0.72	0.602	0.502	0.265	0.162	0.999	1	1.013	0.974	0.873	0.711	0.569	0.445	0.3	0.131	0.992	1.004	0.964	0.931	0.848	0.72	0.602	0.502	0.265	0.162	0.999	1	1.013	0.974	0.873	0.711	0.569	0.445	0.3	0.131
1	1.133	1.096	0.936	0.478	0.284	0.11	0.07	0.076	0.088	0.992	0.994	0.754	0.503	0.284	0.174	0.132	0.102	0.097	0.068	0.999	1.015	0.94	0.736	0.343	0.156	0.065	0.05	0.06	0.071	0.992	0.994	0.754	0.503	0.284	0.174	0.132	0.102	0.097	0.068	0.999	1.015	0.94	0.736	0.343	0.156	0.065	0.05	0.06	0.071
1	0.997	1.011	1.002	0.829	0.391	0.192	0.115	0.107	0.12	0.992	0.983	0.951	0.827	0.562	0.284	0.197	0.145	0.122	0.119	0.999	0.983	0.991	0.918	0.673	0.274	0.15	0.105	0.098	0.094	0.992	0.983	0.951	0.827	0.562	0.284	0.197	0.145	0.122	0.119	0.999	0.983	0.991	0.918	0.673	0.274	0.15	0.105	0.098	0.094
1	0.939	0.895	0.903	0.913	0.755	0.435	0.305	0.266	0.276	0.992	0.93	0.928	0.886	0.765	0.591	0.405	0.276	0.21	0.183	0.999	1.012	1.02	0.944	0.86	0.578	0.54	0.327	0.28	0.233	0.992	0.93	0.928	0.886	0.765	0.591	0.405	0.276	0.21	0.183	0.999	1.012	1.02	0.944	0.86	0.578	0.54	0.327	0.28	0.233
1	1.068	0.917	0.774	0.47	0.365	0.171	0.102	0.098	0.094	0.992	0.991	0.834	0.618	0.481	0.356	0.275	0.22	0.194	0.162	0.999	0.938	0.744	0.501	0.33	0.174	0.075	0.057	0.063	0.067	0.992	0.991	0.834	0.618	0.481	0.356	0.275	0.22	0.194	0.162	0.999	0.938	0.744	0.501	0.33	0.174	0.075	0.057	0.063	0.067
1	1.346	1.321	0.96	0.79	0.641	0.255	0.056	0.068	0.075	0.992	0.909	0.763	0.579	0.368	0.278	0.143	0.109	0.099	0.052	0.999	0.793	0.788	0.739	0.573	0.429	0.154	0.103	0.088	0.079	0.992	0.909	0.763	0.579	0.368	0.278	0.143	0.109	0.099	0.052	0.999	0.793	0.788	0.739	0.573	0.429	0.154	0.103	0.088	0.079
1	1.192	1.247	1.292	1.235	0.912	0.422	0.177	0.147	0.138	0.992	1.035	0.866	0.809	0.628	0.516	0.311	0.152	0.135	0.116	0.999	0.989	1.01	0.978	0.759	0.526	0.288	0.155	0.139	0.128	0.992	1.035	0.866	0.809	0.628	0.516	0.311	0.152	0.135	0.116	0.999	0.989	1.01	0.978	0.759	0.526	0.288	0.155	0.139	0.128
1	1.006	1.008	0.969	0.773	0.442	0.219	0.113	0.094	0.106	0.992	0.963	0.859	0.695	0.459	0.262	0.188	0.124	0.113	0.086	0.999	0.979	0.965	0.839	0.561	0.244	0.115	0.077	0.077	0.081	0.992	0.963	0.859	0.695	0.459	0.262	0.188	0.124	0.113	0.086	0.999	0.979	0.965	0.839	0.561	0.244	0.115	0.077	0.077	0.081
1	1.061	1.092	1.149	1.034	0.598	0.192	0.114	0.102	0.121	0.992	0.99	0.882	0.793	0.505	0.277	0.141	0.114	0.118	0.084	0.999	1.017	1.024	0.952	0.762	0.41	0.147	0.09	0.075	0.087	0.992	0.99	0.882	0.793	0.505	0.277	0.141	0.114	0.118	0.084	0.999	1.017	1.024	0.952	0.762	0.41	0.147	0.09	0.075	0.087
1	0.917	0.699	0.479	0.503	0.46	0.241	0.14	0.139	0.134	0.992	0.821	0.636	0.413	0.365	0.266	0.21	0.147	0.116	0.088	0.999	0.865	0.632	0.371	0.328	0.204	0.124	0.113	0.087	0.107	0.992	0.821	0.636	0.413	0.365	0.266	0.21	0.147	0.116	0.088	0.999	0.865	0.632	0.371	0.328	0.204	0.124	0.113	0.087	0.107
1	1.127	1.087	0.898	0.51	0.344	0.156	0.097	0.094	0.109	0.992	0.975	0.82	0.694	0.5	0.355	0.287	0.211	0.187	0.158	0.999	1.006	0.967	0.793	0.457	0.265	0.156	0.118	0.094	0.086	0.992	0.975	0.82	0.694	0.5	0.355	0.287	0.211	0.187	0.158	0.999	1.006	0.967	0.793	0.457	0.265	0.156	0.118	0.094	0.086
1	0.88	0.826	0.859	0.548	0.576	0.42	0.341	0.312	0.296	0.992	0.871	0.876	0.732	0.521	0.409	0.331	0.269	0.203	0.21	0.999	0.97	0.864	0.699	0.438	0.306	0.251	0.195	0.2	0.186	0.992	0.871	0.876	0.732	0.521	0.409	0.331	0.269	0.203	0.21	0.999	0.97	0.864	0.699	0.438	0.306	0.251	0.195	0.2	0.186
1	1.215	1.24	1.312	1.333	1.41	0.798	0.44	0.306	0.343	0.992	0.916	1.016	0.867	0.816	0.721	0.505	0.347	0.269	0.282	0.999	1.054	1.022	1.09	0.791	0.646	0.407	0.263	0.191	0.178	0.992	0.916	1.016	0.867	0.816	0.721	0.505	0.347	0.269	0.282	0.999	1.054	1.022	1.09	0.791	0.646	0.407	0.263	0.191	0.178
1	1.087	1.063	1.013	0.713	0.513	0.32	0.168	0.138	0.141	0.992	1.005	0.959	0.805	0.625	0.446	0.364	0.208	0.184	0.17	0.999	1.015	0.933	0.754	0.565	0.337	0.219	0.176	0.142	0.146	0.992	1.005	0.959	0.805	0.625	0.446	0.364	0.208	0.184	0.17	0.999	1.015	0.933	0.754	0.565	0.337	0.219	0.176	0.142	0.146
1	0.914	0.863	0.821	0.745	0.635	0.33	0.217	0.221	0.211	0.992	0.952	0.937	0.832	0.737	0.516	0.319	0.198	0.161	0.156	0.999	0.966	0.921	0.849	0.636	0.387	0.184	0.127	0.117	0.149	0.992	0.952	0.937	0.832	0.737	0.516	0.319	0.198	0.161	0.156	0.999	0.966	0.921	0.849	0.636	0.387	0.184	0.127	0.117	0.149
1	1.157	1.174	1.134	0.967	0.439	0.19	0.11	0.106	0.108	0.992	1.007	0.867	0.751	0.486	0.264	0.166	0.114	0.108	0.072	0.999	1.047	1	0.945	0.607	0.241	0.113	0.073	0.08	0.082	0.992	1.007	0.867	0.751	0.486	0.264	0.166	0.114	0.108	0.072	0.999	1.047	1	0.945	0.607	0.241	0.113	0.073	0.08	0.082
1	1.046	1.146	1.118	0.723	0.356	0.165	0.114	0.105	0.107	0.992	1.006	0.887	0.679	0.396	0.235	0.17	0.124	0.108	0.09	0.999	1.012	1.026	0.994	0.534	0.254	0.14	0.1	0.093	0.104	0.992	1.006	0.887	0.679	0.396	0.235	0.17	0.124	0.108	0.09	0.999	1.012	1.026	0.994	0.534	0.254	0.14	0.1	0.093	0.104
1	0.932	0.905	0.956	0.88	0.76	0.518	0.285	0.171	0.148	0.992	0.944	0.97	0.884	0.798	0.69	0.543	0.361	0.229	0.177	0.999	0.997	0.989	0.935	0.806	0.643	0.491	0.293	0.191	0.145	0.992	0.944	0.97	0.884	0.798	0.69	0.543	0.361	0.229	0.177	0.999	0.997	0.989	0.935	0.806	0.643	0.491	0.293	0.191	0.145
1	0.992	1.025	1.081	1.073	0.927	0.586	0.248	0.151	0.143	0.992	0.953	0.99	0.938	0.87	0.703	0.501	0.292	0.151	0.118	0.999	0.991	0.999	0.939	0.8	0.587	0.44	0.199	0.102	0.101	0.992	0.953	0.99	0.938	0.87	0.703	0.501	0.292	0.151	0.118	0.999	0.991	0.999	0.939	0.8	0.587	0.44	0.199	0.102	0.101
1	0.876	0.88	0.727	0.578	0.38	0.197	0.141	0.115	0.126	0.992	1.096	1.423	1.037	0.753	0.418	0.265	0.234	0.179	0.242	0.999	0.944	0.86	0.661	0.46	0.293	0.168	0.121	0.104	0.11	0.992	1.096	1.423	1.037	0.753	0.418	0.265	0.234	0.179	0.242	0.999	0.944	0.86	0.661	0.46	0.293	0.168	0.121	0.104	0.11
1	0.878	0.876	0.857	0.65	0.415	0.243	0.178	0.17	0.185	0.992	0.934	1.005	0.839	0.593	0.383	0.28	0.236	0.182	0.167	0.999	0.955	0.98	0.842	0.598	0.305	0.204	0.169	0.164	0.183	0.992	0.934	1.005	0.839	0.593	0.383	0.28	0.236	0.182	0.167	0.999	0.955	0.98	0.842	0.598	0.305	0.204	0.169	0.164	0.183
1	1.138	1.134	0.987	0.599	0.381	0.184	0.117	0.109	0.114	0.992	1.033	0.865	0.705	0.413	0.277	0.216	0.156	0.119	0.099	0.999	1.041	0.996	0.837	0.474	0.257	0.147	0.113	0.092	0.088	0.992	1.033	0.865	0.705	0.413	0.277	0.216	0.156	0.119	0.099	0.999	1.041	0.996	0.837	0.474	0.257	0.147	0.113	0.092	0.088
1	1.015	0.944	0.822	0.605	0.362	0.159	0.102	0.096	0.108	0.992	0.98	0.87	0.741	0.533	0.31	0.201	0.163	0.134	0.09	0.999	0.967	0.932	0.757	0.505	0.212	0.084	0.062	0.058	0.075	0.992	0.98	0.87	0.741	0.533	0.31	0.201	0.163	0.134	0.09	0.999	0.967	0.932	0.757	0.505	0.212	0.084	0.062	0.058	0.075
1	0.994	1.035	1.071	1.03	0.885	0.635	0.59	0.506	0.463	0.992	1.006	1.293	0.907	0.723	0.678	0.635	0.724	0.309	0.432	0.999	1.031	1.043	0.956	0.726	0.561	0.444	0.378	0.318	0.281	0.992	1.006	1.293	0.907	0.723	0.678	0.635	0.724	0.309	0.432	0.999	1.031	1.043	0.956	0.726	0.561	0.444	0.378	0.318	0.281
1	0.956	0.993	1.056	1.058	0.959	0.772	0.581	0.364	0.209	0.992	0.978	1.012	0.986	0.959	0.825	0.704	0.578	0.34	0.267	0.999	1.021	1.033	0.956	0.873	0.692	0.58	0.408	0.299	0.166	0.992	0.978	1.012	0.986	0.959	0.825	0.704	0.578	0.34	0.267	0.999	1.021	1.033	0.956	0.873	0.692	0.58	0.408	0.299	0.166
1	0.938	0.923	0.916	0.826	0.414	0.198	0.133	0.131	0.14	0.992	1.034	0.889	0.733	0.506	0.288	0.232	0.2	0.188	0.168	0.999	1.012	0.931	0.777	0.515	0.245	0.126	0.103	0.095	0.118	0.992	1.034	0.889	0.733	0.506	0.288	0.232	0.2	0.188	0.168	0.999	1.012	0.931	0.777	0.515	0.245	0.126	0.103	0.095	0.118
1	0.882	0.904	0.914	0.697	0.499	0.223	0.172	0.142	0.129	0.992	0.977	0.981	0.742	0.606	0.438	0.276	0.211	0.185	0.148	0.999	0.985	0.95	0.81	0.525	0.33	0.158	0.137	0.127	0.104	0.992	0.977	0.981	0.742	0.606	0.438	0.276	0.211	0.185	0.148	0.999	0.985	0.95	0.81	0.525	0.33	0.158	0.137	0.127	0.104
1	0.919	0.93	0.793	0.708	0.615	0.41	0.31	0.226	0.196	0.992	0.969	0.99	0.827	0.586	0.391	0.267	0.201	0.173	0.159	0.999	1.012	0.855	0.717	0.535	0.33	0.207	0.155	0.135	0.131	0.992	0.969	0.99	0.827	0.586	0.391	0.267	0.201	0.173	0.159	0.999	1.012	0.855	0.717	0.535	0.33	0.207	0.155	0.135	0.131
1	1.127	1.015	0.999	1.089	0.685	0.327	0.228	0.171	0.199	0.992	0.856	0.643	0.567	0.533	0.328	0.205	0.139	0.139	0.117	0.999	0.978	0.869	0.8	0.587	0.323	0.155	0.116	0.098	0.111	0.992	0.856	0.643	0.567	0.533	0.328	0.205	0.139	0.139	0.117	0.999	0.978	0.869	0.8	0.587	0.323	0.155	0.116	0.098	0.111
1	0.973	0.922	0.746	0.438	0.348	0.176	0.112	0.092	0.103	0.992	0.947	0.804	0.513	0.334	0.204	0.149	0.111	0.096	0.064	0.999	0.983	0.91	0.64	0.39	0.207	0.111	0.084	0.071	0.082	0.992	0.947	0.804	0.513	0.334	0.204	0.149	0.111	0.096	0.064	0.999	0.983	0.91	0.64	0.39	0.207	0.111	0.084	0.071	0.082
1	1.017	0.94	0.826	0.619	0.507	0.239	0.155	0.115	0.117	0.992	0.983	0.891	0.709	0.613	0.438	0.253	0.224	0.146	0.095	0.999	0.934	0.828	0.637	0.428	0.274	0.124	0.114	0.105	0.112	0.992	0.983	0.891	0.709	0.613	0.438	0.253	0.224	0.146	0.095	0.999	0.934	0.828	0.637	0.428	0.274	0.124	0.114	0.105	0.112
1	1.015	0.985	0.88	0.648	0.43	0.193	0.13	0.111	0.126	0.992	0.98	0.876	0.736	0.498	0.282	0.194	0.134	0.116	0.089	0.999	0.997	1.013	0.938	0.669	0.303	0.155	0.106	0.099	0.105	0.992	0.98	0.876	0.736	0.498	0.282	0.194	0.134	0.116	0.089	0.999	0.997	1.013	0.938	0.669	0.303	0.155	0.106	0.099	0.105
1	0.909	0.775	0.883	0.813	0.785	0.705	0.505	0.336	0.246	0.992	0.963	0.953	0.917	0.83	0.761	0.695	0.467	0.276	0.272	0.999	0.961	0.906	0.846	0.731	0.639	0.562	0.378	0.203	0.159	0.992	0.963	0.953	0.917	0.83	0.761	0.695	0.467	0.276	0.272	0.999	0.961	0.906	0.846	0.731	0.639	0.562	0.378	0.203	0.159
1	1.033	0.98	0.959	0.762	0.62	0.401	0.297	0.216	0.197	0.992	0.978	0.882	0.764	0.599	0.463	0.354	0.274	0.181	0.158	0.999	0.992	0.946	0.839	0.636	0.382	0.244	0.17	0.142	0.121	0.992	0.978	0.882	0.764	0.599	0.463	0.354	0.274	0.181	0.158	0.999	0.992	0.946	0.839	0.636	0.382	0.244	0.17	0.142	0.121
1	1.012	1.085	1.022	0.767	0.385	0.191	0.129	0.119	0.119	0.992	0.786	0.743	0.547	0.393	0.228	0.135	0.084	0.119	0.102	0.999	0.968	0.918	0.824	0.543	0.274	0.144	0.083	0.098	0.094	0.992	0.786	0.743	0.547	0.393	0.228	0.135	0.084	0.119	0.102	0.999	0.968	0.918	0.824	0.543	0.274	0.144	0.083	0.098	0.094
1	0.92	0.935	0.839	0.788	0.579	0.196	0.034	0.08	0.102	0.992	0.897	1.038	0.928	0.86	0.606	0.324	0.062	0.048	0.023	0.999	0.987	1.006	0.917	0.753	0.496	0.25	0.082	0.078	0.068	0.992	0.897	1.038	0.928	0.86	0.606	0.324	0.062	0.048	0.023	0.999	0.987	1.006	0.917	0.753	0.496	0.25	0.082	0.078	0.068
1	1.095	1.013	0.922	0.699	0.441	0.247	0.164	0.133	0.136	0.992	1.006	0.895	0.707	0.523	0.368	0.259	0.206	0.157	0.142	0.999	0.958	0.912	0.746	0.485	0.265	0.162	0.13	0.124	0.123	0.992	1.006	0.895	0.707	0.523	0.368	0.259	0.206	0.157	0.142	0.999	0.958	0.912	0.746	0.485	0.265	0.162	0.13	0.124	0.123
1	0.967	0.957	0.915	0.898	0.795	0.61	0.481	0.37	0.31	0.992	0.935	0.941	0.861	0.779	0.643	0.553	0.466	0.317	0.314	0.999	1.008	1.043	0.959	0.833	0.634	0.55	0.433	0.357	0.281	0.992	0.935	0.941	0.861	0.779	0.643	0.553	0.466	0.317	0.314	0.999	1.008	1.043	0.959	0.833	0.634	0.55	0.433	0.357	0.281
1	1.255	1.209	1.021	0.563	0.31	0.113	0.077	0.079	0.091	0.992	1.006	0.679	0.506	0.321	0.193	0.14	0.108	0.108	0.074	0.999	1.004	0.903	0.677	0.352	0.169	0.075	0.053	0.058	0.069	0.992	1.006	0.679	0.506	0.321	0.193	0.14	0.108	0.108	0.074	0.999	1.004	0.903	0.677	0.352	0.169	0.075	0.053	0.058	0.069
1	0.916	0.954	1.013	1.019	0.975	0.789	0.523	0.234	0.117	0.992	0.978	0.963	0.956	0.851	0.758	0.636	0.49	0.214	0.151	0.999	0.948	1.006	0.965	0.886	0.74	0.663	0.492	0.263	0.124	0.992	0.978	0.963	0.956	0.851	0.758	0.636	0.49	0.214	0.151	0.999	0.948	1.006	0.965	0.886	0.74	0.663	0.492	0.263	0.124
1	1.244	0.993	0.712	0.539	0.397	0.239	0.17	0.179	0.135	0.992	1.045	0.671	0.495	0.371	0.275	0.204	0.176	0.143	0.108	0.999	1.037	0.85	0.577	0.401	0.208	0.134	0.11	0.123	0.109	0.992	1.045	0.671	0.495	0.371	0.275	0.204	0.176	0.143	0.108	0.999	1.037	0.85	0.577	0.401	0.208	0.134	0.11	0.123	0.109
1	0.923	0.966	1.051	1.059	0.982	0.851	0.866	0.831	0.898	0.992	0.987	1.059	1.09	1.036	0.854	0.725	0.702	0.561	0.631	0.999	0.992	1.022	0.989	0.952	0.769	0.664	0.628	0.715	0.695	0.992	0.987	1.059	1.09	1.036	0.854	0.725	0.702	0.561	0.631	0.999	0.992	1.022	0.989	0.952	0.769	0.664	0.628	0.715	0.695
1	1.018	1.02	0.901	0.709	0.477	0.202	0.108	0.099	0.104	0.992	0.949	0.901	0.744	0.542	0.336	0.203	0.135	0.117	0.096	0.999	0.966	0.851	0.749	0.496	0.269	0.139	0.092	0.081	0.087	0.992	0.949	0.901	0.744	0.542	0.336	0.203	0.135	0.117	0.096	0.999	0.966	0.851	0.749	0.496	0.269	0.139	0.092	0.081	0.087
1	0.931	0.885	0.921	0.698	0.432	0.19	0.104	0.095	0.098	0.992	0.999	1.113	0.929	0.718	0.462	0.277	0.164	0.126	0.102	0.999	1.013	0.944	0.895	0.594	0.335	0.154	0.085	0.079	0.075	0.992	0.999	1.113	0.929	0.718	0.462	0.277	0.164	0.126	0.102	0.999	1.013	0.944	0.895	0.594	0.335	0.154	0.085	0.079	0.075
1	1.228	1.222	1.029	0.602	0.394	0.211	0.126	0.119	0.113	0.992	1.03	0.777	0.61	0.347	0.211	0.157	0.115	0.123	0.095	0.999	1.039	0.963	0.801	0.393	0.206	0.108	0.087	0.082	0.087	0.992	1.03	0.777	0.61	0.347	0.211	0.157	0.115	0.123	0.095	0.999	1.039	0.963	0.801	0.393	0.206	0.108	0.087	0.082	0.087
1	0.94	0.819	0.733	0.652	0.593	0.273	0.178	0.164	0.158	0.992	0.94	0.81	0.634	0.48	0.341	0.252	0.164	0.141	0.116	0.999	0.958	0.849	0.694	0.552	0.389	0.165	0.113	0.111	0.104	0.992	0.94	0.81	0.634	0.48	0.341	0.252	0.164	0.141	0.116	0.999	0.958	0.849	0.694	0.552	0.389	0.165	0.113	0.111	0.104
1	0.962	0.963	1.008	1.01	0.957	0.781	0.695	0.584	0.581	0.992	0.974	0.909	0.874	0.791	0.704	0.58	0.503	0.383	0.511	0.999	0.982	1.006	0.945	0.852	0.693	0.606	0.516	0.489	0.435	0.992	0.974	0.909	0.874	0.791	0.704	0.58	0.503	0.383	0.511	0.999	0.982	1.006	0.945	0.852	0.693	0.606	0.516	0.489	0.435
1	1.094	1.05	1.038	1.063	0.92	0.36	0.165	0.176	0.136	0.992	0.981	0.979	1	0.905	0.673	0.31	0.172	0.152	0.122	0.999	1.02	0.994	0.908	0.8	0.489	0.166	0.102	0.081	0.091	0.992	0.981	0.979	1	0.905	0.673	0.31	0.172	0.152	0.122	0.999	1.02	0.994	0.908	0.8	0.489	0.166	0.102	0.081	0.091
1	0.929	0.974	1.011	1.049	0.945	0.805	0.536	0.187	0.108	0.992	0.944	0.974	0.936	0.895	0.804	0.692	0.5	0.191	0.11	0.999	0.974	0.996	0.927	0.877	0.727	0.641	0.451	0.165	0.101	0.992	0.944	0.974	0.936	0.895	0.804	0.692	0.5	0.191	0.11	0.999	0.974	0.996	0.927	0.877	0.727	0.641	0.451	0.165	0.101
1	0.729	0.777	0.872	0.866	0.96	1.128	0.945	0.418	0.153	0.992	0.941	1.177	1.128	1.097	1.112	1.102	1.02	0.451	0.235	0.999	0.951	1.049	0.977	1.089	1.476	1.385	1.162	0.611	0.161	0.992	0.941	1.177	1.128	1.097	1.112	1.102	1.02	0.451	0.235	0.999	0.951	1.049	0.977	1.089	1.476	1.385	1.162	0.611	0.161
1	0.969	0.989	1.085	1.072	0.956	0.766	0.581	0.396	0.213	0.992	0.951	0.96	0.922	0.866	0.738	0.66	0.541	0.344	0.282	0.999	0.977	1.029	0.98	0.862	0.66	0.553	0.441	0.35	0.17	0.992	0.951	0.96	0.922	0.866	0.738	0.66	0.541	0.344	0.282	0.999	0.977	1.029	0.98	0.862	0.66	0.553	0.441	0.35	0.17
1	0.945	0.992	1.047	1.036	0.88	0.582	0.207	0.1	0.092	0.992	0.958	0.961	0.914	0.856	0.726	0.555	0.263	0.143	0.099	0.999	0.989	1.023	0.971	0.87	0.674	0.482	0.198	0.09	0.09	0.992	0.958	0.961	0.914	0.856	0.726	0.555	0.263	0.143	0.099	0.999	0.989	1.023	0.971	0.87	0.674	0.482	0.198	0.09	0.09
1	0.91	0.938	0.932	0.756	0.563	0.363	0.295	0.266	0.293	0.992	0.976	0.96	0.866	0.679	0.472	0.343	0.301	0.225	0.252	0.999	0.961	0.973	0.884	0.713	0.439	0.309	0.258	0.233	0.244	0.992	0.976	0.96	0.866	0.679	0.472	0.343	0.301	0.225	0.252	0.999	0.961	0.973	0.884	0.713	0.439	0.309	0.258	0.233	0.244
1	0.965	1.011	1.144	1.047	0.955	0.892	0.686	0.506	0.451	0.992	0.939	1.063	0.997	0.826	0.738	0.698	0.586	0.432	0.459	0.999	0.985	1.041	1.02	0.881	0.696	0.725	0.557	0.467	0.39	0.992	0.939	1.063	0.997	0.826	0.738	0.698	0.586	0.432	0.459	0.999	0.985	1.041	1.02	0.881	0.696	0.725	0.557	0.467	0.39
1	1.151	1.06	0.823	0.558	0.416	0.212	0.159	0.13	0.137	0.992	1.076	0.76	0.593	0.431	0.263	0.177	0.133	0.12	0.095	0.999	1.03	0.874	0.669	0.418	0.221	0.104	0.08	0.08	0.091	0.992	1.076	0.76	0.593	0.431	0.263	0.177	0.133	0.12	0.095	0.999	1.03	0.874	0.669	0.418	0.221	0.104	0.08	0.08	0.091
1	0.989	1.055	1.153	1.023	0.725	0.435	0.155	0.116	0.106	0.992	1.023	1.023	0.894	0.718	0.508	0.353	0.223	0.171	0.153	0.999	0.984	0.961	0.865	0.648	0.374	0.2	0.138	0.125	0.116	0.992	1.023	1.023	0.894	0.718	0.508	0.353	0.223	0.171	0.153	0.999	0.984	0.961	0.865	0.648	0.374	0.2	0.138	0.125	0.116
1	0.93	0.964	1.026	1.031	0.909	0.623	0.255	0.131	0.135	0.992	0.934	0.944	0.948	0.813	0.704	0.514	0.269	0.122	0.081	0.999	0.991	1.01	0.96	0.875	0.707	0.513	0.227	0.107	0.1	0.992	0.934	0.944	0.948	0.813	0.704	0.514	0.269	0.122	0.081	0.999	0.991	1.01	0.96	0.875	0.707	0.513	0.227	0.107	0.1
1	1.05	1.001	0.912	0.981	0.8	0.598	0.428	0.317	0.337	0.992	0.984	0.874	0.795	0.663	0.533	0.41	0.324	0.226	0.233	0.999	0.967	0.938	0.829	0.71	0.593	0.457	0.368	0.289	0.255	0.992	0.984	0.874	0.795	0.663	0.533	0.41	0.324	0.226	0.233	0.999	0.967	0.938	0.829	0.71	0.593	0.457	0.368	0.289	0.255
1	0.994	0.977	0.852	0.561	0.425	0.237	0.187	0.168	0.168	0.992	0.951	0.868	0.684	0.431	0.293	0.215	0.176	0.152	0.124	0.999	0.976	0.944	0.722	0.489	0.286	0.169	0.144	0.139	0.127	0.992	0.951	0.868	0.684	0.431	0.293	0.215	0.176	0.152	0.124	0.999	0.976	0.944	0.722	0.489	0.286	0.169	0.144	0.139	0.127
1	0.799	0.855	1.023	1.178	0.945	0.685	0.71	0.696	0.411	0.992	1.099	1.103	0.907	0.796	0.658	0.532	0.41	0.366	0.402	0.999	1.17	1.138	0.989	0.793	0.612	0.411	0.326	0.394	0.292	0.992	1.099	1.103	0.907	0.796	0.658	0.532	0.41	0.366	0.402	0.999	1.17	1.138	0.989	0.793	0.612	0.411	0.326	0.394	0.292
1	1.249	1.186	0.964	0.722	0.531	0.292	0.188	0.171	0.157	0.992	0.986	0.733	0.652	0.543	0.403	0.315	0.249	0.194	0.172	0.999	1.044	0.946	0.735	0.438	0.269	0.143	0.115	0.1	0.104	0.992	0.986	0.733	0.652	0.543	0.403	0.315	0.249	0.194	0.172	0.999	1.044	0.946	0.735	0.438	0.269	0.143	0.115	0.1	0.104
1	0.983	0.993	1.039	1.054	0.956	0.753	0.585	0.452	0.467	0.992	0.992	0.961	0.958	0.857	0.709	0.629	0.5	0.33	0.429	0.999	0.993	0.99	0.971	0.925	0.793	0.65	0.538	0.435	0.389	0.992	0.992	0.961	0.958	0.857	0.709	0.629	0.5	0.33	0.429	0.999	0.993	0.99	0.971	0.925	0.793	0.65	0.538	0.435	0.389
1	1.268	1.218	1.135	0.91	0.437	0.225	0.143	0.134	0.125	0.992	1.071	0.861	0.715	0.463	0.319	0.249	0.199	0.152	0.114	0.999	1.025	0.973	0.861	0.579	0.264	0.174	0.117	0.111	0.102	0.992	1.071	0.861	0.715	0.463	0.319	0.249	0.199	0.152	0.114	0.999	1.025	0.973	0.861	0.579	0.264	0.174	0.117	0.111	0.102
1	1.103	1.076	1.019	0.858	0.425	0.186	0.11	0.105	0.111	0.992	0.967	0.691	0.559	0.344	0.195	0.129	0.096	0.096	0.066	0.999	0.982	0.929	0.805	0.527	0.227	0.103	0.078	0.071	0.09	0.992	0.967	0.691	0.559	0.344	0.195	0.129	0.096	0.096	0.066	0.999	0.982	0.929	0.805	0.527	0.227	0.103	0.078	0.071	0.09
1	0.918	0.862	0.843	0.774	0.604	0.303	0.171	0.118	0.106	0.992	0.932	0.895	0.796	0.673	0.446	0.27	0.169	0.123	0.093	0.999	0.97	0.964	0.853	0.735	0.435	0.214	0.133	0.108	0.096	0.992	0.932	0.895	0.796	0.673	0.446	0.27	0.169	0.123	0.093	0.999	0.97	0.964	0.853	0.735	0.435	0.214	0.133	0.108	0.096
1	0.964	1.023	1.064	1.002	0.781	0.414	0.228	0.155	0.149	0.992	0.998	0.97	0.941	0.769	0.591	0.349	0.233	0.162	0.14	0.999	0.971	1.011	0.966	0.806	0.529	0.319	0.203	0.143	0.139	0.992	0.998	0.97	0.941	0.769	0.591	0.349	0.233	0.162	0.14	0.999	0.971	1.011	0.966	0.806	0.529	0.319	0.203	0.143	0.139
1	0.919	0.955	1.002	1.011	0.905	0.734	0.629	0.491	0.369	0.992	1.026	1.073	0.997	0.823	0.718	0.555	0.534	0.349	0.362	0.999	1.016	0.98	0.91	0.84	0.637	0.51	0.375	0.268	0.217	0.992	1.026	1.073	0.997	0.823	0.718	0.555	0.534	0.349	0.362	0.999	1.016	0.98	0.91	0.84	0.637	0.51	0.375	0.268	0.217
1	0.932	0.971	1.052	1.059	1.021	0.878	0.685	0.413	0.268	0.992	0.983	0.981	1.014	0.954	0.876	0.817	0.748	0.443	0.424	0.999	0.964	0.997	0.956	0.924	0.809	0.748	0.656	0.483	0.314	0.992	0.983	0.981	1.014	0.954	0.876	0.817	0.748	0.443	0.424	0.999	0.964	0.997	0.956	0.924	0.809	0.748	0.656	0.483	0.314
1	0.944	0.994	1.063	1.087	0.943	0.735	0.368	0.151	0.105	0.992	0.948	0.913	0.955	1.092	1.008	0.864	0.544	0.207	0.122	0.999	0.965	0.992	0.957	0.906	0.723	0.489	0.225	0.114	0.096	0.992	0.948	0.913	0.955	1.092	1.008	0.864	0.544	0.207	0.122	0.999	0.965	0.992	0.957	0.906	0.723	0.489	0.225	0.114	0.096
1	0.84	0.589	0.314	0.196	0.176	0.044	0.024	0.046	0.065	0.992	0.913	0.702	0.422	0.258	0.15	0.117	0.081	0.089	0.057	0.999	0.886	0.672	0.353	0.227	0.095	0.034	0.031	0.041	0.059	0.992	0.913	0.702	0.422	0.258	0.15	0.117	0.081	0.089	0.057	0.999	0.886	0.672	0.353	0.227	0.095	0.034	0.031	0.041	0.059
1	0.906	0.923	0.942	0.967	0.836	0.574	0.298	0.128	0.108	0.992	1.005	1.106	0.935	0.82	0.683	0.51	0.388	0.168	0.146	0.999	0.97	0.97	0.873	0.745	0.547	0.397	0.169	0.098	0.085	0.992	1.005	1.106	0.935	0.82	0.683	0.51	0.388	0.168	0.146	0.999	0.97	0.97	0.873	0.745	0.547	0.397	0.169	0.098	0.085
1	1.02	1.07	1.12	1.202	1.15	1.029	0.943	0.686	1.019	0.992	1.028	0.854	0.907	0.873	0.941	0.836	1.001	0.629	1.236	0.999	0.953	0.896	0.908	0.836	0.769	0.693	0.639	0.47	0.347	0.992	1.028	0.854	0.907	0.873	0.941	0.836	1.001	0.629	1.236	0.999	0.953	0.896	0.908	0.836	0.769	0.693	0.639	0.47	0.347
1	0.822	0.84	0.876	0.835	0.775	0.635	0.582	0.621	0.463	0.992	1.005	1.485	0.944	0.774	0.581	0.409	0.445	0.27	0.498	0.999	1.019	1.021	0.912	0.784	0.572	0.491	0.51	0.503	0.405	0.992	1.005	1.485	0.944	0.774	0.581	0.409	0.445	0.27	0.498	0.999	1.019	1.021	0.912	0.784	0.572	0.491	0.51	0.503	0.405
1	0.931	0.957	1.029	1.014	0.969	0.843	0.768	0.675	0.672	0.992	0.932	0.981	0.97	0.938	0.865	0.85	0.801	0.621	0.822	0.999	0.969	1.009	0.955	0.929	0.785	0.744	0.69	0.644	0.649	0.992	0.932	0.981	0.97	0.938	0.865	0.85	0.801	0.621	0.822	0.999	0.969	1.009	0.955	0.929	0.785	0.744	0.69	0.644	0.649
1	0.965	1.006	1.055	1.032	1.011	0.831	0.763	0.681	0.675	0.992	0.979	0.988	0.987	0.925	0.829	0.743	0.726	0.484	0.64	0.999	0.966	0.999	0.945	0.908	0.772	0.683	0.639	0.588	0.527	0.992	0.979	0.988	0.987	0.925	0.829	0.743	0.726	0.484	0.64	0.999	0.966	0.999	0.945	0.908	0.772	0.683	0.639	0.588	0.527
1	0.926	0.991	1.062	1.053	0.982	0.836	0.763	0.682	0.713	0.992	0.966	0.973	0.97	0.912	0.775	0.703	0.667	0.442	0.662	0.999	0.968	1	0.951	0.913	0.769	0.722	0.653	0.582	0.559	0.992	0.966	0.973	0.97	0.912	0.775	0.703	0.667	0.442	0.662	0.999	0.968	1	0.951	0.913	0.769	0.722	0.653	0.582	0.559
1	0.921	0.958	1.003	0.964	0.95	0.844	0.749	1.005	0.92	0.992	0.971	1.023	1.002	0.919	0.835	0.745	0.705	0.457	0.73	0.999	0.965	0.983	0.943	0.852	0.726	0.635	0.596	0.724	0.732	0.992	0.971	1.023	1.002	0.919	0.835	0.745	0.705	0.457	0.73	0.999	0.965	0.983	0.943	0.852	0.726	0.635	0.596	0.724	0.732
1	1.098	1.145	0.98	0.646	0.46	0.27	0.16	0.142	0.152	0.992	1.026	0.823	0.747	0.563	0.398	0.455	0.394	0.249	0.232	0.999	1.054	0.918	0.761	0.443	0.24	0.138	0.1	0.098	0.112	0.992	1.026	0.823	0.747	0.563	0.398	0.455	0.394	0.249	0.232	0.999	1.054	0.918	0.761	0.443	0.24	0.138	0.1	0.098	0.112
1	0.914	0.972	1.046	1.025	0.756	0.179	0.08	0.075	0.081	0.992	0.967	0.989	0.975	0.89	0.612	0.234	0.109	0.106	0.067	0.999	0.974	1.009	0.963	0.888	0.594	0.153	0.066	0.063	0.067	0.992	0.967	0.989	0.975	0.89	0.612	0.234	0.109	0.106	0.067	0.999	0.974	1.009	0.963	0.888	0.594	0.153	0.066	0.063	0.067
1	0.952	0.96	0.998	1.023	0.943	0.806	0.651	0.463	0.3	0.992	0.986	0.999	0.956	0.922	0.832	0.792	0.652	0.37	0.326	0.999	0.97	1.009	0.947	0.876	0.725	0.652	0.546	0.395	0.227	0.992	0.986	0.999	0.956	0.922	0.832	0.792	0.652	0.37	0.326	0.999	0.97	1.009	0.947	0.876	0.725	0.652	0.546	0.395	0.227
1	0.919	0.942	0.981	0.948	0.885	0.737	0.587	0.476	0.432	0.992	0.989	0.99	0.967	0.883	0.758	0.603	0.511	0.354	0.382	0.999	0.951	1.012	0.919	0.842	0.685	0.59	0.551	0.414	0.293	0.992	0.989	0.99	0.967	0.883	0.758	0.603	0.511	0.354	0.382	0.999	0.951	1.012	0.919	0.842	0.685	0.59	0.551	0.414	0.293
1	1.048	1.124	1.234	1.041	1.04	0.722	0.584	0.484	0.523	0.992	0.926	1.003	0.847	0.633	0.588	0.445	0.364	0.319	0.292	0.999	1.023	0.958	0.889	0.653	0.429	0.244	0.123	0.098	0.109	0.992	0.926	1.003	0.847	0.633	0.588	0.445	0.364	0.319	0.292	0.999	1.023	0.958	0.889	0.653	0.429	0.244	0.123	0.098	0.109
1	1.109	1.094	0.982	1.064	0.85	0.664	0.432	0.344	0.256	0.992	0.988	0.916	0.92	0.788	0.691	0.565	0.464	0.268	0.268	0.999	1.093	1.035	0.932	0.726	0.565	0.428	0.333	0.161	0.172	0.992	0.988	0.916	0.92	0.788	0.691	0.565	0.464	0.268	0.268	0.999	1.093	1.035	0.932	0.726	0.565	0.428	0.333	0.161	0.172
1	0.921	0.935	0.994	0.923	0.774	0.54	0.382	0.28	0.223	0.992	0.918	0.946	0.966	0.816	0.614	0.5	0.336	0.214	0.227	0.999	0.976	0.976	0.899	0.813	0.586	0.429	0.32	0.255	0.199	0.992	0.918	0.946	0.966	0.816	0.614	0.5	0.336	0.214	0.227	0.999	0.976	0.976	0.899	0.813	0.586	0.429	0.32	0.255	0.199
1	0.963	0.953	0.969	1.069	1.417	1.322	0.974	0.662	0.274	0.992	0.956	0.98	0.877	0.802	0.731	0.58	0.477	0.248	0.163	0.999	0.995	0.956	0.949	0.893	0.955	0.829	0.609	0.366	0.191	0.992	0.956	0.98	0.877	0.802	0.731	0.58	0.477	0.248	0.163	0.999	0.995	0.956	0.949	0.893	0.955	0.829	0.609	0.366	0.191
1	0.927	0.953	0.987	1.017	0.993	0.794	0.546	0.325	0.231	0.992	0.898	0.974	0.893	0.853	0.769	0.664	0.405	0.174	0.113	0.999	1.017	1.066	0.997	0.821	0.596	0.567	0.487	0.346	0.205	0.992	0.898	0.974	0.893	0.853	0.769	0.664	0.405	0.174	0.113	0.999	1.017	1.066	0.997	0.821	0.596	0.567	0.487	0.346	0.205
1	0.694	0.8	1.038	1.178	1.365	0.95	0.56	0.156	0.086	0.992	0.916	1.068	1.377	1.033	1.428	1.195	1.024	0.354	0.207	0.999	0.833	0.988	0.949	0.933	1.079	0.764	0.503	0.058	0.079	0.992	0.916	1.068	1.377	1.033	1.428	1.195	1.024	0.354	0.207	0.999	0.833	0.988	0.949	0.933	1.079	0.764	0.503	0.058	0.079
1	1.061	1.025	0.961	0.943	0.826	0.56	0.455	0.366	0.367	0.992	0.979	1.011	1.107	0.904	1.096	0.573	0.536	0.291	0.337	0.999	0.983	1.021	0.861	0.808	0.564	0.422	0.355	0.34	0.274	0.992	0.979	1.011	1.107	0.904	1.096	0.573	0.536	0.291	0.337	0.999	0.983	1.021	0.861	0.808	0.564	0.422	0.355	0.34	0.274
1	1.015	1.189	1.328	1.583	1.079	0.551	0.233	0.169	0.155	0.992	0.996	1.09	1.166	1.337	1.191	0.62	0.306	0.191	0.179	0.999	1.016	1.174	1.394	1.802	1.558	0.819	0.39	0.255	0.194	0.992	0.996	1.09	1.166	1.337	1.191	0.62	0.306	0.191	0.179	0.999	1.016	1.174	1.394	1.802	1.558	0.819	0.39	0.255	0.194
1	1.019	0.985	0.943	0.998	0.835	0.63	0.415	0.306	0.391	0.992	0.996	1.033	0.897	0.903	0.798	0.605	0.514	0.319	0.382	0.999	1.058	1.078	1.009	0.843	0.699	0.549	0.473	0.443	0.434	0.992	0.996	1.033	0.897	0.903	0.798	0.605	0.514	0.319	0.382	0.999	1.058	1.078	1.009	0.843	0.699	0.549	0.473	0.443	0.434
1	1.03	1.064	1.084	0.977	0.838	0.644	0.502	0.442	0.472	0.992	0.926	0.884	0.769	0.611	0.479	0.399	0.342	0.262	0.3	0.999	0.94	0.921	0.821	0.692	0.466	0.376	0.323	0.298	0.289	0.992	0.926	0.884	0.769	0.611	0.479	0.399	0.342	0.262	0.3	0.999	0.94	0.921	0.821	0.692	0.466	0.376	0.323	0.298	0.289
1	0.937	0.977	1.029	1.075	0.994	0.871	0.679	0.488	0.305	0.992	0.958	0.972	0.949	0.916	0.805	0.723	0.634	0.422	0.362	0.999	0.988	1.008	0.966	0.939	0.786	0.752	0.659	0.509	0.306	0.992	0.958	0.972	0.949	0.916	0.805	0.723	0.634	0.422	0.362	0.999	0.988	1.008	0.966	0.939	0.786	0.752	0.659	0.509	0.306
1	0.905	0.994	1.027	1.108	1.029	0.834	0.745	0.612	0.568	0.992	1.007	0.887	0.925	0.803	0.726	0.653	0.532	0.465	0.499	0.999	1.035	1.02	0.99	0.928	0.733	0.626	0.5	0.459	0.405	0.992	1.007	0.887	0.925	0.803	0.726	0.653	0.532	0.465	0.499	0.999	1.035	1.02	0.99	0.928	0.733	0.626	0.5	0.459	0.405
1	0.946	1.033	1.101	0.936	0.745	0.443	0.223	0.182	0.169	0.992	1.024	1.09	1.072	1.013	0.799	0.597	0.379	0.202	0.189	0.999	1.004	1.039	0.965	0.82	0.586	0.418	0.299	0.231	0.192	0.992	1.024	1.09	1.072	1.013	0.799	0.597	0.379	0.202	0.189	0.999	1.004	1.039	0.965	0.82	0.586	0.418	0.299	0.231	0.192
1	0.891	0.907	0.94	0.94	0.889	0.821	0.759	0.565	0.502	0.992	0.881	0.96	0.938	0.902	0.849	0.799	0.699	0.454	0.437	0.999	0.916	0.931	0.882	0.873	0.735	0.708	0.689	0.611	0.549	0.992	0.881	0.96	0.938	0.902	0.849	0.799	0.699	0.454	0.437	0.999	0.916	0.931	0.882	0.873	0.735	0.708	0.689	0.611	0.549
1	1.023	1.025	1.127	1.094	0.953	0.714	0.565	0.472	0.449	0.992	0.952	1.018	0.943	0.977	0.884	0.755	0.653	0.436	0.465	0.999	1.022	1.019	0.965	0.872	0.697	0.573	0.515	0.456	0.406	0.992	0.952	1.018	0.943	0.977	0.884	0.755	0.653	0.436	0.465	0.999	1.022	1.019	0.965	0.872	0.697	0.573	0.515	0.456	0.406
1	0.87	0.914	0.912	0.912	0.811	0.75	0.528	0.609	0.53	0.992	0.946	1.028	0.989	0.944	0.715	0.717	0.47	0.339	0.455	0.999	0.975	0.987	0.89	0.891	0.748	0.64	0.545	0.626	0.426	0.992	0.946	1.028	0.989	0.944	0.715	0.717	0.47	0.339	0.455	0.999	0.975	0.987	0.89	0.891	0.748	0.64	0.545	0.626	0.426
1	1.423	1.195	0.951	0.561	0.41	0.184	0.137	0.119	0.129	0.992	0.999	0.817	0.62	0.47	0.36	0.269	0.216	0.131	0.113	0.999	1.057	0.839	0.605	0.358	0.177	0.075	0.069	0.077	0.081	0.992	0.999	0.817	0.62	0.47	0.36	0.269	0.216	0.131	0.113	0.999	1.057	0.839	0.605	0.358	0.177	0.075	0.069	0.077	0.081
1	0.872	0.916	0.978	0.911	0.849	0.676	0.561	0.36	0.183	0.992	0.97	1.012	0.934	0.813	0.661	0.565	0.448	0.266	0.227	0.999	0.975	1.004	0.894	0.836	0.655	0.579	0.434	0.267	0.152	0.992	0.97	1.012	0.934	0.813	0.661	0.565	0.448	0.266	0.227	0.999	0.975	1.004	0.894	0.836	0.655	0.579	0.434	0.267	0.152
1	0.836	0.852	0.903	0.956	0.855	0.699	0.555	0.326	0.199	0.992	0.968	0.98	0.974	0.935	0.847	0.791	0.723	0.385	0.347	0.999	0.963	1.019	0.963	0.898	0.748	0.659	0.526	0.321	0.172	0.992	0.968	0.98	0.974	0.935	0.847	0.791	0.723	0.385	0.347	0.999	0.963	1.019	0.963	0.898	0.748	0.659	0.526	0.321	0.172
1	0.899	0.93	1.003	0.991	0.952	0.812	0.672	0.421	0.24	0.992	0.939	0.947	0.908	0.828	0.709	0.632	0.557	0.285	0.265	0.999	0.978	0.996	0.954	0.906	0.754	0.698	0.624	0.521	0.306	0.992	0.939	0.947	0.908	0.828	0.709	0.632	0.557	0.285	0.265	0.999	0.978	0.996	0.954	0.906	0.754	0.698	0.624	0.521	0.306
1	0.937	0.968	1.023	0.949	0.795	0.452	0.247	0.194	0.191	0.992	0.932	0.943	0.93	0.827	0.647	0.441	0.264	0.178	0.138	0.999	0.949	0.976	0.92	0.782	0.524	0.338	0.2	0.16	0.152	0.992	0.932	0.943	0.93	0.827	0.647	0.441	0.264	0.178	0.138	0.999	0.949	0.976	0.92	0.782	0.524	0.338	0.2	0.16	0.152
1	0.972	0.991	0.929	0.431	0.259	0.094	0.058	0.064	0.078	0.992	0.969	0.924	0.723	0.32	0.183	0.125	0.089	0.101	0.064	0.999	1	0.995	0.865	0.461	0.212	0.117	0.078	0.085	0.085	0.992	0.969	0.924	0.723	0.32	0.183	0.125	0.089	0.101	0.064	0.999	1	0.995	0.865	0.461	0.212	0.117	0.078	0.085	0.085
1	0.957	0.989	1.002	0.978	0.888	0.754	0.598	0.467	0.476	0.992	1.02	0.974	0.884	0.792	0.647	0.534	0.447	0.29	0.352	0.999	1.018	1.008	0.979	0.803	0.619	0.544	0.438	0.403	0.374	0.992	1.02	0.974	0.884	0.792	0.647	0.534	0.447	0.29	0.352	0.999	1.018	1.008	0.979	0.803	0.619	0.544	0.438	0.403	0.374
1	1.049	0.86	0.608	0.418	0.335	0.18	0.097	0.089	0.096	0.992	0.806	0.663	0.507	0.423	0.338	0.305	0.274	0.199	0.212	0.999	0.958	0.796	0.577	0.418	0.25	0.148	0.103	0.091	0.097	0.992	0.806	0.663	0.507	0.423	0.338	0.305	0.274	0.199	0.212	0.999	0.958	0.796	0.577	0.418	0.25	0.148	0.103	0.091	0.097
1	0.866	0.822	1.036	0.926	0.878	0.739	0.695	0.699	0.722	0.992	0.961	1.009	1.017	0.91	0.85	0.726	0.725	0.426	0.659	0.999	0.953	0.969	0.921	0.839	0.717	0.654	0.66	0.674	0.733	0.992	0.961	1.009	1.017	0.91	0.85	0.726	0.725	0.426	0.659	0.999	0.953	0.969	0.921	0.839	0.717	0.654	0.66	0.674	0.733
1	0.881	0.938	0.983	0.925	0.6	0.217	0.095	0.082	0.095	0.992	0.99	1.075	1.052	0.919	0.736	0.423	0.26	0.144	0.095	0.999	0.966	0.996	0.935	0.868	0.621	0.378	0.162	0.09	0.083	0.992	0.99	1.075	1.052	0.919	0.736	0.423	0.26	0.144	0.095	0.999	0.966	0.996	0.935	0.868	0.621	0.378	0.162	0.09	0.083
1	1.035	1.071	1.113	1.103	0.862	0.646	0.557	0.531	0.495	0.992	0.973	0.893	0.811	0.704	0.567	0.481	0.388	0.267	0.292	0.999	1.007	0.989	0.921	0.779	0.519	0.387	0.317	0.309	0.268	0.992	0.973	0.893	0.811	0.704	0.567	0.481	0.388	0.267	0.292	0.999	1.007	0.989	0.921	0.779	0.519	0.387	0.317	0.309	0.268
1	0.977	0.942	1.033	1.033	0.831	0.492	0.258	0.121	0.133	0.992	0.963	0.926	0.907	0.841	0.643	0.526	0.316	0.133	0.081	0.999	1.017	1.009	0.963	0.81	0.585	0.428	0.223	0.138	0.101	0.992	0.963	0.926	0.907	0.841	0.643	0.526	0.316	0.133	0.081	0.999	1.017	1.009	0.963	0.81	0.585	0.428	0.223	0.138	0.101
1	0.925	0.941	1.001	1.03	1.035	0.961	0.832	0.711	0.513	0.992	1.009	1.007	1.002	0.931	0.835	0.824	0.753	0.43	0.424	0.999	0.964	0.973	0.951	0.947	0.835	0.82	0.75	0.584	0.205	0.992	1.009	1.007	1.002	0.931	0.835	0.824	0.753	0.43	0.424	0.999	0.964	0.973	0.951	0.947	0.835	0.82	0.75	0.584	0.205
1	0.954	0.967	1.035	1.013	0.875	0.631	0.246	0.142	0.124	0.992	0.976	0.982	0.953	0.925	0.733	0.574	0.309	0.168	0.134	0.999	1.003	0.986	0.969	0.861	0.671	0.517	0.225	0.145	0.134	0.992	0.976	0.982	0.953	0.925	0.733	0.574	0.309	0.168	0.134	0.999	1.003	0.986	0.969	0.861	0.671	0.517	0.225	0.145	0.134
1	1.089	1.162	1.201	1.247	1.038	0.625	0.23	0.124	0.106	0.992	1.071	0.969	0.924	0.785	0.634	0.476	0.261	0.137	0.106	0.999	0.989	1.032	0.982	0.846	0.633	0.432	0.21	0.113	0.094	0.992	1.071	0.969	0.924	0.785	0.634	0.476	0.261	0.137	0.106	0.999	0.989	1.032	0.982	0.846	0.633	0.432	0.21	0.113	0.094
1	0.953	0.673	0.432	0.377	0.289	0.127	0.082	0.1	0.149	0.992	0.892	0.635	0.462	0.328	0.231	0.167	0.111	0.115	0.098	0.999	0.908	0.743	0.515	0.388	0.202	0.105	0.087	0.086	0.106	0.992	0.892	0.635	0.462	0.328	0.231	0.167	0.111	0.115	0.098	0.999	0.908	0.743	0.515	0.388	0.202	0.105	0.087	0.086	0.106
1	0.967	0.88	0.622	0.337	0.269	0.115	0.074	0.08	0.093	0.992	0.947	0.784	0.514	0.317	0.208	0.164	0.112	0.104	0.066	0.999	0.99	0.921	0.712	0.398	0.242	0.137	0.113	0.105	0.117	0.992	0.947	0.784	0.514	0.317	0.208	0.164	0.112	0.104	0.066	0.999	0.99	0.921	0.712	0.398	0.242	0.137	0.113	0.105	0.117
1	0.774	0.814	0.781	0.833	0.708	0.405	0.311	0.346	0.239	0.992	0.99	1.24	0.911	0.831	0.622	0.514	0.426	0.313	0.523	0.999	0.931	0.91	0.743	0.637	0.426	0.269	0.203	0.17	0.154	0.992	0.99	1.24	0.911	0.831	0.622	0.514	0.426	0.313	0.523	0.999	0.931	0.91	0.743	0.637	0.426	0.269	0.203	0.17	0.154
1	0.88	1	0.929	0.871	0.788	0.468	0.355	0.314	0.285	0.992	1.172	1.327	0.943	0.781	0.662	0.483	0.458	0.237	0.504	0.999	0.912	0.872	0.793	0.694	0.49	0.277	0.206	0.193	0.195	0.992	1.172	1.327	0.943	0.781	0.662	0.483	0.458	0.237	0.504	0.999	0.912	0.872	0.793	0.694	0.49	0.277	0.206	0.193	0.195
1	0.961	0.936	0.996	0.958	0.737	0.271	0.149	0.128	0.129	0.992	0.964	1.088	0.872	0.721	0.485	0.265	0.194	0.149	0.132	0.999	0.984	0.994	0.943	0.745	0.531	0.194	0.095	0.105	0.098	0.992	0.964	1.088	0.872	0.721	0.485	0.265	0.194	0.149	0.132	0.999	0.984	0.994	0.943	0.745	0.531	0.194	0.095	0.105	0.098
1	0.859	0.967	0.874	0.697	0.513	0.244	0.168	0.177	0.137	0.992	1.115	1.099	0.852	0.646	0.46	0.36	0.389	0.227	0.402	0.999	0.934	1.034	0.869	0.766	0.455	0.399	0.157	0.097	0.093	0.992	1.115	1.099	0.852	0.646	0.46	0.36	0.389	0.227	0.402	0.999	0.934	1.034	0.869	0.766	0.455	0.399	0.157	0.097	0.093
1	0.986	1.029	1.083	0.906	0.381	0.195	0.088	0.066	0.092	0.992	0.856	0.973	0.837	0.623	0.608	0.375	0.404	0.189	0.562	0.999	1.012	1.025	0.97	0.805	0.588	0.365	0.278	0.213	0.206	0.992	0.856	0.973	0.837	0.623	0.608	0.375	0.404	0.189	0.562	0.999	1.012	1.025	0.97	0.805	0.588	0.365	0.278	0.213	0.206
1	0.931	0.923	0.915	0.867	0.785	0.579	0.506	0.394	0.362	0.992	0.956	0.893	0.793	0.773	0.694	0.549	0.45	0.353	0.395	0.999	0.946	0.913	0.854	0.723	0.504	0.382	0.32	0.268	0.236	0.992	0.956	0.893	0.793	0.773	0.694	0.549	0.45	0.353	0.395	0.999	0.946	0.913	0.854	0.723	0.504	0.382	0.32	0.268	0.236
1	0.853	0.865	0.978	0.853	0.728	0.896	0.662	0.39	0.331	0.992	0.857	0.988	0.915	0.903	0.781	0.768	0.701	0.493	0.638	0.999	0.827	0.81	0.771	0.753	0.55	0.402	0.313	0.24	0.216	0.992	0.857	0.988	0.915	0.903	0.781	0.768	0.701	0.493	0.638	0.999	0.827	0.81	0.771	0.753	0.55	0.402	0.313	0.24	0.216
1	0.679	0.791	0.761	0.853	0.896	0.849	0.929	1.032	0.879	0.992	1.07	1.295	0.906	0.901	0.702	0.643	0.621	0.445	0.658	0.999	0.914	0.913	0.836	0.778	0.652	0.704	0.751	0.708	0.656	0.992	1.07	1.295	0.906	0.901	0.702	0.643	0.621	0.445	0.658	0.999	0.914	0.913	0.836	0.778	0.652	0.704	0.751	0.708	0.656
1	0.994	1.035	1.106	1.008	0.706	0.33	0.121	0.103	0.108	0.992	0.977	0.949	0.854	0.715	0.528	0.316	0.148	0.11	0.08	0.999	0.998	0.978	0.911	0.731	0.472	0.234	0.111	0.085	0.086	0.992	0.977	0.949	0.854	0.715	0.528	0.316	0.148	0.11	0.08	0.999	0.998	0.978	0.911	0.731	0.472	0.234	0.111	0.085	0.086
1	0.823	0.826	0.882	0.857	0.809	0.705	0.496	0.331	0.299	0.992	0.853	0.967	0.902	0.928	0.752	0.727	0.688	0.509	0.611	0.999	0.837	0.752	0.789	0.763	0.572	0.386	0.309	0.243	0.222	0.992	0.853	0.967	0.902	0.928	0.752	0.727	0.688	0.509	0.611	0.999	0.837	0.752	0.789	0.763	0.572	0.386	0.309	0.243	0.222
1	0.799	0.885	0.996	0.903	0.755	0.518	0.365	0.349	0.401	0.992	0.976	1.443	1.327	1.133	0.933	0.745	0.664	0.259	0.297	0.999	0.978	1.001	0.957	0.854	0.673	0.541	0.376	0.35	0.351	0.992	0.976	1.443	1.327	1.133	0.933	0.745	0.664	0.259	0.297	0.999	0.978	1.001	0.957	0.854	0.673	0.541	0.376	0.35	0.351
1	0.822	0.876	0.965	0.878	0.815	0.717	0.768	0.911	0.753	0.992	1.011	1.301	1.269	1.163	0.982	0.837	0.788	0.554	0.705	0.999	0.994	1.033	0.999	0.915	0.734	0.647	0.598	0.707	0.72	0.992	1.011	1.301	1.269	1.163	0.982	0.837	0.788	0.554	0.705	0.999	0.994	1.033	0.999	0.915	0.734	0.647	0.598	0.707	0.72
1	0.876	0.919	1.042	0.889	0.699	0.416	0.205	0.114	0.112	0.992	1.047	1.429	1.307	1.197	0.946	0.768	0.541	0.177	0.14	0.999	1.048	1.033	0.997	0.869	0.656	0.503	0.252	0.104	0.098	0.992	1.047	1.429	1.307	1.197	0.946	0.768	0.541	0.177	0.14	0.999	1.048	1.033	0.997	0.869	0.656	0.503	0.252	0.104	0.098
1	1.219	1.163	0.92	0.512	0.377	0.16	0.099	0.101	0.103	0.992	0.962	0.772	0.681	0.471	0.347	0.256	0.167	0.148	0.113	0.999	1.056	0.912	0.737	0.372	0.194	0.103	0.078	0.084	0.086	0.992	0.962	0.772	0.681	0.471	0.347	0.256	0.167	0.148	0.113	0.999	1.056	0.912	0.737	0.372	0.194	0.103	0.078	0.084	0.086
1	0.903	0.92	0.922	0.778	0.503	0.154	0.081	0.07	0.075	0.992	0.958	0.93	0.77	0.544	0.322	0.175	0.111	0.099	0.068	0.999	0.972	0.973	0.86	0.655	0.34	0.115	0.064	0.059	0.065	0.992	0.958	0.93	0.77	0.544	0.322	0.175	0.111	0.099	0.068	0.999	0.972	0.973	0.86	0.655	0.34	0.115	0.064	0.059	0.065
1	0.994	0.969	1.014	1.015	0.973	0.818	0.7	0.555	0.472	0.992	0.97	1.129	0.909	0.825	0.7	0.614	0.531	0.342	0.404	0.999	0.951	0.974	0.919	0.811	0.716	0.631	0.556	0.424	0.393	0.992	0.97	1.129	0.909	0.825	0.7	0.614	0.531	0.342	0.404	0.999	0.951	0.974	0.919	0.811	0.716	0.631	0.556	0.424	0.393
1	1.063	1.122	1.193	1.678	0.435	0.223	0.123	0.115	0.118	0.992	1.051	0.913	0.899	0.659	0.283	0.187	0.134	0.127	0.1	0.999	1.019	1.023	1.054	0.937	0.458	0.182	0.13	0.101	0.095	0.992	1.051	0.913	0.899	0.659	0.283	0.187	0.134	0.127	0.1	0.999	1.019	1.023	1.054	0.937	0.458	0.182	0.13	0.101	0.095
1	0.984	1.088	1.083	1.12	0.965	0.739	0.568	0.441	0.317	0.992	0.953	0.943	0.889	0.806	0.676	0.614	0.477	0.311	0.322	0.999	0.987	0.991	0.949	0.836	0.662	0.526	0.463	0.383	0.237	0.992	0.953	0.943	0.889	0.806	0.676	0.614	0.477	0.311	0.322	0.999	0.987	0.991	0.949	0.836	0.662	0.526	0.463	0.383	0.237
1	0.903	0.962	0.998	1.002	0.898	0.735	0.558	0.32	0.158	0.992	0.948	0.969	0.948	0.877	0.756	0.677	0.538	0.326	0.21	0.999	0.96	0.977	0.908	0.831	0.618	0.464	0.27	0.151	0.109	0.992	0.948	0.969	0.948	0.877	0.756	0.677	0.538	0.326	0.21	0.999	0.96	0.977	0.908	0.831	0.618	0.464	0.27	0.151	0.109
1	0.973	1.037	1.119	1.037	0.746	0.263	0.113	0.098	0.09	0.992	0.967	0.975	0.892	0.748	0.494	0.243	0.138	0.115	0.077	0.999	0.966	0.992	0.902	0.759	0.444	0.167	0.095	0.078	0.093	0.992	0.967	0.975	0.892	0.748	0.494	0.243	0.138	0.115	0.077	0.999	0.966	0.992	0.902	0.759	0.444	0.167	0.095	0.078	0.093
1	1.245	1.252	1.186	1.013	0.527	0.245	0.13	0.109	0.113	0.992	1.022	0.797	0.699	0.49	0.326	0.215	0.144	0.124	0.098	0.999	1.038	0.951	0.853	0.538	0.276	0.151	0.1	0.093	0.089	0.992	1.022	0.797	0.699	0.49	0.326	0.215	0.144	0.124	0.098	0.999	1.038	0.951	0.853	0.538	0.276	0.151	0.1	0.093	0.089
1	0.92	0.965	1.048	1.073	1.052	0.974	0.879	0.856	0.863	0.992	0.954	0.992	0.991	0.974	0.909	0.884	0.846	0.597	0.849	0.999	0.973	1.009	0.98	0.976	0.837	0.847	0.798	0.769	0.759	0.992	0.954	0.992	0.991	0.974	0.909	0.884	0.846	0.597	0.849	0.999	0.973	1.009	0.98	0.976	0.837	0.847	0.798	0.769	0.759
1	1.034	0.949	0.749	0.428	0.336	0.161	0.092	0.08	0.091	0.992	0.943	0.78	0.541	0.367	0.249	0.184	0.135	0.104	0.075	0.999	0.958	0.896	0.664	0.4	0.231	0.129	0.093	0.067	0.071	0.992	0.943	0.78	0.541	0.367	0.249	0.184	0.135	0.104	0.075	0.999	0.958	0.896	0.664	0.4	0.231	0.129	0.093	0.067	0.071
1	0.904	0.94	1.053	1.046	1.02	0.921	0.902	0.781	0.627	0.992	0.967	1.104	1.085	1.024	0.931	0.822	0.854	0.554	0.701	0.999	0.953	0.963	0.911	0.921	0.834	0.792	0.745	0.668	0.511	0.992	0.967	1.104	1.085	1.024	0.931	0.822	0.854	0.554	0.701	0.999	0.953	0.963	0.911	0.921	0.834	0.792	0.745	0.668	0.511
1	0.773	0.829	1.066	1.669	2.735	4.265	3.055	0.449	0.246	0.992	1.146	1.043	1.157	1.213	1.428	2.655	4.064	1.049	0.362	0.999	0.963	0.998	1.169	1.703	2.809	3.784	3.243	0.518	0.289	0.992	1.146	1.043	1.157	1.213	1.428	2.655	4.064	1.049	0.362	0.999	0.963	0.998	1.169	1.703	2.809	3.784	3.243	0.518	0.289
1	1.058	1.124	1.177	1.098	0.778	0.329	0.128	0.096	0.101	0.992	0.951	0.971	0.906	0.725	0.561	0.318	0.141	0.105	0.061	0.999	1.016	1.044	0.991	0.899	0.697	0.426	0.166	0.106	0.081	0.992	0.951	0.971	0.906	0.725	0.561	0.318	0.141	0.105	0.061	0.999	1.016	1.044	0.991	0.899	0.697	0.426	0.166	0.106	0.081
1	0.902	0.985	1.088	0.985	0.854	0.639	0.35	0.172	0.11	0.992	0.979	1.045	1.098	1.133	1.085	1	0.611	0.197	0.112	0.999	0.943	0.971	0.932	0.908	0.726	0.572	0.345	0.155	0.089	0.992	0.979	1.045	1.098	1.133	1.085	1	0.611	0.197	0.112	0.999	0.943	0.971	0.932	0.908	0.726	0.572	0.345	0.155	0.089
1	0.926	0.958	1.012	0.975	0.788	0.43	0.216	0.114	0.098	0.992	0.978	0.992	0.972	0.907	0.774	0.65	0.464	0.197	0.107	0.999	0.977	1.004	0.955	0.879	0.733	0.61	0.4	0.169	0.086	0.992	0.978	0.992	0.972	0.907	0.774	0.65	0.464	0.197	0.107	0.999	0.977	1.004	0.955	0.879	0.733	0.61	0.4	0.169	0.086
1	0.921	0.963	1.037	0.989	0.766	0.353	0.111	0.081	0.087	0.992	0.951	0.925	0.8	0.558	0.392	0.257	0.129	0.098	0.063	0.999	0.968	1.003	0.964	0.89	0.626	0.347	0.12	0.075	0.074	0.992	0.951	0.925	0.8	0.558	0.392	0.257	0.129	0.098	0.063	0.999	0.968	1.003	0.964	0.89	0.626	0.347	0.12	0.075	0.074
1	0.986	0.888	0.597	0.283	0.277	0.1	0.064	0.079	0.093	0.992	0.944	0.851	0.56	0.393	0.284	0.22	0.158	0.14	0.109	0.999	1.048	1.031	0.671	0.319	0.175	0.102	0.079	0.082	0.087	0.992	0.944	0.851	0.56	0.393	0.284	0.22	0.158	0.14	0.109	0.999	1.048	1.031	0.671	0.319	0.175	0.102	0.079	0.082	0.087
1	0.836	0.877	0.997	0.861	0.731	0.536	0.349	0.238	0.186	0.992	0.981	1.235	1.215	1.047	0.808	0.599	0.412	0.218	0.199	0.999	1.027	1.046	0.987	0.853	0.59	0.418	0.263	0.197	0.142	0.992	0.981	1.235	1.215	1.047	0.808	0.599	0.412	0.218	0.199	0.999	1.027	1.046	0.987	0.853	0.59	0.418	0.263	0.197	0.142
1	0.992	1.009	1.055	1.058	0.966	0.779	0.687	0.646	0.599	0.992	0.962	0.986	0.95	0.881	0.762	0.748	0.664	0.513	0.649	0.999	1.005	1.04	0.959	0.869	0.754	0.632	0.592	0.585	0.533	0.992	0.962	0.986	0.95	0.881	0.762	0.748	0.664	0.513	0.649	0.999	1.005	1.04	0.959	0.869	0.754	0.632	0.592	0.585	0.533
1	0.909	0.95	0.703	0.613	0.44	0.27	0.2	0.204	0.173	0.992	0.961	0.943	0.802	0.553	0.403	0.35	0.319	0.174	0.377	0.999	0.87	0.862	0.698	0.564	0.326	0.223	0.15	0.11	0.121	0.992	0.961	0.943	0.802	0.553	0.403	0.35	0.319	0.174	0.377	0.999	0.87	0.862	0.698	0.564	0.326	0.223	0.15	0.11	0.121
1	0.925	0.962	1.03	1.036	0.952	0.775	0.671	0.519	0.507	0.992	0.982	1.019	1.008	0.938	0.88	0.777	0.673	0.399	0.505	0.999	0.98	1.015	0.971	0.928	0.785	0.709	0.616	0.51	0.493	0.992	0.982	1.019	1.008	0.938	0.88	0.777	0.673	0.399	0.505	0.999	0.98	1.015	0.971	0.928	0.785	0.709	0.616	0.51	0.493
1	0.918	0.95	0.994	1.025	1.011	0.906	0.782	0.603	0.454	0.992	0.94	0.983	0.973	0.941	0.86	0.835	0.768	0.534	0.609	0.999	0.948	0.997	0.943	0.927	0.803	0.764	0.707	0.616	0.461	0.992	0.94	0.983	0.973	0.941	0.86	0.835	0.768	0.534	0.609	0.999	0.948	0.997	0.943	0.927	0.803	0.764	0.707	0.616	0.461
1	0.96	0.886	0.945	0.917	0.912	0.719	0.608	0.595	0.591	0.992	0.961	0.933	0.912	0.733	0.678	0.55	0.449	0.409	0.607	0.999	1.083	0.898	0.819	0.733	0.689	0.524	0.473	0.648	0.759	0.992	0.961	0.933	0.912	0.733	0.678	0.55	0.449	0.409	0.607	0.999	1.083	0.898	0.819	0.733	0.689	0.524	0.473	0.648	0.759
1	0.886	0.906	0.991	1.003	0.74	0.197	0.104	0.093	0.102	0.992	0.913	0.991	0.961	1.002	0.651	0.23	0.171	0.158	0.112	0.999	1.019	1.027	0.933	0.856	0.586	0.18	0.086	0.07	0.083	0.992	0.913	0.991	0.961	1.002	0.651	0.23	0.171	0.158	0.112	0.999	1.019	1.027	0.933	0.856	0.586	0.18	0.086	0.07	0.083
1	0.893	0.886	0.938	0.947	0.982	0.752	0.464	0.371	0.409	0.992	0.93	0.997	0.956	0.933	0.834	0.644	0.412	0.248	0.281	0.999	0.937	0.954	0.893	0.889	0.753	0.594	0.397	0.329	0.32	0.992	0.93	0.997	0.956	0.933	0.834	0.644	0.412	0.248	0.281	0.999	0.937	0.954	0.893	0.889	0.753	0.594	0.397	0.329	0.32
1	0.922	0.956	1.012	1.012	0.913	0.709	0.455	0.234	0.143	0.992	0.986	0.997	0.988	0.905	0.784	0.64	0.492	0.251	0.182	0.999	0.981	1.006	0.969	0.891	0.686	0.532	0.328	0.171	0.125	0.992	0.986	0.997	0.988	0.905	0.784	0.64	0.492	0.251	0.182	0.999	0.981	1.006	0.969	0.891	0.686	0.532	0.328	0.171	0.125
1	0.919	0.893	0.801	0.76	0.65	0.393	0.32	0.229	0.223	0.992	0.929	0.977	0.925	0.869	0.566	0.23	0.127	0.103	0.069	0.999	0.929	0.93	0.866	0.799	0.552	0.2	0.121	0.084	0.087	0.992	0.929	0.977	0.925	0.869	0.566	0.23	0.127	0.103	0.069	0.999	0.929	0.93	0.866	0.799	0.552	0.2	0.121	0.084	0.087
1	0.933	0.977	1.07	0.964	0.84	0.725	0.6	0.359	0.211	0.992	1.039	0.994	1.002	0.904	0.808	0.732	0.572	0.244	0.147	0.999	0.968	1.006	0.97	0.872	0.745	0.694	0.647	0.522	0.331	0.992	1.039	0.994	1.002	0.904	0.808	0.732	0.572	0.244	0.147	0.999	0.968	1.006	0.97	0.872	0.745	0.694	0.647	0.522	0.331
1	1.052	1.095	1.125	1.148	0.987	0.677	0.378	0.188	0.146	0.992	1.02	0.931	0.887	0.761	0.635	0.506	0.347	0.173	0.126	0.999	0.994	1.007	0.967	0.827	0.626	0.469	0.31	0.143	0.109	0.992	1.02	0.931	0.887	0.761	0.635	0.506	0.347	0.173	0.126	0.999	0.994	1.007	0.967	0.827	0.626	0.469	0.31	0.143	0.109
1	1.23	1.153	1.145	1.152	0.835	0.533	0.251	0.13	0.098	0.992	1.048	0.821	0.794	0.705	0.584	0.467	0.276	0.13	0.074	0.999	1.063	1.046	0.952	0.748	0.489	0.365	0.208	0.098	0.074	0.992	1.048	0.821	0.794	0.705	0.584	0.467	0.276	0.13	0.074	0.999	1.063	1.046	0.952	0.748	0.489	0.365	0.208	0.098	0.074
1	0.905	0.936	0.98	1.001	0.93	0.787	0.628	0.367	0.168	0.992	0.958	0.986	0.983	0.926	0.842	0.744	0.654	0.384	0.282	0.999	0.973	1.01	0.952	0.911	0.732	0.634	0.462	0.265	0.134	0.992	0.958	0.986	0.983	0.926	0.842	0.744	0.654	0.384	0.282	0.999	0.973	1.01	0.952	0.911	0.732	0.634	0.462	0.265	0.134
1	0.926	0.936	0.936	0.883	0.736	0.48	0.274	0.205	0.182	0.992	1.026	0.997	0.966	0.845	0.615	0.449	0.293	0.185	0.185	0.999	0.993	1.013	0.928	0.781	0.477	0.288	0.214	0.16	0.182	0.992	1.026	0.997	0.966	0.845	0.615	0.449	0.293	0.185	0.185	0.999	0.993	1.013	0.928	0.781	0.477	0.288	0.214	0.16	0.182
1	0.952	0.984	1.029	0.956	0.637	0.221	0.113	0.096	0.101	0.992	0.986	0.972	0.917	0.733	0.451	0.224	0.144	0.119	0.087	0.999	0.986	1.014	0.949	0.807	0.453	0.166	0.1	0.088	0.093	0.992	0.986	0.972	0.917	0.733	0.451	0.224	0.144	0.119	0.087	0.999	0.986	1.014	0.949	0.807	0.453	0.166	0.1	0.088	0.093
1	0.924	0.957	1.005	0.971	0.898	0.654	0.43	0.287	0.156	0.992	0.934	0.985	0.917	0.813	0.633	0.418	0.271	0.169	0.152	0.999	0.982	0.97	0.949	0.857	0.652	0.525	0.391	0.262	0.124	0.992	0.934	0.985	0.917	0.813	0.633	0.418	0.271	0.169	0.152	0.999	0.982	0.97	0.949	0.857	0.652	0.525	0.391	0.262	0.124
1	0.963	1.001	1.085	1.043	0.942	0.671	0.484	0.309	0.258	0.992	0.995	0.942	0.93	0.815	0.698	0.541	0.397	0.189	0.116	0.999	0.968	0.985	0.941	0.861	0.685	0.525	0.355	0.185	0.099	0.992	0.995	0.942	0.93	0.815	0.698	0.541	0.397	0.189	0.116	0.999	0.968	0.985	0.941	0.861	0.685	0.525	0.355	0.185	0.099
1	0.975	0.853	0.596	0.344	0.244	0.092	0.061	0.071	0.08	0.992	0.964	0.762	0.429	0.283	0.173	0.132	0.095	0.093	0.058	0.999	0.961	0.831	0.511	0.298	0.134	0.057	0.05	0.057	0.066	0.992	0.964	0.762	0.429	0.283	0.173	0.132	0.095	0.093	0.058	0.999	0.961	0.831	0.511	0.298	0.134	0.057	0.05	0.057	0.066
1	1.026	1.044	1.048	1.1	0.962	0.773	0.489	0.271	0.246	0.992	0.974	0.903	0.877	0.788	0.663	0.518	0.409	0.262	0.274	0.999	0.984	0.954	0.922	0.781	0.609	0.486	0.374	0.263	0.244	0.992	0.974	0.903	0.877	0.788	0.663	0.518	0.409	0.262	0.274	0.999	0.984	0.954	0.922	0.781	0.609	0.486	0.374	0.263	0.244
1	0.979	1.015	1.035	0.862	0.329	0.12	0.064	0.073	0.088	0.992	0.971	0.933	0.815	0.483	0.208	0.132	0.091	0.097	0.065	0.999	0.991	1.011	0.934	0.653	0.191	0.08	0.055	0.06	0.074	0.992	0.971	0.933	0.815	0.483	0.208	0.132	0.091	0.097	0.065	0.999	0.991	1.011	0.934	0.653	0.191	0.08	0.055	0.06	0.074
1	0.907	0.901	0.96	0.964	0.8	0.515	0.197	0.159	0.126	0.992	0.939	0.948	0.92	0.846	0.696	0.504	0.302	0.161	0.127	0.999	0.953	1.007	0.947	0.859	0.642	0.475	0.183	0.112	0.094	0.992	0.939	0.948	0.92	0.846	0.696	0.504	0.302	0.161	0.127	0.999	0.953	1.007	0.947	0.859	0.642	0.475	0.183	0.112	0.094
1	0.791	0.849	0.712	0.42	0.283	0.117	0.067	0.083	0.094	0.992	0.868	0.713	0.399	0.267	0.154	0.122	0.084	0.09	0.074	0.999	0.958	0.802	0.602	0.373	0.181	0.09	0.074	0.069	0.076	0.992	0.868	0.713	0.399	0.267	0.154	0.122	0.084	0.09	0.074	0.999	0.958	0.802	0.602	0.373	0.181	0.09	0.074	0.069	0.076
1	0.89	0.942	1.009	1.003	1.117	1.162	1.415	1.701	1.368	0.992	0.944	1.085	1.061	1.024	1.084	1.039	1.454	1.398	2.177	0.999	0.975	1.035	0.942	0.903	0.795	0.92	1.265	1.765	1.635	0.992	0.944	1.085	1.061	1.024	1.084	1.039	1.454	1.398	2.177	0.999	0.975	1.035	0.942	0.903	0.795	0.92	1.265	1.765	1.635
1	0.914	0.964	1.008	0.9	0.531	0.129	0.078	0.074	0.091	0.992	0.939	0.999	0.962	0.82	0.4	0.182	0.129	0.108	0.081	0.999	0.978	1.014	0.944	0.815	0.464	0.122	0.08	0.072	0.079	0.992	0.939	0.999	0.962	0.82	0.4	0.182	0.129	0.108	0.081	0.999	0.978	1.014	0.944	0.815	0.464	0.122	0.08	0.072	0.079
1	1.266	1.273	1.113	0.711	0.438	0.284	0.164	0.134	0.129	0.992	1.201	0.783	0.732	0.498	0.328	0.245	0.149	0.139	0.122	0.999	1.003	0.931	0.802	0.406	0.205	0.114	0.093	0.084	0.076	0.992	1.201	0.783	0.732	0.498	0.328	0.245	0.149	0.139	0.122	0.999	1.003	0.931	0.802	0.406	0.205	0.114	0.093	0.084	0.076
1	0.996	0.948	0.907	0.905	0.739	0.503	0.304	0.191	0.187	0.992	0.976	0.938	0.866	0.762	0.546	0.417	0.284	0.182	0.134	0.999	1.032	1.032	0.958	0.761	0.501	0.323	0.227	0.144	0.131	0.992	0.976	0.938	0.866	0.762	0.546	0.417	0.284	0.182	0.134	0.999	1.032	1.032	0.958	0.761	0.501	0.323	0.227	0.144	0.131
1	0.968	0.997	1.109	1.398	1.486	1.593	1.173	0.312	0.227	0.992	1.007	1.081	1.038	1.055	1.059	0.848	0.694	0.278	0.229	0.999	0.984	1.048	1.018	1.074	1.103	0.886	0.747	0.358	0.232	0.992	1.007	1.081	1.038	1.055	1.059	0.848	0.694	0.278	0.229	0.999	0.984	1.048	1.018	1.074	1.103	0.886	0.747	0.358	0.232
1	0.909	1.004	1.025	0.966	0.871	0.716	0.494	0.601	0.643	0.992	1.051	1.038	0.912	0.798	0.618	0.61	0.379	0.414	0.467	0.999	1.09	0.951	0.792	0.633	0.502	0.338	0.289	0.388	0.336	0.992	1.051	1.038	0.912	0.798	0.618	0.61	0.379	0.414	0.467	0.999	1.09	0.951	0.792	0.633	0.502	0.338	0.289	0.388	0.336
1	1.011	1.061	1.084	0.903	0.391	0.167	0.098	0.092	0.098	0.992	0.987	0.94	0.823	0.513	0.274	0.177	0.122	0.114	0.084	0.999	1.006	1.016	0.952	0.665	0.229	0.1	0.071	0.073	0.077	0.992	0.987	0.94	0.823	0.513	0.274	0.177	0.122	0.114	0.084	0.999	1.006	1.016	0.952	0.665	0.229	0.1	0.071	0.073	0.077
1	1.163	1.122	0.966	0.669	0.372	0.189	0.125	0.115	0.119	0.992	1.074	0.916	0.774	0.534	0.339	0.259	0.198	0.146	0.137	0.999	0.987	0.939	0.807	0.584	0.292	0.161	0.13	0.116	0.101	0.992	1.074	0.916	0.774	0.534	0.339	0.259	0.198	0.146	0.137	0.999	0.987	0.939	0.807	0.584	0.292	0.161	0.13	0.116	0.101
1	1.008	1.029	1.054	0.952	0.547	0.162	0.093	0.083	0.095	0.992	0.982	0.933	0.855	0.657	0.371	0.185	0.109	0.102	0.068	0.999	0.986	0.988	0.914	0.718	0.341	0.109	0.07	0.065	0.071	0.992	0.982	0.933	0.855	0.657	0.371	0.185	0.109	0.102	0.068	0.999	0.986	0.988	0.914	0.718	0.341	0.109	0.07	0.065	0.071
1	1.001	1.001	1.014	1.048	1.103	1.01	0.906	0.768	0.789	0.992	0.949	0.935	0.896	0.843	0.789	0.722	0.68	0.495	0.634	0.999	0.978	0.988	0.929	0.87	0.784	0.77	0.73	0.665	0.578	0.992	0.949	0.935	0.896	0.843	0.789	0.722	0.68	0.495	0.634	0.999	0.978	0.988	0.929	0.87	0.784	0.77	0.73	0.665	0.578
1	1.136	1.102	0.903	0.546	0.291	0.105	0.055	0.059	0.069	0.992	1.07	0.846	0.614	0.295	0.146	0.09	0.055	0.064	0.025	0.999	1.002	1.009	0.792	0.404	0.161	0.057	0.045	0.054	0.068	0.992	1.07	0.846	0.614	0.295	0.146	0.09	0.055	0.064	0.025	0.999	1.002	1.009	0.792	0.404	0.161	0.057	0.045	0.054	0.068
1	0.885	0.886	0.837	0.633	0.371	0.161	0.075	0.084	0.091	0.992	0.961	1.01	0.907	0.746	0.439	0.219	0.156	0.122	0.099	0.999	0.965	0.961	0.821	0.557	0.212	0.106	0.068	0.071	0.077	0.992	0.961	1.01	0.907	0.746	0.439	0.219	0.156	0.122	0.099	0.999	0.965	0.961	0.821	0.557	0.212	0.106	0.068	0.071	0.077
1	0.927	0.998	1.059	1.033	0.878	0.554	0.234	0.155	0.15	0.992	0.981	0.98	0.981	0.993	0.856	0.678	0.377	0.172	0.132	0.999	1.001	1.021	0.966	0.874	0.659	0.463	0.227	0.146	0.113	0.992	0.981	0.98	0.981	0.993	0.856	0.678	0.377	0.172	0.132	0.999	1.001	1.021	0.966	0.874	0.659	0.463	0.227	0.146	0.113
1	0.838	0.841	0.876	0.599	0.332	0.12	0.069	0.079	0.091	0.992	0.953	1.027	0.779	0.534	0.295	0.184	0.113	0.112	0.082	0.999	0.949	0.877	0.776	0.529	0.247	0.103	0.071	0.068	0.075	0.992	0.953	1.027	0.779	0.534	0.295	0.184	0.113	0.112	0.082	0.999	0.949	0.877	0.776	0.529	0.247	0.103	0.071	0.068	0.075
1	1.011	0.99	1.051	1.046	1.085	0.934	0.85	0.801	0.574	0.992	0.85	0.991	0.911	1.101	1.052	1.037	0.812	0.613	0.454	0.999	0.94	0.951	0.886	0.78	0.665	0.518	0.493	0.498	0.352	0.992	0.85	0.991	0.911	1.101	1.052	1.037	0.812	0.613	0.454	0.999	0.94	0.951	0.886	0.78	0.665	0.518	0.493	0.498	0.352
1	1.182	1.098	1.11	1.121	0.918	0.695	0.551	0.485	0.504	0.992	0.939	0.881	0.837	0.802	0.621	0.531	0.465	0.347	0.4	0.999	0.993	0.918	0.909	0.683	0.449	0.394	0.303	0.208	0.179	0.992	0.939	0.881	0.837	0.802	0.621	0.531	0.465	0.347	0.4	0.999	0.993	0.918	0.909	0.683	0.449	0.394	0.303	0.208	0.179
1	1.004	1.102	1.319	2.599	1.823	0.988	0.374	0.265	0.231	0.992	1.026	1.113	1.007	1.083	0.718	0.495	0.274	0.219	0.212	0.999	1.009	1.044	1.08	1.098	0.647	0.338	0.187	0.152	0.141	0.992	1.026	1.113	1.007	1.083	0.718	0.495	0.274	0.219	0.212	0.999	1.009	1.044	1.08	1.098	0.647	0.338	0.187	0.152	0.141
1	1.034	0.985	1.03	1.037	0.841	0.345	0.153	0.137	0.137	0.992	1	1.14	0.945	0.799	0.599	0.343	0.218	0.173	0.184	0.999	0.988	0.968	0.916	0.751	0.539	0.257	0.13	0.1	0.106	0.992	1	1.14	0.945	0.799	0.599	0.343	0.218	0.173	0.184	0.999	0.988	0.968	0.916	0.751	0.539	0.257	0.13	0.1	0.106
1	0.948	0.95	0.902	0.497	0.252	0.089	0.051	0.062	0.076	0.992	0.974	0.921	0.744	0.383	0.191	0.124	0.088	0.096	0.063	0.999	0.974	0.989	0.847	0.479	0.177	0.085	0.065	0.063	0.074	0.992	0.974	0.921	0.744	0.383	0.191	0.124	0.088	0.096	0.063	0.999	0.974	0.989	0.847	0.479	0.177	0.085	0.065	0.063	0.074
1	0.898	0.941	1.007	0.863	0.652	0.365	0.187	0.104	0.101	0.992	1.018	1.233	1.179	1.065	0.796	0.572	0.335	0.152	0.112	0.999	1.008	1.01	0.937	0.766	0.522	0.348	0.182	0.1	0.089	0.992	1.018	1.233	1.179	1.065	0.796	0.572	0.335	0.152	0.112	0.999	1.008	1.01	0.937	0.766	0.522	0.348	0.182	0.1	0.089
1	0.874	0.893	0.862	0.929	0.896	0.884	0.844	0.824	0.719	0.992	0.945	0.986	0.875	0.808	0.656	0.738	0.68	0.522	0.862	0.999	0.988	0.992	0.907	0.885	0.756	0.702	0.644	0.7	0.645	0.992	0.945	0.986	0.875	0.808	0.656	0.738	0.68	0.522	0.862	0.999	0.988	0.992	0.907	0.885	0.756	0.702	0.644	0.7	0.645
1	0.877	0.901	0.967	0.92	0.817	0.55	0.299	0.194	0.163	0.992	0.967	0.99	0.845	0.714	0.558	0.422	0.284	0.159	0.129	0.999	0.972	0.938	0.866	0.719	0.539	0.374	0.223	0.162	0.129	0.992	0.967	0.99	0.845	0.714	0.558	0.422	0.284	0.159	0.129	0.999	0.972	0.938	0.866	0.719	0.539	0.374	0.223	0.162	0.129
1	0.928	1.006	1.074	0.996	0.913	0.718	0.508	0.37	0.186	0.992	0.984	0.985	0.992	0.893	0.777	0.698	0.557	0.279	0.167	0.999	0.962	0.968	0.894	0.902	0.726	0.617	0.475	0.366	0.156	0.992	0.984	0.985	0.992	0.893	0.777	0.698	0.557	0.279	0.167	0.999	0.962	0.968	0.894	0.902	0.726	0.617	0.475	0.366	0.156
1	0.981	1.067	1.161	1.068	0.973	0.783	0.48	0.203	0.139	0.992	0.94	1.047	1.045	0.951	0.832	0.683	0.543	0.271	0.142	0.999	0.988	1.02	0.991	0.9	0.733	0.629	0.415	0.175	0.092	0.992	0.94	1.047	1.045	0.951	0.832	0.683	0.543	0.271	0.142	0.999	0.988	1.02	0.991	0.9	0.733	0.629	0.415	0.175	0.092
1	0.846	0.936	1.111	1.001	0.636	0.349	0.209	0.114	0.096	0.992	1.028	1.176	1.273	0.822	0.508	0.335	0.247	0.141	0.102	0.999	0.991	0.993	0.918	0.685	0.42	0.237	0.182	0.104	0.095	0.992	1.028	1.176	1.273	0.822	0.508	0.335	0.247	0.141	0.102	0.999	0.991	0.993	0.918	0.685	0.42	0.237	0.182	0.104	0.095
1	0.919	0.962	1.009	0.887	0.576	0.173	0.076	0.072	0.079	0.992	0.984	0.973	0.894	0.695	0.438	0.241	0.115	0.107	0.067	0.999	0.972	1.014	0.936	0.781	0.401	0.112	0.07	0.06	0.066	0.992	0.984	0.973	0.894	0.695	0.438	0.241	0.115	0.107	0.067	0.999	0.972	1.014	0.936	0.781	0.401	0.112	0.07	0.06	0.066
1	0.85	0.853	0.85	0.973	1.336	1.208	1.132	0.935	0.851	0.992	0.907	1.032	0.83	0.763	0.806	0.765	0.68	0.47	0.576	0.999	0.942	0.982	0.911	0.831	0.853	0.79	0.697	0.703	0.617	0.992	0.907	1.032	0.83	0.763	0.806	0.765	0.68	0.47	0.576	0.999	0.942	0.982	0.911	0.831	0.853	0.79	0.697	0.703	0.617
1	0.823	0.864	0.88	0.908	0.916	0.775	0.597	0.432	0.315	0.992	0.953	1.056	0.978	0.912	0.773	0.671	0.511	0.294	0.278	0.999	0.934	0.965	0.913	0.845	0.612	0.481	0.323	0.257	0.21	0.992	0.953	1.056	0.978	0.912	0.773	0.671	0.511	0.294	0.278	0.999	0.934	0.965	0.913	0.845	0.612	0.481	0.323	0.257	0.21
1	0.935	0.983	1.047	1.027	0.918	0.643	0.203	0.123	0.12	0.992	0.97	1.016	0.989	0.883	0.682	0.508	0.292	0.132	0.09	0.999	1.014	1.034	0.957	0.873	0.667	0.459	0.145	0.112	0.091	0.992	0.97	1.016	0.989	0.883	0.682	0.508	0.292	0.132	0.09	0.999	1.014	1.034	0.957	0.873	0.667	0.459	0.145	0.112	0.091
1	1.15	1.208	1.242	1.174	0.921	0.69	0.597	0.493	0.563	0.992	0.985	0.969	0.953	0.815	0.707	0.537	0.531	0.381	0.492	0.999	1.457	1.33	1.588	1.134	0.991	0.842	0.724	0.566	0.543	0.992	0.985	0.969	0.953	0.815	0.707	0.537	0.531	0.381	0.492	0.999	1.457	1.33	1.588	1.134	0.991	0.842	0.724	0.566	0.543
1	0.887	0.97	1.053	1.148	1.185	1.092	0.987	0.829	0.739	0.992	0.954	1.113	1.122	1.173	1.165	1.043	0.996	0.737	0.909	0.999	0.971	1.021	0.996	1.005	0.925	0.873	0.779	0.734	0.605	0.992	0.954	1.113	1.122	1.173	1.165	1.043	0.996	0.737	0.909	0.999	0.971	1.021	0.996	1.005	0.925	0.873	0.779	0.734	0.605
1	0.889	0.948	1.031	1.134	1.189	1.13	1.034	0.896	0.862	0.992	0.98	1.092	1.11	1.177	1.148	1.079	1.052	0.717	0.966	0.999	0.963	1.007	0.983	1.007	0.955	0.957	0.9	0.859	0.741	0.992	0.98	1.092	1.11	1.177	1.148	1.079	1.052	0.717	0.966	0.999	0.963	1.007	0.983	1.007	0.955	0.957	0.9	0.859	0.741
1	0.821	0.706	0.542	0.48	0.322	0.158	0.102	0.098	0.098	0.992	0.975	0.862	0.702	0.427	0.234	0.169	0.124	0.119	0.096	0.999	0.905	0.803	0.665	0.495	0.269	0.17	0.14	0.127	0.138	0.992	0.975	0.862	0.702	0.427	0.234	0.169	0.124	0.119	0.096	0.999	0.905	0.803	0.665	0.495	0.269	0.17	0.14	0.127	0.138
1	1.149	1.078	1.016	0.764	0.376	0.152	0.096	0.091	0.112	0.992	1.032	0.813	0.651	0.42	0.245	0.174	0.123	0.116	0.097	0.999	1.043	0.987	0.853	0.564	0.299	0.151	0.113	0.101	0.114	0.992	1.032	0.813	0.651	0.42	0.245	0.174	0.123	0.116	0.097	0.999	1.043	0.987	0.853	0.564	0.299	0.151	0.113	0.101	0.114
1	0.984	1.028	1.1	1.139	1.01	0.974	0.803	0.674	0.771	0.992	0.987	0.924	0.968	1.111	1.006	0.924	0.984	0.769	1.448	0.999	0.988	0.949	0.954	1.005	0.906	0.807	0.745	0.66	0.509	0.992	0.987	0.924	0.968	1.111	1.006	0.924	0.984	0.769	1.448	0.999	0.988	0.949	0.954	1.005	0.906	0.807	0.745	0.66	0.509
1	0.913	0.897	0.842	0.61	0.34	0.121	0.067	0.073	0.08	0.992	0.923	0.912	0.68	0.484	0.228	0.151	0.103	0.101	0.077	0.999	0.939	0.863	0.716	0.445	0.19	0.074	0.063	0.063	0.072	0.992	0.923	0.912	0.68	0.484	0.228	0.151	0.103	0.101	0.077	0.999	0.939	0.863	0.716	0.445	0.19	0.074	0.063	0.063	0.072
1	0.911	0.976	1.071	1.065	0.897	0.53	0.188	0.124	0.116	0.992	0.963	0.998	0.978	0.96	0.858	0.659	0.371	0.162	0.116	0.999	0.991	1.011	0.964	0.886	0.661	0.439	0.19	0.12	0.109	0.992	0.963	0.998	0.978	0.96	0.858	0.659	0.371	0.162	0.116	0.999	0.991	1.011	0.964	0.886	0.661	0.439	0.19	0.12	0.109
1	0.879	0.885	0.938	0.933	0.86	0.66	0.47	0.321	0.246	0.992	0.96	1.012	0.943	0.922	0.834	0.685	0.508	0.297	0.325	0.999	0.967	1.022	0.976	0.857	0.694	0.583	0.448	0.311	0.278	0.992	0.96	1.012	0.943	0.922	0.834	0.685	0.508	0.297	0.325	0.999	0.967	1.022	0.976	0.857	0.694	0.583	0.448	0.311	0.278
1	0.767	0.839	0.856	0.806	0.841	0.782	0.935	1.096	1.449	0.992	1.059	1.253	1.05	0.853	0.734	0.779	0.757	0.513	1.188	0.999	1.014	1.042	0.932	0.831	0.649	0.762	0.831	0.895	0.979	0.992	1.059	1.253	1.05	0.853	0.734	0.779	0.757	0.513	1.188	0.999	1.014	1.042	0.932	0.831	0.649	0.762	0.831	0.895	0.979
1	0.968	0.945	0.809	0.387	0.311	0.124	0.081	0.086	0.092	0.992	0.942	0.917	0.636	0.323	0.206	0.161	0.113	0.108	0.095	0.999	1.065	0.956	0.709	0.321	0.157	0.075	0.06	0.058	0.072	0.992	0.942	0.917	0.636	0.323	0.206	0.161	0.113	0.108	0.095	0.999	1.065	0.956	0.709	0.321	0.157	0.075	0.06	0.058	0.072
1	0.909	0.963	1.006	0.935	0.6	0.183	0.092	0.084	0.093	0.992	0.961	0.972	0.932	0.809	0.464	0.211	0.121	0.105	0.069	0.999	0.974	1.004	0.94	0.813	0.432	0.131	0.075	0.067	0.071	0.992	0.961	0.972	0.932	0.809	0.464	0.211	0.121	0.105	0.069	0.999	0.974	1.004	0.94	0.813	0.432	0.131	0.075	0.067	0.071
1	0.952	0.99	1.048	1.069	0.982	0.8	0.599	0.341	0.184	0.992	0.994	1.011	0.992	0.934	0.834	0.727	0.614	0.303	0.196	0.999	0.99	1.028	0.976	0.91	0.776	0.695	0.573	0.368	0.176	0.992	0.994	1.011	0.992	0.934	0.834	0.727	0.614	0.303	0.196	0.999	0.99	1.028	0.976	0.91	0.776	0.695	0.573	0.368	0.176
1	0.981	0.935	0.633	0.489	0.361	0.208	0.127	0.124	0.118	0.992	0.846	0.763	0.487	0.343	0.298	0.215	0.164	0.149	0.122	0.999	0.923	0.763	0.479	0.431	0.226	0.142	0.103	0.1	0.091	0.992	0.846	0.763	0.487	0.343	0.298	0.215	0.164	0.149	0.122	0.999	0.923	0.763	0.479	0.431	0.226	0.142	0.103	0.1	0.091
1	0.992	1.063	1.036	0.8	0.592	0.303	0.187	0.149	0.153	0.992	1.081	0.898	0.577	0.506	0.38	0.253	0.211	0.169	0.152	0.999	1.041	1.041	0.861	0.646	0.439	0.287	0.193	0.168	0.169	0.992	1.081	0.898	0.577	0.506	0.38	0.253	0.211	0.169	0.152	0.999	1.041	1.041	0.861	0.646	0.439	0.287	0.193	0.168	0.169
1	0.999	0.955	0.993	1.029	0.448	0.172	0.098	0.116	0.109	0.992	1.006	0.881	0.841	0.713	0.53	0.419	0.282	0.235	0.23	0.999	1.056	1.088	0.982	0.763	0.422	0.211	0.139	0.101	0.089	0.992	1.006	0.881	0.841	0.713	0.53	0.419	0.282	0.235	0.23	0.999	1.056	1.088	0.982	0.763	0.422	0.211	0.139	0.101	0.089
1	1.042	1.034	0.921	0.765	0.481	0.25	0.166	0.148	0.156	0.992	0.919	0.903	0.713	0.493	0.388	0.202	0.237	0.179	0.165	0.999	1.036	0.965	0.837	0.605	0.355	0.185	0.159	0.141	0.142	0.992	0.919	0.903	0.713	0.493	0.388	0.202	0.237	0.179	0.165	0.999	1.036	0.965	0.837	0.605	0.355	0.185	0.159	0.141	0.142
1	0.915	0.982	0.981	0.959	0.889	0.615	0.435	0.233	0.156	0.992	1.118	1.033	1.149	0.937	0.898	0.761	0.498	0.295	0.216	0.999	1.136	1.141	1.106	1.13	0.929	0.721	0.556	0.468	0.236	0.992	1.118	1.033	1.149	0.937	0.898	0.761	0.498	0.295	0.216	0.999	1.136	1.141	1.106	1.13	0.929	0.721	0.556	0.468	0.236
1	1.026	1.049	1.017	0.918	0.811	0.573	0.4	0.323	0.261	0.992	0.936	0.863	0.807	0.643	0.488	0.355	0.294	0.179	0.192	0.999	1.009	1.008	0.86	0.685	0.565	0.431	0.299	0.248	0.18	0.992	0.936	0.863	0.807	0.643	0.488	0.355	0.294	0.179	0.192	0.999	1.009	1.008	0.86	0.685	0.565	0.431	0.299	0.248	0.18
1	1.037	1.072	1.072	1.121	0.975	0.772	0.665	0.561	0.477	0.992	1.008	1.017	0.928	0.907	0.744	0.618	0.489	0.414	0.385	0.999	1.014	1.072	0.989	0.887	0.669	0.577	0.513	0.445	0.37	0.992	1.008	1.017	0.928	0.907	0.744	0.618	0.489	0.414	0.385	0.999	1.014	1.072	0.989	0.887	0.669	0.577	0.513	0.445	0.37
1	0.866	0.911	0.916	0.92	0.914	0.712	0.688	0.657	0.706	0.992	0.911	0.955	0.939	0.946	0.855	0.88	0.816	0.654	0.824	0.999	1.002	0.978	1.03	0.946	0.886	0.862	0.864	0.762	0.764	0.992	0.911	0.955	0.939	0.946	0.855	0.88	0.816	0.654	0.824	0.999	1.002	0.978	1.03	0.946	0.886	0.862	0.864	0.762	0.764
1	0.925	0.972	1.005	0.991	0.738	0.588	0.475	0.402	0.4	0.992	0.977	1.045	1.046	0.957	0.77	0.567	0.445	0.325	0.364	0.999	0.97	1.008	0.947	0.858	0.623	0.513	0.421	0.398	0.378	0.992	0.977	1.045	1.046	0.957	0.77	0.567	0.445	0.325	0.364	0.999	0.97	1.008	0.947	0.858	0.623	0.513	0.421	0.398	0.378
1	0.933	0.954	0.955	0.912	0.821	0.672	0.48	0.367	0.276	0.992	0.97	0.993	1.195	1.388	1.336	1.252	1.029	0.65	0.625	0.999	0.974	0.994	0.932	0.876	0.691	0.614	0.468	0.365	0.234	0.992	0.97	0.993	1.195	1.388	1.336	1.252	1.029	0.65	0.625	0.999	0.974	0.994	0.932	0.876	0.691	0.614	0.468	0.365	0.234
1	0.929	0.977	1.022	1.021	0.976	0.789	0.685	0.551	0.339	0.992	0.973	1.005	0.969	0.931	0.817	0.735	0.652	0.421	0.426	0.999	0.979	1.024	0.962	0.896	0.736	0.639	0.553	0.433	0.252	0.992	0.973	1.005	0.969	0.931	0.817	0.735	0.652	0.421	0.426	0.999	0.979	1.024	0.962	0.896	0.736	0.639	0.553	0.433	0.252
1	1.159	1.132	1.001	0.615	0.304	0.141	0.099	0.113	0.116	0.992	0.965	0.681	0.524	0.368	0.253	0.202	0.166	0.135	0.143	0.999	0.974	0.834	0.62	0.373	0.196	0.11	0.087	0.086	0.101	0.992	0.965	0.681	0.524	0.368	0.253	0.202	0.166	0.135	0.143	0.999	0.974	0.834	0.62	0.373	0.196	0.11	0.087	0.086	0.101
1	0.781	0.807	0.816	0.783	0.518	0.299	0.188	0.143	0.111	0.992	1.015	1.241	1.135	0.943	0.511	0.429	0.351	0.241	0.425	0.999	0.86	0.776	0.744	0.571	0.394	0.307	0.25	0.152	0.12	0.992	1.015	1.241	1.135	0.943	0.511	0.429	0.351	0.241	0.425	0.999	0.86	0.776	0.744	0.571	0.394	0.307	0.25	0.152	0.12
1	0.983	1.005	1.03	0.957	0.686	0.414	0.124	0.107	0.104	0.992	0.988	1.042	0.956	0.868	0.688	0.414	0.177	0.129	0.084	0.999	0.991	0.992	0.931	0.758	0.481	0.314	0.11	0.08	0.078	0.992	0.988	1.042	0.956	0.868	0.688	0.414	0.177	0.129	0.084	0.999	0.991	0.992	0.931	0.758	0.481	0.314	0.11	0.08	0.078
1	0.935	0.947	0.934	0.772	0.547	0.302	0.196	0.171	0.173	0.992	0.994	0.953	0.849	0.743	0.46	0.338	0.226	0.169	0.142	0.999	1.001	1.003	0.921	0.751	0.406	0.227	0.158	0.13	0.121	0.992	0.994	0.953	0.849	0.743	0.46	0.338	0.226	0.169	0.142	0.999	1.001	1.003	0.921	0.751	0.406	0.227	0.158	0.13	0.121
1	1.237	1.191	1.153	0.957	0.729	0.427	0.257	0.208	0.194	0.992	1.176	0.983	0.847	0.563	0.528	0.355	0.304	0.179	0.182	0.999	1.1	1.028	0.942	0.606	0.399	0.231	0.179	0.141	0.126	0.992	1.176	0.983	0.847	0.563	0.528	0.355	0.304	0.179	0.182	0.999	1.1	1.028	0.942	0.606	0.399	0.231	0.179	0.141	0.126
1	0.947	1.023	1.073	1.134	1.056	0.951	0.834	0.724	0.704	0.992	0.951	0.98	0.934	0.903	0.845	0.797	0.734	0.546	0.694	0.999	0.99	1.031	0.985	0.939	0.823	0.763	0.709	0.664	0.582	0.992	0.951	0.98	0.934	0.903	0.845	0.797	0.734	0.546	0.694	0.999	0.99	1.031	0.985	0.939	0.823	0.763	0.709	0.664	0.582
1	0.821	0.893	0.945	0.93	0.933	0.862	0.849	0.845	1.027	0.992	0.994	1.102	1.088	1.053	1.05	0.938	0.906	0.75	1.092	0.999	0.991	1.023	0.953	0.968	0.841	0.832	0.78	0.848	1.071	0.992	0.994	1.102	1.088	1.053	1.05	0.938	0.906	0.75	1.092	0.999	0.991	1.023	0.953	0.968	0.841	0.832	0.78	0.848	1.071
1	0.884	0.929	0.946	0.958	0.797	0.582	0.303	0.148	0.132	0.992	0.956	0.973	0.959	0.894	0.704	0.518	0.289	0.156	0.137	0.999	0.951	1.017	0.943	0.881	0.631	0.496	0.283	0.161	0.14	0.992	0.956	0.973	0.959	0.894	0.704	0.518	0.289	0.156	0.137	0.999	0.951	1.017	0.943	0.881	0.631	0.496	0.283	0.161	0.14
1	0.982	1.01	0.991	0.71	0.42	0.19	0.1	0.091	0.096	0.992	0.971	0.887	0.744	0.485	0.299	0.181	0.111	0.111	0.078	0.999	0.983	0.961	0.782	0.514	0.232	0.112	0.085	0.076	0.083	0.992	0.971	0.887	0.744	0.485	0.299	0.181	0.111	0.111	0.078	0.999	0.983	0.961	0.782	0.514	0.232	0.112	0.085	0.076	0.083
1	0.956	1.047	1.016	0.867	0.43	0.125	0.044	0.054	0.064	0.992	0.906	0.768	0.797	0.583	0.368	0.205	0.119	0.134	0.097	0.999	1.035	0.945	0.946	0.664	0.295	0.075	0.039	0.044	0.062	0.992	0.906	0.768	0.797	0.583	0.368	0.205	0.119	0.134	0.097	0.999	1.035	0.945	0.946	0.664	0.295	0.075	0.039	0.044	0.062
1	0.959	0.998	0.996	0.744	0.378	0.165	0.108	0.099	0.112	0.992	0.946	0.934	0.814	0.555	0.29	0.19	0.131	0.12	0.091	0.999	0.985	0.988	0.89	0.623	0.251	0.132	0.095	0.102	0.091	0.992	0.946	0.934	0.814	0.555	0.29	0.19	0.131	0.12	0.091	0.999	0.985	0.988	0.89	0.623	0.251	0.132	0.095	0.102	0.091
1	0.917	0.996	1.048	1.022	0.86	0.489	0.174	0.109	0.111	0.992	1.005	0.983	0.983	0.886	0.647	0.393	0.202	0.131	0.083	0.999	0.973	1.028	0.996	0.95	0.796	0.576	0.249	0.096	0.091	0.992	1.005	0.983	0.983	0.886	0.647	0.393	0.202	0.131	0.083	0.999	0.973	1.028	0.996	0.95	0.796	0.576	0.249	0.096	0.091
1	1.228	1.282	1.335	1.446	1.319	0.773	0.288	0.18	0.113	0.992	0.993	1	1.011	1.005	0.871	0.686	0.402	0.165	0.097	0.999	1.05	1.063	1.068	0.938	0.828	0.586	0.233	0.142	0.089	0.992	0.993	1	1.011	1.005	0.871	0.686	0.402	0.165	0.097	0.999	1.05	1.063	1.068	0.938	0.828	0.586	0.233	0.142	0.089
1	0.873	0.874	0.911	0.865	0.781	0.527	0.301	0.234	0.251	0.992	0.942	1.03	0.98	0.912	0.743	0.518	0.34	0.193	0.197	0.999	0.956	0.969	0.88	0.809	0.592	0.407	0.258	0.203	0.207	0.992	0.942	1.03	0.98	0.912	0.743	0.518	0.34	0.193	0.197	0.999	0.956	0.969	0.88	0.809	0.592	0.407	0.258	0.203	0.207
1	0.918	0.954	0.977	1.02	0.955	0.738	0.515	0.36	0.223	0.992	0.92	0.97	0.919	0.916	0.825	0.703	0.557	0.328	0.3	0.999	0.956	1.015	0.944	0.879	0.662	0.509	0.348	0.259	0.205	0.992	0.92	0.97	0.919	0.916	0.825	0.703	0.557	0.328	0.3	0.999	0.956	1.015	0.944	0.879	0.662	0.509	0.348	0.259	0.205
1	1.089	1.085	1.193	0.923	0.375	0.245	0.135	0.076	0.126	0.992	0.952	0.939	0.865	0.791	0.677	0.591	0.536	0.371	0.365	0.999	1.046	1.025	0.962	0.74	0.592	0.481	0.353	0.308	0.229	0.992	0.952	0.939	0.865	0.791	0.677	0.591	0.536	0.371	0.365	0.999	1.046	1.025	0.962	0.74	0.592	0.481	0.353	0.308	0.229
1	0.936	0.942	0.946	0.825	0.67	0.332	0.108	0.087	0.088	0.992	0.973	0.955	0.893	0.751	0.577	0.373	0.185	0.121	0.082	0.999	0.984	0.971	0.9	0.755	0.537	0.315	0.112	0.073	0.077	0.992	0.973	0.955	0.893	0.751	0.577	0.373	0.185	0.121	0.082	0.999	0.984	0.971	0.9	0.755	0.537	0.315	0.112	0.073	0.077
1	0.944	0.965	0.978	0.979	0.99	0.83	0.706	0.609	0.5	0.992	0.984	1.163	0.849	0.848	0.673	0.665	0.624	0.512	0.552	0.999	0.963	0.998	0.894	0.803	0.674	0.614	0.513	0.403	0.429	0.992	0.984	1.163	0.849	0.848	0.673	0.665	0.624	0.512	0.552	0.999	0.963	0.998	0.894	0.803	0.674	0.614	0.513	0.403	0.429
1	0.956	0.976	0.952	0.835	0.461	0.2	0.124	0.121	0.126	0.992	1.002	0.959	0.858	0.616	0.354	0.222	0.149	0.135	0.103	0.999	0.995	1.021	0.942	0.73	0.307	0.143	0.1	0.106	0.1	0.992	1.002	0.959	0.858	0.616	0.354	0.222	0.149	0.135	0.103	0.999	0.995	1.021	0.942	0.73	0.307	0.143	0.1	0.106	0.1
1	1.166	1.173	1.175	1.125	0.845	0.46	0.206	0.139	0.116	0.992	0.982	0.825	0.759	0.657	0.504	0.339	0.174	0.132	0.085	0.999	1.039	1.015	0.968	0.749	0.519	0.289	0.126	0.09	0.083	0.992	0.982	0.825	0.759	0.657	0.504	0.339	0.174	0.132	0.085	0.999	1.039	1.015	0.968	0.749	0.519	0.289	0.126	0.09	0.083
1	0.949	0.923	0.875	0.645	0.374	0.16	0.077	0.081	0.083	0.992	1.001	1.057	0.945	0.797	0.471	0.242	0.146	0.118	0.083	0.999	0.96	0.928	0.793	0.522	0.196	0.099	0.06	0.057	0.069	0.992	1.001	1.057	0.945	0.797	0.471	0.242	0.146	0.118	0.083	0.999	0.96	0.928	0.793	0.522	0.196	0.099	0.06	0.057	0.069
1	1.087	1.074	0.986	0.831	0.589	0.365	0.175	0.127	0.133	0.992	0.924	1.016	0.887	0.704	0.526	0.335	0.177	0.126	0.095	0.999	1.008	1.042	0.889	0.672	0.407	0.255	0.136	0.102	0.095	0.992	0.924	1.016	0.887	0.704	0.526	0.335	0.177	0.126	0.095	0.999	1.008	1.042	0.889	0.672	0.407	0.255	0.136	0.102	0.095
1	0.957	0.999	1.039	0.958	0.712	0.287	0.101	0.083	0.087	0.992	0.981	0.972	0.941	0.851	0.706	0.51	0.253	0.137	0.097	0.999	0.971	0.999	0.95	0.856	0.689	0.492	0.168	0.1	0.089	0.992	0.981	0.972	0.941	0.851	0.706	0.51	0.253	0.137	0.097	0.999	0.971	0.999	0.95	0.856	0.689	0.492	0.168	0.1	0.089
1	0.942	0.992	1.016	0.925	0.721	0.314	0.118	0.109	0.112	0.992	0.98	0.981	0.948	0.821	0.698	0.52	0.313	0.175	0.165	0.999	0.987	1.029	0.973	0.881	0.721	0.519	0.194	0.121	0.104	0.992	0.98	0.981	0.948	0.821	0.698	0.52	0.313	0.175	0.165	0.999	0.987	1.029	0.973	0.881	0.721	0.519	0.194	0.121	0.104
1	0.981	1.021	1.108	1.215	1.131	1.033	0.875	0.652	0.438	0.992	1.102	1.202	1.069	1.029	0.865	0.936	0.798	0.504	0.438	0.999	1.065	1.112	1.043	0.97	0.789	0.746	0.701	0.517	0.306	0.992	1.102	1.202	1.069	1.029	0.865	0.936	0.798	0.504	0.438	0.999	1.065	1.112	1.043	0.97	0.789	0.746	0.701	0.517	0.306
1	1.24	1.222	0.975	0.61	0.498	0.299	0.225	0.178	0.203	0.992	1.09	0.823	0.583	0.338	0.223	0.188	0.152	0.126	0.129	0.999	0.999	0.823	0.699	0.404	0.228	0.134	0.106	0.089	0.097	0.992	1.09	0.823	0.583	0.338	0.223	0.188	0.152	0.126	0.129	0.999	0.999	0.823	0.699	0.404	0.228	0.134	0.106	0.089	0.097
1	0.915	0.905	0.944	0.922	0.931	0.791	0.662	0.56	0.471	0.992	0.939	1.047	0.966	0.955	0.904	0.809	0.834	0.52	0.55	0.999	0.958	0.973	0.894	0.836	0.716	0.747	0.665	0.565	0.416	0.992	0.939	1.047	0.966	0.955	0.904	0.809	0.834	0.52	0.55	0.999	0.958	0.973	0.894	0.836	0.716	0.747	0.665	0.565	0.416
1	0.73	0.741	0.504	0.243	0.226	0.077	0.046	0.081	0.084	0.992	1.03	1.307	0.622	0.41	0.268	0.188	0.147	0.136	0.154	0.999	0.969	0.917	0.697	0.376	0.231	0.131	0.1	0.087	0.087	0.992	1.03	1.307	0.622	0.41	0.268	0.188	0.147	0.136	0.154	0.999	0.969	0.917	0.697	0.376	0.231	0.131	0.1	0.087	0.087
1	0.857	0.913	0.765	0.606	0.448	0.246	0.172	0.186	0.155	0.992	0.987	1.243	0.933	0.663	0.49	0.386	0.288	0.202	0.249	0.999	0.943	0.861	0.793	0.477	0.27	0.155	0.118	0.108	0.12	0.992	0.987	1.243	0.933	0.663	0.49	0.386	0.288	0.202	0.249	0.999	0.943	0.861	0.793	0.477	0.27	0.155	0.118	0.108	0.12
1	0.965	0.995	1.033	0.92	0.651	0.23	0.09	0.085	0.099	0.992	0.977	0.973	0.932	0.795	0.596	0.337	0.144	0.114	0.079	0.999	0.988	1.008	0.936	0.784	0.477	0.18	0.09	0.079	0.085	0.992	0.977	0.973	0.932	0.795	0.596	0.337	0.144	0.114	0.079	0.999	0.988	1.008	0.936	0.784	0.477	0.18	0.09	0.079	0.085
1	1	1.024	0.976	0.867	0.517	0.278	0.192	0.163	0.149	0.992	1.013	0.908	0.818	0.583	0.332	0.227	0.158	0.141	0.106	0.999	0.981	0.983	0.899	0.664	0.393	0.235	0.183	0.15	0.151	0.992	1.013	0.908	0.818	0.583	0.332	0.227	0.158	0.141	0.106	0.999	0.981	0.983	0.899	0.664	0.393	0.235	0.183	0.15	0.151
1	0.955	0.952	0.906	0.749	0.401	0.21	0.132	0.123	0.139	0.992	0.952	0.908	0.702	0.479	0.279	0.209	0.158	0.144	0.111	0.999	0.976	0.944	0.792	0.541	0.239	0.131	0.096	0.09	0.089	0.992	0.952	0.908	0.702	0.479	0.279	0.209	0.158	0.144	0.111	0.999	0.976	0.944	0.792	0.541	0.239	0.131	0.096	0.09	0.089
1	1.02	1.041	1.002	0.694	0.331	0.12	0.071	0.077	0.091	0.992	0.96	0.919	0.835	0.668	0.421	0.212	0.119	0.108	0.07	0.999	0.983	0.988	0.884	0.623	0.227	0.08	0.06	0.063	0.072	0.992	0.96	0.919	0.835	0.668	0.421	0.212	0.119	0.108	0.07	0.999	0.983	0.988	0.884	0.623	0.227	0.08	0.06	0.063	0.072
1	0.955	0.965	0.97	0.923	0.828	0.626	0.379	0.281	0.254	0.992	0.993	1.06	0.933	0.86	0.696	0.496	0.338	0.219	0.225	0.999	1	1.012	0.919	0.717	0.492	0.344	0.23	0.171	0.146	0.992	0.993	1.06	0.933	0.86	0.696	0.496	0.338	0.219	0.225	0.999	1	1.012	0.919	0.717	0.492	0.344	0.23	0.171	0.146
1	0.913	0.951	1.029	0.996	0.958	0.75	0.455	0.218	0.125	0.992	0.952	0.966	0.959	0.884	0.748	0.644	0.469	0.212	0.14	0.999	0.969	0.985	0.965	0.896	0.729	0.59	0.338	0.141	0.086	0.992	0.952	0.966	0.959	0.884	0.748	0.644	0.469	0.212	0.14	0.999	0.969	0.985	0.965	0.896	0.729	0.59	0.338	0.141	0.086
1	1.115	0.888	0.666	0.578	0.449	0.252	0.145	0.15	0.146	0.992	0.956	0.774	0.729	0.518	0.378	0.279	0.205	0.163	0.159	0.999	0.989	0.987	0.908	0.711	0.441	0.224	0.133	0.111	0.109	0.992	0.956	0.774	0.729	0.518	0.378	0.279	0.205	0.163	0.159	0.999	0.989	0.987	0.908	0.711	0.441	0.224	0.133	0.111	0.109
1	1.129	1.145	1.118	0.978	0.505	0.195	0.105	0.101	0.121	0.992	0.984	0.93	0.812	0.596	0.343	0.203	0.131	0.114	0.099	0.999	1.054	1.063	0.983	0.681	0.303	0.133	0.103	0.116	0.1	0.992	0.984	0.93	0.812	0.596	0.343	0.203	0.131	0.114	0.099	0.999	1.054	1.063	0.983	0.681	0.303	0.133	0.103	0.116	0.1
1	0.922	0.966	1.012	1.011	0.805	0.493	0.227	0.126	0.113	0.992	0.998	0.992	0.934	0.865	0.731	0.559	0.368	0.172	0.117	0.999	0.963	1.003	0.944	0.86	0.647	0.429	0.233	0.121	0.092	0.992	0.998	0.992	0.934	0.865	0.731	0.559	0.368	0.172	0.117	0.999	0.963	1.003	0.944	0.86	0.647	0.429	0.233	0.121	0.092
1	0.933	1.001	1.016	0.814	0.457	0.171	0.1	0.086	0.099	0.992	0.979	0.946	0.823	0.596	0.311	0.169	0.114	0.104	0.078	0.999	0.97	0.993	0.894	0.625	0.283	0.107	0.08	0.07	0.076	0.992	0.979	0.946	0.823	0.596	0.311	0.169	0.114	0.104	0.078	0.999	0.97	0.993	0.894	0.625	0.283	0.107	0.08	0.07	0.076
1	0.896	0.942	0.974	0.964	0.799	0.463	0.222	0.111	0.093	0.992	0.963	0.966	0.954	0.878	0.682	0.487	0.295	0.147	0.089	0.999	0.954	0.987	0.92	0.868	0.64	0.412	0.208	0.11	0.084	0.992	0.963	0.966	0.954	0.878	0.682	0.487	0.295	0.147	0.089	0.999	0.954	0.987	0.92	0.868	0.64	0.412	0.208	0.11	0.084
1	0.928	0.959	0.962	0.895	0.42	0.15	0.078	0.079	0.085	0.992	0.942	0.931	0.79	0.454	0.244	0.146	0.093	0.098	0.06	0.999	0.973	0.98	0.868	0.63	0.226	0.101	0.06	0.062	0.069	0.992	0.942	0.931	0.79	0.454	0.244	0.146	0.093	0.098	0.06	0.999	0.973	0.98	0.868	0.63	0.226	0.101	0.06	0.062	0.069
1	1.129	1.095	1.343	1.053	1.055	0.665	0.555	0.566	0.716	0.992	1.016	1.075	1.067	0.871	0.78	0.598	0.546	0.334	0.514	0.999	0.923	0.923	0.854	0.813	0.639	0.584	0.588	0.483	0.519	0.992	1.016	1.075	1.067	0.871	0.78	0.598	0.546	0.334	0.514	0.999	0.923	0.923	0.854	0.813	0.639	0.584	0.588	0.483	0.519
1	0.677	0.743	0.683	0.771	0.883	0.83	0.979	1.118	0.933	0.992	1.037	1.268	0.944	0.852	0.708	0.63	0.605	0.441	0.633	0.999	0.952	0.978	0.879	0.79	0.671	0.749	0.849	0.775	0.757	0.992	1.037	1.268	0.944	0.852	0.708	0.63	0.605	0.441	0.633	0.999	0.952	0.978	0.879	0.79	0.671	0.749	0.849	0.775	0.757
1	1.221	1.23	1.233	1.262	0.599	0.251	0.145	0.126	0.133	0.992	0.929	0.855	0.796	0.636	0.377	0.229	0.174	0.151	0.134	0.999	0.971	0.975	0.874	0.717	0.39	0.161	0.11	0.1	0.101	0.992	0.929	0.855	0.796	0.636	0.377	0.229	0.174	0.151	0.134	0.999	0.971	0.975	0.874	0.717	0.39	0.161	0.11	0.1	0.101
1	1.001	1.037	0.945	0.772	0.602	0.324	0.22	0.185	0.182	0.992	0.979	0.934	0.662	0.546	0.389	0.268	0.202	0.159	0.134	0.999	1.003	1.006	0.881	0.697	0.476	0.299	0.218	0.203	0.196	0.992	0.979	0.934	0.662	0.546	0.389	0.268	0.202	0.159	0.134	0.999	1.003	1.006	0.881	0.697	0.476	0.299	0.218	0.203	0.196
1	0.979	1.055	1.123	1.043	0.605	0.195	0.145	0.136	0.146	0.992	0.885	0.925	0.842	0.678	0.311	0.123	0.082	0.072	0.049	0.999	1.005	1.004	0.956	0.775	0.407	0.133	0.09	0.089	0.087	0.992	0.885	0.925	0.842	0.678	0.311	0.123	0.082	0.072	0.049	0.999	1.005	1.004	0.956	0.775	0.407	0.133	0.09	0.089	0.087
1	1.019	1.018	1.166	1.215	1.185	0.955	0.56	0.156	0.112	0.992	1.011	1.03	0.974	0.911	0.841	0.659	0.42	0.13	0.097	0.999	0.985	1.019	0.972	0.911	0.771	0.675	0.446	0.122	0.109	0.992	1.011	1.03	0.974	0.911	0.841	0.659	0.42	0.13	0.097	0.999	0.985	1.019	0.972	0.911	0.771	0.675	0.446	0.122	0.109
1	0.902	0.957	1.02	0.946	0.716	0.34	0.148	0.112	0.12	0.992	0.952	1.024	0.937	0.758	0.513	0.328	0.177	0.133	0.098	0.999	1.03	1.1	1.026	0.938	0.634	0.375	0.171	0.115	0.102	0.992	0.952	1.024	0.937	0.758	0.513	0.328	0.177	0.133	0.098	0.999	1.03	1.1	1.026	0.938	0.634	0.375	0.171	0.115	0.102
1	1.034	0.94	0.578	0.32	0.231	0.081	0.048	0.059	0.073	0.992	0.9	0.741	0.422	0.257	0.143	0.104	0.066	0.085	0.049	0.999	0.998	0.898	0.564	0.287	0.127	0.048	0.042	0.05	0.061	0.992	0.9	0.741	0.422	0.257	0.143	0.104	0.066	0.085	0.049	0.999	0.998	0.898	0.564	0.287	0.127	0.048	0.042	0.05	0.061
1	1.025	0.893	0.469	0.276	0.231	0.082	0.054	0.068	0.078	0.992	0.897	0.716	0.38	0.259	0.157	0.115	0.076	0.088	0.054	0.999	0.988	0.868	0.445	0.251	0.12	0.042	0.042	0.052	0.066	0.992	0.897	0.716	0.38	0.259	0.157	0.115	0.076	0.088	0.054	0.999	0.988	0.868	0.445	0.251	0.12	0.042	0.042	0.052	0.066
1	1.115	1.123	1.035	0.785	0.438	0.238	0.145	0.139	0.139	0.992	1.016	0.876	0.756	0.479	0.249	0.19	0.112	0.105	0.08	0.999	1.033	0.974	0.858	0.523	0.215	0.113	0.095	0.095	0.102	0.992	1.016	0.876	0.756	0.479	0.249	0.19	0.112	0.105	0.08	0.999	1.033	0.974	0.858	0.523	0.215	0.113	0.095	0.095	0.102
1	0.893	0.943	0.927	0.864	0.73	0.555	0.495	0.423	0.406	0.992	0.956	1.043	0.946	0.93	0.796	0.663	0.546	0.421	0.51	0.999	0.975	0.997	0.927	0.855	0.675	0.577	0.489	0.45	0.401	0.992	0.956	1.043	0.946	0.93	0.796	0.663	0.546	0.421	0.51	0.999	0.975	0.997	0.927	0.855	0.675	0.577	0.489	0.45	0.401
1	1.038	0.805	0.845	0.969	0.89	0.595	0.451	0.374	0.302	0.992	0.926	0.987	0.945	0.845	0.79	0.777	0.591	0.496	0.414	0.999	0.933	1.131	0.879	0.866	0.655	0.468	0.369	0.291	0.212	0.992	0.926	0.987	0.945	0.845	0.79	0.777	0.591	0.496	0.414	0.999	0.933	1.131	0.879	0.866	0.655	0.468	0.369	0.291	0.212
1	0.883	0.937	0.948	0.998	0.946	0.85	0.799	0.78	0.802	0.992	1.072	1.089	1.093	1.066	0.979	0.937	0.915	0.596	0.895	0.999	1.03	1.002	0.968	0.934	0.833	0.751	0.707	0.779	0.683	0.992	1.072	1.089	1.093	1.066	0.979	0.937	0.915	0.596	0.895	0.999	1.03	1.002	0.968	0.934	0.833	0.751	0.707	0.779	0.683
1	1.032	1.089	1.116	1.073	0.674	0.204	0.129	0.113	0.121	0.992	0.993	0.908	0.859	0.721	0.459	0.238	0.161	0.137	0.108	0.999	0.993	1.001	0.941	0.798	0.464	0.134	0.093	0.09	0.086	0.992	0.993	0.908	0.859	0.721	0.459	0.238	0.161	0.137	0.108	0.999	0.993	1.001	0.941	0.798	0.464	0.134	0.093	0.09	0.086
1	0.969	1.008	1.074	1.086	0.972	0.7	0.367	0.136	0.111	0.992	0.992	1.012	0.988	0.909	0.806	0.664	0.435	0.157	0.1	0.999	0.985	1.005	0.961	0.885	0.723	0.572	0.33	0.118	0.086	0.992	0.992	1.012	0.988	0.909	0.806	0.664	0.435	0.157	0.1	0.999	0.985	1.005	0.961	0.885	0.723	0.572	0.33	0.118	0.086
1	1.434	0.793	1.208	0.826	0.847	0.719	0.702	0.511	0.387	0.992	1.068	1.015	0.954	0.896	0.803	0.797	0.682	0.435	0.432	0.999	0.764	0.902	0.806	0.82	0.603	0.516	0.32	0.618	0.366	0.992	1.068	1.015	0.954	0.896	0.803	0.797	0.682	0.435	0.432	0.999	0.764	0.902	0.806	0.82	0.603	0.516	0.32	0.618	0.366
1	0.924	0.927	0.917	0.671	0.466	0.275	0.21	0.189	0.216	0.992	0.883	0.826	0.681	0.499	0.329	0.24	0.19	0.148	0.151	0.999	0.944	0.936	0.797	0.548	0.308	0.199	0.173	0.163	0.184	0.992	0.883	0.826	0.681	0.499	0.329	0.24	0.19	0.148	0.151	0.999	0.944	0.936	0.797	0.548	0.308	0.199	0.173	0.163	0.184
1	0.944	0.904	0.939	0.846	0.685	0.449	0.318	0.22	0.25	0.992	0.99	0.911	0.686	0.602	0.448	0.335	0.262	0.186	0.205	0.999	0.969	1.003	0.834	0.658	0.477	0.346	0.256	0.225	0.215	0.992	0.99	0.911	0.686	0.602	0.448	0.335	0.262	0.186	0.205	0.999	0.969	1.003	0.834	0.658	0.477	0.346	0.256	0.225	0.215
1	1.013	1.045	1.1	1.096	0.861	0.4	0.122	0.098	0.1	0.992	0.981	0.968	0.914	0.829	0.685	0.433	0.156	0.112	0.081	0.999	0.991	1.018	0.986	0.86	0.636	0.319	0.08	0.07	0.071	0.992	0.981	0.968	0.914	0.829	0.685	0.433	0.156	0.112	0.081	0.999	0.991	1.018	0.986	0.86	0.636	0.319	0.08	0.07	0.071
1	0.922	0.981	1.045	0.981	0.673	0.334	0.216	0.099	0.086	0.992	0.96	1.056	1.038	1.018	0.799	0.671	0.531	0.271	0.145	0.999	0.968	0.998	0.946	0.856	0.549	0.337	0.303	0.175	0.084	0.992	0.96	1.056	1.038	1.018	0.799	0.671	0.531	0.271	0.145	0.999	0.968	0.998	0.946	0.856	0.549	0.337	0.303	0.175	0.084
1	1.012	1.03	1.098	1.067	0.9	0.553	0.165	0.116	0.123	0.992	0.988	0.965	0.932	0.836	0.669	0.448	0.236	0.141	0.101	0.999	0.993	1.001	0.947	0.831	0.616	0.358	0.126	0.089	0.09	0.992	0.988	0.965	0.932	0.836	0.669	0.448	0.236	0.141	0.101	0.999	0.993	1.001	0.947	0.831	0.616	0.358	0.126	0.089	0.09
1	0.981	0.97	0.922	0.802	0.604	0.308	0.116	0.106	0.103	0.992	0.982	0.865	0.733	0.532	0.399	0.239	0.125	0.116	0.091	0.999	0.968	0.956	0.814	0.631	0.361	0.179	0.102	0.087	0.086	0.992	0.982	0.865	0.733	0.532	0.399	0.239	0.125	0.116	0.091	0.999	0.968	0.956	0.814	0.631	0.361	0.179	0.102	0.087	0.086
1	1.026	1.035	1.081	1.009	0.877	0.575	0.385	0.258	0.21	0.992	0.954	1.002	0.969	0.852	0.717	0.593	0.408	0.25	0.197	0.999	0.941	0.981	0.963	0.888	0.7	0.479	0.352	0.214	0.134	0.992	0.954	1.002	0.969	0.852	0.717	0.593	0.408	0.25	0.197	0.999	0.941	0.981	0.963	0.888	0.7	0.479	0.352	0.214	0.134
1	0.997	1.024	1.045	0.931	0.659	0.297	0.132	0.11	0.121	0.992	0.981	0.937	0.845	0.669	0.47	0.281	0.15	0.119	0.092	0.999	1.018	1.034	0.951	0.773	0.448	0.217	0.104	0.087	0.093	0.992	0.981	0.937	0.845	0.669	0.47	0.281	0.15	0.119	0.092	0.999	1.018	1.034	0.951	0.773	0.448	0.217	0.104	0.087	0.093
1	1.01	1.026	1.075	1.033	0.78	0.345	0.163	0.12	0.122	0.992	0.988	1.022	1.013	0.952	0.715	0.478	0.231	0.14	0.107	0.999	0.996	1.038	0.951	0.853	0.594	0.312	0.128	0.1	0.091	0.992	0.988	1.022	1.013	0.952	0.715	0.478	0.231	0.14	0.107	0.999	0.996	1.038	0.951	0.853	0.594	0.312	0.128	0.1	0.091
1	0.883	0.956	0.986	0.968	0.915	0.803	0.783	0.751	0.696	0.992	0.912	0.921	0.937	0.861	0.722	0.635	0.596	0.385	0.489	0.999	0.956	0.998	0.924	0.865	0.694	0.605	0.575	0.592	0.581	0.992	0.912	0.921	0.937	0.861	0.722	0.635	0.596	0.385	0.489	0.999	0.956	0.998	0.924	0.865	0.694	0.605	0.575	0.592	0.581
1	0.997	0.975	0.998	0.967	0.911	0.86	0.846	0.91	0.887	0.992	1.383	1.316	1.415	1.229	0.908	0.915	0.641	0.596	0.656	0.999	1.071	1.008	1.007	0.865	0.721	0.691	0.62	0.611	0.463	0.992	1.383	1.316	1.415	1.229	0.908	0.915	0.641	0.596	0.656	0.999	1.071	1.008	1.007	0.865	0.721	0.691	0.62	0.611	0.463
1	0.935	0.909	0.839	0.46	0.239	0.086	0.053	0.065	0.08	0.992	0.947	0.92	0.759	0.393	0.203	0.148	0.112	0.097	0.075	0.999	0.979	0.977	0.822	0.518	0.16	0.083	0.051	0.06	0.069	0.992	0.947	0.92	0.759	0.393	0.203	0.148	0.112	0.097	0.075	0.999	0.979	0.977	0.822	0.518	0.16	0.083	0.051	0.06	0.069
1	0.939	0.967	0.994	0.869	0.458	0.152	0.087	0.093	0.098	0.992	0.975	0.971	0.923	0.756	0.426	0.184	0.128	0.115	0.082	0.999	0.975	0.978	0.866	0.643	0.281	0.099	0.072	0.072	0.074	0.992	0.975	0.971	0.923	0.756	0.426	0.184	0.128	0.115	0.082	0.999	0.975	0.978	0.866	0.643	0.281	0.099	0.072	0.072	0.074
1	0.971	1	1.063	1.074	1.019	0.817	0.507	0.166	0.116	0.992	0.994	1.013	0.946	0.889	0.771	0.671	0.544	0.218	0.097	0.999	0.994	1.01	0.975	0.915	0.778	0.667	0.429	0.188	0.136	0.992	0.994	1.013	0.946	0.889	0.771	0.671	0.544	0.218	0.097	0.999	0.994	1.01	0.975	0.915	0.778	0.667	0.429	0.188	0.136
1	0.92	0.934	0.972	0.953	0.765	0.374	0.158	0.14	0.13	0.992	0.91	0.94	0.935	0.86	0.668	0.465	0.242	0.165	0.123	0.999	0.995	1.006	0.92	0.836	0.566	0.314	0.139	0.121	0.106	0.992	0.91	0.94	0.935	0.86	0.668	0.465	0.242	0.165	0.123	0.999	0.995	1.006	0.92	0.836	0.566	0.314	0.139	0.121	0.106
1	0.905	0.927	0.975	0.879	0.63	0.351	0.262	0.224	0.257	0.992	0.959	0.984	0.91	0.754	0.47	0.284	0.216	0.163	0.174	0.999	0.949	0.976	0.896	0.783	0.437	0.262	0.211	0.19	0.21	0.992	0.959	0.984	0.91	0.754	0.47	0.284	0.216	0.163	0.174	0.999	0.949	0.976	0.896	0.783	0.437	0.262	0.211	0.19	0.21
1	1.142	1.114	1.094	1.009	0.76	0.453	0.203	0.118	0.118	0.992	1.045	0.863	0.761	0.59	0.462	0.337	0.219	0.134	0.1	0.999	1.017	0.964	0.887	0.668	0.454	0.299	0.17	0.093	0.095	0.992	1.045	0.863	0.761	0.59	0.462	0.337	0.219	0.134	0.1	0.999	1.017	0.964	0.887	0.668	0.454	0.299	0.17	0.093	0.095
1	0.972	0.97	0.98	0.939	0.806	0.644	0.528	0.455	0.418	0.992	0.956	0.981	0.9	0.793	0.673	0.54	0.457	0.341	0.378	0.999	1.013	1.002	0.907	0.738	0.519	0.437	0.407	0.346	0.327	0.992	0.956	0.981	0.9	0.793	0.673	0.54	0.457	0.341	0.378	0.999	1.013	1.002	0.907	0.738	0.519	0.437	0.407	0.346	0.327
1	0.858	0.858	0.856	0.846	0.747	0.543	0.354	0.273	0.264	0.992	0.949	0.952	0.835	0.687	0.546	0.425	0.365	0.213	0.228	0.999	0.957	0.912	0.813	0.681	0.499	0.372	0.261	0.221	0.217	0.992	0.949	0.952	0.835	0.687	0.546	0.425	0.365	0.213	0.228	0.999	0.957	0.912	0.813	0.681	0.499	0.372	0.261	0.221	0.217
1	0.915	0.925	0.889	0.629	0.401	0.163	0.089	0.09	0.099	0.992	0.944	0.932	0.802	0.539	0.328	0.205	0.127	0.12	0.09	0.999	0.977	0.998	0.855	0.572	0.269	0.127	0.084	0.076	0.085	0.992	0.944	0.932	0.802	0.539	0.328	0.205	0.127	0.12	0.09	0.999	0.977	0.998	0.855	0.572	0.269	0.127	0.084	0.076	0.085
1	0.91	0.952	1.018	1.038	0.98	0.83	0.57	0.467	0.453	0.992	0.946	1.113	1.063	1.043	1.063	1.083	0.774	0.487	0.586	0.999	0.998	1.051	1.022	0.885	0.695	0.583	0.42	0.358	0.358	0.992	0.946	1.113	1.063	1.043	1.063	1.083	0.774	0.487	0.586	0.999	0.998	1.051	1.022	0.885	0.695	0.583	0.42	0.358	0.358
1	0.939	0.834	0.451	0.248	0.218	0.071	0.051	0.069	0.08	0.992	0.923	0.759	0.346	0.244	0.146	0.114	0.071	0.092	0.065	0.999	0.938	0.803	0.426	0.256	0.114	0.049	0.048	0.055	0.069	0.992	0.923	0.759	0.346	0.244	0.146	0.114	0.071	0.092	0.065	0.999	0.938	0.803	0.426	0.256	0.114	0.049	0.048	0.055	0.069
1	0.962	0.882	0.685	0.451	0.31	0.119	0.061	0.065	0.079	0.992	0.986	0.861	0.593	0.414	0.245	0.158	0.102	0.104	0.07	0.999	0.966	0.891	0.634	0.413	0.197	0.088	0.063	0.058	0.071	0.992	0.986	0.861	0.593	0.414	0.245	0.158	0.102	0.104	0.07	0.999	0.966	0.891	0.634	0.413	0.197	0.088	0.063	0.058	0.071
1	0.887	0.927	0.957	0.933	0.953	1.125	2.035	2.37	2.391	0.992	1.041	1.173	1.132	0.953	0.988	1.105	1.674	1.459	3.117	0.999	0.986	1.056	1.019	1.001	0.941	1.257	1.93	2.32	2.179	0.992	1.041	1.173	1.132	0.953	0.988	1.105	1.674	1.459	3.117	0.999	0.986	1.056	1.019	1.001	0.941	1.257	1.93	2.32	2.179
1	1.149	0.993	0.766	0.478	0.337	0.15	0.102	0.116	0.123	0.992	1.019	0.923	0.687	0.453	0.308	0.25	0.156	0.144	0.119	0.999	1.018	0.977	0.811	0.576	0.253	0.127	0.119	0.089	0.103	0.992	1.019	0.923	0.687	0.453	0.308	0.25	0.156	0.144	0.119	0.999	1.018	0.977	0.811	0.576	0.253	0.127	0.119	0.089	0.103
1	1.084	1.185	1.128	1.008	0.825	0.59	0.415	0.366	0.416	0.992	0.952	0.982	0.951	0.901	0.797	0.605	0.227	0.152	0.135	0.999	0.988	1.025	0.971	0.886	0.679	0.495	0.155	0.093	0.087	0.992	0.952	0.982	0.951	0.901	0.797	0.605	0.227	0.152	0.135	0.999	0.988	1.025	0.971	0.886	0.679	0.495	0.155	0.093	0.087
1	0.953	1.018	1.105	1.285	1.466	1.458	1.039	0.655	0.505	0.992	0.956	1.093	0.98	1.067	1.078	1.133	0.999	0.616	0.515	0.999	1.016	1.061	1.046	0.998	0.956	1.009	0.848	0.555	0.361	0.992	0.956	1.093	0.98	1.067	1.078	1.133	0.999	0.616	0.515	0.999	1.016	1.061	1.046	0.998	0.956	1.009	0.848	0.555	0.361
1	0.879	0.975	1.068	1.173	1.09	0.77	0.54	0.291	0.196	0.992	1.041	1.045	1.044	0.956	0.9	0.763	0.661	0.302	0.207	0.999	1.018	1.028	0.994	0.958	0.749	0.722	0.545	0.373	0.186	0.992	1.041	1.045	1.044	0.956	0.9	0.763	0.661	0.302	0.207	0.999	1.018	1.028	0.994	0.958	0.749	0.722	0.545	0.373	0.186
1	0.942	0.963	0.986	1.034	1.05	0.862	0.781	0.654	0.625	0.992	1.041	0.928	0.907	0.878	0.828	0.645	0.749	0.574	0.697	0.999	0.982	1.044	0.947	0.907	0.765	0.655	0.58	0.495	0.464	0.992	1.041	0.928	0.907	0.878	0.828	0.645	0.749	0.574	0.697	0.999	0.982	1.044	0.947	0.907	0.765	0.655	0.58	0.495	0.464
1	0.937	0.998	1.076	0.992	0.479	0.153	0.084	0.075	0.089	0.992	0.963	0.98	0.946	0.841	0.481	0.194	0.122	0.11	0.08	0.999	0.973	1.012	0.944	0.793	0.382	0.109	0.078	0.07	0.076	0.992	0.963	0.98	0.946	0.841	0.481	0.194	0.122	0.11	0.08	0.999	0.973	1.012	0.944	0.793	0.382	0.109	0.078	0.07	0.076
1	0.853	0.878	0.851	0.819	0.71	0.477	0.392	0.352	0.286	0.992	0.877	0.994	0.917	0.846	0.667	0.546	0.435	0.34	0.32	0.999	0.917	0.947	0.879	0.733	0.524	0.403	0.277	0.264	0.251	0.992	0.877	0.994	0.917	0.846	0.667	0.546	0.435	0.34	0.32	0.999	0.917	0.947	0.879	0.733	0.524	0.403	0.277	0.264	0.251
1	0.966	0.994	1.014	0.883	0.525	0.224	0.149	0.123	0.141	0.992	0.962	0.969	0.902	0.737	0.434	0.204	0.148	0.124	0.088	0.999	0.987	1.022	0.946	0.748	0.372	0.147	0.107	0.095	0.099	0.992	0.962	0.969	0.902	0.737	0.434	0.204	0.148	0.124	0.088	0.999	0.987	1.022	0.946	0.748	0.372	0.147	0.107	0.095	0.099
1	0.927	1.035	1.061	1.077	0.985	0.93	0.8	0.729	0.711	0.992	1.007	0.986	1.03	0.948	0.839	0.808	0.748	0.455	0.703	0.999	0.962	1.01	0.96	0.928	0.807	0.715	0.69	0.669	0.603	0.992	1.007	0.986	1.03	0.948	0.839	0.808	0.748	0.455	0.703	0.999	0.962	1.01	0.96	0.928	0.807	0.715	0.69	0.669	0.603
1	0.852	0.827	0.745	0.541	0.293	0.092	0.056	0.065	0.086	0.992	0.957	0.941	0.882	0.68	0.344	0.175	0.109	0.107	0.075	0.999	0.995	0.982	0.901	0.665	0.27	0.091	0.067	0.067	0.077	0.992	0.957	0.941	0.882	0.68	0.344	0.175	0.109	0.107	0.075	0.999	0.995	0.982	0.901	0.665	0.27	0.091	0.067	0.067	0.077
1	0.93	0.959	0.972	1.031	0.953	0.812	0.705	0.592	0.539	0.992	0.959	0.938	0.889	0.813	0.69	0.628	0.571	0.424	0.507	0.999	1.001	0.999	0.899	0.821	0.669	0.612	0.534	0.471	0.389	0.992	0.959	0.938	0.889	0.813	0.69	0.628	0.571	0.424	0.507	0.999	1.001	0.999	0.899	0.821	0.669	0.612	0.534	0.471	0.389
1	0.884	0.907	0.995	0.857	0.691	0.373	0.167	0.089	0.086	0.992	1.033	1.306	1.341	1.218	0.922	0.697	0.381	0.151	0.118	0.999	0.977	0.978	0.91	0.742	0.5	0.341	0.16	0.081	0.077	0.992	1.033	1.306	1.341	1.218	0.922	0.697	0.381	0.151	0.118	0.999	0.977	0.978	0.91	0.742	0.5	0.341	0.16	0.081	0.077
1	1.069	1.091	0.922	0.794	0.706	0.415	0.377	0.245	0.26	0.992	1.026	0.737	0.537	0.378	0.255	0.188	0.151	0.142	0.154	0.999	1.017	0.818	0.516	0.332	0.177	0.096	0.08	0.099	0.087	0.992	1.026	0.737	0.537	0.378	0.255	0.188	0.151	0.142	0.154	0.999	1.017	0.818	0.516	0.332	0.177	0.096	0.08	0.099	0.087
1	1.105	1.103	1.021	0.849	0.731	0.534	0.235	0.138	0.121	0.992	0.965	0.814	0.6	0.487	0.435	0.366	0.216	0.128	0.087	0.999	0.99	1.009	0.896	0.678	0.488	0.367	0.177	0.105	0.092	0.992	0.965	0.814	0.6	0.487	0.435	0.366	0.216	0.128	0.087	0.999	0.99	1.009	0.896	0.678	0.488	0.367	0.177	0.105	0.092
1	0.922	1.12	1.013	1.21	1.355	1.51	2.102	3.059	4.696	0.992	0.965	1.156	0.936	0.911	0.849	1.237	1.62	2.18	3.55	0.999	1.021	1.045	0.905	1.053	1.203	2.012	2.548	3.574	3.844	0.992	0.965	1.156	0.936	0.911	0.849	1.237	1.62	2.18	3.55	0.999	1.021	1.045	0.905	1.053	1.203	2.012	2.548	3.574	3.844
1	0.96	0.994	0.949	0.93	0.776	0.617	0.531	0.434	0.388	0.992	0.946	0.86	0.788	0.689	0.575	0.458	0.389	0.272	0.293	0.999	0.863	0.978	0.759	0.643	0.289	0.124	0.103	0.048	0.079	0.992	0.946	0.86	0.788	0.689	0.575	0.458	0.389	0.272	0.293	0.999	0.863	0.978	0.759	0.643	0.289	0.124	0.103	0.048	0.079
1	1.181	1.177	1.275	1.294	1.08	1.074	0.879	0.736	0.93	0.992	0.949	0.851	0.858	0.823	0.661	0.665	0.456	0.281	0.307	0.999	0.942	0.866	0.864	0.768	0.635	0.49	0.455	0.42	0.391	0.992	0.949	0.851	0.858	0.823	0.661	0.665	0.456	0.281	0.307	0.999	0.942	0.866	0.864	0.768	0.635	0.49	0.455	0.42	0.391
1	0.839	0.915	0.801	0.635	0.505	0.273	0.162	0.164	0.128	0.992	0.942	0.951	0.719	0.547	0.419	0.337	0.303	0.249	0.273	0.999	0.948	0.936	0.837	0.688	0.435	0.293	0.188	0.129	0.149	0.992	0.942	0.951	0.719	0.547	0.419	0.337	0.303	0.249	0.273	0.999	0.948	0.936	0.837	0.688	0.435	0.293	0.188	0.129	0.149
1	0.982	1.022	1.06	0.964	0.636	0.217	0.089	0.083	0.093	0.992	0.966	1.043	1.027	0.823	0.598	0.495	0.334	0.189	0.172	0.999	0.991	1.022	0.96	0.801	0.474	0.181	0.085	0.069	0.081	0.992	0.966	1.043	1.027	0.823	0.598	0.495	0.334	0.189	0.172	0.999	0.991	1.022	0.96	0.801	0.474	0.181	0.085	0.069	0.081
1	0.788	0.793	0.817	0.766	0.682	0.467	0.351	0.28	0.26	0.992	0.909	1.053	0.95	0.875	0.728	0.545	0.409	0.313	0.257	0.999	0.979	0.941	0.805	0.719	0.476	0.376	0.25	0.228	0.191	0.992	0.909	1.053	0.95	0.875	0.728	0.545	0.409	0.313	0.257	0.999	0.979	0.941	0.805	0.719	0.476	0.376	0.25	0.228	0.191
1	0.892	0.961	1.016	0.993	0.884	0.681	0.454	0.213	0.14	0.992	1.003	1.012	1.004	0.889	0.77	0.613	0.431	0.189	0.16	0.999	0.988	1.013	0.944	0.853	0.625	0.451	0.226	0.138	0.113	0.992	1.003	1.012	1.004	0.889	0.77	0.613	0.431	0.189	0.16	0.999	0.988	1.013	0.944	0.853	0.625	0.451	0.226	0.138	0.113
1	0.972	1	1.012	0.994	0.736	0.37	0.234	0.183	0.166	0.992	0.954	0.998	0.891	0.749	0.572	0.396	0.258	0.164	0.152	0.999	0.962	0.972	0.914	0.765	0.491	0.287	0.179	0.155	0.141	0.992	0.954	0.998	0.891	0.749	0.572	0.396	0.258	0.164	0.152	0.999	0.962	0.972	0.914	0.765	0.491	0.287	0.179	0.155	0.141
1	1.027	0.956	0.714	0.372	0.297	0.109	0.086	0.079	0.097	0.992	0.993	0.843	0.553	0.387	0.263	0.179	0.149	0.123	0.104	0.999	0.988	0.923	0.619	0.376	0.204	0.105	0.095	0.088	0.084	0.992	0.993	0.843	0.553	0.387	0.263	0.179	0.149	0.123	0.104	0.999	0.988	0.923	0.619	0.376	0.204	0.105	0.095	0.088	0.084
1	1.277	1.148	0.761	0.623	0.465	0.3	0.215	0.209	0.181	0.992	0.969	0.973	0.852	0.8	0.759	0.662	0.6	0.403	0.442	0.999	1.035	0.81	0.513	0.416	0.287	0.197	0.164	0.15	0.142	0.992	0.969	0.973	0.852	0.8	0.759	0.662	0.6	0.403	0.442	0.999	1.035	0.81	0.513	0.416	0.287	0.197	0.164	0.15	0.142
1	0.778	0.76	0.78	0.716	0.492	0.263	0.175	0.126	0.111	0.992	0.841	0.953	0.927	0.893	0.893	1.09	1.324	1.359	2.217	0.999	1.023	1.048	0.899	0.953	0.879	0.864	0.973	0.978	1.219	0.992	0.841	0.953	0.927	0.893	0.893	1.09	1.324	1.359	2.217	0.999	1.023	1.048	0.899	0.953	0.879	0.864	0.973	0.978	1.219
1	0.807	0.772	0.756	0.694	0.451	0.236	0.152	0.119	0.1	0.992	0.906	0.793	0.607	0.373	0.168	0.095	0.074	0.119	0.082	0.999	0.857	0.766	0.719	0.527	0.349	0.264	0.215	0.139	0.108	0.992	0.906	0.793	0.607	0.373	0.168	0.095	0.074	0.119	0.082	0.999	0.857	0.766	0.719	0.527	0.349	0.264	0.215	0.139	0.108
1	0.802	0.792	0.768	0.702	0.471	0.258	0.163	0.125	0.099	0.992	0.988	1.176	1.095	0.879	0.505	0.377	0.293	0.206	0.339	0.999	0.813	0.715	0.656	0.507	0.333	0.258	0.24	0.149	0.119	0.992	0.988	1.176	1.095	0.879	0.505	0.377	0.293	0.206	0.339	0.999	0.813	0.715	0.656	0.507	0.333	0.258	0.24	0.149	0.119
1	0.895	0.901	0.871	0.808	0.366	0.167	0.119	0.136	0.128	0.992	0.947	1.175	0.826	0.621	0.408	0.279	0.241	0.196	0.286	0.999	0.926	0.925	0.76	0.561	0.293	0.184	0.135	0.121	0.136	0.992	0.947	1.175	0.826	0.621	0.408	0.279	0.241	0.196	0.286	0.999	0.926	0.925	0.76	0.561	0.293	0.184	0.135	0.121	0.136
1	0.729	0.795	0.893	0.723	0.395	0.095	0.045	0.096	0.126	0.992	0.971	0.822	0.514	0.373	0.269	0.205	0.157	0.129	0.098	0.999	0.986	0.94	0.662	0.453	0.276	0.171	0.143	0.12	0.119	0.992	0.971	0.822	0.514	0.373	0.269	0.205	0.157	0.129	0.098	0.999	0.986	0.94	0.662	0.453	0.276	0.171	0.143	0.12	0.119
1	0.925	0.962	1.006	1.021	0.964	0.861	0.769	0.687	0.67	0.992	0.956	0.982	0.957	0.909	0.851	0.788	0.731	0.548	0.687	0.999	0.966	1.002	0.96	0.902	0.771	0.733	0.673	0.647	0.589	0.992	0.956	0.982	0.957	0.909	0.851	0.788	0.731	0.548	0.687	0.999	0.966	1.002	0.96	0.902	0.771	0.733	0.673	0.647	0.589
1	0.903	0.899	0.942	0.812	0.633	0.391	0.305	0.223	0.209	0.992	0.95	0.991	0.9	0.757	0.548	0.414	0.34	0.2	0.205	0.999	0.951	0.968	0.857	0.708	0.439	0.307	0.221	0.19	0.171	0.992	0.95	0.991	0.9	0.757	0.548	0.414	0.34	0.2	0.205	0.999	0.951	0.968	0.857	0.708	0.439	0.307	0.221	0.19	0.171
1	1.147	0.999	0.881	0.774	0.571	0.302	0.156	0.14	0.143	0.992	0.985	0.876	0.789	0.67	0.533	0.4	0.269	0.209	0.155	0.999	1.032	1.081	0.859	0.596	0.37	0.18	0.117	0.102	0.091	0.992	0.985	0.876	0.789	0.67	0.533	0.4	0.269	0.209	0.155	0.999	1.032	1.081	0.859	0.596	0.37	0.18	0.117	0.102	0.091
1	1.219	0.905	0.545	0.417	0.351	0.171	0.115	0.114	0.15	0.992	1.008	0.563	0.392	0.225	0.106	0.12	0.091	0.094	0.05	0.999	0.958	0.763	0.539	0.418	0.254	0.189	0.148	0.148	0.159	0.992	1.008	0.563	0.392	0.225	0.106	0.12	0.091	0.094	0.05	0.999	0.958	0.763	0.539	0.418	0.254	0.189	0.148	0.148	0.159
1	0.922	0.987	1.037	1.033	0.93	0.789	0.644	0.489	0.244	0.992	0.979	0.991	0.962	0.887	0.751	0.628	0.493	0.36	0.268	0.999	0.893	0.918	0.789	0.68	0.395	0.268	0.189	0.184	0.169	0.992	0.979	0.991	0.962	0.887	0.751	0.628	0.493	0.36	0.268	0.999	0.893	0.918	0.789	0.68	0.395	0.268	0.189	0.184	0.169
1	0.937	0.95	0.978	0.913	0.72	0.34	0.105	0.091	0.106	0.992	0.984	1.013	0.912	0.875	0.693	0.353	0.185	0.157	0.17	0.999	0.923	0.969	0.864	0.76	0.524	0.328	0.154	0.103	0.104	0.992	0.984	1.013	0.912	0.875	0.693	0.353	0.185	0.157	0.17	0.999	0.923	0.969	0.864	0.76	0.524	0.328	0.154	0.103	0.104
1	0.933	0.987	1.042	1.018	0.946	0.802	0.696	0.673	0.679	0.992	0.981	1	0.982	0.896	0.771	0.726	0.691	0.469	0.662	0.999	0.964	0.972	0.925	0.878	0.724	0.603	0.574	0.561	0.545	0.992	0.981	1	0.982	0.896	0.771	0.726	0.691	0.469	0.662	0.999	0.964	0.972	0.925	0.878	0.724	0.603	0.574	0.561	0.545
1	1.05	0.987	0.958	0.725	0.329	0.151	0.085	0.094	0.096	0.992	0.956	0.823	0.567	0.443	0.298	0.245	0.184	0.159	0.162	0.999	0.906	0.865	0.745	0.436	0.199	0.121	0.078	0.073	0.088	0.992	0.956	0.823	0.567	0.443	0.298	0.245	0.184	0.159	0.162	0.999	0.906	0.865	0.745	0.436	0.199	0.121	0.078	0.073	0.088
1	0.945	0.856	0.549	0.513	0.391	0.22	0.162	0.16	0.161	0.992	0.942	0.792	0.554	0.466	0.329	0.263	0.212	0.174	0.187	0.999	1.127	0.958	0.71	0.488	0.283	0.151	0.131	0.12	0.121	0.992	0.942	0.792	0.554	0.466	0.329	0.263	0.212	0.174	0.187	0.999	1.127	0.958	0.71	0.488	0.283	0.151	0.131	0.12	0.121
1	0.866	0.846	0.779	0.688	0.575	0.389	0.26	0.22	0.25	0.992	0.927	0.996	0.903	0.761	0.588	0.46	0.384	0.276	0.266	0.999	0.997	1.027	0.862	0.819	0.586	0.496	0.406	0.352	0.316	0.992	0.927	0.996	0.903	0.761	0.588	0.46	0.384	0.276	0.266	0.999	0.997	1.027	0.862	0.819	0.586	0.496	0.406	0.352	0.316
1	0.937	0.898	0.779	0.709	0.529	0.319	0.202	0.168	0.179	0.992	1.036	0.998	0.838	0.702	0.486	0.33	0.223	0.165	0.15	0.999	0.954	0.89	0.846	0.702	0.521	0.354	0.271	0.22	0.208	0.992	1.036	0.998	0.838	0.702	0.486	0.33	0.223	0.165	0.15	0.999	0.954	0.89	0.846	0.702	0.521	0.354	0.271	0.22	0.208
1	0.911	1.051	1.132	1.327	1.848	2.505	1.97	1.346	0.894	0.992	1.183	1.496	1.143	1.226	1.244	1.479	1.73	0.859	1.172	0.999	0.999	1.007	0.948	1.037	1.632	1.873	1.471	0.849	0.618	0.992	1.183	1.496	1.143	1.226	1.244	1.479	1.73	0.859	1.172	0.999	0.999	1.007	0.948	1.037	1.632	1.873	1.471	0.849	0.618
1	0.935	0.926	0.881	0.792	0.572	0.263	0.088	0.07	0.087	0.992	0.949	0.9	0.794	0.608	0.358	0.188	0.104	0.102	0.069	0.999	0.963	0.951	0.854	0.658	0.381	0.164	0.073	0.07	0.074	0.992	0.949	0.9	0.794	0.608	0.358	0.188	0.104	0.102	0.069	0.999	0.963	0.951	0.854	0.658	0.381	0.164	0.073	0.07	0.074
1	1.117	1.162	1.186	1.203	0.982	0.589	0.189	0.131	0.126	0.992	1.035	0.921	0.865	0.732	0.583	0.415	0.203	0.139	0.098	0.999	1.016	1.029	0.985	0.819	0.608	0.38	0.161	0.115	0.101	0.992	1.035	0.921	0.865	0.732	0.583	0.415	0.203	0.139	0.098	0.999	1.016	1.029	0.985	0.819	0.608	0.38	0.161	0.115	0.101
1	0.977	0.945	0.838	0.46	0.315	0.145	0.095	0.089	0.098	0.992	0.944	0.892	0.682	0.338	0.215	0.166	0.107	0.096	0.063	0.999	0.976	0.944	0.787	0.425	0.229	0.13	0.12	0.107	0.106	0.992	0.944	0.892	0.682	0.338	0.215	0.166	0.107	0.096	0.063	0.999	0.976	0.944	0.787	0.425	0.229	0.13	0.12	0.107	0.106
1	0.938	0.997	0.945	0.789	0.588	0.285	0.156	0.113	0.099	0.992	0.999	0.991	0.953	0.801	0.619	0.45	0.272	0.163	0.129	0.999	0.908	0.911	0.766	0.601	0.369	0.192	0.125	0.105	0.096	0.992	0.999	0.991	0.953	0.801	0.619	0.45	0.272	0.163	0.129	0.999	0.908	0.911	0.766	0.601	0.369	0.192	0.125	0.105	0.096
1	1.069	1.096	1.051	0.908	0.492	0.223	0.113	0.094	0.093	0.992	1.006	0.872	0.755	0.573	0.373	0.259	0.169	0.133	0.094	0.999	0.993	0.983	0.874	0.66	0.369	0.192	0.11	0.08	0.076	0.992	1.006	0.872	0.755	0.573	0.373	0.259	0.169	0.133	0.094	0.999	0.993	0.983	0.874	0.66	0.369	0.192	0.11	0.08	0.076
1	1.155	1.18	1.224	1.212	1.019	0.855	0.626	0.456	0.398	0.992	1.021	0.916	0.852	0.753	0.679	0.625	0.617	0.374	0.435	0.999	1.018	1.003	0.955	0.826	0.658	0.585	0.496	0.393	0.246	0.992	1.021	0.916	0.852	0.753	0.679	0.625	0.617	0.374	0.435	0.999	1.018	1.003	0.955	0.826	0.658	0.585	0.496	0.393	0.246
1	1.036	1.056	1.111	1.113	1.058	0.879	0.716	0.563	0.541	0.992	0.987	0.937	0.888	0.8	0.75	0.663	0.625	0.403	0.496	0.999	1.019	1.015	1.002	0.882	0.755	0.657	0.589	0.485	0.392	0.992	0.987	0.937	0.888	0.8	0.75	0.663	0.625	0.403	0.496	0.999	1.019	1.015	1.002	0.882	0.755	0.657	0.589	0.485	0.392
1	0.965	0.956	0.964	0.914	0.637	0.301	0.167	0.147	0.142	0.992	0.971	1.006	0.924	0.779	0.526	0.332	0.236	0.171	0.136	0.999	0.953	1.134	0.989	0.899	0.569	0.306	0.211	0.174	0.161	0.992	0.971	1.006	0.924	0.779	0.526	0.332	0.236	0.171	0.136	0.999	0.953	1.134	0.989	0.899	0.569	0.306	0.211	0.174	0.161
1	1.105	1.117	1.18	1.224	1.024	0.566	0.22	0.149	0.113	0.992	0.985	0.936	0.862	0.755	0.591	0.366	0.178	0.128	0.083	0.999	1.008	0.984	0.952	0.824	0.652	0.385	0.161	0.105	0.081	0.992	0.985	0.936	0.862	0.755	0.591	0.366	0.178	0.128	0.083	0.999	1.008	0.984	0.952	0.824	0.652	0.385	0.161	0.105	0.081
1	1.029	0.967	0.754	0.389	0.3	0.139	0.094	0.09	0.098	0.992	0.996	0.872	0.55	0.326	0.213	0.178	0.144	0.123	0.1	0.999	1.006	0.907	0.673	0.368	0.223	0.123	0.085	0.077	0.087	0.992	0.996	0.872	0.55	0.326	0.213	0.178	0.144	0.123	0.1	0.999	1.006	0.907	0.673	0.368	0.223	0.123	0.085	0.077	0.087
1	1.178	1.104	0.894	0.567	0.433	0.195	0.134	0.125	0.125	0.992	0.982	0.732	0.538	0.341	0.246	0.204	0.144	0.133	0.125	0.999	1.023	0.931	0.761	0.5	0.276	0.158	0.107	0.097	0.1	0.992	0.982	0.732	0.538	0.341	0.246	0.204	0.144	0.133	0.125	0.999	1.023	0.931	0.761	0.5	0.276	0.158	0.107	0.097	0.1
1	0.778	0.822	0.957	0.832	0.724	0.478	0.234	0.086	0.086	0.992	1.107	1.819	2.116	2.021	1.417	1.263	0.746	0.212	0.182	0.999	1.017	1.011	0.968	0.774	0.645	0.552	0.291	0.092	0.085	0.992	1.107	1.819	2.116	2.021	1.417	1.263	0.746	0.212	0.182	0.999	1.017	1.011	0.968	0.774	0.645	0.552	0.291	0.092	0.085
1	1.05	1.054	1.006	0.849	0.499	0.163	0.079	0.077	0.091	0.992	0.989	0.823	0.759	0.578	0.34	0.168	0.109	0.109	0.079	0.999	0.988	0.988	0.899	0.691	0.357	0.137	0.083	0.073	0.079	0.992	0.989	0.823	0.759	0.578	0.34	0.168	0.109	0.109	0.079	0.999	0.988	0.988	0.899	0.691	0.357	0.137	0.083	0.073	0.079
1	0.842	0.851	1.006	0.866	0.663	0.385	0.197	0.104	0.106	0.992	1.065	1.578	1.652	1.535	1.123	0.911	0.592	0.216	0.198	0.999	0.984	0.979	0.954	0.784	0.569	0.435	0.232	0.102	0.092	0.992	1.065	1.578	1.652	1.535	1.123	0.911	0.592	0.216	0.198	0.999	0.984	0.979	0.954	0.784	0.569	0.435	0.232	0.102	0.092
1	1.003	1.058	1.185	1.175	1.041	0.868	0.662	0.418	0.259	0.992	0.994	0.968	0.943	0.861	0.802	0.69	0.615	0.352	0.26	0.999	0.988	1.023	0.989	0.916	0.781	0.706	0.612	0.452	0.239	0.992	0.994	0.968	0.943	0.861	0.802	0.69	0.615	0.352	0.26	0.999	0.988	1.023	0.989	0.916	0.781	0.706	0.612	0.452	0.239
1	0.88	0.638	0.511	0.539	0.455	0.255	0.123	0.104	0.102	0.992	0.913	0.792	0.603	0.576	0.429	0.299	0.24	0.2	0.204	0.999	0.888	0.798	0.657	0.521	0.324	0.206	0.132	0.099	0.104	0.992	0.913	0.792	0.603	0.576	0.429	0.299	0.24	0.2	0.204	0.999	0.888	0.798	0.657	0.521	0.324	0.206	0.132	0.099	0.104
1	0.962	1.008	1.082	1.074	1.025	0.878	0.751	0.536	0.312	0.992	0.956	0.977	0.975	0.928	0.821	0.705	0.551	0.301	0.166	0.999	0.979	0.981	0.95	0.912	0.758	0.695	0.619	0.496	0.337	0.992	0.956	0.977	0.975	0.928	0.821	0.705	0.551	0.301	0.166	0.999	0.979	0.981	0.95	0.912	0.758	0.695	0.619	0.496	0.337
1	0.978	0.937	0.709	0.34	0.266	0.111	0.071	0.075	0.083	0.992	0.96	0.874	0.632	0.333	0.183	0.133	0.096	0.1	0.058	0.999	1.032	1.01	0.842	0.451	0.205	0.101	0.08	0.075	0.074	0.992	0.96	0.874	0.632	0.333	0.183	0.133	0.096	0.1	0.058	0.999	1.032	1.01	0.842	0.451	0.205	0.101	0.08	0.075	0.074
1	0.865	0.837	0.9	0.785	0.642	0.387	0.235	0.234	0.189	0.992	0.895	0.998	0.908	0.886	0.684	0.53	0.422	0.352	0.343	0.999	1.033	0.991	0.984	0.811	0.561	0.384	0.235	0.258	0.189	0.992	0.895	0.998	0.908	0.886	0.684	0.53	0.422	0.352	0.343	0.999	1.033	0.991	0.984	0.811	0.561	0.384	0.235	0.258	0.189
1	1.065	1.07	0.781	0.446	0.412	0.278	0.183	0.132	0.141	0.992	0.942	0.665	0.486	0.318	0.241	0.242	0.196	0.115	0.083	0.999	0.961	0.888	0.678	0.355	0.191	0.123	0.113	0.103	0.116	0.992	0.942	0.665	0.486	0.318	0.241	0.242	0.196	0.115	0.083	0.999	0.961	0.888	0.678	0.355	0.191	0.123	0.113	0.103	0.116
1	0.97	0.973	0.798	0.391	0.306	0.142	0.086	0.094	0.105	0.992	0.942	0.859	0.561	0.34	0.229	0.188	0.144	0.118	0.123	0.999	1.032	1.108	0.946	0.419	0.226	0.109	0.097	0.091	0.085	0.992	0.942	0.859	0.561	0.34	0.229	0.188	0.144	0.118	0.123	0.999	1.032	1.108	0.946	0.419	0.226	0.109	0.097	0.091	0.085
1	0.896	0.899	0.883	0.963	0.998	0.802	0.561	0.353	0.262	0.992	0.964	0.976	0.96	0.894	0.829	0.697	0.574	0.279	0.234	0.999	0.908	0.983	0.909	0.946	0.856	0.749	0.45	0.2	0.181	0.992	0.964	0.976	0.96	0.894	0.829	0.697	0.574	0.279	0.234	0.999	0.908	0.983	0.909	0.946	0.856	0.749	0.45	0.2	0.181
1	0.779	0.819	0.894	0.719	0.447	0.189	0.105	0.08	0.088	0.992	0.941	1.018	0.825	0.523	0.278	0.179	0.117	0.101	0.071	0.999	0.981	0.988	0.931	0.615	0.292	0.13	0.086	0.069	0.075	0.992	0.941	1.018	0.825	0.523	0.278	0.179	0.117	0.101	0.071	0.999	0.981	0.988	0.931	0.615	0.292	0.13	0.086	0.069	0.075
1	1.001	0.98	0.912	0.689	0.546	0.374	0.286	0.22	0.133	0.992	0.946	0.873	0.729	0.512	0.308	0.238	0.174	0.131	0.099	0.999	0.97	0.913	0.819	0.648	0.453	0.374	0.31	0.235	0.127	0.992	0.946	0.873	0.729	0.512	0.308	0.238	0.174	0.131	0.099	0.999	0.97	0.913	0.819	0.648	0.453	0.374	0.31	0.235	0.127
1	0.98	0.944	0.878	0.613	0.501	0.324	0.238	0.179	0.122	0.992	0.954	0.879	0.694	0.478	0.305	0.209	0.147	0.14	0.091	0.999	0.985	0.898	0.763	0.526	0.346	0.254	0.206	0.171	0.097	0.992	0.954	0.879	0.694	0.478	0.305	0.209	0.147	0.14	0.091	0.999	0.985	0.898	0.763	0.526	0.346	0.254	0.206	0.171	0.097
1	1.201	1.031	0.765	0.601	0.506	0.322	0.221	0.211	0.198	0.992	0.926	0.713	0.597	0.613	0.438	0.405	0.324	0.209	0.222	0.999	0.978	0.82	0.589	0.488	0.326	0.236	0.163	0.128	0.139	0.992	0.926	0.713	0.597	0.613	0.438	0.405	0.324	0.209	0.222	0.999	0.978	0.82	0.589	0.488	0.326	0.236	0.163	0.128	0.139
1	1.115	1.031	0.897	0.475	0.329	0.139	0.089	0.108	0.102	0.992	1.058	0.819	0.525	0.311	0.174	0.157	0.126	0.115	0.102	0.999	1.03	0.857	0.646	0.386	0.193	0.136	0.078	0.086	0.106	0.992	1.058	0.819	0.525	0.311	0.174	0.157	0.126	0.115	0.102	0.999	1.03	0.857	0.646	0.386	0.193	0.136	0.078	0.086	0.106
1	1.074	0.859	0.598	0.342	0.252	0.08	0.054	0.063	0.079	0.992	0.922	0.63	0.409	0.255	0.158	0.107	0.092	0.092	0.075	0.999	0.932	0.715	0.509	0.303	0.151	0.07	0.054	0.063	0.075	0.992	0.922	0.63	0.409	0.255	0.158	0.107	0.092	0.092	0.075	0.999	0.932	0.715	0.509	0.303	0.151	0.07	0.054	0.063	0.075
1	0.96	0.887	0.804	0.684	0.538	0.294	0.197	0.153	0.17	0.992	0.956	0.953	0.687	0.533	0.408	0.315	0.204	0.149	0.092	0.999	0.951	0.894	0.747	0.497	0.299	0.204	0.153	0.122	0.127	0.992	0.956	0.953	0.687	0.533	0.408	0.315	0.204	0.149	0.092	0.999	0.951	0.894	0.747	0.497	0.299	0.204	0.153	0.122	0.127
1	0.925	0.924	0.872	0.56	0.324	0.126	0.078	0.083	0.093	0.992	0.985	0.945	0.895	0.709	0.441	0.26	0.139	0.126	0.099	0.999	0.983	0.97	0.847	0.561	0.227	0.096	0.072	0.071	0.08	0.992	0.985	0.945	0.895	0.709	0.441	0.26	0.139	0.126	0.099	0.999	0.983	0.97	0.847	0.561	0.227	0.096	0.072	0.071	0.08
1	0.978	0.968	0.951	0.755	0.434	0.175	0.135	0.118	0.129	0.992	0.961	0.908	0.743	0.499	0.27	0.171	0.137	0.133	0.102	0.999	0.973	0.926	0.787	0.533	0.247	0.11	0.091	0.087	0.086	0.992	0.961	0.908	0.743	0.499	0.27	0.171	0.137	0.133	0.102	0.999	0.973	0.926	0.787	0.533	0.247	0.11	0.091	0.087	0.086
1	1.603	1.602	1.323	0.786	0.658	0.255	0.221	0.199	0.239	0.992	1.107	0.778	0.774	0.415	0.346	0.222	0.202	0.134	0.081	0.999	1.143	0.943	0.964	0.463	0.324	0.144	0.108	0.113	0.124	0.992	1.107	0.778	0.774	0.415	0.346	0.222	0.202	0.134	0.081	0.999	1.143	0.943	0.964	0.463	0.324	0.144	0.108	0.113	0.124
1	0.951	0.902	0.955	0.904	0.836	0.625	0.453	0.328	0.276	0.992	0.929	0.968	0.917	0.792	0.629	0.533	0.368	0.299	0.23	0.999	0.931	0.983	0.906	0.836	0.644	0.518	0.358	0.236	0.162	0.992	0.929	0.968	0.917	0.792	0.629	0.533	0.368	0.299	0.23	0.999	0.931	0.983	0.906	0.836	0.644	0.518	0.358	0.236	0.162
1	1.146	1.051	0.76	0.431	0.329	0.157	0.095	0.097	0.11	0.992	0.99	0.711	0.492	0.284	0.175	0.125	0.095	0.1	0.07	0.999	1.003	0.896	0.661	0.336	0.16	0.078	0.071	0.072	0.079	0.992	0.99	0.711	0.492	0.284	0.175	0.125	0.095	0.1	0.07	0.999	1.003	0.896	0.661	0.336	0.16	0.078	0.071	0.072	0.079
1	0.934	1.075	1.173	1.403	1.395	0.85	0.43	0.236	0.246	0.992	1.013	1.063	0.843	0.76	0.544	0.395	0.244	0.159	0.158	0.999	0.976	0.964	0.894	0.741	0.563	0.379	0.258	0.159	0.127	0.992	1.013	1.063	0.843	0.76	0.544	0.395	0.244	0.159	0.158	0.999	0.976	0.964	0.894	0.741	0.563	0.379	0.258	0.159	0.127
1	1.025	1.059	1.162	1.054	0.718	0.318	0.109	0.096	0.095	0.992	0.988	1.005	0.926	0.79	0.596	0.349	0.17	0.123	0.099	0.999	1.003	0.981	0.939	0.729	0.461	0.223	0.098	0.083	0.082	0.992	0.988	1.005	0.926	0.79	0.596	0.349	0.17	0.123	0.099	0.999	1.003	0.981	0.939	0.729	0.461	0.223	0.098	0.083	0.082
1	1.108	1.137	1.062	0.965	0.412	0.195	0.132	0.118	0.121	0.992	1.017	0.849	0.759	0.53	0.266	0.174	0.134	0.127	0.097	0.999	1.024	0.992	0.951	0.664	0.255	0.142	0.107	0.1	0.098	0.992	1.017	0.849	0.759	0.53	0.266	0.174	0.134	0.127	0.097	0.999	1.024	0.992	0.951	0.664	0.255	0.142	0.107	0.1	0.098
1	0.965	0.934	0.919	0.845	0.745	0.557	0.401	0.306	0.231	0.992	0.964	0.961	0.901	0.811	0.692	0.565	0.491	0.316	0.291	0.999	0.981	0.943	0.842	0.708	0.495	0.371	0.251	0.199	0.139	0.992	0.964	0.961	0.901	0.811	0.692	0.565	0.491	0.316	0.291	0.999	0.981	0.943	0.842	0.708	0.495	0.371	0.251	0.199	0.139
1	0.994	1.084	1.175	1.096	0.937	0.814	0.637	0.511	0.606	0.992	0.989	1.019	0.979	0.898	0.784	0.707	0.646	0.38	0.453	0.999	1.031	1.041	0.987	0.867	0.704	0.676	0.563	0.482	0.407	0.992	0.989	1.019	0.979	0.898	0.784	0.707	0.646	0.38	0.453	0.999	1.031	1.041	0.987	0.867	0.704	0.676	0.563	0.482	0.407
1	1.053	1.092	1.206	1.197	1.073	0.72	0.373	0.231	0.165	0.992	1.003	0.987	0.929	0.881	0.758	0.611	0.424	0.203	0.126	0.999	1.018	1.041	1.025	0.931	0.773	0.624	0.39	0.217	0.128	0.992	1.003	0.987	0.929	0.881	0.758	0.611	0.424	0.203	0.126	0.999	1.018	1.041	1.025	0.931	0.773	0.624	0.39	0.217	0.128
1	1.011	1.053	1.122	1.115	0.996	0.633	0.235	0.149	0.116	0.992	1.013	0.951	0.927	0.917	0.755	0.596	0.375	0.177	0.178	0.999	1.026	1.035	1.018	0.892	0.773	0.505	0.173	0.124	0.097	0.992	1.013	0.951	0.927	0.917	0.755	0.596	0.375	0.177	0.178	0.999	1.026	1.035	1.018	0.892	0.773	0.505	0.173	0.124	0.097
1	0.991	0.994	1.052	0.99	0.747	0.477	0.278	0.214	0.184	0.992	0.999	1.013	0.939	0.843	0.665	0.528	0.356	0.232	0.207	0.999	0.982	1.05	0.975	0.846	0.625	0.459	0.289	0.218	0.158	0.992	0.999	1.013	0.939	0.843	0.665	0.528	0.356	0.232	0.207	0.999	0.982	1.05	0.975	0.846	0.625	0.459	0.289	0.218	0.158
1	1.026	1.013	1.057	0.998	0.926	0.779	0.747	0.626	0.666	0.992	0.976	0.957	0.901	0.748	0.662	0.606	0.566	0.343	0.49	0.999	0.877	0.906	0.844	0.807	0.686	0.636	0.637	0.575	0.643	0.992	0.976	0.957	0.901	0.748	0.662	0.606	0.566	0.343	0.49	0.999	0.877	0.906	0.844	0.807	0.686	0.636	0.637	0.575	0.643
1	1.02	1.019	0.97	0.968	0.782	0.615	0.338	0.304	0.263	0.992	0.986	1.076	0.765	0.618	0.506	0.394	0.325	0.265	0.301	0.999	0.964	0.927	0.821	0.581	0.37	0.251	0.198	0.175	0.172	0.992	0.986	1.076	0.765	0.618	0.506	0.394	0.325	0.265	0.301	0.999	0.964	0.927	0.821	0.581	0.37	0.251	0.198	0.175	0.172
1	0.945	1.077	1.273	1.68	1.022	0.638	0.381	0.277	0.244	0.992	0.984	1.07	1.099	1.245	0.91	0.606	0.466	0.304	0.347	0.999	0.996	1.082	1.212	1.332	0.776	0.481	0.301	0.234	0.208	0.992	0.984	1.07	1.099	1.245	0.91	0.606	0.466	0.304	0.347	0.999	0.996	1.082	1.212	1.332	0.776	0.481	0.301	0.234	0.208
1	1.216	1.071	1.272	1.251	0.941	0.692	0.352	0.194	0.176	0.992	0.97	0.89	0.879	0.714	0.661	0.528	0.389	0.197	0.216	0.999	1.093	1.045	1.149	1.023	0.562	0.278	0.276	0.108	0.089	0.992	0.97	0.89	0.879	0.714	0.661	0.528	0.389	0.197	0.216	0.999	1.093	1.045	1.149	1.023	0.562	0.278	0.276	0.108	0.089
1	0.931	0.95	1.01	0.999	1.001	0.899	0.91	0.827	0.843	0.992	0.984	1.026	0.977	0.918	0.822	0.779	0.784	0.565	0.809	0.999	1.013	1.065	1.027	0.914	0.795	0.743	0.769	0.784	0.696	0.992	0.984	1.026	0.977	0.918	0.822	0.779	0.784	0.565	0.809	0.999	1.013	1.065	1.027	0.914	0.795	0.743	0.769	0.784	0.696
1	0.912	0.938	0.886	0.911	0.715	0.58	0.529	0.539	0.522	0.992	0.881	0.943	0.907	0.998	0.693	0.62	0.499	0.439	0.457	0.999	1.029	0.988	0.934	0.817	0.635	0.514	0.488	0.624	0.504	0.992	0.881	0.943	0.907	0.998	0.693	0.62	0.499	0.439	0.457	0.999	1.029	0.988	0.934	0.817	0.635	0.514	0.488	0.624	0.504
1	1.126	1.157	1.038	0.523	0.336	0.162	0.093	0.088	0.097	0.992	1.014	0.892	0.696	0.403	0.285	0.199	0.145	0.122	0.089	0.999	0.992	0.979	0.847	0.411	0.205	0.112	0.093	0.092	0.098	0.992	1.014	0.892	0.696	0.403	0.285	0.199	0.145	0.122	0.089	0.999	0.992	0.979	0.847	0.411	0.205	0.112	0.093	0.092	0.098
1	0.927	0.94	1.048	1.034	1.001	0.945	0.85	0.811	0.808	0.992	0.962	0.989	0.988	0.962	0.918	0.863	0.856	0.598	0.866	0.999	0.981	1.019	0.97	0.95	0.804	0.801	0.752	0.75	0.73	0.992	0.962	0.989	0.988	0.962	0.918	0.863	0.856	0.598	0.866	0.999	0.981	1.019	0.97	0.95	0.804	0.801	0.752	0.75	0.73
1	0.894	0.981	1.038	1.065	0.882	0.63	0.372	0.186	0.118	0.992	0.957	0.972	0.889	0.862	0.736	0.613	0.407	0.199	0.095	0.999	0.958	1.013	0.95	0.883	0.694	0.534	0.366	0.233	0.096	0.992	0.957	0.972	0.889	0.862	0.736	0.613	0.407	0.199	0.095	0.999	0.958	1.013	0.95	0.883	0.694	0.534	0.366	0.233	0.096
1	0.896	0.63	0.544	0.406	0.296	0.132	0.085	0.086	0.096	0.992	0.865	0.678	0.511	0.362	0.246	0.184	0.128	0.127	0.091	0.999	0.881	0.685	0.495	0.361	0.178	0.096	0.075	0.071	0.082	0.992	0.865	0.678	0.511	0.362	0.246	0.184	0.128	0.127	0.091	0.999	0.881	0.685	0.495	0.361	0.178	0.096	0.075	0.071	0.082
1	0.863	0.895	0.98	1.056	0.961	0.835	0.841	0.676	0.606	0.992	0.971	0.973	0.967	0.818	0.648	0.575	0.519	0.299	0.437	0.999	1.183	1.178	1.169	0.933	0.819	0.574	0.753	0.578	0.779	0.992	0.971	0.973	0.967	0.818	0.648	0.575	0.519	0.299	0.437	0.999	1.183	1.178	1.169	0.933	0.819	0.574	0.753	0.578	0.779
1	0.984	1.008	1.049	0.975	0.765	0.465	0.28	0.186	0.142	0.992	0.983	0.987	0.914	0.791	0.619	0.463	0.325	0.173	0.127	0.999	1.02	1.032	0.98	0.84	0.601	0.425	0.298	0.195	0.119	0.992	0.983	0.987	0.914	0.791	0.619	0.463	0.325	0.173	0.127	0.999	1.02	1.032	0.98	0.84	0.601	0.425	0.298	0.195	0.119
1	1.051	0.996	0.863	0.565	0.341	0.138	0.065	0.067	0.081	0.992	0.974	0.839	0.657	0.41	0.255	0.174	0.092	0.093	0.061	0.999	0.987	0.951	0.789	0.485	0.24	0.121	0.065	0.062	0.074	0.992	0.974	0.839	0.657	0.41	0.255	0.174	0.092	0.093	0.061	0.999	0.987	0.951	0.789	0.485	0.24	0.121	0.065	0.062	0.074
1	0.959	1.007	1.128	1.127	1.022	0.905	0.814	0.705	0.726	0.992	0.937	0.978	0.957	0.93	0.859	0.795	0.746	0.54	0.753	0.999	0.883	0.958	1.039	1.013	0.879	1.009	0.878	0.778	0.764	0.992	0.937	0.978	0.957	0.93	0.859	0.795	0.746	0.54	0.753	0.999	0.883	0.958	1.039	1.013	0.879	1.009	0.878	0.778	0.764
1	0.938	0.963	0.889	0.525	0.307	0.124	0.071	0.073	0.088	0.992	0.933	0.932	0.781	0.456	0.241	0.159	0.114	0.102	0.072	0.999	0.968	0.976	0.859	0.519	0.205	0.1	0.073	0.068	0.077	0.992	0.933	0.932	0.781	0.456	0.241	0.159	0.114	0.102	0.072	0.999	0.968	0.976	0.859	0.519	0.205	0.1	0.073	0.068	0.077
1	0.93	0.958	1.01	0.928	0.731	0.284	0.116	0.095	0.1	0.992	0.989	0.975	0.926	0.786	0.532	0.263	0.138	0.121	0.083	0.999	0.975	1.012	0.953	0.858	0.606	0.282	0.116	0.095	0.099	0.992	0.989	0.975	0.926	0.786	0.532	0.263	0.138	0.121	0.083	0.999	0.975	1.012	0.953	0.858	0.606	0.282	0.116	0.095	0.099
1	1.049	0.845	0.513	0.423	0.345	0.115	0.065	0.156	0.136	0.992	0.916	0.733	0.497	0.413	0.298	0.215	0.174	0.149	0.162	0.999	0.926	0.728	0.412	0.31	0.162	0.108	0.093	0.078	0.089	0.992	0.916	0.733	0.497	0.413	0.298	0.215	0.174	0.149	0.162	0.999	0.926	0.728	0.412	0.31	0.162	0.108	0.093	0.078	0.089
1	0.668	0.815	0.751	0.802	0.831	0.684	0.739	0.808	0.629	0.992	0.988	1.248	0.921	0.849	0.633	0.597	0.562	0.449	0.803	0.999	0.911	0.956	0.831	0.784	0.638	0.64	0.641	0.596	0.596	0.992	0.988	1.248	0.921	0.849	0.633	0.597	0.562	0.449	0.803	0.999	0.911	0.956	0.831	0.784	0.638	0.64	0.641	0.596	0.596
1	0.712	0.688	0.714	0.686	0.748	0.583	0.49	0.311	0.135	0.992	0.889	1.108	1.077	1.076	0.883	0.75	0.569	0.262	0.184	0.999	0.937	1.016	0.852	0.936	0.69	0.625	0.455	0.279	0.136	0.992	0.889	1.108	1.077	1.076	0.883	0.75	0.569	0.262	0.184	0.999	0.937	1.016	0.852	0.936	0.69	0.625	0.455	0.279	0.136
1	0.854	0.884	0.813	0.713	0.385	0.15	0.086	0.088	0.084	0.992	0.907	0.889	0.815	0.646	0.419	0.248	0.181	0.128	0.114	0.999	0.913	0.951	0.799	0.596	0.266	0.117	0.073	0.073	0.079	0.992	0.907	0.889	0.815	0.646	0.419	0.248	0.181	0.128	0.114	0.999	0.913	0.951	0.799	0.596	0.266	0.117	0.073	0.073	0.079
1	0.933	0.956	0.906	0.703	0.453	0.224	0.151	0.143	0.123	0.992	0.906	0.913	0.785	0.586	0.38	0.274	0.202	0.163	0.139	0.999	0.986	0.973	0.889	0.658	0.356	0.14	0.099	0.094	0.099	0.992	0.906	0.913	0.785	0.586	0.38	0.274	0.202	0.163	0.139	0.999	0.986	0.973	0.889	0.658	0.356	0.14	0.099	0.094	0.099
1	0.907	0.88	0.795	0.478	0.274	0.106	0.055	0.06	0.077	0.992	0.968	1.016	0.98	0.861	0.601	0.358	0.198	0.143	0.115	0.999	0.981	0.982	0.822	0.512	0.202	0.085	0.066	0.068	0.076	0.992	0.968	1.016	0.98	0.861	0.601	0.358	0.198	0.143	0.115	0.999	0.981	0.982	0.822	0.512	0.202	0.085	0.066	0.068	0.076
1	1.174	1.186	1.145	1.119	0.675	0.208	0.135	0.116	0.116	0.992	1.041	0.859	0.753	0.563	0.316	0.174	0.136	0.125	0.1	0.999	1.018	0.962	0.921	0.659	0.308	0.146	0.101	0.083	0.087	0.992	1.041	0.859	0.753	0.563	0.316	0.174	0.136	0.125	0.1	0.999	1.018	0.962	0.921	0.659	0.308	0.146	0.101	0.083	0.087
1	0.916	0.967	0.991	0.853	0.466	0.171	0.093	0.116	0.111	0.992	0.999	0.986	0.89	0.758	0.49	0.345	0.278	0.203	0.299	0.999	0.927	0.837	0.77	0.559	0.306	0.133	0.091	0.09	0.089	0.992	0.999	0.986	0.89	0.758	0.49	0.345	0.278	0.203	0.299	0.999	0.927	0.837	0.77	0.559	0.306	0.133	0.091	0.09	0.089
1	0.964	0.953	0.87	0.567	0.317	0.11	0.065	0.076	0.086	0.992	0.949	0.837	0.644	0.389	0.204	0.132	0.09	0.092	0.065	0.999	0.968	0.961	0.834	0.552	0.21	0.081	0.056	0.063	0.067	0.992	0.949	0.837	0.644	0.389	0.204	0.132	0.09	0.092	0.065	0.999	0.968	0.961	0.834	0.552	0.21	0.081	0.056	0.063	0.067
1	1.009	1.057	1.122	1.154	1.064	0.921	0.76	0.623	0.645	0.992	0.966	0.964	0.933	0.843	0.757	0.685	0.613	0.407	0.514	0.999	0.993	1.028	0.976	0.923	0.784	0.726	0.651	0.572	0.506	0.992	0.966	0.964	0.933	0.843	0.757	0.685	0.613	0.407	0.514	0.999	0.993	1.028	0.976	0.923	0.784	0.726	0.651	0.572	0.506
1	0.915	0.952	1.03	1.022	0.932	0.698	0.393	0.258	0.218	0.992	0.916	1.051	1.012	0.965	0.843	0.652	0.408	0.211	0.183	0.999	0.967	1.023	0.987	0.934	0.754	0.504	0.267	0.187	0.156	0.992	0.916	1.051	1.012	0.965	0.843	0.652	0.408	0.211	0.183	0.999	0.967	1.023	0.987	0.934	0.754	0.504	0.267	0.187	0.156
1	0.952	0.963	0.869	0.362	0.266	0.091	0.053	0.066	0.078	0.992	0.977	0.935	0.728	0.314	0.19	0.138	0.097	0.1	0.068	0.999	0.99	0.995	0.851	0.396	0.165	0.066	0.052	0.055	0.069	0.992	0.977	0.935	0.728	0.314	0.19	0.138	0.097	0.1	0.068	0.999	0.99	0.995	0.851	0.396	0.165	0.066	0.052	0.055	0.069
1	1.094	1.038	1.007	1.063	0.842	0.532	0.445	0.379	0.379	0.992	1.016	0.793	0.837	0.753	0.448	0.385	0.244	0.309	0.222	0.999	0.967	0.883	0.791	0.615	0.398	0.26	0.188	0.171	0.151	0.992	1.016	0.793	0.837	0.753	0.448	0.385	0.244	0.309	0.222	0.999	0.967	0.883	0.791	0.615	0.398	0.26	0.188	0.171	0.151
1	0.88	0.906	0.788	0.518	0.324	0.162	0.109	0.121	0.147	0.992	0.902	0.872	0.61	0.395	0.205	0.148	0.114	0.109	0.099	0.999	0.95	0.845	0.649	0.375	0.163	0.076	0.075	0.08	0.096	0.992	0.902	0.872	0.61	0.395	0.205	0.148	0.114	0.109	0.099	0.999	0.95	0.845	0.649	0.375	0.163	0.076	0.075	0.08	0.096
1	1.129	1.163	1.055	1.008	0.745	0.383	0.208	0.16	0.163	0.992	1.117	0.877	0.876	0.753	0.508	0.311	0.21	0.148	0.157	0.999	1.032	0.939	0.871	0.593	0.4	0.207	0.123	0.115	0.126	0.992	1.117	0.877	0.876	0.753	0.508	0.311	0.21	0.148	0.157	0.999	1.032	0.939	0.871	0.593	0.4	0.207	0.123	0.115	0.126
1	1.059	1.103	1.124	1.113	0.91	0.528	0.195	0.149	0.133	0.992	1.025	0.938	0.878	0.747	0.616	0.41	0.197	0.152	0.103	0.999	1.028	1.025	0.972	0.803	0.584	0.371	0.155	0.127	0.107	0.992	1.025	0.938	0.878	0.747	0.616	0.41	0.197	0.152	0.103	0.999	1.028	1.025	0.972	0.803	0.584	0.371	0.155	0.127	0.107
1	0.948	0.818	0.637	0.48	0.38	0.151	0.069	0.082	0.092	0.992	0.959	0.859	0.675	0.424	0.242	0.15	0.091	0.092	0.066	0.999	0.964	0.918	0.71	0.442	0.236	0.114	0.065	0.074	0.074	0.992	0.959	0.859	0.675	0.424	0.242	0.15	0.091	0.092	0.066	0.999	0.964	0.918	0.71	0.442	0.236	0.114	0.065	0.074	0.074
1	0.971	0.956	0.969	0.917	0.756	0.561	0.398	0.227	0.166	0.992	0.991	1.069	0.946	0.814	0.564	0.485	0.328	0.169	0.174	0.999	1.024	0.997	0.883	0.664	0.439	0.329	0.224	0.126	0.113	0.992	0.991	1.069	0.946	0.814	0.564	0.485	0.328	0.169	0.174	0.999	1.024	0.997	0.883	0.664	0.439	0.329	0.224	0.126	0.113
1	1.102	1.14	1.2	1.054	0.71	0.334	0.157	0.133	0.126	0.992	1.007	0.965	0.943	0.858	0.67	0.456	0.254	0.14	0.104	0.999	1.015	0.998	0.939	0.77	0.473	0.227	0.131	0.102	0.096	0.992	1.007	0.965	0.943	0.858	0.67	0.456	0.254	0.14	0.104	0.999	1.015	0.998	0.939	0.77	0.473	0.227	0.131	0.102	0.096
1	0.935	0.958	0.973	0.882	0.637	0.375	0.257	0.229	0.216	0.992	0.953	0.948	0.896	0.719	0.515	0.352	0.269	0.191	0.175	0.999	0.993	1.013	0.934	0.773	0.499	0.317	0.223	0.193	0.169	0.992	0.953	0.948	0.896	0.719	0.515	0.352	0.269	0.191	0.175	0.999	0.993	1.013	0.934	0.773	0.499	0.317	0.223	0.193	0.169
1	0.845	0.971	0.985	0.686	0.457	0.248	0.135	0.128	0.124	0.992	0.931	0.987	0.724	0.485	0.319	0.22	0.164	0.12	0.105	0.999	0.97	0.97	0.898	0.53	0.283	0.159	0.108	0.1	0.1	0.992	0.931	0.987	0.724	0.485	0.319	0.22	0.164	0.12	0.105	0.999	0.97	0.97	0.898	0.53	0.283	0.159	0.108	0.1	0.1
1	1.191	1.128	1.064	0.869	0.577	0.325	0.237	0.142	0.139	0.992	1.056	0.85	0.745	0.555	0.4	0.284	0.195	0.172	0.136	0.999	1.03	0.964	0.865	0.585	0.351	0.201	0.141	0.113	0.119	0.992	1.056	0.85	0.745	0.555	0.4	0.284	0.195	0.172	0.136	0.999	1.03	0.964	0.865	0.585	0.351	0.201	0.141	0.113	0.119
1	0.816	0.804	0.798	0.652	0.417	0.243	0.191	0.175	0.203	0.992	0.907	0.96	0.83	0.622	0.306	0.211	0.156	0.13	0.119	0.999	0.886	0.878	0.762	0.593	0.279	0.176	0.143	0.14	0.155	0.992	0.907	0.96	0.83	0.622	0.306	0.211	0.156	0.13	0.119	0.999	0.886	0.878	0.762	0.593	0.279	0.176	0.143	0.14	0.155
1	0.896	0.917	0.899	0.688	0.538	0.325	0.165	0.104	0.089	0.992	0.963	0.969	0.799	0.561	0.367	0.25	0.143	0.108	0.066	0.999	0.974	0.998	0.859	0.601	0.362	0.21	0.11	0.083	0.081	0.992	0.963	0.969	0.799	0.561	0.367	0.25	0.143	0.108	0.066	0.999	0.974	0.998	0.859	0.601	0.362	0.21	0.11	0.083	0.081
1	0.96	1.008	1.054	1.046	0.905	0.695	0.487	0.328	0.341	0.992	0.959	0.969	0.94	0.83	0.694	0.556	0.402	0.24	0.239	0.999	0.978	1.015	0.976	0.883	0.696	0.583	0.438	0.328	0.284	0.992	0.959	0.969	0.94	0.83	0.694	0.556	0.402	0.24	0.239	0.999	0.978	1.015	0.976	0.883	0.696	0.583	0.438	0.328	0.284
1	0.887	0.91	0.98	0.863	0.714	0.391	0.169	0.093	0.094	0.992	1.028	1.31	1.242	1.166	0.932	0.72	0.443	0.158	0.122	0.999	0.975	0.978	0.898	0.776	0.554	0.372	0.175	0.083	0.077	0.992	1.028	1.31	1.242	1.166	0.932	0.72	0.443	0.158	0.122	0.999	0.975	0.978	0.898	0.776	0.554	0.372	0.175	0.083	0.077
1	0.939	1.039	1.171	1.199	1.118	1	1.016	0.903	1.028	0.992	0.935	1.002	1.045	1.011	0.967	0.926	0.923	0.646	0.916	0.999	0.879	0.935	0.892	0.895	0.82	0.768	0.742	0.674	0.671	0.992	0.935	1.002	1.045	1.011	0.967	0.926	0.923	0.646	0.916	0.999	0.879	0.935	0.892	0.895	0.82	0.768	0.742	0.674	0.671
1	1.275	1.314	1.289	1.038	0.529	0.249	0.165	0.142	0.137	0.992	0.958	0.619	0.589	0.361	0.216	0.155	0.106	0.123	0.078	0.999	1.057	0.983	0.872	0.578	0.314	0.185	0.131	0.121	0.126	0.992	0.958	0.619	0.589	0.361	0.216	0.155	0.106	0.123	0.078	0.999	1.057	0.983	0.872	0.578	0.314	0.185	0.131	0.121	0.126
1	0.976	1.046	1.067	0.988	0.813	0.566	0.474	0.406	0.416	0.992	1.033	0.931	0.79	0.64	0.517	0.399	0.354	0.293	0.328	0.999	1.173	1.178	1.179	0.993	0.549	0.454	0.333	0.378	0.309	0.992	1.033	0.931	0.79	0.64	0.517	0.399	0.354	0.293	0.328	0.999	1.173	1.178	1.179	0.993	0.549	0.454	0.333	0.378	0.309
1	0.923	0.966	1.028	1.033	0.979	0.803	0.675	0.443	0.216	0.992	0.972	0.984	0.965	0.898	0.8	0.726	0.649	0.387	0.357	0.999	0.975	1.008	0.954	0.903	0.764	0.692	0.6	0.43	0.194	0.992	0.972	0.984	0.965	0.898	0.8	0.726	0.649	0.387	0.357	0.999	0.975	1.008	0.954	0.903	0.764	0.692	0.6	0.43	0.194
1	0.921	0.974	1.026	0.984	0.786	0.422	0.174	0.134	0.133	0.992	0.95	0.954	0.905	0.787	0.559	0.359	0.191	0.137	0.108	0.999	0.958	1.003	0.956	0.868	0.631	0.362	0.155	0.112	0.109	0.992	0.95	0.954	0.905	0.787	0.559	0.359	0.191	0.137	0.108	0.999	0.958	1.003	0.956	0.868	0.631	0.362	0.155	0.112	0.109
1	1.163	1.128	1.117	0.829	0.49	0.215	0.181	0.152	0.141	0.992	1.196	0.993	0.817	0.613	0.478	0.355	0.264	0.179	0.142	0.999	1.097	1.046	0.979	0.664	0.369	0.203	0.205	0.174	0.157	0.992	1.196	0.993	0.817	0.613	0.478	0.355	0.264	0.179	0.142	0.999	1.097	1.046	0.979	0.664	0.369	0.203	0.205	0.174	0.157
1	0.804	0.894	0.957	1.496	1.799	1.197	0.42	0.292	0.226	0.992	0.941	1.168	0.947	0.928	0.758	0.48	0.349	0.174	0.212	0.999	0.917	0.982	0.875	0.853	0.7	0.489	0.301	0.172	0.14	0.992	0.941	1.168	0.947	0.928	0.758	0.48	0.349	0.174	0.212	0.999	0.917	0.982	0.875	0.853	0.7	0.489	0.301	0.172	0.14
1	1.115	1.066	0.904	0.437	0.276	0.114	0.09	0.091	0.105	0.992	1.004	0.95	0.772	0.432	0.274	0.205	0.146	0.127	0.118	0.999	1.09	1.037	0.866	0.418	0.203	0.109	0.097	0.092	0.096	0.992	1.004	0.95	0.772	0.432	0.274	0.205	0.146	0.127	0.118	0.999	1.09	1.037	0.866	0.418	0.203	0.109	0.097	0.092	0.096
1	1.004	1.025	1.018	0.996	0.73	0.34	0.142	0.099	0.113	0.992	1.018	0.843	0.771	0.632	0.444	0.273	0.158	0.139	0.112	0.999	0.995	0.989	0.9	0.756	0.498	0.238	0.121	0.083	0.089	0.992	1.018	0.843	0.771	0.632	0.444	0.273	0.158	0.139	0.112	0.999	0.995	0.989	0.9	0.756	0.498	0.238	0.121	0.083	0.089
1	1.021	1.041	1.044	1.034	0.608	0.261	0.129	0.109	0.108	0.992	0.983	0.887	0.793	0.61	0.445	0.24	0.148	0.127	0.1	0.999	0.995	0.996	0.944	0.738	0.425	0.187	0.108	0.09	0.091	0.992	0.983	0.887	0.793	0.61	0.445	0.24	0.148	0.127	0.1	0.999	0.995	0.996	0.944	0.738	0.425	0.187	0.108	0.09	0.091
1	0.921	1.039	1.069	1.047	1.139	2.509	4.341	5.422	3.492	0.992	1.016	1.249	1.207	1.083	0.931	1.215	2.077	2.859	6.762	0.999	1.108	1.193	1.174	1.008	0.939	1.609	2.233	2.418	2.999	0.992	1.016	1.249	1.207	1.083	0.931	1.215	2.077	2.859	6.762	0.999	1.108	1.193	1.174	1.008	0.939	1.609	2.233	2.418	2.999
1	0.984	1.02	1.069	0.989	0.75	0.241	0.146	0.116	0.115	0.992	1.013	0.994	0.948	0.86	0.642	0.355	0.233	0.207	0.132	0.999	1	1.029	0.923	0.811	0.51	0.19	0.119	0.095	0.083	0.992	1.013	0.994	0.948	0.86	0.642	0.355	0.233	0.207	0.132	0.999	1	1.029	0.923	0.811	0.51	0.19	0.119	0.095	0.083
1	0.949	0.985	1.063	0.996	0.608	0.379	0.338	0.273	0.236	0.992	0.948	0.899	0.703	0.629	0.465	0.387	0.345	0.3	0.384	0.999	0.908	0.853	0.819	0.538	0.364	0.279	0.263	0.213	0.234	0.992	0.948	0.899	0.703	0.629	0.465	0.387	0.345	0.3	0.384	0.999	0.908	0.853	0.819	0.538	0.364	0.279	0.263	0.213	0.234
1	0.945	0.972	0.977	0.646	0.276	0.101	0.06	0.081	0.153	0.992	0.978	0.964	0.841	0.478	0.184	0.121	0.077	0.093	0.078	0.999	0.977	1.015	0.923	0.569	0.162	0.068	0.044	0.062	0.136	0.992	0.978	0.964	0.841	0.478	0.184	0.121	0.077	0.093	0.078	0.999	0.977	1.015	0.923	0.569	0.162	0.068	0.044	0.062	0.136
1	0.669	0.736	0.764	0.709	0.841	0.758	0.747	0.626	0.316	0.992	1.047	1.163	0.95	0.916	0.799	0.755	0.709	0.503	0.401	0.999	0.861	0.876	0.706	0.656	0.586	0.734	0.75	0.583	0.264	0.992	1.047	1.163	0.95	0.916	0.799	0.755	0.709	0.503	0.401	0.999	0.861	0.876	0.706	0.656	0.586	0.734	0.75	0.583	0.264
1	0.942	0.918	0.776	0.481	0.335	0.153	0.095	0.094	0.108	0.992	0.991	0.922	0.764	0.521	0.343	0.203	0.13	0.111	0.08	0.999	0.981	0.96	0.747	0.414	0.22	0.1	0.078	0.085	0.089	0.992	0.991	0.922	0.764	0.521	0.343	0.203	0.13	0.111	0.08	0.999	0.981	0.96	0.747	0.414	0.22	0.1	0.078	0.085	0.089
1	0.908	0.955	1.018	0.965	0.793	0.4	0.112	0.093	0.096	0.992	0.972	1.045	1.022	0.99	0.733	0.495	0.229	0.123	0.092	0.999	0.971	1.019	0.953	0.887	0.666	0.377	0.149	0.085	0.079	0.992	0.972	1.045	1.022	0.99	0.733	0.495	0.229	0.123	0.092	0.999	0.971	1.019	0.953	0.887	0.666	0.377	0.149	0.085	0.079
1	1.091	1.032	1.074	1.059	0.822	0.339	0.199	0.155	0.148	0.992	1.106	0.968	0.812	0.598	0.483	0.245	0.194	0.144	0.087	0.999	1.033	0.923	0.949	0.713	0.484	0.209	0.153	0.148	0.129	0.992	1.106	0.968	0.812	0.598	0.483	0.245	0.194	0.144	0.087	0.999	1.033	0.923	0.949	0.713	0.484	0.209	0.153	0.148	0.129
1	0.97	0.989	0.995	0.769	0.624	0.457	0.36	0.255	0.155	0.992	0.956	0.927	0.804	0.543	0.317	0.235	0.176	0.129	0.089	0.999	0.981	0.966	0.879	0.703	0.514	0.434	0.365	0.267	0.139	0.992	0.956	0.927	0.804	0.543	0.317	0.235	0.176	0.129	0.089	0.999	0.981	0.966	0.879	0.703	0.514	0.434	0.365	0.267	0.139
1	1.005	1.009	1.026	0.985	0.85	0.642	0.392	0.178	0.152	0.992	1.004	0.993	0.976	0.894	0.726	0.575	0.394	0.216	0.19	0.999	0.991	0.982	0.912	0.78	0.493	0.354	0.25	0.169	0.146	0.992	1.004	0.993	0.976	0.894	0.726	0.575	0.394	0.216	0.19	0.999	0.991	0.982	0.912	0.78	0.493	0.354	0.25	0.169	0.146
1	1.121	1.11	1.076	0.911	0.431	0.172	0.119	0.104	0.117	0.992	0.983	0.9	0.752	0.523	0.294	0.19	0.138	0.123	0.085	0.999	1.022	0.995	0.885	0.649	0.305	0.15	0.103	0.104	0.102	0.992	0.983	0.9	0.752	0.523	0.294	0.19	0.138	0.123	0.085	0.999	1.022	0.995	0.885	0.649	0.305	0.15	0.103	0.104	0.102
1	1.022	1	0.993	0.876	0.512	0.198	0.094	0.089	0.101	0.992	0.978	0.823	0.669	0.453	0.29	0.171	0.113	0.111	0.084	0.999	0.963	0.921	0.794	0.596	0.291	0.117	0.073	0.067	0.076	0.992	0.978	0.823	0.669	0.453	0.29	0.171	0.113	0.111	0.084	0.999	0.963	0.921	0.794	0.596	0.291	0.117	0.073	0.067	0.076
1	0.999	1.054	1.048	1.037	0.813	0.479	0.242	0.213	0.209	0.992	1.041	0.952	0.871	0.739	0.62	0.429	0.247	0.17	0.121	0.999	0.971	0.992	0.918	0.759	0.534	0.319	0.163	0.14	0.134	0.992	1.041	0.952	0.871	0.739	0.62	0.429	0.247	0.17	0.121	0.999	0.971	0.992	0.918	0.759	0.534	0.319	0.163	0.14	0.134
1	0.979	1.053	1.148	1.083	0.907	0.625	0.41	0.294	0.256	0.992	1.049	1.302	1.272	1.117	0.932	0.76	0.57	0.264	0.249	0.999	0.978	1.011	0.961	0.811	0.622	0.477	0.308	0.217	0.161	0.992	1.049	1.302	1.272	1.117	0.932	0.76	0.57	0.264	0.249	0.999	0.978	1.011	0.961	0.811	0.622	0.477	0.308	0.217	0.161
1	1.022	0.914	0.698	0.491	0.422	0.227	0.15	0.139	0.136	0.992	0.978	0.839	0.563	0.424	0.313	0.232	0.184	0.149	0.133	0.999	0.984	0.833	0.536	0.375	0.22	0.127	0.106	0.103	0.103	0.992	0.978	0.839	0.563	0.424	0.313	0.232	0.184	0.149	0.133	0.999	0.984	0.833	0.536	0.375	0.22	0.127	0.106	0.103	0.103
1	1.143	0.964	0.813	0.701	0.54	0.291	0.195	0.191	0.196	0.992	0.942	0.712	0.55	0.448	0.323	0.237	0.194	0.152	0.182	0.999	0.914	0.713	0.614	0.427	0.289	0.169	0.138	0.113	0.123	0.992	0.942	0.712	0.55	0.448	0.323	0.237	0.194	0.152	0.182	0.999	0.914	0.713	0.614	0.427	0.289	0.169	0.138	0.113	0.123
1	0.994	0.896	0.711	0.416	0.262	0.088	0.059	0.065	0.081	0.992	0.925	0.767	0.509	0.289	0.187	0.134	0.097	0.105	0.066	0.999	0.973	0.875	0.627	0.323	0.147	0.05	0.047	0.055	0.069	0.992	0.925	0.767	0.509	0.289	0.187	0.134	0.097	0.105	0.066	0.999	0.973	0.875	0.627	0.323	0.147	0.05	0.047	0.055	0.069
1	0.904	0.876	0.816	0.7	0.527	0.313	0.264	0.184	0.178	0.992	0.879	0.823	0.65	0.486	0.341	0.279	0.214	0.159	0.138	0.999	0.956	0.843	0.709	0.538	0.359	0.254	0.2	0.168	0.166	0.992	0.879	0.823	0.65	0.486	0.341	0.279	0.214	0.159	0.138	0.999	0.956	0.843	0.709	0.538	0.359	0.254	0.2	0.168	0.166
1	0.923	0.978	1.087	1.117	1.041	0.931	0.862	0.783	0.632	0.992	0.948	1.139	1.121	1.121	0.974	0.932	0.849	0.56	0.671	0.999	0.968	1.02	0.986	1.038	0.886	0.862	0.723	0.717	0.486	0.992	0.948	1.139	1.121	1.121	0.974	0.932	0.849	0.56	0.671	0.999	0.968	1.02	0.986	1.038	0.886	0.862	0.723	0.717	0.486
1	0.977	0.988	1.001	0.944	0.887	0.734	0.668	0.597	0.608	0.992	0.951	0.988	0.963	0.868	0.747	0.643	0.613	0.38	0.563	0.999	0.857	0.887	0.828	0.766	0.659	0.62	0.63	0.574	0.646	0.992	0.951	0.988	0.963	0.868	0.747	0.643	0.613	0.38	0.563	0.999	0.857	0.887	0.828	0.766	0.659	0.62	0.63	0.574	0.646
1	0.947	0.979	1.013	0.986	0.942	0.823	0.757	0.648	0.699	0.992	0.956	0.973	0.967	0.851	0.746	0.652	0.617	0.377	0.552	0.999	0.828	0.896	0.849	0.811	0.721	0.697	0.696	0.638	0.712	0.992	0.956	0.973	0.967	0.851	0.746	0.652	0.617	0.377	0.552	0.999	0.828	0.896	0.849	0.811	0.721	0.697	0.696	0.638	0.712
1	0.945	0.984	1.006	0.918	0.851	0.713	0.65	0.531	0.562	0.992	0.96	0.947	0.948	0.796	0.676	0.575	0.538	0.334	0.479	0.999	0.84	0.883	0.827	0.739	0.611	0.572	0.563	0.494	0.6	0.992	0.96	0.947	0.948	0.796	0.676	0.575	0.538	0.334	0.479	0.999	0.84	0.883	0.827	0.739	0.611	0.572	0.563	0.494	0.6
1	0.961	0.966	0.931	0.874	0.849	0.683	0.649	0.577	0.591	0.992	0.929	0.942	0.935	0.803	0.671	0.593	0.552	0.343	0.518	0.999	0.858	0.841	0.72	0.661	0.543	0.517	0.506	0.488	0.572	0.992	0.929	0.942	0.935	0.803	0.671	0.593	0.552	0.343	0.518	0.999	0.858	0.841	0.72	0.661	0.543	0.517	0.506	0.488	0.572
1	0.922	0.968	1.057	0.967	0.409	0.12	0.062	0.067	0.077	0.992	0.951	0.992	0.964	0.852	0.368	0.181	0.113	0.104	0.069	0.999	0.978	1.009	0.952	0.793	0.279	0.095	0.065	0.065	0.074	0.992	0.951	0.992	0.964	0.852	0.368	0.181	0.113	0.104	0.069	0.999	0.978	1.009	0.952	0.793	0.279	0.095	0.065	0.065	0.074
1	1.063	1.067	1.038	0.913	0.504	0.18	0.102	0.101	0.1	0.992	1.016	0.906	0.788	0.61	0.394	0.211	0.144	0.134	0.097	0.999	1.016	0.983	0.884	0.638	0.326	0.104	0.073	0.075	0.079	0.992	1.016	0.906	0.788	0.61	0.394	0.211	0.144	0.134	0.097	0.999	1.016	0.983	0.884	0.638	0.326	0.104	0.073	0.075	0.079
1	1.013	1.134	1.215	1.066	0.668	0.201	0.133	0.111	0.119	0.992	0.903	0.924	0.801	0.711	0.454	0.23	0.147	0.116	0.112	0.999	1.034	0.996	0.989	0.774	0.413	0.119	0.083	0.073	0.08	0.992	0.903	0.924	0.801	0.711	0.454	0.23	0.147	0.116	0.112	0.999	1.034	0.996	0.989	0.774	0.413	0.119	0.083	0.073	0.08
1	0.969	0.951	0.921	0.698	0.319	0.123	0.055	0.066	0.076	0.992	0.921	0.92	0.699	0.447	0.234	0.162	0.106	0.108	0.082	0.999	0.905	0.821	0.686	0.411	0.164	0.06	0.048	0.053	0.061	0.992	0.921	0.92	0.699	0.447	0.234	0.162	0.106	0.108	0.082	0.999	0.905	0.821	0.686	0.411	0.164	0.06	0.048	0.053	0.061
1	0.804	0.866	1.029	0.909	0.706	0.422	0.215	0.098	0.098	0.992	1.085	1.566	1.691	1.63	1.262	0.987	0.61	0.24	0.228	0.999	1.009	1.032	1.007	0.85	0.643	0.481	0.244	0.09	0.084	0.992	1.085	1.566	1.691	1.63	1.262	0.987	0.61	0.24	0.228	0.999	1.009	1.032	1.007	0.85	0.643	0.481	0.244	0.09	0.084
1	1.005	1.056	1.066	1.049	0.838	0.39	0.133	0.108	0.116	0.992	0.998	0.964	0.917	0.795	0.673	0.416	0.212	0.156	0.123	0.999	1.005	1.009	0.97	0.847	0.613	0.306	0.1	0.09	0.089	0.992	0.998	0.964	0.917	0.795	0.673	0.416	0.212	0.156	0.123	0.999	1.005	1.009	0.97	0.847	0.613	0.306	0.1	0.09	0.089
1	1.232	1.299	1.347	1.306	1.057	0.853	0.72	0.593	0.637	0.992	0.998	0.993	0.939	0.855	0.74	0.632	0.599	0.462	0.554	0.999	1.442	1.522	1.722	1.295	1.143	1.02	0.898	0.68	0.593	0.992	0.998	0.993	0.939	0.855	0.74	0.632	0.599	0.462	0.554	0.999	1.442	1.522	1.722	1.295	1.143	1.02	0.898	0.68	0.593
1	1.171	1.191	1.106	0.755	0.417	0.192	0.124	0.113	0.11	0.992	1.006	0.838	0.659	0.402	0.259	0.196	0.152	0.122	0.086	0.999	1.031	0.976	0.911	0.471	0.236	0.114	0.073	0.078	0.074	0.992	1.006	0.838	0.659	0.402	0.259	0.196	0.152	0.122	0.086	0.999	1.031	0.976	0.911	0.471	0.236	0.114	0.073	0.078	0.074
1	0.91	0.932	0.905	0.661	0.392	0.127	0.066	0.075	0.089	0.992	0.963	0.95	0.849	0.632	0.337	0.183	0.117	0.107	0.077	0.999	0.964	0.98	0.874	0.66	0.293	0.101	0.066	0.066	0.072	0.992	0.963	0.95	0.849	0.632	0.337	0.183	0.117	0.107	0.077	0.999	0.964	0.98	0.874	0.66	0.293	0.101	0.066	0.066	0.072
1	0.972	0.98	0.941	0.636	0.328	0.151	0.098	0.096	0.103	0.992	0.979	0.909	0.728	0.423	0.236	0.159	0.114	0.107	0.078	0.999	0.98	0.953	0.809	0.505	0.209	0.107	0.08	0.078	0.081	0.992	0.979	0.909	0.728	0.423	0.236	0.159	0.114	0.107	0.078	0.999	0.98	0.953	0.809	0.505	0.209	0.107	0.08	0.078	0.081
1	0.967	1.001	0.992	0.653	0.278	0.113	0.06	0.069	0.086	0.992	0.983	0.943	0.792	0.458	0.209	0.148	0.099	0.104	0.076	0.999	1.013	1.003	0.911	0.531	0.156	0.064	0.042	0.052	0.064	0.992	0.983	0.943	0.792	0.458	0.209	0.148	0.099	0.104	0.076	0.999	1.013	1.003	0.911	0.531	0.156	0.064	0.042	0.052	0.064
1	0.91	0.932	1.003	0.945	0.768	0.461	0.295	0.229	0.218	0.992	0.941	0.935	0.926	0.792	0.605	0.365	0.258	0.171	0.16	0.999	0.926	0.98	0.925	0.83	0.573	0.365	0.247	0.205	0.174	0.992	0.941	0.935	0.926	0.792	0.605	0.365	0.258	0.171	0.16	0.999	0.926	0.98	0.925	0.83	0.573	0.365	0.247	0.205	0.174
1	1.153	1.176	1.171	1.105	0.593	0.237	0.116	0.103	0.104	0.992	0.999	0.887	0.78	0.59	0.367	0.207	0.124	0.129	0.09	0.999	1.008	1.017	0.948	0.665	0.327	0.144	0.087	0.082	0.084	0.992	0.999	0.887	0.78	0.59	0.367	0.207	0.124	0.129	0.09	0.999	1.008	1.017	0.948	0.665	0.327	0.144	0.087	0.082	0.084
1	1.031	1.095	1.027	0.84	0.65	0.498	0.388	0.291	0.264	0.992	0.851	0.913	0.827	0.788	0.553	0.485	0.454	0.274	0.327	0.999	0.823	0.873	0.699	0.613	0.434	0.339	0.323	0.308	0.349	0.992	0.851	0.913	0.827	0.788	0.553	0.485	0.454	0.274	0.327	0.999	0.823	0.873	0.699	0.613	0.434	0.339	0.323	0.308	0.349
1	0.924	0.982	1.055	0.949	0.541	0.16	0.082	0.073	0.085	0.992	0.967	0.972	0.947	0.803	0.47	0.199	0.112	0.103	0.071	0.999	0.976	1.008	0.959	0.818	0.426	0.152	0.072	0.07	0.071	0.992	0.967	0.972	0.947	0.803	0.47	0.199	0.112	0.103	0.071	0.999	0.976	1.008	0.959	0.818	0.426	0.152	0.072	0.07	0.071
1	1.069	1.037	0.974	0.731	0.378	0.175	0.106	0.1	0.11	0.992	0.989	0.823	0.69	0.441	0.288	0.197	0.147	0.133	0.115	0.999	0.986	0.906	0.79	0.488	0.221	0.111	0.083	0.08	0.086	0.992	0.989	0.823	0.69	0.441	0.288	0.197	0.147	0.133	0.115	0.999	0.986	0.906	0.79	0.488	0.221	0.111	0.083	0.08	0.086
1	0.996	1.048	1.061	1.008	0.89	0.715	0.606	0.484	0.466	0.992	1.031	1.001	0.94	0.922	0.799	0.685	0.573	0.393	0.485	0.999	0.967	0.99	0.897	0.8	0.641	0.557	0.473	0.45	0.412	0.992	1.031	1.001	0.94	0.922	0.799	0.685	0.573	0.393	0.485	0.999	0.967	0.99	0.897	0.8	0.641	0.557	0.473	0.45	0.412
1	1.058	1.058	0.975	0.826	0.585	0.277	0.167	0.16	0.16	0.992	0.965	0.943	0.813	0.631	0.453	0.268	0.198	0.135	0.101	0.999	0.983	0.981	0.887	0.639	0.331	0.161	0.11	0.095	0.094	0.992	0.965	0.943	0.813	0.631	0.453	0.268	0.198	0.135	0.101	0.999	0.983	0.981	0.887	0.639	0.331	0.161	0.11	0.095	0.094
1	0.924	0.947	1.073	0.882	0.708	0.422	0.205	0.113	0.096	0.992	1.086	1.417	1.799	1.72	1.226	0.853	0.427	0.206	0.176	0.999	0.991	0.977	0.954	0.761	0.575	0.392	0.194	0.098	0.079	0.992	1.086	1.417	1.799	1.72	1.226	0.853	0.427	0.206	0.176	0.999	0.991	0.977	0.954	0.761	0.575	0.392	0.194	0.098	0.079
1	1.21	1.159	1.013	0.638	0.342	0.135	0.084	0.081	0.096	0.992	0.963	0.753	0.523	0.341	0.206	0.138	0.087	0.092	0.062	0.999	1.025	0.971	0.853	0.514	0.244	0.115	0.073	0.073	0.079	0.992	0.963	0.753	0.523	0.341	0.206	0.138	0.087	0.092	0.062	0.999	1.025	0.971	0.853	0.514	0.244	0.115	0.073	0.073	0.079
1	0.907	0.934	0.859	0.552	0.251	0.091	0.051	0.067	0.08	0.992	0.937	0.95	0.802	0.507	0.206	0.119	0.088	0.084	0.054	0.999	1.018	1.013	0.894	0.547	0.194	0.085	0.064	0.07	0.076	0.992	0.937	0.95	0.802	0.507	0.206	0.119	0.088	0.084	0.054	0.999	1.018	1.013	0.894	0.547	0.194	0.085	0.064	0.07	0.076
1	1.022	0.956	0.833	0.53	0.313	0.131	0.082	0.08	0.094	0.992	0.95	0.765	0.543	0.332	0.198	0.143	0.104	0.103	0.071	0.999	0.993	0.918	0.734	0.431	0.191	0.092	0.065	0.07	0.076	0.992	0.95	0.765	0.543	0.332	0.198	0.143	0.104	0.103	0.071	0.999	0.993	0.918	0.734	0.431	0.191	0.092	0.065	0.07	0.076
1	0.861	0.855	0.83	0.595	0.467	0.301	0.246	0.22	0.246	0.992	0.889	0.851	0.636	0.457	0.326	0.26	0.208	0.163	0.184	0.999	0.942	0.927	0.724	0.528	0.334	0.247	0.213	0.205	0.226	0.992	0.889	0.851	0.636	0.457	0.326	0.26	0.208	0.163	0.184	0.999	0.942	0.927	0.724	0.528	0.334	0.247	0.213	0.205	0.226
1	0.996	1.019	1.082	1.041	0.911	0.775	0.623	0.426	0.412	0.992	0.973	1.008	0.977	0.885	0.748	0.613	0.599	0.345	0.396	0.999	1.004	1.023	0.98	0.868	0.668	0.528	0.463	0.362	0.338	0.992	0.973	1.008	0.977	0.885	0.748	0.613	0.599	0.345	0.396	0.999	1.004	1.023	0.98	0.868	0.668	0.528	0.463	0.362	0.338
1	1.1	1.123	1.029	0.81	0.459	0.242	0.118	0.139	0.133	0.992	1.002	0.9	0.759	0.558	0.325	0.212	0.121	0.14	0.09	0.999	0.98	0.928	0.837	0.625	0.347	0.226	0.154	0.144	0.139	0.992	1.002	0.9	0.759	0.558	0.325	0.212	0.121	0.14	0.09	0.999	0.98	0.928	0.837	0.625	0.347	0.226	0.154	0.144	0.139
1	1.029	1.037	1.011	0.877	0.735	0.57	0.494	0.44	0.464	0.992	0.961	0.96	0.927	0.82	0.664	0.568	0.525	0.327	0.448	0.999	0.894	0.898	0.834	0.728	0.576	0.532	0.52	0.468	0.512	0.992	0.961	0.96	0.927	0.82	0.664	0.568	0.525	0.327	0.448	0.999	0.894	0.898	0.834	0.728	0.576	0.532	0.52	0.468	0.512
1	0.97	1.009	1.066	1.066	1.122	0.996	0.937	0.81	0.835	0.992	0.948	0.98	0.992	0.903	0.866	0.855	0.875	0.503	0.875	0.999	0.807	0.863	0.846	0.846	0.746	0.735	0.715	0.655	0.732	0.992	0.948	0.98	0.992	0.903	0.866	0.855	0.875	0.503	0.875	0.999	0.807	0.863	0.846	0.846	0.746	0.735	0.715	0.655	0.732
1	0.979	1.024	1.06	1.043	1.073	0.927	0.871	0.779	0.764	0.992	0.938	0.971	0.958	0.884	0.804	0.763	0.76	0.512	0.719	0.999	0.87	0.907	0.884	0.854	0.729	0.661	0.619	0.572	0.583	0.992	0.938	0.971	0.958	0.884	0.804	0.763	0.76	0.512	0.719	0.999	0.87	0.907	0.884	0.854	0.729	0.661	0.619	0.572	0.583
1	0.967	1.006	1.044	1.047	1.022	0.885	0.839	0.688	0.74	0.992	0.976	0.979	0.94	0.794	0.681	0.634	0.584	0.337	0.533	0.999	0.868	0.92	0.872	0.841	0.704	0.652	0.665	0.54	0.642	0.992	0.976	0.979	0.94	0.794	0.681	0.634	0.584	0.337	0.533	0.999	0.868	0.92	0.872	0.841	0.704	0.652	0.665	0.54	0.642
1	1.063	0.965	0.769	0.571	0.437	0.247	0.155	0.136	0.131	0.992	0.99	0.777	0.631	0.488	0.33	0.245	0.176	0.139	0.123	0.999	1.008	0.947	0.834	0.56	0.365	0.242	0.182	0.151	0.14	0.992	0.99	0.777	0.631	0.488	0.33	0.245	0.176	0.139	0.123	0.999	1.008	0.947	0.834	0.56	0.365	0.242	0.182	0.151	0.14
1	0.91	0.906	0.97	1.08	0.762	0.234	0.141	0.129	0.119	0.992	0.982	1.076	1.175	1.438	1.122	0.503	0.237	0.162	0.15	0.999	0.97	0.929	0.859	0.951	0.576	0.169	0.107	0.092	0.093	0.992	0.982	1.076	1.175	1.438	1.122	0.503	0.237	0.162	0.15	0.999	0.97	0.929	0.859	0.951	0.576	0.169	0.107	0.092	0.093
1	1.2	1.108	0.907	0.704	0.567	0.326	0.147	0.108	0.106	0.992	1.011	0.705	0.542	0.388	0.293	0.221	0.137	0.11	0.073	0.999	0.998	0.846	0.596	0.33	0.188	0.096	0.073	0.073	0.086	0.992	1.011	0.705	0.542	0.388	0.293	0.221	0.137	0.11	0.073	0.999	0.998	0.846	0.596	0.33	0.188	0.096	0.073	0.073	0.086
1	1.084	1.069	1.047	1.022	0.821	0.514	0.199	0.119	0.112	0.992	0.994	0.822	0.769	0.643	0.533	0.365	0.215	0.132	0.091	0.999	0.979	0.895	0.87	0.665	0.502	0.317	0.138	0.08	0.092	0.992	0.994	0.822	0.769	0.643	0.533	0.365	0.215	0.132	0.091	0.999	0.979	0.895	0.87	0.665	0.502	0.317	0.138	0.08	0.092
1	1.161	1.185	1.075	0.977	0.536	0.213	0.106	0.107	0.102	0.992	0.997	0.752	0.71	0.517	0.342	0.212	0.156	0.132	0.093	0.999	1.027	0.991	0.937	0.651	0.351	0.169	0.104	0.094	0.092	0.992	0.997	0.752	0.71	0.517	0.342	0.212	0.156	0.132	0.093	0.999	1.027	0.991	0.937	0.651	0.351	0.169	0.104	0.094	0.092
1	1.176	1.184	1.1	0.886	0.493	0.215	0.123	0.114	0.119	0.992	1.046	0.865	0.691	0.485	0.282	0.207	0.152	0.123	0.102	0.999	0.971	0.941	0.883	0.555	0.255	0.124	0.092	0.086	0.095	0.992	1.046	0.865	0.691	0.485	0.282	0.207	0.152	0.123	0.102	0.999	0.971	0.941	0.883	0.555	0.255	0.124	0.092	0.086	0.095
1	1.421	1.337	0.797	0.495	0.397	0.185	0.091	0.142	0.148	0.992	1.041	0.893	0.692	0.713	0.593	0.525	0.544	0.449	0.527	0.999	1.04	0.931	0.846	0.637	0.389	0.169	0.121	0.11	0.118	0.992	1.041	0.893	0.692	0.713	0.593	0.525	0.544	0.449	0.527	0.999	1.04	0.931	0.846	0.637	0.389	0.169	0.121	0.11	0.118
1	0.93	0.951	0.995	0.973	0.97	0.903	0.818	0.665	0.752	0.992	0.968	0.963	0.86	0.846	0.756	0.644	0.566	0.451	0.549	0.999	0.995	0.954	0.865	0.824	0.695	0.62	0.527	0.5	0.456	0.992	0.968	0.963	0.86	0.846	0.756	0.644	0.566	0.451	0.549	0.999	0.995	0.954	0.865	0.824	0.695	0.62	0.527	0.5	0.456
1	0.985	0.944	0.825	0.65	0.49	0.207	0.119	0.096	0.1	0.992	0.956	0.914	0.785	0.65	0.34	0.195	0.129	0.103	0.07	0.999	0.979	0.963	0.849	0.661	0.327	0.148	0.087	0.069	0.081	0.992	0.956	0.914	0.785	0.65	0.34	0.195	0.129	0.103	0.07	0.999	0.979	0.963	0.849	0.661	0.327	0.148	0.087	0.069	0.081
1	1.187	1.214	1.073	0.605	0.448	0.252	0.172	0.164	0.158	0.992	1.057	0.872	0.696	0.402	0.264	0.199	0.15	0.133	0.107	0.999	1.071	0.993	0.81	0.444	0.237	0.126	0.093	0.098	0.096	0.992	1.057	0.872	0.696	0.402	0.264	0.199	0.15	0.133	0.107	0.999	1.071	0.993	0.81	0.444	0.237	0.126	0.093	0.098	0.096
1	1.293	1.223	1.003	0.514	0.341	0.156	0.094	0.091	0.099	0.992	1.018	0.771	0.569	0.294	0.176	0.126	0.093	0.09	0.066	0.999	1.051	0.951	0.754	0.356	0.174	0.084	0.058	0.073	0.079	0.992	1.018	0.771	0.569	0.294	0.176	0.126	0.093	0.09	0.066	0.999	1.051	0.951	0.754	0.356	0.174	0.084	0.058	0.073	0.079
1	1.029	0.925	0.593	0.273	0.205	0.045	0.035	0.056	0.066	0.992	0.972	0.781	0.428	0.284	0.18	0.123	0.096	0.103	0.069	0.999	0.913	0.848	0.429	0.313	0.179	0.114	0.103	0.098	0.109	0.992	0.972	0.781	0.428	0.284	0.18	0.123	0.096	0.103	0.069	0.999	0.913	0.848	0.429	0.313	0.179	0.114	0.103	0.098	0.109
1	1.295	1.337	1.275	1.304	0.996	0.563	0.268	0.167	0.159	0.992	1.081	0.909	0.815	0.683	0.558	0.402	0.268	0.181	0.156	0.999	1.087	1.002	0.977	0.66	0.463	0.283	0.189	0.143	0.118	0.992	1.081	0.909	0.815	0.683	0.558	0.402	0.268	0.181	0.156	0.999	1.087	1.002	0.977	0.66	0.463	0.283	0.189	0.143	0.118
1	1.121	1.175	1.121	1.014	0.645	0.314	0.234	0.184	0.177	0.992	1.026	0.999	0.922	0.775	0.618	0.424	0.36	0.306	0.267	0.999	1.174	1.131	1.077	0.755	0.444	0.22	0.135	0.117	0.128	0.992	1.026	0.999	0.922	0.775	0.618	0.424	0.36	0.306	0.267	0.999	1.174	1.131	1.077	0.755	0.444	0.22	0.135	0.117	0.128
1	0.859	0.922	1.086	1.209	0.808	0.265	0.125	0.129	0.129	0.992	0.864	0.978	0.947	0.863	0.408	0.24	0.131	0.104	0.087	0.999	0.838	0.914	0.876	0.934	0.485	0.274	0.168	0.125	0.129	0.992	0.864	0.978	0.947	0.863	0.408	0.24	0.131	0.104	0.087	0.999	0.838	0.914	0.876	0.934	0.485	0.274	0.168	0.125	0.129
1	1.247	1.206	1.245	0.943	0.577	0.309	0.196	0.185	0.187	0.992	1.009	0.83	0.682	0.485	0.347	0.255	0.184	0.144	0.126	0.999	0.987	0.898	0.769	0.526	0.317	0.183	0.142	0.123	0.127	0.992	1.009	0.83	0.682	0.485	0.347	0.255	0.184	0.144	0.126	0.999	0.987	0.898	0.769	0.526	0.317	0.183	0.142	0.123	0.127
1	0.97	1.007	1.022	0.756	0.403	0.207	0.123	0.133	0.135	0.992	0.993	0.987	0.869	0.602	0.363	0.28	0.207	0.182	0.147	0.999	1.004	1.013	0.935	0.633	0.251	0.158	0.114	0.112	0.119	0.992	0.993	0.987	0.869	0.602	0.363	0.28	0.207	0.182	0.147	0.999	1.004	1.013	0.935	0.633	0.251	0.158	0.114	0.112	0.119
1	0.942	0.968	1.013	1.063	0.97	0.868	0.817	0.694	0.711	0.992	0.95	0.994	0.957	0.904	0.851	0.787	0.724	0.5	0.612	0.999	0.99	1.055	1.018	0.938	0.774	0.772	0.74	0.64	0.588	0.992	0.95	0.994	0.957	0.904	0.851	0.787	0.724	0.5	0.612	0.999	0.99	1.055	1.018	0.938	0.774	0.772	0.74	0.64	0.588
1	0.839	0.82	0.725	0.621	0.338	0.131	0.088	0.103	0.113	0.992	0.899	0.725	0.543	0.426	0.228	0.14	0.103	0.1	0.078	0.999	0.959	0.881	0.699	0.52	0.242	0.123	0.087	0.092	0.101	0.992	0.899	0.725	0.543	0.426	0.228	0.14	0.103	0.1	0.078	0.999	0.959	0.881	0.699	0.52	0.242	0.123	0.087	0.092	0.101
1	0.899	0.912	0.973	0.894	0.701	0.428	0.324	0.273	0.274	0.992	0.943	0.995	0.94	0.854	0.633	0.431	0.335	0.231	0.245	0.999	0.962	0.998	0.913	0.837	0.554	0.357	0.272	0.245	0.231	0.992	0.943	0.995	0.94	0.854	0.633	0.431	0.335	0.231	0.245	0.999	0.962	0.998	0.913	0.837	0.554	0.357	0.272	0.245	0.231
1	0.9	0.947	1.018	0.999	0.853	0.448	0.083	0.076	0.076	0.992	0.968	0.959	0.95	0.85	0.606	0.39	0.141	0.116	0.074	0.999	0.954	0.988	0.947	0.888	0.678	0.41	0.087	0.069	0.066	0.992	0.968	0.959	0.95	0.85	0.606	0.39	0.141	0.116	0.074	0.999	0.954	0.988	0.947	0.888	0.678	0.41	0.087	0.069	0.066
1	0.924	0.962	0.992	1.031	0.978	0.879	0.83	0.697	0.727	0.992	0.976	1.034	1.033	0.982	0.902	0.815	0.821	0.529	0.797	0.999	0.983	0.998	0.976	0.924	0.809	0.769	0.753	0.667	0.647	0.992	0.976	1.034	1.033	0.982	0.902	0.815	0.821	0.529	0.797	0.999	0.983	0.998	0.976	0.924	0.809	0.769	0.753	0.667	0.647
1	0.977	0.958	0.953	0.612	0.314	0.14	0.084	0.091	0.108	0.992	0.957	0.953	0.842	0.56	0.3	0.196	0.147	0.13	0.102	0.999	0.991	1.009	0.859	0.553	0.209	0.106	0.08	0.085	0.084	0.992	0.957	0.953	0.842	0.56	0.3	0.196	0.147	0.13	0.102	0.999	0.991	1.009	0.859	0.553	0.209	0.106	0.08	0.085	0.084
1	0.906	0.945	1.015	1.004	0.937	0.761	0.542	0.363	0.194	0.992	0.987	1.081	1.079	0.992	0.895	0.782	0.618	0.288	0.185	0.999	0.985	1.03	0.992	0.962	0.797	0.676	0.524	0.359	0.203	0.992	0.987	1.081	1.079	0.992	0.895	0.782	0.618	0.288	0.185	0.999	0.985	1.03	0.992	0.962	0.797	0.676	0.524	0.359	0.203
1	0.977	1.006	1.074	1.074	0.954	0.743	0.403	0.149	0.115	0.992	0.98	1.024	1.013	0.93	0.806	0.652	0.463	0.207	0.157	0.999	0.982	1.017	0.968	0.922	0.798	0.725	0.549	0.238	0.111	0.992	0.98	1.024	1.013	0.93	0.806	0.652	0.463	0.207	0.157	0.999	0.982	1.017	0.968	0.922	0.798	0.725	0.549	0.238	0.111
1	0.824	0.913	1.036	1.075	1.05	1.055	1.052	1.069	0.963	0.992	0.934	1.035	0.94	0.872	0.733	0.64	0.644	0.586	0.773	0.999	0.957	1.028	0.928	0.878	0.688	0.66	0.644	0.681	0.69	0.992	0.934	1.035	0.94	0.872	0.733	0.64	0.644	0.586	0.773	0.999	0.957	1.028	0.928	0.878	0.688	0.66	0.644	0.681	0.69
1	0.823	0.891	1.024	0.931	0.73	0.449	0.245	0.122	0.114	0.992	1.04	1.493	1.517	1.39	1.105	0.842	0.586	0.183	0.147	0.999	1.003	1.016	0.997	0.839	0.637	0.471	0.262	0.111	0.097	0.992	1.04	1.493	1.517	1.39	1.105	0.842	0.586	0.183	0.147	0.999	1.003	1.016	0.997	0.839	0.637	0.471	0.262	0.111	0.097
1	0.93	0.973	1.049	1.018	0.702	0.133	0.09	0.071	0.088	0.992	0.971	1.045	1.059	0.97	0.659	0.178	0.127	0.102	0.07	0.999	0.974	1.013	0.962	0.891	0.557	0.101	0.076	0.06	0.077	0.992	0.971	1.045	1.059	0.97	0.659	0.178	0.127	0.102	0.07	0.999	0.974	1.013	0.962	0.891	0.557	0.101	0.076	0.06	0.077
1	0.996	1.002	1.032	0.847	0.398	0.169	0.106	0.1	0.121	0.992	0.965	0.92	0.753	0.476	0.274	0.159	0.117	0.126	0.105	0.999	0.983	0.991	0.894	0.666	0.278	0.095	0.068	0.07	0.089	0.992	0.965	0.92	0.753	0.476	0.274	0.159	0.117	0.126	0.105	0.999	0.983	0.991	0.894	0.666	0.278	0.095	0.068	0.07	0.089
1	0.924	0.967	1.015	1.025	0.927	0.731	0.488	0.275	0.173	0.992	0.963	0.979	0.986	0.913	0.824	0.715	0.59	0.318	0.238	0.999	0.961	1.004	0.969	0.943	0.783	0.688	0.55	0.373	0.2	0.992	0.963	0.979	0.986	0.913	0.824	0.715	0.59	0.318	0.238	0.999	0.961	1.004	0.969	0.943	0.783	0.688	0.55	0.373	0.2
1	0.875	0.886	0.845	0.511	0.385	0.217	0.167	0.149	0.18	0.992	0.939	0.919	0.643	0.42	0.276	0.203	0.156	0.139	0.13	0.999	0.944	0.961	0.759	0.472	0.268	0.166	0.148	0.14	0.157	0.992	0.939	0.919	0.643	0.42	0.276	0.203	0.156	0.139	0.13	0.999	0.944	0.961	0.759	0.472	0.268	0.166	0.148	0.14	0.157
1	1.017	1.051	1.107	1.09	0.82	0.28	0.136	0.108	0.108	0.992	0.935	0.802	0.689	0.592	0.425	0.218	0.129	0.115	0.083	0.999	1.003	1.003	0.957	0.796	0.499	0.172	0.095	0.085	0.084	0.992	0.935	0.802	0.689	0.592	0.425	0.218	0.129	0.115	0.083	0.999	1.003	1.003	0.957	0.796	0.499	0.172	0.095	0.085	0.084
1	1.05	0.934	0.7	0.449	0.334	0.161	0.121	0.108	0.121	0.992	0.939	0.78	0.587	0.401	0.274	0.226	0.155	0.143	0.122	0.999	0.973	0.845	0.664	0.41	0.231	0.139	0.1	0.103	0.089	0.992	0.939	0.78	0.587	0.401	0.274	0.226	0.155	0.143	0.122	0.999	0.973	0.845	0.664	0.41	0.231	0.139	0.1	0.103	0.089
1	0.879	0.915	0.954	0.842	0.525	0.198	0.108	0.102	0.114	0.992	0.96	1.031	0.996	0.85	0.515	0.263	0.161	0.11	0.087	0.999	0.947	0.982	0.895	0.75	0.382	0.138	0.091	0.075	0.082	0.992	0.96	1.031	0.996	0.85	0.515	0.263	0.161	0.11	0.087	0.999	0.947	0.982	0.895	0.75	0.382	0.138	0.091	0.075	0.082
1	0.833	0.884	1.043	0.778	0.456	0.229	0.196	0.212	0.311	0.992	0.906	1.014	0.975	0.727	0.438	0.305	0.242	0.177	0.169	0.999	0.963	0.86	0.659	0.611	0.285	0.158	0.149	0.139	0.192	0.992	0.906	1.014	0.975	0.727	0.438	0.305	0.242	0.177	0.169	0.999	0.963	0.86	0.659	0.611	0.285	0.158	0.149	0.139	0.192
1	0.928	0.958	0.98	0.892	0.621	0.187	0.099	0.088	0.09	0.992	0.948	0.987	0.915	0.801	0.58	0.272	0.139	0.112	0.085	0.999	0.983	0.99	0.907	0.777	0.453	0.137	0.067	0.061	0.07	0.992	0.948	0.987	0.915	0.801	0.58	0.272	0.139	0.112	0.085	0.999	0.983	0.99	0.907	0.777	0.453	0.137	0.067	0.061	0.07
1	0.943	0.942	0.853	0.512	0.338	0.179	0.127	0.13	0.126	0.992	0.95	0.873	0.622	0.381	0.238	0.18	0.138	0.123	0.133	0.999	0.959	0.889	0.74	0.409	0.202	0.11	0.083	0.08	0.092	0.992	0.95	0.873	0.622	0.381	0.238	0.18	0.138	0.123	0.133	0.999	0.959	0.889	0.74	0.409	0.202	0.11	0.083	0.08	0.092
1	0.954	0.989	1.035	1.037	0.942	0.719	0.498	0.235	0.121	0.992	0.986	0.999	0.982	0.921	0.808	0.718	0.588	0.279	0.126	0.999	0.972	1.003	0.958	0.911	0.739	0.612	0.445	0.221	0.101	0.992	0.986	0.999	0.982	0.921	0.808	0.718	0.588	0.279	0.126	0.999	0.972	1.003	0.958	0.911	0.739	0.612	0.445	0.221	0.101
1	0.983	0.973	1.007	1.022	0.993	0.858	0.682	0.574	0.568	0.992	0.961	0.97	0.909	0.848	0.78	0.653	0.571	0.41	0.455	0.999	0.98	1.014	0.952	0.874	0.724	0.569	0.503	0.43	0.419	0.992	0.961	0.97	0.909	0.848	0.78	0.653	0.571	0.41	0.455	0.999	0.98	1.014	0.952	0.874	0.724	0.569	0.503	0.43	0.419
1	0.953	0.99	1.02	1.042	0.968	0.858	0.721	0.498	0.13	0.992	0.991	0.988	0.977	0.893	0.783	0.69	0.634	0.339	0.122	0.999	0.948	1.001	0.944	0.893	0.743	0.703	0.602	0.462	0.116	0.992	0.991	0.988	0.977	0.893	0.783	0.69	0.634	0.339	0.122	0.999	0.948	1.001	0.944	0.893	0.743	0.703	0.602	0.462	0.116
1	0.801	0.81	1.124	1.49	2.088	1.798	1.016	0.282	0.173	0.992	0.817	1.019	0.985	0.948	1.224	0.99	0.794	0.213	0.118	0.999	0.913	1.063	1.109	1.313	2.139	2.489	1.338	0.248	0.149	0.992	0.817	1.019	0.985	0.948	1.224	0.99	0.794	0.213	0.118	0.999	0.913	1.063	1.109	1.313	2.139	2.489	1.338	0.248	0.149
1	0.978	0.991	1.023	0.981	0.825	0.599	0.394	0.278	0.259	0.992	0.96	0.976	0.933	0.846	0.727	0.585	0.429	0.279	0.288	0.999	0.957	1.077	0.934	0.851	0.696	0.473	0.342	0.263	0.248	0.992	0.96	0.976	0.933	0.846	0.727	0.585	0.429	0.279	0.288	0.999	0.957	1.077	0.934	0.851	0.696	0.473	0.342	0.263	0.248
1	0.995	1.046	1.079	1.059	0.858	0.501	0.238	0.178	0.149	0.992	0.982	0.93	0.895	0.76	0.616	0.408	0.255	0.17	0.14	0.999	0.989	1.01	0.955	0.83	0.583	0.376	0.218	0.161	0.131	0.992	0.982	0.93	0.895	0.76	0.616	0.408	0.255	0.17	0.14	0.999	0.989	1.01	0.955	0.83	0.583	0.376	0.218	0.161	0.131
1	0.92	0.948	1.006	0.948	0.651	0.194	0.11	0.094	0.101	0.992	0.984	0.987	0.973	0.866	0.575	0.258	0.153	0.128	0.097	0.999	0.974	1.004	0.937	0.86	0.496	0.14	0.098	0.09	0.082	0.992	0.984	0.987	0.973	0.866	0.575	0.258	0.153	0.128	0.097	0.999	0.974	1.004	0.937	0.86	0.496	0.14	0.098	0.09	0.082
1	0.969	0.939	1.043	1.109	1.053	0.945	0.931	0.864	0.684	0.992	1.096	1.249	0.95	0.883	0.738	0.615	0.514	0.426	0.512	0.999	0.996	0.956	0.887	0.676	0.524	0.529	0.514	0.381	0.317	0.992	1.096	1.249	0.95	0.883	0.738	0.615	0.514	0.426	0.512	0.999	0.996	0.956	0.887	0.676	0.524	0.529	0.514	0.381	0.317
1	0.898	0.918	0.96	0.873	0.566	0.179	0.086	0.082	0.091	0.992	0.967	1.022	0.994	0.913	0.68	0.318	0.169	0.126	0.103	0.999	0.968	0.976	0.877	0.766	0.419	0.13	0.08	0.075	0.079	0.992	0.967	1.022	0.994	0.913	0.68	0.318	0.169	0.126	0.103	0.999	0.968	0.976	0.877	0.766	0.419	0.13	0.08	0.075	0.079
1	1.002	0.974	0.921	0.677	0.544	0.375	0.294	0.218	0.14	0.992	0.943	0.9	0.762	0.543	0.371	0.278	0.202	0.154	0.116	0.999	0.976	0.921	0.815	0.629	0.453	0.37	0.308	0.23	0.128	0.992	0.943	0.9	0.762	0.543	0.371	0.278	0.202	0.154	0.116	0.999	0.976	0.921	0.815	0.629	0.453	0.37	0.308	0.23	0.128
1	0.819	0.837	0.94	0.909	0.93	0.704	0.488	0.289	0.156	0.992	0.901	1.081	1.033	1.04	0.911	0.758	0.556	0.291	0.193	0.999	0.943	1.016	0.926	0.934	0.752	0.641	0.445	0.279	0.147	0.992	0.901	1.081	1.033	1.04	0.911	0.758	0.556	0.291	0.193	0.999	0.943	1.016	0.926	0.934	0.752	0.641	0.445	0.279	0.147
1	0.939	0.961	0.919	0.535	0.273	0.106	0.061	0.071	0.089	0.992	0.943	0.92	0.751	0.379	0.206	0.151	0.11	0.098	0.068	0.999	0.991	0.988	0.864	0.5	0.226	0.124	0.096	0.093	0.087	0.992	0.943	0.92	0.751	0.379	0.206	0.151	0.11	0.098	0.068	0.999	0.991	0.988	0.864	0.5	0.226	0.124	0.096	0.093	0.087
1	0.96	0.998	1.041	1.03	0.817	0.344	0.106	0.103	0.097	0.992	0.967	0.99	0.943	0.847	0.645	0.373	0.139	0.117	0.082	0.999	0.995	1.024	0.978	0.87	0.615	0.276	0.09	0.078	0.077	0.992	0.967	0.99	0.943	0.847	0.645	0.373	0.139	0.117	0.082	0.999	0.995	1.024	0.978	0.87	0.615	0.276	0.09	0.078	0.077
1	0.919	0.968	1.011	1.011	0.885	0.684	0.504	0.341	0.242	0.992	0.961	0.952	0.902	0.81	0.659	0.532	0.388	0.211	0.154	0.999	0.985	0.984	0.907	0.809	0.607	0.472	0.362	0.249	0.173	0.992	0.961	0.952	0.902	0.81	0.659	0.532	0.388	0.211	0.154	0.999	0.985	0.984	0.907	0.809	0.607	0.472	0.362	0.249	0.173
1	0.983	1.038	0.982	0.77	0.506	0.221	0.139	0.13	0.137	0.992	1.053	0.956	0.863	0.596	0.451	0.295	0.29	0.233	0.222	0.999	0.998	1.008	0.809	0.643	0.349	0.214	0.148	0.108	0.094	0.992	1.053	0.956	0.863	0.596	0.451	0.295	0.29	0.233	0.222	0.999	0.998	1.008	0.809	0.643	0.349	0.214	0.148	0.108	0.094
1	1.048	1.094	1.114	1.142	1.017	0.847	0.606	0.476	0.404	0.992	0.973	0.957	0.926	0.813	0.7	0.582	0.486	0.301	0.293	0.999	1.013	1.041	0.987	0.893	0.723	0.615	0.508	0.41	0.311	0.992	0.973	0.957	0.926	0.813	0.7	0.582	0.486	0.301	0.293	0.999	1.013	1.041	0.987	0.893	0.723	0.615	0.508	0.41	0.311
1	1.128	1.13	1.062	0.905	0.632	0.287	0.143	0.117	0.105	0.992	1.088	0.861	0.731	0.533	0.408	0.204	0.082	0.088	0.058	0.999	0.981	0.876	0.841	0.611	0.385	0.194	0.133	0.122	0.109	0.992	1.088	0.861	0.731	0.533	0.408	0.204	0.082	0.088	0.058	0.999	0.981	0.876	0.841	0.611	0.385	0.194	0.133	0.122	0.109
1	1.062	0.998	0.888	0.715	0.481	0.219	0.105	0.094	0.094	0.992	0.955	0.727	0.613	0.423	0.281	0.196	0.121	0.113	0.075	0.999	0.965	0.842	0.697	0.456	0.242	0.127	0.075	0.07	0.074	0.992	0.955	0.727	0.613	0.423	0.281	0.196	0.121	0.113	0.075	0.999	0.965	0.842	0.697	0.456	0.242	0.127	0.075	0.07	0.074
1	1.068	0.967	0.74	0.427	0.256	0.109	0.069	0.074	0.102	0.992	0.971	0.793	0.561	0.373	0.24	0.18	0.142	0.13	0.093	0.999	1.031	0.902	0.696	0.415	0.185	0.128	0.104	0.097	0.099	0.992	0.971	0.793	0.561	0.373	0.24	0.18	0.142	0.13	0.093	0.999	1.031	0.902	0.696	0.415	0.185	0.128	0.104	0.097	0.099
1	1.124	1.08	0.979	0.717	0.348	0.149	0.088	0.093	0.102	0.992	0.98	0.836	0.701	0.475	0.308	0.2	0.165	0.133	0.111	0.999	0.981	0.97	0.859	0.568	0.252	0.124	0.101	0.1	0.1	0.992	0.98	0.836	0.701	0.475	0.308	0.2	0.165	0.133	0.111	0.999	0.981	0.97	0.859	0.568	0.252	0.124	0.101	0.1	0.1
1	0.894	0.836	0.796	0.685	0.579	0.391	0.263	0.181	0.13	0.992	0.928	0.995	0.848	0.675	0.502	0.369	0.28	0.174	0.151	0.999	0.986	0.953	0.8	0.635	0.416	0.307	0.222	0.131	0.109	0.992	0.928	0.995	0.848	0.675	0.502	0.369	0.28	0.174	0.151	0.999	0.986	0.953	0.8	0.635	0.416	0.307	0.222	0.131	0.109
1	0.905	0.943	1.031	1.043	1.003	0.888	0.692	0.381	0.132	0.992	0.957	1.046	1.055	1.052	0.955	0.897	0.778	0.406	0.217	0.999	0.976	1.037	0.974	0.97	0.834	0.762	0.624	0.391	0.114	0.992	0.957	1.046	1.055	1.052	0.955	0.897	0.778	0.406	0.217	0.999	0.976	1.037	0.974	0.97	0.834	0.762	0.624	0.391	0.114
1	0.937	0.969	1.014	0.89	0.714	0.358	0.136	0.098	0.096	0.992	0.975	0.982	0.95	0.872	0.729	0.532	0.315	0.147	0.097	0.999	0.966	0.989	0.922	0.821	0.582	0.319	0.133	0.079	0.083	0.992	0.975	0.982	0.95	0.872	0.729	0.532	0.315	0.147	0.097	0.999	0.966	0.989	0.922	0.821	0.582	0.319	0.133	0.079	0.083
1	0.934	0.853	0.448	0.278	0.243	0.09	0.064	0.079	0.091	0.992	0.894	0.638	0.334	0.248	0.15	0.125	0.104	0.099	0.072	0.999	0.97	0.778	0.444	0.308	0.183	0.083	0.068	0.073	0.08	0.992	0.894	0.638	0.334	0.248	0.15	0.125	0.104	0.099	0.072	0.999	0.97	0.778	0.444	0.308	0.183	0.083	0.068	0.073	0.08
1	0.92	0.975	1.024	1.027	0.8	0.294	0.131	0.105	0.107	0.992	0.97	0.995	0.983	0.896	0.658	0.313	0.174	0.136	0.097	0.999	0.988	1.031	0.99	0.923	0.671	0.352	0.115	0.09	0.086	0.992	0.97	0.995	0.983	0.896	0.658	0.313	0.174	0.136	0.097	0.999	0.988	1.031	0.99	0.923	0.671	0.352	0.115	0.09	0.086
1	0.936	0.976	1.038	0.932	0.551	0.358	0.174	0.139	0.141	0.992	0.964	0.961	0.889	0.654	0.391	0.283	0.174	0.142	0.115	0.999	0.973	1.002	0.954	0.792	0.391	0.271	0.15	0.12	0.121	0.992	0.964	0.961	0.889	0.654	0.391	0.283	0.174	0.142	0.115	0.999	0.973	1.002	0.954	0.792	0.391	0.271	0.15	0.12	0.121
1	0.951	0.976	1.014	1.035	0.98	0.794	0.633	0.472	0.366	0.992	0.944	0.986	0.957	0.857	0.795	0.688	0.545	0.284	0.231	0.999	0.968	0.982	0.925	0.837	0.678	0.581	0.424	0.296	0.226	0.992	0.944	0.986	0.957	0.857	0.795	0.688	0.545	0.284	0.231	0.999	0.968	0.982	0.925	0.837	0.678	0.581	0.424	0.296	0.226
1	1.08	0.953	0.778	0.506	0.338	0.171	0.107	0.102	0.12	0.992	0.992	0.854	0.698	0.465	0.262	0.199	0.149	0.126	0.12	0.999	0.962	0.832	0.576	0.387	0.189	0.101	0.07	0.068	0.082	0.992	0.992	0.854	0.698	0.465	0.262	0.199	0.149	0.126	0.12	0.999	0.962	0.832	0.576	0.387	0.189	0.101	0.07	0.068	0.082
1	0.925	0.969	1.048	1.024	0.808	0.358	0.138	0.106	0.108	0.992	0.975	1.005	0.974	0.918	0.723	0.476	0.232	0.142	0.102	0.999	0.966	1.008	0.96	0.924	0.707	0.463	0.204	0.117	0.096	0.992	0.975	1.005	0.974	0.918	0.723	0.476	0.232	0.142	0.102	0.999	0.966	1.008	0.96	0.924	0.707	0.463	0.204	0.117	0.096
1	0.942	0.978	1.031	1.022	0.956	0.774	0.629	0.422	0.21	0.992	0.944	0.992	0.925	0.904	0.811	0.682	0.612	0.343	0.231	0.999	1.001	1.024	0.959	0.882	0.731	0.58	0.469	0.339	0.151	0.992	0.944	0.992	0.925	0.904	0.811	0.682	0.612	0.343	0.231	0.999	1.001	1.024	0.959	0.882	0.731	0.58	0.469	0.339	0.151
1	1.092	0.955	0.65	0.611	0.465	0.27	0.19	0.14	0.14	0.992	0.904	0.66	0.542	0.456	0.365	0.23	0.179	0.132	0.112	0.999	0.933	0.808	0.559	0.523	0.329	0.204	0.133	0.128	0.119	0.992	0.904	0.66	0.542	0.456	0.365	0.23	0.179	0.132	0.112	0.999	0.933	0.808	0.559	0.523	0.329	0.204	0.133	0.128	0.119
1	1.254	1.168	0.882	0.519	0.415	0.188	0.135	0.125	0.126	0.992	1.056	0.833	0.627	0.523	0.398	0.325	0.214	0.189	0.252	0.999	1.013	0.953	0.701	0.418	0.239	0.127	0.113	0.115	0.106	0.992	1.056	0.833	0.627	0.523	0.398	0.325	0.214	0.189	0.252	0.999	1.013	0.953	0.701	0.418	0.239	0.127	0.113	0.115	0.106
1	0.947	0.942	0.977	1	0.942	0.804	0.72	0.606	0.575	0.992	0.995	0.98	0.952	0.859	0.769	0.635	0.606	0.376	0.484	0.999	0.983	1.004	0.959	0.94	0.834	0.769	0.688	0.643	0.557	0.992	0.995	0.98	0.952	0.859	0.769	0.635	0.606	0.376	0.484	0.999	0.983	1.004	0.959	0.94	0.834	0.769	0.688	0.643	0.557
1	0.844	0.89	1.046	0.871	0.701	0.417	0.199	0.094	0.083	0.992	1.097	1.663	1.779	1.705	1.359	1.099	0.729	0.21	0.199	0.999	0.982	1.007	0.996	0.871	0.661	0.5	0.247	0.084	0.07	0.992	1.097	1.663	1.779	1.705	1.359	1.099	0.729	0.21	0.199	0.999	0.982	1.007	0.996	0.871	0.661	0.5	0.247	0.084	0.07
1	1.027	1.038	1.041	0.92	0.335	0.121	0.065	0.071	0.081	0.992	0.979	0.89	0.798	0.563	0.229	0.148	0.101	0.096	0.068	0.999	0.996	0.991	0.906	0.663	0.214	0.084	0.055	0.06	0.066	0.992	0.979	0.89	0.798	0.563	0.229	0.148	0.101	0.096	0.068	0.999	0.996	0.991	0.906	0.663	0.214	0.084	0.055	0.06	0.066
1	0.875	0.903	0.945	0.984	0.854	0.578	0.415	0.331	0.271	0.992	0.924	0.948	0.854	0.786	0.65	0.455	0.339	0.229	0.217	0.999	0.979	0.994	0.91	0.839	0.605	0.432	0.32	0.273	0.256	0.992	0.924	0.948	0.854	0.786	0.65	0.455	0.339	0.229	0.217	0.999	0.979	0.994	0.91	0.839	0.605	0.432	0.32	0.273	0.256
1	0.814	0.899	0.92	0.827	0.582	0.28	0.194	0.175	0.19	0.992	0.898	0.991	0.918	0.795	0.517	0.351	0.251	0.177	0.204	0.999	0.901	0.976	0.861	0.724	0.432	0.23	0.179	0.154	0.176	0.992	0.898	0.991	0.918	0.795	0.517	0.351	0.251	0.177	0.204	0.999	0.901	0.976	0.861	0.724	0.432	0.23	0.179	0.154	0.176
1	1.015	0.933	0.898	0.708	0.548	0.362	0.255	0.24	0.247	0.992	0.922	0.861	0.643	0.519	0.363	0.314	0.213	0.215	0.223	0.999	0.974	0.909	0.724	0.546	0.342	0.235	0.178	0.188	0.169	0.992	0.922	0.861	0.643	0.519	0.363	0.314	0.213	0.215	0.223	0.999	0.974	0.909	0.724	0.546	0.342	0.235	0.178	0.188	0.169
1	1.261	1.022	0.725	0.486	0.382	0.184	0.127	0.122	0.115	0.992	1.041	0.883	0.682	0.628	0.408	0.27	0.194	0.164	0.127	0.999	1.034	0.803	0.516	0.339	0.17	0.088	0.078	0.075	0.079	0.992	1.041	0.883	0.682	0.628	0.408	0.27	0.194	0.164	0.127	0.999	1.034	0.803	0.516	0.339	0.17	0.088	0.078	0.075	0.079
1	0.965	0.96	0.974	0.85	0.32	0.142	0.079	0.076	0.093	0.992	0.988	0.881	0.702	0.414	0.207	0.146	0.099	0.103	0.072	0.999	0.975	0.975	0.859	0.611	0.211	0.101	0.075	0.072	0.076	0.992	0.988	0.881	0.702	0.414	0.207	0.146	0.099	0.103	0.072	0.999	0.975	0.975	0.859	0.611	0.211	0.101	0.075	0.072	0.076
1	1.038	1.042	1.035	0.888	0.495	0.183	0.113	0.102	0.11	0.992	0.995	0.881	0.724	0.48	0.288	0.178	0.123	0.113	0.082	0.999	0.996	0.968	0.869	0.62	0.302	0.127	0.088	0.08	0.086	0.992	0.995	0.881	0.724	0.48	0.288	0.178	0.123	0.113	0.082	0.999	0.996	0.968	0.869	0.62	0.302	0.127	0.088	0.08	0.086
1	0.953	0.9	0.92	0.824	0.322	0.155	0.088	0.088	0.103	0.992	0.973	0.849	0.671	0.404	0.222	0.163	0.118	0.114	0.083	0.999	0.973	0.948	0.832	0.583	0.206	0.097	0.07	0.068	0.076	0.992	0.973	0.849	0.671	0.404	0.222	0.163	0.118	0.114	0.083	0.999	0.973	0.948	0.832	0.583	0.206	0.097	0.07	0.068	0.076
1	0.938	0.958	1.008	1.002	0.94	0.773	0.689	0.602	0.591	0.992	1.021	0.978	0.936	0.862	0.751	0.684	0.628	0.417	0.52	0.999	1.003	0.998	0.954	0.896	0.739	0.608	0.551	0.506	0.501	0.992	1.021	0.978	0.936	0.862	0.751	0.684	0.628	0.417	0.52	0.999	1.003	0.998	0.954	0.896	0.739	0.608	0.551	0.506	0.501
1	0.924	0.971	1.01	1.037	0.982	0.8	0.642	0.415	0.191	0.992	0.971	0.977	0.955	0.885	0.804	0.717	0.605	0.337	0.226	0.999	0.977	1.004	0.949	0.882	0.73	0.642	0.553	0.421	0.174	0.992	0.971	0.977	0.955	0.885	0.804	0.717	0.605	0.337	0.226	0.999	0.977	1.004	0.949	0.882	0.73	0.642	0.553	0.421	0.174
1	0.955	0.991	1.056	1.036	0.937	0.728	0.557	0.356	0.183	0.992	0.937	1.015	0.984	0.959	0.864	0.743	0.578	0.323	0.175	0.999	0.993	1.013	0.948	0.882	0.733	0.616	0.499	0.356	0.156	0.992	0.937	1.015	0.984	0.959	0.864	0.743	0.578	0.323	0.175	0.999	0.993	1.013	0.948	0.882	0.733	0.616	0.499	0.356	0.156
1	0.961	0.943	1.095	0.9	0.716	0.376	0.225	0.162	0.149	0.992	0.953	1.018	0.96	0.86	0.621	0.409	0.227	0.148	0.165	0.999	1.019	1.06	0.951	0.807	0.577	0.356	0.166	0.117	0.104	0.992	0.953	1.018	0.96	0.86	0.621	0.409	0.227	0.148	0.165	0.999	1.019	1.06	0.951	0.807	0.577	0.356	0.166	0.117	0.104
1	0.908	0.952	1.004	0.859	0.309	0.111	0.058	0.064	0.081	0.992	0.949	0.965	0.869	0.611	0.26	0.147	0.1	0.098	0.064	0.999	0.973	1.005	0.935	0.765	0.218	0.081	0.06	0.057	0.069	0.992	0.949	0.965	0.869	0.611	0.26	0.147	0.1	0.098	0.064	0.999	0.973	1.005	0.935	0.765	0.218	0.081	0.06	0.057	0.069
1	0.908	0.9	0.874	0.66	0.383	0.136	0.072	0.075	0.089	0.992	0.943	0.887	0.732	0.494	0.264	0.175	0.131	0.108	0.081	0.999	0.939	0.922	0.778	0.538	0.232	0.1	0.068	0.068	0.074	0.992	0.943	0.887	0.732	0.494	0.264	0.175	0.131	0.108	0.081	0.999	0.939	0.922	0.778	0.538	0.232	0.1	0.068	0.068	0.074
1	0.874	0.956	1.006	1.027	0.97	0.772	0.665	0.575	0.596	0.992	0.983	1.061	1.006	0.957	0.902	0.78	0.755	0.469	0.668	0.999	0.931	0.994	0.958	0.914	0.779	0.707	0.649	0.563	0.57	0.992	0.983	1.061	1.006	0.957	0.902	0.78	0.755	0.469	0.668	0.999	0.931	0.994	0.958	0.914	0.779	0.707	0.649	0.563	0.57
1	1.178	1.258	1.339	1.42	1.134	0.51	0.201	0.152	0.141	0.992	1.054	0.939	0.884	0.782	0.723	0.459	0.195	0.145	0.125	0.999	1.036	1.023	1.066	0.848	0.682	0.349	0.127	0.1	0.094	0.992	1.054	0.939	0.884	0.782	0.723	0.459	0.195	0.145	0.125	0.999	1.036	1.023	1.066	0.848	0.682	0.349	0.127	0.1	0.094
1	0.739	0.889	0.85	0.813	0.859	0.755	0.708	0.679	0.468	0.992	1.027	1.334	1.019	0.903	0.782	0.675	0.683	0.511	0.746	0.999	0.963	1.005	0.87	0.834	0.598	0.572	0.538	0.502	0.461	0.992	1.027	1.334	1.019	0.903	0.782	0.675	0.683	0.511	0.746	0.999	0.963	1.005	0.87	0.834	0.598	0.572	0.538	0.502	0.461
1	0.957	1.006	1.069	1.1	1.006	0.724	0.363	0.132	0.11	0.992	0.983	1.006	0.989	0.94	0.833	0.667	0.428	0.159	0.108	0.999	0.98	1.048	0.986	0.963	0.783	0.617	0.338	0.128	0.101	0.992	0.983	1.006	0.989	0.94	0.833	0.667	0.428	0.159	0.108	0.999	0.98	1.048	0.986	0.963	0.783	0.617	0.338	0.128	0.101
1	1.081	0.999	1.022	0.855	0.398	0.174	0.097	0.091	0.128	0.992	0.966	0.935	0.788	0.593	0.287	0.25	0.154	0.105	0.094	0.999	0.993	1.015	0.936	0.697	0.299	0.151	0.113	0.1	0.104	0.992	0.966	0.935	0.788	0.593	0.287	0.25	0.154	0.105	0.094	0.999	0.993	1.015	0.936	0.697	0.299	0.151	0.113	0.1	0.104
1	0.918	0.972	1.043	1.065	0.982	0.838	0.397	0.117	0.105	0.992	0.97	1.005	0.969	0.917	0.807	0.715	0.45	0.138	0.087	0.999	0.975	1.015	0.958	0.912	0.779	0.682	0.342	0.104	0.091	0.992	0.97	1.005	0.969	0.917	0.807	0.715	0.45	0.138	0.087	0.999	0.975	1.015	0.958	0.912	0.779	0.682	0.342	0.104	0.091
1	1.258	1.263	1.259	1.034	0.448	0.228	0.145	0.119	0.108	0.992	1.025	0.691	0.578	0.35	0.204	0.158	0.109	0.11	0.082	0.999	1.038	0.976	0.952	0.527	0.236	0.122	0.091	0.08	0.08	0.992	1.025	0.691	0.578	0.35	0.204	0.158	0.109	0.11	0.082	0.999	1.038	0.976	0.952	0.527	0.236	0.122	0.091	0.08	0.08
1	1.268	1.275	1.3	1.037	0.412	0.238	0.147	0.134	0.123	0.992	1.064	0.725	0.615	0.359	0.21	0.158	0.125	0.116	0.095	0.999	1.025	0.978	0.899	0.529	0.238	0.124	0.097	0.088	0.096	0.992	1.064	0.725	0.615	0.359	0.21	0.158	0.125	0.116	0.095	0.999	1.025	0.978	0.899	0.529	0.238	0.124	0.097	0.088	0.096
1	0.912	0.827	0.695	0.54	0.481	0.285	0.187	0.132	0.134	0.992	0.904	0.805	0.647	0.578	0.488	0.368	0.271	0.169	0.127	0.999	1.005	0.866	0.663	0.485	0.313	0.216	0.167	0.119	0.121	0.992	0.904	0.805	0.647	0.578	0.488	0.368	0.271	0.169	0.127	0.999	1.005	0.866	0.663	0.485	0.313	0.216	0.167	0.119	0.121
1	0.888	0.926	1.025	0.909	0.742	0.444	0.239	0.129	0.112	0.992	1.071	1.483	1.489	1.406	1.184	0.953	0.644	0.213	0.177	0.999	1.025	1.024	0.969	0.839	0.647	0.488	0.264	0.127	0.099	0.992	1.071	1.483	1.489	1.406	1.184	0.953	0.644	0.213	0.177	0.999	1.025	1.024	0.969	0.839	0.647	0.488	0.264	0.127	0.099
1	1.007	1.039	1.054	0.954	0.708	0.375	0.213	0.182	0.235	0.992	0.969	0.94	0.875	0.702	0.523	0.328	0.216	0.168	0.166	0.999	0.993	1.018	0.941	0.764	0.485	0.263	0.167	0.139	0.147	0.992	0.969	0.94	0.875	0.702	0.523	0.328	0.216	0.168	0.166	0.999	0.993	1.018	0.941	0.764	0.485	0.263	0.167	0.139	0.147
1	0.945	0.935	0.93	0.954	0.866	0.683	0.494	0.296	0.185	0.992	1.109	1.063	1.069	0.941	0.888	0.755	0.596	0.347	0.279	0.999	0.923	0.918	0.929	0.793	0.649	0.494	0.383	0.208	0.149	0.992	1.109	1.063	1.069	0.941	0.888	0.755	0.596	0.347	0.279	0.999	0.923	0.918	0.929	0.793	0.649	0.494	0.383	0.208	0.149
1	0.949	0.96	0.944	0.628	0.315	0.161	0.093	0.093	0.1	0.992	0.956	0.962	0.806	0.482	0.252	0.184	0.142	0.123	0.09	0.999	0.959	0.973	0.855	0.521	0.22	0.115	0.08	0.084	0.085	0.992	0.956	0.962	0.806	0.482	0.252	0.184	0.142	0.123	0.09	0.999	0.959	0.973	0.855	0.521	0.22	0.115	0.08	0.084	0.085
1	1.057	1.106	1.146	1.06	0.569	0.152	0.089	0.088	0.098	0.992	0.977	0.946	0.82	0.68	0.438	0.196	0.122	0.111	0.08	0.999	1.011	1.038	0.974	0.776	0.399	0.112	0.075	0.07	0.079	0.992	0.977	0.946	0.82	0.68	0.438	0.196	0.122	0.111	0.08	0.999	1.011	1.038	0.974	0.776	0.399	0.112	0.075	0.07	0.079
1	1.045	1.056	1.065	0.916	0.479	0.181	0.1	0.096	0.106	0.992	0.993	0.911	0.792	0.581	0.323	0.187	0.123	0.111	0.079	0.999	1.013	0.98	0.892	0.638	0.296	0.12	0.08	0.075	0.081	0.992	0.993	0.911	0.792	0.581	0.323	0.187	0.123	0.111	0.079	0.999	1.013	0.98	0.892	0.638	0.296	0.12	0.08	0.075	0.081
1	0.806	0.912	1.04	1.176	0.818	0.525	0.308	0.199	0.156	0.992	1.093	1.299	1.237	1.303	1.038	0.619	0.39	0.256	0.335	0.999	1.07	1.201	1.192	1.213	0.822	0.494	0.319	0.191	0.146	0.992	1.093	1.299	1.237	1.303	1.038	0.619	0.39	0.256	0.335	0.999	1.07	1.201	1.192	1.213	0.822	0.494	0.319	0.191	0.146
1	1.05	1.081	1.153	1.139	1.011	0.746	0.523	0.347	0.288	0.992	0.994	0.971	0.907	0.805	0.684	0.526	0.397	0.264	0.279	0.999	0.987	1.005	0.955	0.864	0.627	0.531	0.418	0.296	0.219	0.992	0.994	0.971	0.907	0.805	0.684	0.526	0.397	0.264	0.279	0.999	0.987	1.005	0.955	0.864	0.627	0.531	0.418	0.296	0.219
1	0.892	0.958	1.016	1.126	1.219	1.311	1.137	0.851	0.648	0.992	0.959	1.215	1.064	1.076	1.22	1.363	1.564	0.757	0.672	0.999	0.952	0.994	0.935	0.98	0.956	1.118	1.127	0.906	0.635	0.992	0.959	1.215	1.064	1.076	1.22	1.363	1.564	0.757	0.672	0.999	0.952	0.994	0.935	0.98	0.956	1.118	1.127	0.906	0.635
1	1.154	1.133	0.954	0.602	0.375	0.216	0.126	0.115	0.134	0.992	1.006	0.918	0.879	0.629	0.377	0.263	0.195	0.132	0.102	0.999	1.09	0.989	0.887	0.561	0.279	0.142	0.141	0.14	0.121	0.992	1.006	0.918	0.879	0.629	0.377	0.263	0.195	0.132	0.102	0.999	1.09	0.989	0.887	0.561	0.279	0.142	0.141	0.14	0.121
1	0.958	0.96	0.932	0.712	0.566	0.345	0.228	0.181	0.156	0.992	0.957	1.011	0.805	0.593	0.421	0.295	0.22	0.163	0.15	0.999	0.99	1.011	0.934	0.64	0.388	0.243	0.189	0.159	0.146	0.992	0.957	1.011	0.805	0.593	0.421	0.295	0.22	0.163	0.15	0.999	0.99	1.011	0.934	0.64	0.388	0.243	0.189	0.159	0.146
1	0.995	1.015	0.983	0.824	0.529	0.264	0.198	0.16	0.183	0.992	1.024	0.923	0.884	0.761	0.613	0.535	0.431	0.299	0.369	0.999	0.961	0.905	0.879	0.666	0.43	0.304	0.266	0.273	0.279	0.992	1.024	0.923	0.884	0.761	0.613	0.535	0.431	0.299	0.369	0.999	0.961	0.905	0.879	0.666	0.43	0.304	0.266	0.273	0.279
1	0.7	0.711	0.706	0.719	0.479	0.29	0.201	0.153	0.134	0.992	0.873	1.035	0.945	0.798	0.474	0.432	0.358	0.246	0.374	0.999	0.781	0.706	0.646	0.543	0.351	0.279	0.25	0.148	0.136	0.992	0.873	1.035	0.945	0.798	0.474	0.432	0.358	0.246	0.374	0.999	0.781	0.706	0.646	0.543	0.351	0.279	0.25	0.148	0.136
1	1.018	1.101	1.105	1.011	0.513	0.128	0.075	0.078	0.096	0.992	1	0.935	0.826	0.675	0.426	0.191	0.091	0.114	0.07	0.999	0.988	1.028	0.966	0.748	0.351	0.087	0.05	0.05	0.066	0.992	1	0.935	0.826	0.675	0.426	0.191	0.091	0.114	0.07	0.999	0.988	1.028	0.966	0.748	0.351	0.087	0.05	0.05	0.066
1	0.972	1.05	1.07	1.058	1.005	0.889	0.757	0.633	0.611	0.992	1.017	0.914	0.937	0.857	0.768	0.679	0.683	0.436	0.534	0.999	0.996	1.018	0.988	0.889	0.721	0.633	0.535	0.503	0.429	0.992	1.017	0.914	0.937	0.857	0.768	0.679	0.683	0.436	0.534	0.999	0.996	1.018	0.988	0.889	0.721	0.633	0.535	0.503	0.429
1	1.068	1.08	1.088	0.974	0.772	0.427	0.287	0.209	0.199	0.992	1.034	0.891	0.867	0.609	0.459	0.295	0.206	0.142	0.113	0.999	1.026	0.997	0.934	0.739	0.539	0.33	0.248	0.206	0.151	0.992	1.034	0.891	0.867	0.609	0.459	0.295	0.206	0.142	0.113	0.999	1.026	0.997	0.934	0.739	0.539	0.33	0.248	0.206	0.151
1	0.937	0.98	1.045	1.042	0.882	0.554	0.288	0.211	0.198	0.992	0.961	1.041	1.033	0.975	0.827	0.63	0.337	0.159	0.116	0.999	0.967	0.993	0.956	0.857	0.643	0.429	0.265	0.218	0.195	0.992	0.961	1.041	1.033	0.975	0.827	0.63	0.337	0.159	0.116	0.999	0.967	0.993	0.956	0.857	0.643	0.429	0.265	0.218	0.195
1	0.975	0.982	0.985	0.943	0.649	0.264	0.095	0.081	0.086	0.992	0.98	0.908	0.779	0.573	0.364	0.219	0.112	0.11	0.076	0.999	0.969	0.961	0.873	0.689	0.413	0.186	0.084	0.074	0.078	0.992	0.98	0.908	0.779	0.573	0.364	0.219	0.112	0.11	0.076	0.999	0.969	0.961	0.873	0.689	0.413	0.186	0.084	0.074	0.078
1	0.957	0.988	1.009	0.936	0.592	0.228	0.1	0.086	0.088	0.992	1.024	0.957	0.899	0.711	0.441	0.205	0.115	0.107	0.074	0.999	1.003	0.996	0.92	0.739	0.403	0.161	0.078	0.068	0.077	0.992	1.024	0.957	0.899	0.711	0.441	0.205	0.115	0.107	0.074	0.999	1.003	0.996	0.92	0.739	0.403	0.161	0.078	0.068	0.077
1	0.975	1.02	1.08	1.07	0.88	0.565	0.314	0.226	0.2	0.992	0.982	0.956	0.931	0.821	0.657	0.434	0.279	0.179	0.154	0.999	0.965	1.02	0.976	0.876	0.668	0.462	0.263	0.185	0.149	0.992	0.982	0.956	0.931	0.821	0.657	0.434	0.279	0.179	0.154	0.999	0.965	1.02	0.976	0.876	0.668	0.462	0.263	0.185	0.149
1	1.332	1.377	1.323	1.195	0.436	0.176	0.107	0.106	0.108	0.992	1.006	0.748	0.659	0.428	0.224	0.161	0.105	0.113	0.083	0.999	1.055	0.961	0.942	0.542	0.208	0.08	0.06	0.058	0.074	0.992	1.006	0.748	0.659	0.428	0.224	0.161	0.105	0.113	0.083	0.999	1.055	0.961	0.942	0.542	0.208	0.08	0.06	0.058	0.074
1	0.797	0.864	0.993	0.968	0.935	0.872	0.756	0.643	0.422	0.992	0.961	1.188	1.127	1.059	0.899	0.862	0.782	0.513	0.54	0.999	0.912	0.84	0.696	0.66	0.471	0.426	0.389	0.383	0.294	0.992	0.961	1.188	1.127	1.059	0.899	0.862	0.782	0.513	0.54	0.999	0.912	0.84	0.696	0.66	0.471	0.426	0.389	0.383	0.294
1	1.056	1.06	1.055	0.926	0.685	0.29	0.144	0.126	0.126	0.992	0.977	0.927	0.857	0.694	0.515	0.356	0.205	0.128	0.101	0.999	1.003	0.996	0.934	0.756	0.501	0.239	0.138	0.105	0.094	0.992	0.977	0.927	0.857	0.694	0.515	0.356	0.205	0.128	0.101	0.999	1.003	0.996	0.934	0.756	0.501	0.239	0.138	0.105	0.094
1	0.913	0.956	1.005	1.058	1.007	0.753	0.445	0.222	0.125	0.992	1.005	1.031	1.097	1.085	0.98	0.84	0.6	0.239	0.152	0.999	0.994	1.042	1.009	0.989	0.826	0.659	0.44	0.219	0.116	0.992	1.005	1.031	1.097	1.085	0.98	0.84	0.6	0.239	0.152	0.999	0.994	1.042	1.009	0.989	0.826	0.659	0.44	0.219	0.116
1	0.812	0.865	1.026	0.902	0.684	0.412	0.206	0.101	0.093	0.992	1.067	1.651	1.78	1.65	1.282	1.017	0.637	0.214	0.201	0.999	0.993	0.996	0.979	0.818	0.6	0.453	0.238	0.091	0.082	0.992	1.067	1.651	1.78	1.65	1.282	1.017	0.637	0.214	0.201	0.999	0.993	0.996	0.979	0.818	0.6	0.453	0.238	0.091	0.082
1	0.979	0.915	0.869	0.603	0.364	0.147	0.086	0.087	0.094	0.992	0.919	0.896	0.708	0.482	0.281	0.185	0.11	0.102	0.062	0.999	1.003	0.941	0.797	0.545	0.243	0.113	0.085	0.085	0.082	0.992	0.919	0.896	0.708	0.482	0.281	0.185	0.11	0.102	0.062	0.999	1.003	0.941	0.797	0.545	0.243	0.113	0.085	0.085	0.082
1	1.019	1.035	1.033	1.053	0.825	0.515	0.195	0.106	0.106	0.992	1.019	0.952	0.883	0.756	0.638	0.438	0.247	0.138	0.099	0.999	0.988	0.988	0.919	0.768	0.563	0.367	0.159	0.087	0.084	0.992	1.019	0.952	0.883	0.756	0.638	0.438	0.247	0.138	0.099	0.999	0.988	0.988	0.919	0.768	0.563	0.367	0.159	0.087	0.084
1	0.931	0.969	1.048	1.039	0.953	0.785	0.601	0.343	0.133	0.992	0.963	0.973	0.947	0.89	0.782	0.673	0.542	0.282	0.13	0.999	0.975	1.02	0.966	0.911	0.756	0.651	0.511	0.312	0.109	0.992	0.963	0.973	0.947	0.89	0.782	0.673	0.542	0.282	0.13	0.999	0.975	1.02	0.966	0.911	0.756	0.651	0.511	0.312	0.109
1	0.934	0.974	1.037	0.994	0.818	0.452	0.203	0.132	0.141	0.992	0.977	0.982	0.888	0.765	0.577	0.405	0.253	0.17	0.141	0.999	0.999	1.004	0.903	0.75	0.538	0.312	0.197	0.147	0.136	0.992	0.977	0.982	0.888	0.765	0.577	0.405	0.253	0.17	0.141	0.999	0.999	1.004	0.903	0.75	0.538	0.312	0.197	0.147	0.136
1	0.902	0.96	1.033	0.918	0.854	0.667	0.497	0.4	0.332	0.992	1.186	1.106	1.153	0.863	0.908	0.619	0.6	0.319	0.318	0.999	0.913	1.023	0.759	0.593	0.389	0.274	0.218	0.223	0.154	0.992	1.186	1.106	1.153	0.863	0.908	0.619	0.6	0.319	0.318	0.999	0.913	1.023	0.759	0.593	0.389	0.274	0.218	0.223	0.154
1	1.04	1.084	1.075	0.879	0.361	0.159	0.096	0.098	0.109	0.992	1.047	0.924	0.807	0.515	0.264	0.175	0.12	0.111	0.078	0.999	1.016	1.005	0.924	0.63	0.259	0.125	0.1	0.098	0.094	0.992	1.047	0.924	0.807	0.515	0.264	0.175	0.12	0.111	0.078	0.999	1.016	1.005	0.924	0.63	0.259	0.125	0.1	0.098	0.094
1	0.969	1.038	1.173	1.163	1.135	0.96	0.82	0.701	0.703	0.992	0.951	0.971	0.839	0.814	0.791	0.681	0.692	0.589	1.091	0.999	0.955	1	0.932	0.86	0.739	0.68	0.615	0.568	0.625	0.992	0.951	0.971	0.839	0.814	0.791	0.681	0.692	0.589	1.091	0.999	0.955	1	0.932	0.86	0.739	0.68	0.615	0.568	0.625
1	0.905	0.943	1.011	1.058	1.115	1.072	0.974	0.791	0.716	0.992	0.967	1.092	1.064	1.103	1.082	1.003	0.974	0.631	0.774	0.999	0.976	1.019	0.952	0.921	0.824	0.772	0.696	0.618	0.525	0.992	0.967	1.092	1.064	1.103	1.082	1.003	0.974	0.631	0.774	0.999	0.976	1.019	0.952	0.921	0.824	0.772	0.696	0.618	0.525
[truncated: 3,519 more rows]
