# Supplementary material for: Deep learning based CETSA feature prediction cross multiple cell lines with latent space representation
Source: Sci Rep. 2024 Jan 22;14:1878. doi: 10.1038/s41598-024-51193-6 (PMC10810365; doi:10.1038/s41598-024-51193-6)
Supplement: Supplementary file 1 — Supplementary Information. [file 41598_2024_51193_MOESM1_ESM.zip › CycleDNN_Codes/CycleDNN_Demo/ReadMe.txt]

1. Enviroment Prepare

pip install -r requirements_conda.txt

or install the following packages:

python = 3.7
Pillow
numpy
sklearn
pandas
matplotlib
torch

2. Data of CETSA is from 

Tan, Chris Soon Heng, et al. "Thermal proximity coaggregation for system-wide profiling of protein complex dynamics in cells." Science 359.6380 (2018): 1170-1177.

3. Open test.ipynb, and run all.
