# Supplementary material for: Deep learning based CETSA feature prediction cross multiple cell lines with latent space representation
Source: Sci Rep. 2024 Jan 22;14:1878. doi: 10.1038/s41598-024-51193-6 (PMC10810365; doi:10.1038/s41598-024-51193-6)
Supplement: Supplementary file 1 — Supplementary Information. [file 41598_2024_51193_MOESM1_ESM.zip › CycleDNN_Codes/CycleDNN_Demo/requirements.txt]

# This file may be used to create an environment using:
# $ conda create --name <env> --file <this file>
# platform: linux-64
# Base ----------------------------------------
matplotlib>=3.2.2
numpy>=1.18.5
Pillow>=7.1.2
scipy>=1.4.1
torch>=1.7.0  # see https://pytorch.org/get-started/locally/ (recommended)
torchvision>=0.8.1
pandas>=1.1.4
scikit-learn<=1.1.2
jupyter
