# Supplementary material for: Deep learning based CETSA feature prediction cross multiple cell lines with latent space representation
Source: Sci Rep. 2024 Jan 22;14:1878. doi: 10.1038/s41598-024-51193-6 (PMC10810365; doi:10.1038/s41598-024-51193-6)
Supplement: Supplementary file 1 — Supplementary Information. [file 41598_2024_51193_MOESM1_ESM.zip › CycleDNN_Codes/CycleDNN_Demo/result/prediction.csv]

tensor(0.9904, device='cuda:0', grad_fn=<UnbindBackward>)	tensor(0.9344, device='cuda:0', grad_fn=<UnbindBackward>)	tensor(1.1273, device='cuda:0', grad_fn=<UnbindBackward>)	tensor(1.0718, device='cuda:0', grad_fn=<UnbindBackward>)	tensor(1.0532, device='cuda:0', grad_fn=<UnbindBackward>)	tensor(1.0066, device='cuda:0', grad_fn=<UnbindBackward>)	tensor(0.9426, device='cuda:0', grad_fn=<UnbindBackward>)	tensor(0.9820, device='cuda:0', grad_fn=<UnbindBackward>)	tensor(0.8260, device='cuda:0', grad_fn=<UnbindBackward>)	tensor(1.1190, device='cuda:0', grad_fn=<UnbindBackward>)
tensor(0.9948, device='cuda:0', grad_fn=<UnbindBackward>)	tensor(0.9974, device='cuda:0', grad_fn=<UnbindBackward>)	tensor(1.1001, device='cuda:0', grad_fn=<UnbindBackward>)	tensor(1.0870, device='cuda:0', grad_fn=<UnbindBackward>)	tensor(1.0055, device='cuda:0', grad_fn=<UnbindBackward>)	tensor(0.9446, device='cuda:0', grad_fn=<UnbindBackward>)	tensor(0.8629, device='cuda:0', grad_fn=<UnbindBackward>)	tensor(0.7205, device='cuda:0', grad_fn=<UnbindBackward>)	tensor(0.2640, device='cuda:0', grad_fn=<UnbindBackward>)	tensor(0.2187, device='cuda:0', grad_fn=<UnbindBackward>)
tensor(0.9928, device='cuda:0', grad_fn=<UnbindBackward>)	tensor(0.9718, device='cuda:0', grad_fn=<UnbindBackward>)	tensor(0.9904, device='cuda:0', grad_fn=<UnbindBackward>)	tensor(0.9593, device='cuda:0', grad_fn=<UnbindBackward>)	tensor(0.8984, device='cuda:0', grad_fn=<UnbindBackward>)	tensor(0.7998, device='cuda:0', grad_fn=<UnbindBackward>)	tensor(0.6765, device='cuda:0', grad_fn=<UnbindBackward>)	tensor(0.5957, device='cuda:0', grad_fn=<UnbindBackward>)	tensor(0.4572, device='cuda:0', grad_fn=<UnbindBackward>)	tensor(0.5242, device='cuda:0', grad_fn=<UnbindBackward>)
tensor(0.9926, device='cuda:0', grad_fn=<UnbindBackward>)	tensor(1.0284, device='cuda:0', grad_fn=<UnbindBackward>)	tensor(0.8198, device='cuda:0', grad_fn=<UnbindBackward>)	tensor(0.6716, device='cuda:0', grad_fn=<UnbindBackward>)	tensor(0.4582, device='cuda:0', grad_fn=<UnbindBackward>)	tensor(0.3146, device='cuda:0', grad_fn=<UnbindBackward>)	tensor(0.2301, device='cuda:0', grad_fn=<UnbindBackward>)	tensor(0.1613, device='cuda:0', grad_fn=<UnbindBackward>)	tensor(0.1386, device='cuda:0', grad_fn=<UnbindBackward>)	tensor(0.1105, device='cuda:0', grad_fn=<UnbindBackward>)
tensor(0.9920, device='cuda:0', grad_fn=<UnbindBackward>)	tensor(0.9875, device='cuda:0', grad_fn=<UnbindBackward>)	tensor(0.9691, device='cuda:0', grad_fn=<UnbindBackward>)	tensor(0.9140, device='cuda:0', grad_fn=<UnbindBackward>)	tensor(0.8208, device='cuda:0', grad_fn=<UnbindBackward>)	tensor(0.6872, device='cuda:0', grad_fn=<UnbindBackward>)	tensor(0.5432, device='cuda:0', grad_fn=<UnbindBackward>)	tensor(0.3478, device='cuda:0', grad_fn=<UnbindBackward>)	tensor(0.1709, device='cuda:0', grad_fn=<UnbindBackward>)	tensor(0.1347, device='cuda:0', grad_fn=<UnbindBackward>)
tensor(0.9927, device='cuda:0', grad_fn=<UnbindBackward>)	tensor(0.9644, device='cuda:0', grad_fn=<UnbindBackward>)	tensor(0.9319, device='cuda:0', grad_fn=<UnbindBackward>)	tensor(0.8764, device='cuda:0', grad_fn=<UnbindBackward>)	tensor(0.7824, device='cuda:0', grad_fn=<UnbindBackward>)	tensor(0.6240, device='cuda:0', grad_fn=<UnbindBackward>)	tensor(0.3732, device='cuda:0', grad_fn=<UnbindBackward>)	tensor(0.1944, device='cuda:0', grad_fn=<UnbindBackward>)	tensor(0.1395, device='cuda:0', grad_fn=<UnbindBackward>)	tensor(0.0997, device='cuda:0', grad_fn=<UnbindBackward>)
tensor(0.9924, device='cuda:0', grad_fn=<UnbindBackward>)	tensor(0.9720, device='cuda:0', grad_fn=<UnbindBackward>)	tensor(0.9319, device='cuda:0', grad_fn=<UnbindBackward>)	tensor(0.8318, device='cuda:0', grad_fn=<UnbindBackward>)	tensor(0.7021, device='cuda:0', grad_fn=<UnbindBackward>)	tensor(0.5487, device='cuda:0', grad_fn=<UnbindBackward>)	tensor(0.4318, device='cuda:0', grad_fn=<UnbindBackward>)	tensor(0.3351, device='cuda:0', grad_fn=<UnbindBackward>)	tensor(0.2390, device='cuda:0', grad_fn=<UnbindBackward>)	tensor(0.2139, device='cuda:0', grad_fn=<UnbindBackward>)
tensor(0.9895, device='cuda:0', grad_fn=<UnbindBackward>)	tensor(1.0629, device='cuda:0', grad_fn=<UnbindBackward>)	tensor(0.8003, device='cuda:0', grad_fn=<UnbindBackward>)	tensor(0.7550, device='cuda:0', grad_fn=<UnbindBackward>)	tensor(0.5926, device='cuda:0', grad_fn=<UnbindBackward>)	tensor(0.4461, device='cuda:0', grad_fn=<UnbindBackward>)	tensor(0.3239, device='cuda:0', grad_fn=<UnbindBackward>)	tensor(0.2154, device='cuda:0', grad_fn=<UnbindBackward>)	tensor(0.1781, device='cuda:0', grad_fn=<UnbindBackward>)	tensor(0.1541, device='cuda:0', grad_fn=<UnbindBackward>)
tensor(0.9934, device='cuda:0', grad_fn=<UnbindBackward>)	tensor(0.9629, device='cuda:0', grad_fn=<UnbindBackward>)	tensor(0.9576, device='cuda:0', grad_fn=<UnbindBackward>)	tensor(0.8892, device='cuda:0', grad_fn=<UnbindBackward>)	tensor(0.7947, device='cuda:0', grad_fn=<UnbindBackward>)	tensor(0.6352, device='cuda:0', grad_fn=<UnbindBackward>)	tensor(0.4063, device='cuda:0', grad_fn=<UnbindBackward>)	tensor(0.2196, device='cuda:0', grad_fn=<UnbindBackward>)	tensor(0.1511, device='cuda:0', grad_fn=<UnbindBackward>)	tensor(0.1173, device='cuda:0', grad_fn=<UnbindBackward>)
tensor(0.9927, device='cuda:0', grad_fn=<UnbindBackward>)	tensor(0.9880, device='cuda:0', grad_fn=<UnbindBackward>)	tensor(0.9055, device='cuda:0', grad_fn=<UnbindBackward>)	tensor(0.8166, device='cuda:0', grad_fn=<UnbindBackward>)	tensor(0.6713, device='cuda:0', grad_fn=<UnbindBackward>)	tensor(0.5179, device='cuda:0', grad_fn=<UnbindBackward>)	tensor(0.3976, device='cuda:0', grad_fn=<UnbindBackward>)	tensor(0.2781, device='cuda:0', grad_fn=<UnbindBackward>)	tensor(0.1846, device='cuda:0', grad_fn=<UnbindBackward>)	tensor(0.1843, device='cuda:0', grad_fn=<UnbindBackward>)
tensor(0.9927, device='cuda:0', grad_fn=<UnbindBackward>)	tensor(0.9568, device='cuda:0', grad_fn=<UnbindBackward>)	tensor(1.1678, device='cuda:0', grad_fn=<UnbindBackward>)	tensor(0.8765, device='cuda:0', grad_fn=<UnbindBackward>)	tensor(0.6252, device='cuda:0', grad_fn=<UnbindBackward>)	tensor(0.4340, device='cuda:0', grad_fn=<UnbindBackward>)	tensor(0.3388, device='cuda:0', grad_fn=<UnbindBackward>)	tensor(0.2848, device='cuda:0', grad_fn=<UnbindBackward>)	tensor(0.2035, device='cuda:0', grad_fn=<UnbindBackward>)	tensor(0.2521, device='cuda:0', grad_fn=<UnbindBackward>)
tensor(0.9914, device='cuda:0', grad_fn=<UnbindBackward>)	tensor(0.9731, device='cuda:0', grad_fn=<UnbindBackward>)	tensor(0.7814, device='cuda:0', grad_fn=<UnbindBackward>)	tensor(0.4809, device='cuda:0', grad_fn=<UnbindBackward>)	tensor(0.3141, device='cuda:0', grad_fn=<UnbindBackward>)	tensor(0.2005, device='cuda:0', grad_fn=<UnbindBackward>)	tensor(0.1603, device='cuda:0', grad_fn=<UnbindBackward>)	tensor(0.1129, device='cuda:0', grad_fn=<UnbindBackward>)	tensor(0.1090, device='cuda:0', grad_fn=<UnbindBackward>)	tensor(0.0862, device='cuda:0', grad_fn=<UnbindBackward>)
tensor(0.9908, device='cuda:0', grad_fn=<UnbindBackward>)	tensor(0.9887, device='cuda:0', grad_fn=<UnbindBackward>)	tensor(0.9624, device='cuda:0', grad_fn=<UnbindBackward>)	tensor(0.8347, device='cuda:0', grad_fn=<UnbindBackward>)	tensor(0.5781, device='cuda:0', grad_fn=<UnbindBackward>)	tensor(0.3169, device='cuda:0', grad_fn=<UnbindBackward>)	tensor(0.2168, device='cuda:0', grad_fn=<UnbindBackward>)	tensor(0.1601, device='cuda:0', grad_fn=<UnbindBackward>)	tensor(0.1278, device='cuda:0', grad_fn=<UnbindBackward>)	tensor(0.1050, device='cuda:0', grad_fn=<UnbindBackward>)
tensor(0.9920, device='cuda:0', grad_fn=<UnbindBackward>)	tensor(0.9908, device='cuda:0', grad_fn=<UnbindBackward>)	tensor(1.0119, device='cuda:0', grad_fn=<UnbindBackward>)	tensor(0.9515, device='cuda:0', grad_fn=<UnbindBackward>)	tensor(0.8788, device='cuda:0', grad_fn=<UnbindBackward>)	tensor(0.7652, device='cuda:0', grad_fn=<UnbindBackward>)	tensor(0.6706, device='cuda:0', grad_fn=<UnbindBackward>)	tensor(0.5838, device='cuda:0', grad_fn=<UnbindBackward>)	tensor(0.3963, device='cuda:0', grad_fn=<UnbindBackward>)	tensor(0.4626, device='cuda:0', grad_fn=<UnbindBackward>)
tensor(0.9924, device='cuda:0', grad_fn=<UnbindBackward>)	tensor(0.9746, device='cuda:0', grad_fn=<UnbindBackward>)	tensor(0.9588, device='cuda:0', grad_fn=<UnbindBackward>)	tensor(0.9017, device='cuda:0', grad_fn=<UnbindBackward>)	tensor(0.8042, device='cuda:0', grad_fn=<UnbindBackward>)	tensor(0.6696, device='cuda:0', grad_fn=<UnbindBackward>)	tensor(0.5359, device='cuda:0', grad_fn=<UnbindBackward>)	tensor(0.3932, device='cuda:0', grad_fn=<UnbindBackward>)	tensor(0.2083, device='cuda:0', grad_fn=<UnbindBackward>)	tensor(0.1400, device='cuda:0', grad_fn=<UnbindBackward>)
tensor(0.9921, device='cuda:0', grad_fn=<UnbindBackward>)	tensor(0.9604, device='cuda:0', grad_fn=<UnbindBackward>)	tensor(0.8061, device='cuda:0', grad_fn=<UnbindBackward>)	tensor(0.4833, device='cuda:0', grad_fn=<UnbindBackward>)	tensor(0.3234, device='cuda:0', grad_fn=<UnbindBackward>)	tensor(0.2023, device='cuda:0', grad_fn=<UnbindBackward>)	tensor(0.1667, device='cuda:0', grad_fn=<UnbindBackward>)	tensor(0.1254, device='cuda:0', grad_fn=<UnbindBackward>)	tensor(0.1139, device='cuda:0', grad_fn=<UnbindBackward>)	tensor(0.1108, device='cuda:0', grad_fn=<UnbindBackward>)
tensor(0.9913, device='cuda:0', grad_fn=<UnbindBackward>)	tensor(0.9637, device='cuda:0', grad_fn=<UnbindBackward>)	tensor(0.9383, device='cuda:0', grad_fn=<UnbindBackward>)	tensor(0.8493, device='cuda:0', grad_fn=<UnbindBackward>)	tensor(0.6764, device='cuda:0', grad_fn=<UnbindBackward>)	tensor(0.4072, device='cuda:0', grad_fn=<UnbindBackward>)	tensor(0.2134, device='cuda:0', grad_fn=<UnbindBackward>)	tensor(0.1428, device='cuda:0', grad_fn=<UnbindBackward>)	tensor(0.1215, device='cuda:0', grad_fn=<UnbindBackward>)	tensor(0.0959, device='cuda:0', grad_fn=<UnbindBackward>)
tensor(0.9914, device='cuda:0', grad_fn=<UnbindBackward>)	tensor(1.0283, device='cuda:0', grad_fn=<UnbindBackward>)	tensor(0.8164, device='cuda:0', grad_fn=<UnbindBackward>)	tensor(0.7198, device='cuda:0', grad_fn=<UnbindBackward>)	tensor(0.5328, device='cuda:0', grad_fn=<UnbindBackward>)	tensor(0.3623, device='cuda:0', grad_fn=<UnbindBackward>)	tensor(0.2245, device='cuda:0', grad_fn=<UnbindBackward>)	tensor(0.1401, device='cuda:0', grad_fn=<UnbindBackward>)	tensor(0.1191, device='cuda:0', grad_fn=<UnbindBackward>)	tensor(0.0899, device='cuda:0', grad_fn=<UnbindBackward>)
tensor(0.9907, device='cuda:0', grad_fn=<UnbindBackward>)	tensor(0.9313, device='cuda:0', grad_fn=<UnbindBackward>)	tensor(1.0220, device='cuda:0', grad_fn=<UnbindBackward>)	tensor(0.9928, device='cuda:0', grad_fn=<UnbindBackward>)	tensor(1.0350, device='cuda:0', grad_fn=<UnbindBackward>)	tensor(1.0411, device='cuda:0', grad_fn=<UnbindBackward>)	tensor(0.8947, device='cuda:0', grad_fn=<UnbindBackward>)	tensor(0.6795, device='cuda:0', grad_fn=<UnbindBackward>)	tensor(0.3791, device='cuda:0', grad_fn=<UnbindBackward>)	tensor(0.5027, device='cuda:0', grad_fn=<UnbindBackward>)
tensor(0.9919, device='cuda:0', grad_fn=<UnbindBackward>)	tensor(0.9702, device='cuda:0', grad_fn=<UnbindBackward>)	tensor(0.9720, device='cuda:0', grad_fn=<UnbindBackward>)	tensor(0.9309, device='cuda:0', grad_fn=<UnbindBackward>)	tensor(0.8164, device='cuda:0', grad_fn=<UnbindBackward>)	tensor(0.5536, device='cuda:0', grad_fn=<UnbindBackward>)	tensor(0.2757, device='cuda:0', grad_fn=<UnbindBackward>)	tensor(0.1494, device='cuda:0', grad_fn=<UnbindBackward>)	tensor(0.1242, device='cuda:0', grad_fn=<UnbindBackward>)	tensor(0.0950, device='cuda:0', grad_fn=<UnbindBackward>)
tensor(0.9904, device='cuda:0', grad_fn=<UnbindBackward>)	tensor(1.0369, device='cuda:0', grad_fn=<UnbindBackward>)	tensor(0.8380, device='cuda:0', grad_fn=<UnbindBackward>)	tensor(0.7253, device='cuda:0', grad_fn=<UnbindBackward>)	tensor(0.4824, device='cuda:0', grad_fn=<UnbindBackward>)	tensor(0.3102, device='cuda:0', grad_fn=<UnbindBackward>)	tensor(0.2094, device='cuda:0', grad_fn=<UnbindBackward>)	tensor(0.1445, device='cuda:0', grad_fn=<UnbindBackward>)	tensor(0.1310, device='cuda:0', grad_fn=<UnbindBackward>)	tensor(0.0996, device='cuda:0', grad_fn=<UnbindBackward>)
tensor(0.9910, device='cuda:0', grad_fn=<UnbindBackward>)	tensor(0.9145, device='cuda:0', grad_fn=<UnbindBackward>)	tensor(0.4922, device='cuda:0', grad_fn=<UnbindBackward>)	tensor(0.2589, device='cuda:0', grad_fn=<UnbindBackward>)	tensor(0.1783, device='cuda:0', grad_fn=<UnbindBackward>)	tensor(0.1008, device='cuda:0', grad_fn=<UnbindBackward>)	tensor(0.0882, device='cuda:0', grad_fn=<UnbindBackward>)	tensor(0.0645, device='cuda:0', grad_fn=<UnbindBackward>)	tensor(0.0926, device='cuda:0', grad_fn=<UnbindBackward>)	tensor(0.0523, device='cuda:0', grad_fn=<UnbindBackward>)
tensor(0.9918, device='cuda:0', grad_fn=<UnbindBackward>)	tensor(1.0343, device='cuda:0', grad_fn=<UnbindBackward>)	tensor(0.8280, device='cuda:0', grad_fn=<UnbindBackward>)	tensor(0.7192, device='cuda:0', grad_fn=<UnbindBackward>)	tensor(0.4884, device='cuda:0', grad_fn=<UnbindBackward>)	tensor(0.2700, device='cuda:0', grad_fn=<UnbindBackward>)	tensor(0.1825, device='cuda:0', grad_fn=<UnbindBackward>)	tensor(0.1310, device='cuda:0', grad_fn=<UnbindBackward>)	tensor(0.1183, device='cuda:0', grad_fn=<UnbindBackward>)	tensor(0.0917, device='cuda:0', grad_fn=<UnbindBackward>)
tensor(0.9918, device='cuda:0', grad_fn=<UnbindBackward>)	tensor(0.9856, device='cuda:0', grad_fn=<UnbindBackward>)	tensor(0.7395, device='cuda:0', grad_fn=<UnbindBackward>)	tensor(0.4718, device='cuda:0', grad_fn=<UnbindBackward>)	tensor(0.3311, device='cuda:0', grad_fn=<UnbindBackward>)	tensor(0.2192, device='cuda:0', grad_fn=<UnbindBackward>)	tensor(0.1752, device='cuda:0', grad_fn=<UnbindBackward>)	tensor(0.1276, device='cuda:0', grad_fn=<UnbindBackward>)	tensor(0.1208, device='cuda:0', grad_fn=<UnbindBackward>)	tensor(0.0923, device='cuda:0', grad_fn=<UnbindBackward>)
tensor(0.9918, device='cuda:0', grad_fn=<UnbindBackward>)	tensor(0.9412, device='cuda:0', grad_fn=<UnbindBackward>)	tensor(0.7583, device='cuda:0', grad_fn=<UnbindBackward>)	tensor(0.4222, device='cuda:0', grad_fn=<UnbindBackward>)	tensor(0.2658, device='cuda:0', grad_fn=<UnbindBackward>)	tensor(0.1638, device='cuda:0', grad_fn=<UnbindBackward>)	tensor(0.1369, device='cuda:0', grad_fn=<UnbindBackward>)	tensor(0.1019, device='cuda:0', grad_fn=<UnbindBackward>)	tensor(0.1053, device='cuda:0', grad_fn=<UnbindBackward>)	tensor(0.0899, device='cuda:0', grad_fn=<UnbindBackward>)
tensor(0.9924, device='cuda:0', grad_fn=<UnbindBackward>)	tensor(0.9711, device='cuda:0', grad_fn=<UnbindBackward>)	tensor(1.0168, device='cuda:0', grad_fn=<UnbindBackward>)	tensor(0.8882, device='cuda:0', grad_fn=<UnbindBackward>)	tensor(0.7330, device='cuda:0', grad_fn=<UnbindBackward>)	tensor(0.4829, device='cuda:0', grad_fn=<UnbindBackward>)	tensor(0.3362, device='cuda:0', grad_fn=<UnbindBackward>)	tensor(0.2374, device='cuda:0', grad_fn=<UnbindBackward>)	tensor(0.1572, device='cuda:0', grad_fn=<UnbindBackward>)	tensor(0.1556, device='cuda:0', grad_fn=<UnbindBackward>)
tensor(0.9932, device='cuda:0', grad_fn=<UnbindBackward>)	tensor(1.0069, device='cuda:0', grad_fn=<UnbindBackward>)	tensor(0.9301, device='cuda:0', grad_fn=<UnbindBackward>)	tensor(0.8550, device='cuda:0', grad_fn=<UnbindBackward>)	tensor(0.6986, device='cuda:0', grad_fn=<UnbindBackward>)	tensor(0.5283, device='cuda:0', grad_fn=<UnbindBackward>)	tensor(0.3630, device='cuda:0', grad_fn=<UnbindBackward>)	tensor(0.2346, device='cuda:0', grad_fn=<UnbindBackward>)	tensor(0.1521, device='cuda:0', grad_fn=<UnbindBackward>)	tensor(0.1242, device='cuda:0', grad_fn=<UnbindBackward>)
tensor(0.9920, device='cuda:0', grad_fn=<UnbindBackward>)	tensor(0.9631, device='cuda:0', grad_fn=<UnbindBackward>)	tensor(1.0031, device='cuda:0', grad_fn=<UnbindBackward>)	tensor(0.9529, device='cuda:0', grad_fn=<UnbindBackward>)	tensor(0.8794, device='cuda:0', grad_fn=<UnbindBackward>)	tensor(0.7678, device='cuda:0', grad_fn=<UnbindBackward>)	tensor(0.6635, device='cuda:0', grad_fn=<UnbindBackward>)	tensor(0.5847, device='cuda:0', grad_fn=<UnbindBackward>)	tensor(0.4051, device='cuda:0', grad_fn=<UnbindBackward>)	tensor(0.4859, device='cuda:0', grad_fn=<UnbindBackward>)
tensor(0.9942, device='cuda:0', grad_fn=<UnbindBackward>)	tensor(1.0201, device='cuda:0', grad_fn=<UnbindBackward>)	tensor(0.7033, device='cuda:0', grad_fn=<UnbindBackward>)	tensor(0.5726, device='cuda:0', grad_fn=<UnbindBackward>)	tensor(0.3523, device='cuda:0', grad_fn=<UnbindBackward>)	tensor(0.2153, device='cuda:0', grad_fn=<UnbindBackward>)	tensor(0.1592, device='cuda:0', grad_fn=<UnbindBackward>)	tensor(0.1164, device='cuda:0', grad_fn=<UnbindBackward>)	tensor(0.1321, device='cuda:0', grad_fn=<UnbindBackward>)	tensor(0.0984, device='cuda:0', grad_fn=<UnbindBackward>)
tensor(0.9918, device='cuda:0', grad_fn=<UnbindBackward>)	tensor(0.9913, device='cuda:0', grad_fn=<UnbindBackward>)	tensor(0.9120, device='cuda:0', grad_fn=<UnbindBackward>)	tensor(0.7341, device='cuda:0', grad_fn=<UnbindBackward>)	tensor(0.4737, device='cuda:0', grad_fn=<UnbindBackward>)	tensor(0.3045, device='cuda:0', grad_fn=<UnbindBackward>)	tensor(0.2155, device='cuda:0', grad_fn=<UnbindBackward>)	tensor(0.1556, device='cuda:0', grad_fn=<UnbindBackward>)	tensor(0.1369, device='cuda:0', grad_fn=<UnbindBackward>)	tensor(0.1088, device='cuda:0', grad_fn=<UnbindBackward>)
tensor(0.9923, device='cuda:0', grad_fn=<UnbindBackward>)	tensor(0.9812, device='cuda:0', grad_fn=<UnbindBackward>)	tensor(0.9517, device='cuda:0', grad_fn=<UnbindBackward>)	tensor(0.8684, device='cuda:0', grad_fn=<UnbindBackward>)	tensor(0.7171, device='cuda:0', grad_fn=<UnbindBackward>)	tensor(0.5141, device='cuda:0', grad_fn=<UnbindBackward>)	tensor(0.3309, device='cuda:0', grad_fn=<UnbindBackward>)	tensor(0.2189, device='cuda:0', grad_fn=<UnbindBackward>)	tensor(0.1568, device='cuda:0', grad_fn=<UnbindBackward>)	tensor(0.1413, device='cuda:0', grad_fn=<UnbindBackward>)
tensor(0.9925, device='cuda:0', grad_fn=<UnbindBackward>)	tensor(1.0449, device='cuda:0', grad_fn=<UnbindBackward>)	tensor(0.8583, device='cuda:0', grad_fn=<UnbindBackward>)	tensor(0.8049, device='cuda:0', grad_fn=<UnbindBackward>)	tensor(0.6757, device='cuda:0', grad_fn=<UnbindBackward>)	tensor(0.5515, device='cuda:0', grad_fn=<UnbindBackward>)	tensor(0.3700, device='cuda:0', grad_fn=<UnbindBackward>)	tensor(0.2062, device='cuda:0', grad_fn=<UnbindBackward>)	tensor(0.1366, device='cuda:0', grad_fn=<UnbindBackward>)	tensor(0.1071, device='cuda:0', grad_fn=<UnbindBackward>)
tensor(0.9915, device='cuda:0', grad_fn=<UnbindBackward>)	tensor(0.9694, device='cuda:0', grad_fn=<UnbindBackward>)	tensor(0.8629, device='cuda:0', grad_fn=<UnbindBackward>)	tensor(0.6696, device='cuda:0', grad_fn=<UnbindBackward>)	tensor(0.4022, device='cuda:0', grad_fn=<UnbindBackward>)	tensor(0.2500, device='cuda:0', grad_fn=<UnbindBackward>)	tensor(0.1755, device='cuda:0', grad_fn=<UnbindBackward>)	tensor(0.1292, device='cuda:0', grad_fn=<UnbindBackward>)	tensor(0.1198, device='cuda:0', grad_fn=<UnbindBackward>)	tensor(0.0873, device='cuda:0', grad_fn=<UnbindBackward>)
tensor(0.9918, device='cuda:0', grad_fn=<UnbindBackward>)	tensor(0.9541, device='cuda:0', grad_fn=<UnbindBackward>)	tensor(0.9885, device='cuda:0', grad_fn=<UnbindBackward>)	tensor(0.9568, device='cuda:0', grad_fn=<UnbindBackward>)	tensor(0.8826, device='cuda:0', grad_fn=<UnbindBackward>)	tensor(0.7817, device='cuda:0', grad_fn=<UnbindBackward>)	tensor(0.6714, device='cuda:0', grad_fn=<UnbindBackward>)	tensor(0.5614, device='cuda:0', grad_fn=<UnbindBackward>)	tensor(0.3257, device='cuda:0', grad_fn=<UnbindBackward>)	tensor(0.2716, device='cuda:0', grad_fn=<UnbindBackward>)
tensor(0.9922, device='cuda:0', grad_fn=<UnbindBackward>)	tensor(1.0061, device='cuda:0', grad_fn=<UnbindBackward>)	tensor(0.9526, device='cuda:0', grad_fn=<UnbindBackward>)	tensor(0.8221, device='cuda:0', grad_fn=<UnbindBackward>)	tensor(0.5873, device='cuda:0', grad_fn=<UnbindBackward>)	tensor(0.3102, device='cuda:0', grad_fn=<UnbindBackward>)	tensor(0.1859, device='cuda:0', grad_fn=<UnbindBackward>)	tensor(0.1326, device='cuda:0', grad_fn=<UnbindBackward>)	tensor(0.1324, device='cuda:0', grad_fn=<UnbindBackward>)	tensor(0.1136, device='cuda:0', grad_fn=<UnbindBackward>)
tensor(0.9921, device='cuda:0', grad_fn=<UnbindBackward>)	tensor(0.9767, device='cuda:0', grad_fn=<UnbindBackward>)	tensor(0.8534, device='cuda:0', grad_fn=<UnbindBackward>)	tensor(0.7271, device='cuda:0', grad_fn=<UnbindBackward>)	tensor(0.5248, device='cuda:0', grad_fn=<UnbindBackward>)	tensor(0.2909, device='cuda:0', grad_fn=<UnbindBackward>)	tensor(0.1807, device='cuda:0', grad_fn=<UnbindBackward>)	tensor(0.1324, device='cuda:0', grad_fn=<UnbindBackward>)	tensor(0.1219, device='cuda:0', grad_fn=<UnbindBackward>)	tensor(0.0910, device='cuda:0', grad_fn=<UnbindBackward>)
tensor(0.9918, device='cuda:0', grad_fn=<UnbindBackward>)	tensor(0.9545, device='cuda:0', grad_fn=<UnbindBackward>)	tensor(1.0356, device='cuda:0', grad_fn=<UnbindBackward>)	tensor(1.0013, device='cuda:0', grad_fn=<UnbindBackward>)	tensor(0.9735, device='cuda:0', grad_fn=<UnbindBackward>)	tensor(0.9175, device='cuda:0', grad_fn=<UnbindBackward>)	tensor(0.8679, device='cuda:0', grad_fn=<UnbindBackward>)	tensor(0.8347, device='cuda:0', grad_fn=<UnbindBackward>)	tensor(0.5967, device='cuda:0', grad_fn=<UnbindBackward>)	tensor(0.8670, device='cuda:0', grad_fn=<UnbindBackward>)
tensor(0.9917, device='cuda:0', grad_fn=<UnbindBackward>)	tensor(1.0263, device='cuda:0', grad_fn=<UnbindBackward>)	tensor(1.0219, device='cuda:0', grad_fn=<UnbindBackward>)	tensor(0.9093, device='cuda:0', grad_fn=<UnbindBackward>)	tensor(0.7518, device='cuda:0', grad_fn=<UnbindBackward>)	tensor(0.5249, device='cuda:0', grad_fn=<UnbindBackward>)	tensor(0.3707, device='cuda:0', grad_fn=<UnbindBackward>)	tensor(0.2868, device='cuda:0', grad_fn=<UnbindBackward>)	tensor(0.2113, device='cuda:0', grad_fn=<UnbindBackward>)	tensor(0.2171, device='cuda:0', grad_fn=<UnbindBackward>)
tensor(0.9923, device='cuda:0', grad_fn=<UnbindBackward>)	tensor(1.1130, device='cuda:0', grad_fn=<UnbindBackward>)	tensor(1.1270, device='cuda:0', grad_fn=<UnbindBackward>)	tensor(1.1545, device='cuda:0', grad_fn=<UnbindBackward>)	tensor(1.0667, device='cuda:0', grad_fn=<UnbindBackward>)	tensor(0.9159, device='cuda:0', grad_fn=<UnbindBackward>)	tensor(0.7207, device='cuda:0', grad_fn=<UnbindBackward>)	tensor(0.4744, device='cuda:0', grad_fn=<UnbindBackward>)	tensor(0.2368, device='cuda:0', grad_fn=<UnbindBackward>)	tensor(0.2020, device='cuda:0', grad_fn=<UnbindBackward>)
tensor(0.9925, device='cuda:0', grad_fn=<UnbindBackward>)	tensor(1.0157, device='cuda:0', grad_fn=<UnbindBackward>)	tensor(0.7504, device='cuda:0', grad_fn=<UnbindBackward>)	tensor(0.5565, device='cuda:0', grad_fn=<UnbindBackward>)	tensor(0.3721, device='cuda:0', grad_fn=<UnbindBackward>)	tensor(0.2480, device='cuda:0', grad_fn=<UnbindBackward>)	tensor(0.1896, device='cuda:0', grad_fn=<UnbindBackward>)	tensor(0.1448, device='cuda:0', grad_fn=<UnbindBackward>)	tensor(0.1198, device='cuda:0', grad_fn=<UnbindBackward>)	tensor(0.1008, device='cuda:0', grad_fn=<UnbindBackward>)
tensor(0.9935, device='cuda:0', grad_fn=<UnbindBackward>)	tensor(0.9922, device='cuda:0', grad_fn=<UnbindBackward>)	tensor(0.8436, device='cuda:0', grad_fn=<UnbindBackward>)	tensor(0.6682, device='cuda:0', grad_fn=<UnbindBackward>)	tensor(0.4310, device='cuda:0', grad_fn=<UnbindBackward>)	tensor(0.2890, device='cuda:0', grad_fn=<UnbindBackward>)	tensor(0.2123, device='cuda:0', grad_fn=<UnbindBackward>)	tensor(0.1575, device='cuda:0', grad_fn=<UnbindBackward>)	tensor(0.1397, device='cuda:0', grad_fn=<UnbindBackward>)	tensor(0.1186, device='cuda:0', grad_fn=<UnbindBackward>)
tensor(0.9923, device='cuda:0', grad_fn=<UnbindBackward>)	tensor(0.9903, device='cuda:0', grad_fn=<UnbindBackward>)	tensor(0.8974, device='cuda:0', grad_fn=<UnbindBackward>)	tensor(0.8032, device='cuda:0', grad_fn=<UnbindBackward>)	tensor(0.5909, device='cuda:0', grad_fn=<UnbindBackward>)	tensor(0.3322, device='cuda:0', grad_fn=<UnbindBackward>)	tensor(0.1669, device='cuda:0', grad_fn=<UnbindBackward>)	tensor(0.1029, device='cuda:0', grad_fn=<UnbindBackward>)	tensor(0.1075, device='cuda:0', grad_fn=<UnbindBackward>)	tensor(0.0632, device='cuda:0', grad_fn=<UnbindBackward>)
tensor(0.9920, device='cuda:0', grad_fn=<UnbindBackward>)	tensor(0.9980, device='cuda:0', grad_fn=<UnbindBackward>)	tensor(0.9886, device='cuda:0', grad_fn=<UnbindBackward>)	tensor(0.9224, device='cuda:0', grad_fn=<UnbindBackward>)	tensor(0.8021, device='cuda:0', grad_fn=<UnbindBackward>)	tensor(0.6585, device='cuda:0', grad_fn=<UnbindBackward>)	tensor(0.5101, device='cuda:0', grad_fn=<UnbindBackward>)	tensor(0.4111, device='cuda:0', grad_fn=<UnbindBackward>)	tensor(0.2891, device='cuda:0', grad_fn=<UnbindBackward>)	tensor(0.2585, device='cuda:0', grad_fn=<UnbindBackward>)
tensor(0.9906, device='cuda:0', grad_fn=<UnbindBackward>)	tensor(0.9823, device='cuda:0', grad_fn=<UnbindBackward>)	tensor(0.9289, device='cuda:0', grad_fn=<UnbindBackward>)	tensor(0.8054, device='cuda:0', grad_fn=<UnbindBackward>)	tensor(0.5663, device='cuda:0', grad_fn=<UnbindBackward>)	tensor(0.3225, device='cuda:0', grad_fn=<UnbindBackward>)	tensor(0.2035, device='cuda:0', grad_fn=<UnbindBackward>)	tensor(0.1463, device='cuda:0', grad_fn=<UnbindBackward>)	tensor(0.1257, device='cuda:0', grad_fn=<UnbindBackward>)	tensor(0.0926, device='cuda:0', grad_fn=<UnbindBackward>)
tensor(0.9924, device='cuda:0', grad_fn=<UnbindBackward>)	tensor(0.9811, device='cuda:0', grad_fn=<UnbindBackward>)	tensor(0.9214, device='cuda:0', grad_fn=<UnbindBackward>)	tensor(0.8294, device='cuda:0', grad_fn=<UnbindBackward>)	tensor(0.6601, device='cuda:0', grad_fn=<UnbindBackward>)	tensor(0.4595, device='cuda:0', grad_fn=<UnbindBackward>)	tensor(0.2729, device='cuda:0', grad_fn=<UnbindBackward>)	tensor(0.1708, device='cuda:0', grad_fn=<UnbindBackward>)	tensor(0.1365, device='cuda:0', grad_fn=<UnbindBackward>)	tensor(0.1118, device='cuda:0', grad_fn=<UnbindBackward>)
tensor(0.9919, device='cuda:0', grad_fn=<UnbindBackward>)	tensor(0.9870, device='cuda:0', grad_fn=<UnbindBackward>)	tensor(0.8508, device='cuda:0', grad_fn=<UnbindBackward>)	tensor(0.6844, device='cuda:0', grad_fn=<UnbindBackward>)	tensor(0.4693, device='cuda:0', grad_fn=<UnbindBackward>)	tensor(0.2888, device='cuda:0', grad_fn=<UnbindBackward>)	tensor(0.1942, device='cuda:0', grad_fn=<UnbindBackward>)	tensor(0.1434, device='cuda:0', grad_fn=<UnbindBackward>)	tensor(0.1299, device='cuda:0', grad_fn=<UnbindBackward>)	tensor(0.1000, device='cuda:0', grad_fn=<UnbindBackward>)
tensor(0.9926, device='cuda:0', grad_fn=<UnbindBackward>)	tensor(0.9778, device='cuda:0', grad_fn=<UnbindBackward>)	tensor(1.0317, device='cuda:0', grad_fn=<UnbindBackward>)	tensor(1.0000, device='cuda:0', grad_fn=<UnbindBackward>)	tensor(0.9469, device='cuda:0', grad_fn=<UnbindBackward>)	tensor(0.7896, device='cuda:0', grad_fn=<UnbindBackward>)	tensor(0.6055, device='cuda:0', grad_fn=<UnbindBackward>)	tensor(0.3774, device='cuda:0', grad_fn=<UnbindBackward>)	tensor(0.1965, device='cuda:0', grad_fn=<UnbindBackward>)	tensor(0.1843, device='cuda:0', grad_fn=<UnbindBackward>)
tensor(0.9918, device='cuda:0', grad_fn=<UnbindBackward>)	tensor(0.9664, device='cuda:0', grad_fn=<UnbindBackward>)	tensor(0.8194, device='cuda:0', grad_fn=<UnbindBackward>)	tensor(0.5969, device='cuda:0', grad_fn=<UnbindBackward>)	tensor(0.4018, device='cuda:0', grad_fn=<UnbindBackward>)	tensor(0.2513, device='cuda:0', grad_fn=<UnbindBackward>)	tensor(0.1759, device='cuda:0', grad_fn=<UnbindBackward>)	tensor(0.1308, device='cuda:0', grad_fn=<UnbindBackward>)	tensor(0.1236, device='cuda:0', grad_fn=<UnbindBackward>)	tensor(0.0942, device='cuda:0', grad_fn=<UnbindBackward>)
tensor(0.9914, device='cuda:0', grad_fn=<UnbindBackward>)	tensor(0.9539, device='cuda:0', grad_fn=<UnbindBackward>)	tensor(0.9995, device='cuda:0', grad_fn=<UnbindBackward>)	tensor(0.8939, device='cuda:0', grad_fn=<UnbindBackward>)	tensor(0.8191, device='cuda:0', grad_fn=<UnbindBackward>)	tensor(0.6754, device='cuda:0', grad_fn=<UnbindBackward>)	tensor(0.5720, device='cuda:0', grad_fn=<UnbindBackward>)	tensor(0.4936, device='cuda:0', grad_fn=<UnbindBackward>)	tensor(0.3604, device='cuda:0', grad_fn=<UnbindBackward>)	tensor(0.4152, device='cuda:0', grad_fn=<UnbindBackward>)
tensor(0.9917, device='cuda:0', grad_fn=<UnbindBackward>)	tensor(0.9975, device='cuda:0', grad_fn=<UnbindBackward>)	tensor(0.9946, device='cuda:0', grad_fn=<UnbindBackward>)	tensor(0.8908, device='cuda:0', grad_fn=<UnbindBackward>)	tensor(0.7152, device='cuda:0', grad_fn=<UnbindBackward>)	tensor(0.4733, device='cuda:0', grad_fn=<UnbindBackward>)	tensor(0.3119, device='cuda:0', grad_fn=<UnbindBackward>)	tensor(0.2138, device='cuda:0', grad_fn=<UnbindBackward>)	tensor(0.1496, device='cuda:0', grad_fn=<UnbindBackward>)	tensor(0.1537, device='cuda:0', grad_fn=<UnbindBackward>)
tensor(0.9923, device='cuda:0', grad_fn=<UnbindBackward>)	tensor(0.9230, device='cuda:0', grad_fn=<UnbindBackward>)	tensor(0.9724, device='cuda:0', grad_fn=<UnbindBackward>)	tensor(0.9043, device='cuda:0', grad_fn=<UnbindBackward>)	tensor(0.8184, device='cuda:0', grad_fn=<UnbindBackward>)	tensor(0.6847, device='cuda:0', grad_fn=<UnbindBackward>)	tensor(0.5729, device='cuda:0', grad_fn=<UnbindBackward>)	tensor(0.4922, device='cuda:0', grad_fn=<UnbindBackward>)	tensor(0.3703, device='cuda:0', grad_fn=<UnbindBackward>)	tensor(0.4230, device='cuda:0', grad_fn=<UnbindBackward>)
tensor(0.9923, device='cuda:0', grad_fn=<UnbindBackward>)	tensor(0.9789, device='cuda:0', grad_fn=<UnbindBackward>)	tensor(0.9210, device='cuda:0', grad_fn=<UnbindBackward>)	tensor(0.8211, device='cuda:0', grad_fn=<UnbindBackward>)	tensor(0.6851, device='cuda:0', grad_fn=<UnbindBackward>)	tensor(0.4405, device='cuda:0', grad_fn=<UnbindBackward>)	tensor(0.2410, device='cuda:0', grad_fn=<UnbindBackward>)	tensor(0.1480, device='cuda:0', grad_fn=<UnbindBackward>)	tensor(0.1362, device='cuda:0', grad_fn=<UnbindBackward>)	tensor(0.1083, device='cuda:0', grad_fn=<UnbindBackward>)
tensor(0.9915, device='cuda:0', grad_fn=<UnbindBackward>)	tensor(0.9679, device='cuda:0', grad_fn=<UnbindBackward>)	tensor(0.8893, device='cuda:0', grad_fn=<UnbindBackward>)	tensor(0.7943, device='cuda:0', grad_fn=<UnbindBackward>)	tensor(0.6229, device='cuda:0', grad_fn=<UnbindBackward>)	tensor(0.3841, device='cuda:0', grad_fn=<UnbindBackward>)	tensor(0.2134, device='cuda:0', grad_fn=<UnbindBackward>)	tensor(0.1275, device='cuda:0', grad_fn=<UnbindBackward>)	tensor(0.1098, device='cuda:0', grad_fn=<UnbindBackward>)	tensor(0.0845, device='cuda:0', grad_fn=<UnbindBackward>)
tensor(0.9926, device='cuda:0', grad_fn=<UnbindBackward>)	tensor(0.9647, device='cuda:0', grad_fn=<UnbindBackward>)	tensor(0.9062, device='cuda:0', grad_fn=<UnbindBackward>)	tensor(0.6702, device='cuda:0', grad_fn=<UnbindBackward>)	tensor(0.4512, device='cuda:0', grad_fn=<UnbindBackward>)	tensor(0.3170, device='cuda:0', grad_fn=<UnbindBackward>)	tensor(0.2370, device='cuda:0', grad_fn=<UnbindBackward>)	tensor(0.1851, device='cuda:0', grad_fn=<UnbindBackward>)	tensor(0.1516, device='cuda:0', grad_fn=<UnbindBackward>)	tensor(0.1421, device='cuda:0', grad_fn=<UnbindBackward>)
tensor(0.9919, device='cuda:0', grad_fn=<UnbindBackward>)	tensor(0.9352, device='cuda:0', grad_fn=<UnbindBackward>)	tensor(1.0005, device='cuda:0', grad_fn=<UnbindBackward>)	tensor(0.9279, device='cuda:0', grad_fn=<UnbindBackward>)	tensor(0.8616, device='cuda:0', grad_fn=<UnbindBackward>)	tensor(0.7551, device='cuda:0', grad_fn=<UnbindBackward>)	tensor(0.6863, device='cuda:0', grad_fn=<UnbindBackward>)	tensor(0.6405, device='cuda:0', grad_fn=<UnbindBackward>)	tensor(0.4717, device='cuda:0', grad_fn=<UnbindBackward>)	tensor(0.6142, device='cuda:0', grad_fn=<UnbindBackward>)
tensor(0.9921, device='cuda:0', grad_fn=<UnbindBackward>)	tensor(0.9580, device='cuda:0', grad_fn=<UnbindBackward>)	tensor(0.9555, device='cuda:0', grad_fn=<UnbindBackward>)	tensor(0.8456, device='cuda:0', grad_fn=<UnbindBackward>)	tensor(0.7097, device='cuda:0', grad_fn=<UnbindBackward>)	tensor(0.5181, device='cuda:0', grad_fn=<UnbindBackward>)	tensor(0.3759, device='cuda:0', grad_fn=<UnbindBackward>)	tensor(0.2687, device='cuda:0', grad_fn=<UnbindBackward>)	tensor(0.1798, device='cuda:0', grad_fn=<UnbindBackward>)	tensor(0.1725, device='cuda:0', grad_fn=<UnbindBackward>)
tensor(0.9913, device='cuda:0', grad_fn=<UnbindBackward>)	tensor(1.0275, device='cuda:0', grad_fn=<UnbindBackward>)	tensor(0.7735, device='cuda:0', grad_fn=<UnbindBackward>)	tensor(0.6150, device='cuda:0', grad_fn=<UnbindBackward>)	tensor(0.4596, device='cuda:0', grad_fn=<UnbindBackward>)	tensor(0.3266, device='cuda:0', grad_fn=<UnbindBackward>)	tensor(0.2351, device='cuda:0', grad_fn=<UnbindBackward>)	tensor(0.1943, device='cuda:0', grad_fn=<UnbindBackward>)	tensor(0.1634, device='cuda:0', grad_fn=<UnbindBackward>)	tensor(0.1434, device='cuda:0', grad_fn=<UnbindBackward>)
tensor(0.9922, device='cuda:0', grad_fn=<UnbindBackward>)	tensor(0.9788, device='cuda:0', grad_fn=<UnbindBackward>)	tensor(0.8824, device='cuda:0', grad_fn=<UnbindBackward>)	tensor(0.7328, device='cuda:0', grad_fn=<UnbindBackward>)	tensor(0.5312, device='cuda:0', grad_fn=<UnbindBackward>)	tensor(0.2988, device='cuda:0', grad_fn=<UnbindBackward>)	tensor(0.1997, device='cuda:0', grad_fn=<UnbindBackward>)	tensor(0.1589, device='cuda:0', grad_fn=<UnbindBackward>)	tensor(0.1458, device='cuda:0', grad_fn=<UnbindBackward>)	tensor(0.1334, device='cuda:0', grad_fn=<UnbindBackward>)
tensor(0.9920, device='cuda:0', grad_fn=<UnbindBackward>)	tensor(1.0058, device='cuda:0', grad_fn=<UnbindBackward>)	tensor(0.7406, device='cuda:0', grad_fn=<UnbindBackward>)	tensor(0.5696, device='cuda:0', grad_fn=<UnbindBackward>)	tensor(0.3933, device='cuda:0', grad_fn=<UnbindBackward>)	tensor(0.2617, device='cuda:0', grad_fn=<UnbindBackward>)	tensor(0.1894, device='cuda:0', grad_fn=<UnbindBackward>)	tensor(0.1477, device='cuda:0', grad_fn=<UnbindBackward>)	tensor(0.1275, device='cuda:0', grad_fn=<UnbindBackward>)	tensor(0.1148, device='cuda:0', grad_fn=<UnbindBackward>)
tensor(0.9931, device='cuda:0', grad_fn=<UnbindBackward>)	tensor(0.9695, device='cuda:0', grad_fn=<UnbindBackward>)	tensor(0.9938, device='cuda:0', grad_fn=<UnbindBackward>)	tensor(0.7547, device='cuda:0', grad_fn=<UnbindBackward>)	tensor(0.6135, device='cuda:0', grad_fn=<UnbindBackward>)	tensor(0.4588, device='cuda:0', grad_fn=<UnbindBackward>)	tensor(0.3600, device='cuda:0', grad_fn=<UnbindBackward>)	tensor(0.2920, device='cuda:0', grad_fn=<UnbindBackward>)	tensor(0.2217, device='cuda:0', grad_fn=<UnbindBackward>)	tensor(0.2497, device='cuda:0', grad_fn=<UnbindBackward>)
tensor(0.9927, device='cuda:0', grad_fn=<UnbindBackward>)	tensor(1.1022, device='cuda:0', grad_fn=<UnbindBackward>)	tensor(1.2439, device='cuda:0', grad_fn=<UnbindBackward>)	tensor(1.2811, device='cuda:0', grad_fn=<UnbindBackward>)	tensor(1.3012, device='cuda:0', grad_fn=<UnbindBackward>)	tensor(1.1997, device='cuda:0', grad_fn=<UnbindBackward>)	tensor(1.1117, device='cuda:0', grad_fn=<UnbindBackward>)	tensor(0.9760, device='cuda:0', grad_fn=<UnbindBackward>)	tensor(0.6472, device='cuda:0', grad_fn=<UnbindBackward>)	tensor(0.7995, device='cuda:0', grad_fn=<UnbindBackward>)
tensor(0.9924, device='cuda:0', grad_fn=<UnbindBackward>)	tensor(0.9464, device='cuda:0', grad_fn=<UnbindBackward>)	tensor(0.8411, device='cuda:0', grad_fn=<UnbindBackward>)	tensor(0.5977, device='cuda:0', grad_fn=<UnbindBackward>)	tensor(0.4412, device='cuda:0', grad_fn=<UnbindBackward>)	tensor(0.2820, device='cuda:0', grad_fn=<UnbindBackward>)	tensor(0.1999, device='cuda:0', grad_fn=<UnbindBackward>)	tensor(0.1520, device='cuda:0', grad_fn=<UnbindBackward>)	tensor(0.1377, device='cuda:0', grad_fn=<UnbindBackward>)	tensor(0.1139, device='cuda:0', grad_fn=<UnbindBackward>)
tensor(0.9920, device='cuda:0', grad_fn=<UnbindBackward>)	tensor(0.9490, device='cuda:0', grad_fn=<UnbindBackward>)	tensor(0.7983, device='cuda:0', grad_fn=<UnbindBackward>)	tensor(0.6003, device='cuda:0', grad_fn=<UnbindBackward>)	tensor(0.4846, device='cuda:0', grad_fn=<UnbindBackward>)	tensor(0.3589, device='cuda:0', grad_fn=<UnbindBackward>)	tensor(0.2829, device='cuda:0', grad_fn=<UnbindBackward>)	tensor(0.2041, device='cuda:0', grad_fn=<UnbindBackward>)	tensor(0.1451, device='cuda:0', grad_fn=<UnbindBackward>)	tensor(0.1263, device='cuda:0', grad_fn=<UnbindBackward>)
tensor(0.9912, device='cuda:0', grad_fn=<UnbindBackward>)	tensor(0.9807, device='cuda:0', grad_fn=<UnbindBackward>)	tensor(0.8536, device='cuda:0', grad_fn=<UnbindBackward>)	tensor(0.7219, device='cuda:0', grad_fn=<UnbindBackward>)	tensor(0.5065, device='cuda:0', grad_fn=<UnbindBackward>)	tensor(0.3147, device='cuda:0', grad_fn=<UnbindBackward>)	tensor(0.2195, device='cuda:0', grad_fn=<UnbindBackward>)	tensor(0.1553, device='cuda:0', grad_fn=<UnbindBackward>)	tensor(0.1367, device='cuda:0', grad_fn=<UnbindBackward>)	tensor(0.1066, device='cuda:0', grad_fn=<UnbindBackward>)
tensor(0.9917, device='cuda:0', grad_fn=<UnbindBackward>)	tensor(0.9458, device='cuda:0', grad_fn=<UnbindBackward>)	tensor(0.8801, device='cuda:0', grad_fn=<UnbindBackward>)	tensor(0.7252, device='cuda:0', grad_fn=<UnbindBackward>)	tensor(0.5591, device='cuda:0', grad_fn=<UnbindBackward>)	tensor(0.3972, device='cuda:0', grad_fn=<UnbindBackward>)	tensor(0.2866, device='cuda:0', grad_fn=<UnbindBackward>)	tensor(0.2105, device='cuda:0', grad_fn=<UnbindBackward>)	tensor(0.1564, device='cuda:0', grad_fn=<UnbindBackward>)	tensor(0.1440, device='cuda:0', grad_fn=<UnbindBackward>)
tensor(0.9920, device='cuda:0', grad_fn=<UnbindBackward>)	tensor(1.0363, device='cuda:0', grad_fn=<UnbindBackward>)	tensor(0.8785, device='cuda:0', grad_fn=<UnbindBackward>)	tensor(0.7475, device='cuda:0', grad_fn=<UnbindBackward>)	tensor(0.5245, device='cuda:0', grad_fn=<UnbindBackward>)	tensor(0.3529, device='cuda:0', grad_fn=<UnbindBackward>)	tensor(0.2461, device='cuda:0', grad_fn=<UnbindBackward>)	tensor(0.1862, device='cuda:0', grad_fn=<UnbindBackward>)	tensor(0.1591, device='cuda:0', grad_fn=<UnbindBackward>)	tensor(0.1396, device='cuda:0', grad_fn=<UnbindBackward>)
tensor(0.9913, device='cuda:0', grad_fn=<UnbindBackward>)	tensor(0.9899, device='cuda:0', grad_fn=<UnbindBackward>)	tensor(0.9524, device='cuda:0', grad_fn=<UnbindBackward>)	tensor(0.8460, device='cuda:0', grad_fn=<UnbindBackward>)	tensor(0.7163, device='cuda:0', grad_fn=<UnbindBackward>)	tensor(0.6143, device='cuda:0', grad_fn=<UnbindBackward>)	tensor(0.4653, device='cuda:0', grad_fn=<UnbindBackward>)	tensor(0.3882, device='cuda:0', grad_fn=<UnbindBackward>)	tensor(0.2563, device='cuda:0', grad_fn=<UnbindBackward>)	tensor(0.2615, device='cuda:0', grad_fn=<UnbindBackward>)
tensor(0.9924, device='cuda:0', grad_fn=<UnbindBackward>)	tensor(0.9931, device='cuda:0', grad_fn=<UnbindBackward>)	tensor(1.0702, device='cuda:0', grad_fn=<UnbindBackward>)	tensor(0.8522, device='cuda:0', grad_fn=<UnbindBackward>)	tensor(0.7016, device='cuda:0', grad_fn=<UnbindBackward>)	tensor(0.5185, device='cuda:0', grad_fn=<UnbindBackward>)	tensor(0.4090, device='cuda:0', grad_fn=<UnbindBackward>)	tensor(0.3551, device='cuda:0', grad_fn=<UnbindBackward>)	tensor(0.2803, device='cuda:0', grad_fn=<UnbindBackward>)	tensor(0.3580, device='cuda:0', grad_fn=<UnbindBackward>)
tensor(0.9915, device='cuda:0', grad_fn=<UnbindBackward>)	tensor(0.9796, device='cuda:0', grad_fn=<UnbindBackward>)	tensor(0.9442, device='cuda:0', grad_fn=<UnbindBackward>)	tensor(0.7502, device='cuda:0', grad_fn=<UnbindBackward>)	tensor(0.4748, device='cuda:0', grad_fn=<UnbindBackward>)	tensor(0.2383, device='cuda:0', grad_fn=<UnbindBackward>)	tensor(0.1493, device='cuda:0', grad_fn=<UnbindBackward>)	tensor(0.1146, device='cuda:0', grad_fn=<UnbindBackward>)	tensor(0.1123, device='cuda:0', grad_fn=<UnbindBackward>)	tensor(0.0861, device='cuda:0', grad_fn=<UnbindBackward>)
tensor(0.9928, device='cuda:0', grad_fn=<UnbindBackward>)	tensor(0.9627, device='cuda:0', grad_fn=<UnbindBackward>)	tensor(1.0163, device='cuda:0', grad_fn=<UnbindBackward>)	tensor(0.9565, device='cuda:0', grad_fn=<UnbindBackward>)	tensor(0.8715, device='cuda:0', grad_fn=<UnbindBackward>)	tensor(0.7433, device='cuda:0', grad_fn=<UnbindBackward>)	tensor(0.6395, device='cuda:0', grad_fn=<UnbindBackward>)	tensor(0.5390, device='cuda:0', grad_fn=<UnbindBackward>)	tensor(0.3818, device='cuda:0', grad_fn=<UnbindBackward>)	tensor(0.4406, device='cuda:0', grad_fn=<UnbindBackward>)
tensor(0.9895, device='cuda:0', grad_fn=<UnbindBackward>)	tensor(1.0495, device='cuda:0', grad_fn=<UnbindBackward>)	tensor(0.7389, device='cuda:0', grad_fn=<UnbindBackward>)	tensor(0.6883, device='cuda:0', grad_fn=<UnbindBackward>)	tensor(0.5454, device='cuda:0', grad_fn=<UnbindBackward>)	tensor(0.3707, device='cuda:0', grad_fn=<UnbindBackward>)	tensor(0.2606, device='cuda:0', grad_fn=<UnbindBackward>)	tensor(0.1981, device='cuda:0', grad_fn=<UnbindBackward>)	tensor(0.1635, device='cuda:0', grad_fn=<UnbindBackward>)	tensor(0.1425, device='cuda:0', grad_fn=<UnbindBackward>)
tensor(0.9928, device='cuda:0', grad_fn=<UnbindBackward>)	tensor(0.9590, device='cuda:0', grad_fn=<UnbindBackward>)	tensor(0.9069, device='cuda:0', grad_fn=<UnbindBackward>)	tensor(0.7889, device='cuda:0', grad_fn=<UnbindBackward>)	tensor(0.6944, device='cuda:0', grad_fn=<UnbindBackward>)	tensor(0.5648, device='cuda:0', grad_fn=<UnbindBackward>)	tensor(0.4242, device='cuda:0', grad_fn=<UnbindBackward>)	tensor(0.3325, device='cuda:0', grad_fn=<UnbindBackward>)	tensor(0.2600, device='cuda:0', grad_fn=<UnbindBackward>)	tensor(0.2572, device='cuda:0', grad_fn=<UnbindBackward>)
tensor(0.9932, device='cuda:0', grad_fn=<UnbindBackward>)	tensor(0.9958, device='cuda:0', grad_fn=<UnbindBackward>)	tensor(1.1073, device='cuda:0', grad_fn=<UnbindBackward>)	tensor(1.1004, device='cuda:0', grad_fn=<UnbindBackward>)	tensor(1.0022, device='cuda:0', grad_fn=<UnbindBackward>)	tensor(0.7929, device='cuda:0', grad_fn=<UnbindBackward>)	tensor(0.5177, device='cuda:0', grad_fn=<UnbindBackward>)	tensor(0.2880, device='cuda:0', grad_fn=<UnbindBackward>)	tensor(0.1725, device='cuda:0', grad_fn=<UnbindBackward>)	tensor(0.1396, device='cuda:0', grad_fn=<UnbindBackward>)
tensor(0.9922, device='cuda:0', grad_fn=<UnbindBackward>)	tensor(0.9683, device='cuda:0', grad_fn=<UnbindBackward>)	tensor(1.0063, device='cuda:0', grad_fn=<UnbindBackward>)	tensor(0.9438, device='cuda:0', grad_fn=<UnbindBackward>)	tensor(0.7629, device='cuda:0', grad_fn=<UnbindBackward>)	tensor(0.4425, device='cuda:0', grad_fn=<UnbindBackward>)	tensor(0.2317, device='cuda:0', grad_fn=<UnbindBackward>)	tensor(0.1490, device='cuda:0', grad_fn=<UnbindBackward>)	tensor(0.1262, device='cuda:0', grad_fn=<UnbindBackward>)	tensor(0.1008, device='cuda:0', grad_fn=<UnbindBackward>)
tensor(0.9947, device='cuda:0', grad_fn=<UnbindBackward>)	tensor(1.0011, device='cuda:0', grad_fn=<UnbindBackward>)	tensor(1.1818, device='cuda:0', grad_fn=<UnbindBackward>)	tensor(1.0785, device='cuda:0', grad_fn=<UnbindBackward>)	tensor(0.8641, device='cuda:0', grad_fn=<UnbindBackward>)	tensor(0.5540, device='cuda:0', grad_fn=<UnbindBackward>)	tensor(0.4055, device='cuda:0', grad_fn=<UnbindBackward>)	tensor(0.2936, device='cuda:0', grad_fn=<UnbindBackward>)	tensor(0.1549, device='cuda:0', grad_fn=<UnbindBackward>)	tensor(0.1689, device='cuda:0', grad_fn=<UnbindBackward>)
tensor(0.9915, device='cuda:0', grad_fn=<UnbindBackward>)	tensor(0.8978, device='cuda:0', grad_fn=<UnbindBackward>)	tensor(0.9698, device='cuda:0', grad_fn=<UnbindBackward>)	tensor(0.9298, device='cuda:0', grad_fn=<UnbindBackward>)	tensor(0.9262, device='cuda:0', grad_fn=<UnbindBackward>)	tensor(0.8580, device='cuda:0', grad_fn=<UnbindBackward>)	tensor(0.8409, device='cuda:0', grad_fn=<UnbindBackward>)	tensor(0.8355, device='cuda:0', grad_fn=<UnbindBackward>)	tensor(0.6396, device='cuda:0', grad_fn=<UnbindBackward>)	tensor(0.8876, device='cuda:0', grad_fn=<UnbindBackward>)
tensor(0.9927, device='cuda:0', grad_fn=<UnbindBackward>)	tensor(0.9784, device='cuda:0', grad_fn=<UnbindBackward>)	tensor(0.9822, device='cuda:0', grad_fn=<UnbindBackward>)	tensor(0.9040, device='cuda:0', grad_fn=<UnbindBackward>)	tensor(0.8109, device='cuda:0', grad_fn=<UnbindBackward>)	tensor(0.6693, device='cuda:0', grad_fn=<UnbindBackward>)	tensor(0.5151, device='cuda:0', grad_fn=<UnbindBackward>)	tensor(0.3574, device='cuda:0', grad_fn=<UnbindBackward>)	tensor(0.2227, device='cuda:0', grad_fn=<UnbindBackward>)	tensor(0.2174, device='cuda:0', grad_fn=<UnbindBackward>)
tensor(0.9917, device='cuda:0', grad_fn=<UnbindBackward>)	tensor(0.9861, device='cuda:0', grad_fn=<UnbindBackward>)	tensor(0.9216, device='cuda:0', grad_fn=<UnbindBackward>)	tensor(0.8436, device='cuda:0', grad_fn=<UnbindBackward>)	tensor(0.7359, device='cuda:0', grad_fn=<UnbindBackward>)	tensor(0.6356, device='cuda:0', grad_fn=<UnbindBackward>)	tensor(0.4846, device='cuda:0', grad_fn=<UnbindBackward>)	tensor(0.3372, device='cuda:0', grad_fn=<UnbindBackward>)	tensor(0.2115, device='cuda:0', grad_fn=<UnbindBackward>)	tensor(0.2000, device='cuda:0', grad_fn=<UnbindBackward>)
tensor(0.9921, device='cuda:0', grad_fn=<UnbindBackward>)	tensor(0.9829, device='cuda:0', grad_fn=<UnbindBackward>)	tensor(1.0092, device='cuda:0', grad_fn=<UnbindBackward>)	tensor(0.9421, device='cuda:0', grad_fn=<UnbindBackward>)	tensor(0.8209, device='cuda:0', grad_fn=<UnbindBackward>)	tensor(0.6360, device='cuda:0', grad_fn=<UnbindBackward>)	tensor(0.4632, device='cuda:0', grad_fn=<UnbindBackward>)	tensor(0.2641, device='cuda:0', grad_fn=<UnbindBackward>)	tensor(0.1447, device='cuda:0', grad_fn=<UnbindBackward>)	tensor(0.1085, device='cuda:0', grad_fn=<UnbindBackward>)
tensor(0.9916, device='cuda:0', grad_fn=<UnbindBackward>)	tensor(0.9634, device='cuda:0', grad_fn=<UnbindBackward>)	tensor(0.9760, device='cuda:0', grad_fn=<UnbindBackward>)	tensor(0.9067, device='cuda:0', grad_fn=<UnbindBackward>)	tensor(0.7412, device='cuda:0', grad_fn=<UnbindBackward>)	tensor(0.4472, device='cuda:0', grad_fn=<UnbindBackward>)	tensor(0.2389, device='cuda:0', grad_fn=<UnbindBackward>)	tensor(0.1507, device='cuda:0', grad_fn=<UnbindBackward>)	tensor(0.1229, device='cuda:0', grad_fn=<UnbindBackward>)	tensor(0.0972, device='cuda:0', grad_fn=<UnbindBackward>)
tensor(0.9927, device='cuda:0', grad_fn=<UnbindBackward>)	tensor(0.9509, device='cuda:0', grad_fn=<UnbindBackward>)	tensor(0.9263, device='cuda:0', grad_fn=<UnbindBackward>)	tensor(0.8608, device='cuda:0', grad_fn=<UnbindBackward>)	tensor(0.7467, device='cuda:0', grad_fn=<UnbindBackward>)	tensor(0.5361, device='cuda:0', grad_fn=<UnbindBackward>)	tensor(0.3230, device='cuda:0', grad_fn=<UnbindBackward>)	tensor(0.1763, device='cuda:0', grad_fn=<UnbindBackward>)	tensor(0.1257, device='cuda:0', grad_fn=<UnbindBackward>)	tensor(0.0967, device='cuda:0', grad_fn=<UnbindBackward>)
tensor(0.9933, device='cuda:0', grad_fn=<UnbindBackward>)	tensor(0.9931, device='cuda:0', grad_fn=<UnbindBackward>)	tensor(1.0054, device='cuda:0', grad_fn=<UnbindBackward>)	tensor(0.9471, device='cuda:0', grad_fn=<UnbindBackward>)	tensor(0.8820, device='cuda:0', grad_fn=<UnbindBackward>)	tensor(0.7492, device='cuda:0', grad_fn=<UnbindBackward>)	tensor(0.6129, device='cuda:0', grad_fn=<UnbindBackward>)	tensor(0.4980, device='cuda:0', grad_fn=<UnbindBackward>)	tensor(0.3503, device='cuda:0', grad_fn=<UnbindBackward>)	tensor(0.3957, device='cuda:0', grad_fn=<UnbindBackward>)
tensor(0.9914, device='cuda:0', grad_fn=<UnbindBackward>)	tensor(0.9924, device='cuda:0', grad_fn=<UnbindBackward>)	tensor(0.8253, device='cuda:0', grad_fn=<UnbindBackward>)	tensor(0.6513, device='cuda:0', grad_fn=<UnbindBackward>)	tensor(0.4333, device='cuda:0', grad_fn=<UnbindBackward>)	tensor(0.2458, device='cuda:0', grad_fn=<UnbindBackward>)	tensor(0.1712, device='cuda:0', grad_fn=<UnbindBackward>)	tensor(0.1217, device='cuda:0', grad_fn=<UnbindBackward>)	tensor(0.1137, device='cuda:0', grad_fn=<UnbindBackward>)	tensor(0.0861, device='cuda:0', grad_fn=<UnbindBackward>)
tensor(0.9924, device='cuda:0', grad_fn=<UnbindBackward>)	tensor(0.9681, device='cuda:0', grad_fn=<UnbindBackward>)	tensor(0.9954, device='cuda:0', grad_fn=<UnbindBackward>)	tensor(0.9182, device='cuda:0', grad_fn=<UnbindBackward>)	tensor(0.8159, device='cuda:0', grad_fn=<UnbindBackward>)	tensor(0.6844, device='cuda:0', grad_fn=<UnbindBackward>)	tensor(0.5689, device='cuda:0', grad_fn=<UnbindBackward>)	tensor(0.4256, device='cuda:0', grad_fn=<UnbindBackward>)	tensor(0.2416, device='cuda:0', grad_fn=<UnbindBackward>)	tensor(0.2116, device='cuda:0', grad_fn=<UnbindBackward>)
tensor(0.9918, device='cuda:0', grad_fn=<UnbindBackward>)	tensor(0.9942, device='cuda:0', grad_fn=<UnbindBackward>)	tensor(0.9139, device='cuda:0', grad_fn=<UnbindBackward>)	tensor(0.7849, device='cuda:0', grad_fn=<UnbindBackward>)	tensor(0.5267, device='cuda:0', grad_fn=<UnbindBackward>)	tensor(0.3291, device='cuda:0', grad_fn=<UnbindBackward>)	tensor(0.2311, device='cuda:0', grad_fn=<UnbindBackward>)	tensor(0.1734, device='cuda:0', grad_fn=<UnbindBackward>)	tensor(0.1403, device='cuda:0', grad_fn=<UnbindBackward>)	tensor(0.1212, device='cuda:0', grad_fn=<UnbindBackward>)
tensor(0.9922, device='cuda:0', grad_fn=<UnbindBackward>)	tensor(0.9277, device='cuda:0', grad_fn=<UnbindBackward>)	tensor(1.0715, device='cuda:0', grad_fn=<UnbindBackward>)	tensor(1.0219, device='cuda:0', grad_fn=<UnbindBackward>)	tensor(0.9652, device='cuda:0', grad_fn=<UnbindBackward>)	tensor(0.7831, device='cuda:0', grad_fn=<UnbindBackward>)	tensor(0.6617, device='cuda:0', grad_fn=<UnbindBackward>)	tensor(0.4748, device='cuda:0', grad_fn=<UnbindBackward>)	tensor(0.2355, device='cuda:0', grad_fn=<UnbindBackward>)	tensor(0.1832, device='cuda:0', grad_fn=<UnbindBackward>)
tensor(0.9916, device='cuda:0', grad_fn=<UnbindBackward>)	tensor(0.9715, device='cuda:0', grad_fn=<UnbindBackward>)	tensor(0.9073, device='cuda:0', grad_fn=<UnbindBackward>)	tensor(0.7854, device='cuda:0', grad_fn=<UnbindBackward>)	tensor(0.5799, device='cuda:0', grad_fn=<UnbindBackward>)	tensor(0.3608, device='cuda:0', grad_fn=<UnbindBackward>)	tensor(0.2210, device='cuda:0', grad_fn=<UnbindBackward>)	tensor(0.1490, device='cuda:0', grad_fn=<UnbindBackward>)	tensor(0.1270, device='cuda:0', grad_fn=<UnbindBackward>)	tensor(0.0919, device='cuda:0', grad_fn=<UnbindBackward>)
tensor(0.9933, device='cuda:0', grad_fn=<UnbindBackward>)	tensor(0.9925, device='cuda:0', grad_fn=<UnbindBackward>)	tensor(0.7355, device='cuda:0', grad_fn=<UnbindBackward>)	tensor(0.5549, device='cuda:0', grad_fn=<UnbindBackward>)	tensor(0.4224, device='cuda:0', grad_fn=<UnbindBackward>)	tensor(0.3285, device='cuda:0', grad_fn=<UnbindBackward>)	tensor(0.2372, device='cuda:0', grad_fn=<UnbindBackward>)	tensor(0.1887, device='cuda:0', grad_fn=<UnbindBackward>)	tensor(0.1595, device='cuda:0', grad_fn=<UnbindBackward>)	tensor(0.1430, device='cuda:0', grad_fn=<UnbindBackward>)
tensor(0.9930, device='cuda:0', grad_fn=<UnbindBackward>)	tensor(1.0017, device='cuda:0', grad_fn=<UnbindBackward>)	tensor(0.9145, device='cuda:0', grad_fn=<UnbindBackward>)	tensor(0.8212, device='cuda:0', grad_fn=<UnbindBackward>)	tensor(0.6417, device='cuda:0', grad_fn=<UnbindBackward>)	tensor(0.4411, device='cuda:0', grad_fn=<UnbindBackward>)	tensor(0.2635, device='cuda:0', grad_fn=<UnbindBackward>)	tensor(0.1661, device='cuda:0', grad_fn=<UnbindBackward>)	tensor(0.1394, device='cuda:0', grad_fn=<UnbindBackward>)	tensor(0.1195, device='cuda:0', grad_fn=<UnbindBackward>)
tensor(0.9926, device='cuda:0', grad_fn=<UnbindBackward>)	tensor(1.0230, device='cuda:0', grad_fn=<UnbindBackward>)	tensor(0.8170, device='cuda:0', grad_fn=<UnbindBackward>)	tensor(0.6961, device='cuda:0', grad_fn=<UnbindBackward>)	tensor(0.4512, device='cuda:0', grad_fn=<UnbindBackward>)	tensor(0.2688, device='cuda:0', grad_fn=<UnbindBackward>)	tensor(0.1894, device='cuda:0', grad_fn=<UnbindBackward>)	tensor(0.1365, device='cuda:0', grad_fn=<UnbindBackward>)	tensor(0.1318, device='cuda:0', grad_fn=<UnbindBackward>)	tensor(0.0971, device='cuda:0', grad_fn=<UnbindBackward>)
tensor(0.9924, device='cuda:0', grad_fn=<UnbindBackward>)	tensor(0.9714, device='cuda:0', grad_fn=<UnbindBackward>)	tensor(0.9834, device='cuda:0', grad_fn=<UnbindBackward>)	tensor(0.9152, device='cuda:0', grad_fn=<UnbindBackward>)	tensor(0.8068, device='cuda:0', grad_fn=<UnbindBackward>)	tensor(0.6526, device='cuda:0', grad_fn=<UnbindBackward>)	tensor(0.5017, device='cuda:0', grad_fn=<UnbindBackward>)	tensor(0.3775, device='cuda:0', grad_fn=<UnbindBackward>)	tensor(0.2324, device='cuda:0', grad_fn=<UnbindBackward>)	tensor(0.1874, device='cuda:0', grad_fn=<UnbindBackward>)
tensor(0.9927, device='cuda:0', grad_fn=<UnbindBackward>)	tensor(1.0304, device='cuda:0', grad_fn=<UnbindBackward>)	tensor(0.7810, device='cuda:0', grad_fn=<UnbindBackward>)	tensor(0.6262, device='cuda:0', grad_fn=<UnbindBackward>)	tensor(0.3906, device='cuda:0', grad_fn=<UnbindBackward>)	tensor(0.2390, device='cuda:0', grad_fn=<UnbindBackward>)	tensor(0.1799, device='cuda:0', grad_fn=<UnbindBackward>)	tensor(0.1307, device='cuda:0', grad_fn=<UnbindBackward>)	tensor(0.1230, device='cuda:0', grad_fn=<UnbindBackward>)	tensor(0.0967, device='cuda:0', grad_fn=<UnbindBackward>)
tensor(0.9930, device='cuda:0', grad_fn=<UnbindBackward>)	tensor(1.0361, device='cuda:0', grad_fn=<UnbindBackward>)	tensor(0.7994, device='cuda:0', grad_fn=<UnbindBackward>)	tensor(0.7154, device='cuda:0', grad_fn=<UnbindBackward>)	tensor(0.5558, device='cuda:0', grad_fn=<UnbindBackward>)	tensor(0.4137, device='cuda:0', grad_fn=<UnbindBackward>)	tensor(0.2901, device='cuda:0', grad_fn=<UnbindBackward>)	tensor(0.1964, device='cuda:0', grad_fn=<UnbindBackward>)	tensor(0.1371, device='cuda:0', grad_fn=<UnbindBackward>)	tensor(0.1200, device='cuda:0', grad_fn=<UnbindBackward>)
tensor(0.9925, device='cuda:0', grad_fn=<UnbindBackward>)	tensor(1.0012, device='cuda:0', grad_fn=<UnbindBackward>)	tensor(1.0188, device='cuda:0', grad_fn=<UnbindBackward>)	tensor(0.9475, device='cuda:0', grad_fn=<UnbindBackward>)	tensor(0.8129, device='cuda:0', grad_fn=<UnbindBackward>)	tensor(0.6307, device='cuda:0', grad_fn=<UnbindBackward>)	tensor(0.4401, device='cuda:0', grad_fn=<UnbindBackward>)	tensor(0.2774, device='cuda:0', grad_fn=<UnbindBackward>)	tensor(0.1652, device='cuda:0', grad_fn=<UnbindBackward>)	tensor(0.1410, device='cuda:0', grad_fn=<UnbindBackward>)
tensor(0.9934, device='cuda:0', grad_fn=<UnbindBackward>)	tensor(0.9473, device='cuda:0', grad_fn=<UnbindBackward>)	tensor(1.0607, device='cuda:0', grad_fn=<UnbindBackward>)	tensor(0.7929, device='cuda:0', grad_fn=<UnbindBackward>)	tensor(0.5442, device='cuda:0', grad_fn=<UnbindBackward>)	tensor(0.3377, device='cuda:0', grad_fn=<UnbindBackward>)	tensor(0.2600, device='cuda:0', grad_fn=<UnbindBackward>)	tensor(0.2080, device='cuda:0', grad_fn=<UnbindBackward>)	tensor(0.1586, device='cuda:0', grad_fn=<UnbindBackward>)	tensor(0.1687, device='cuda:0', grad_fn=<UnbindBackward>)
tensor(0.9907, device='cuda:0', grad_fn=<UnbindBackward>)	tensor(0.9339, device='cuda:0', grad_fn=<UnbindBackward>)	tensor(0.9530, device='cuda:0', grad_fn=<UnbindBackward>)	tensor(0.8238, device='cuda:0', grad_fn=<UnbindBackward>)	tensor(0.5993, device='cuda:0', grad_fn=<UnbindBackward>)	tensor(0.3442, device='cuda:0', grad_fn=<UnbindBackward>)	tensor(0.2176, device='cuda:0', grad_fn=<UnbindBackward>)	tensor(0.1410, device='cuda:0', grad_fn=<UnbindBackward>)	tensor(0.1140, device='cuda:0', grad_fn=<UnbindBackward>)	tensor(0.0877, device='cuda:0', grad_fn=<UnbindBackward>)
tensor(0.9916, device='cuda:0', grad_fn=<UnbindBackward>)	tensor(1.0464, device='cuda:0', grad_fn=<UnbindBackward>)	tensor(0.8702, device='cuda:0', grad_fn=<UnbindBackward>)	tensor(0.8340, device='cuda:0', grad_fn=<UnbindBackward>)	tensor(0.6621, device='cuda:0', grad_fn=<UnbindBackward>)	tensor(0.5166, device='cuda:0', grad_fn=<UnbindBackward>)	tensor(0.4092, device='cuda:0', grad_fn=<UnbindBackward>)	tensor(0.3400, device='cuda:0', grad_fn=<UnbindBackward>)	tensor(0.2989, device='cuda:0', grad_fn=<UnbindBackward>)	tensor(0.2876, device='cuda:0', grad_fn=<UnbindBackward>)
tensor(0.9923, device='cuda:0', grad_fn=<UnbindBackward>)	tensor(0.9563, device='cuda:0', grad_fn=<UnbindBackward>)	tensor(0.9642, device='cuda:0', grad_fn=<UnbindBackward>)	tensor(0.9201, device='cuda:0', grad_fn=<UnbindBackward>)	tensor(0.8536, device='cuda:0', grad_fn=<UnbindBackward>)	tensor(0.7433, device='cuda:0', grad_fn=<UnbindBackward>)	tensor(0.6136, device='cuda:0', grad_fn=<UnbindBackward>)	tensor(0.4581, device='cuda:0', grad_fn=<UnbindBackward>)	tensor(0.2392, device='cuda:0', grad_fn=<UnbindBackward>)	tensor(0.1667, device='cuda:0', grad_fn=<UnbindBackward>)
tensor(0.9924, device='cuda:0', grad_fn=<UnbindBackward>)	tensor(0.9948, device='cuda:0', grad_fn=<UnbindBackward>)	tensor(0.9555, device='cuda:0', grad_fn=<UnbindBackward>)	tensor(0.9329, device='cuda:0', grad_fn=<UnbindBackward>)	tensor(0.8000, device='cuda:0', grad_fn=<UnbindBackward>)	tensor(0.5099, device='cuda:0', grad_fn=<UnbindBackward>)	tensor(0.2437, device='cuda:0', grad_fn=<UnbindBackward>)	tensor(0.1347, device='cuda:0', grad_fn=<UnbindBackward>)	tensor(0.1213, device='cuda:0', grad_fn=<UnbindBackward>)	tensor(0.0842, device='cuda:0', grad_fn=<UnbindBackward>)
tensor(0.9933, device='cuda:0', grad_fn=<UnbindBackward>)	tensor(1.0114, device='cuda:0', grad_fn=<UnbindBackward>)	tensor(0.9138, device='cuda:0', grad_fn=<UnbindBackward>)	tensor(0.8443, device='cuda:0', grad_fn=<UnbindBackward>)	tensor(0.6861, device='cuda:0', grad_fn=<UnbindBackward>)	tensor(0.4913, device='cuda:0', grad_fn=<UnbindBackward>)	tensor(0.3067, device='cuda:0', grad_fn=<UnbindBackward>)	tensor(0.2092, device='cuda:0', grad_fn=<UnbindBackward>)	tensor(0.1464, device='cuda:0', grad_fn=<UnbindBackward>)	tensor(0.1278, device='cuda:0', grad_fn=<UnbindBackward>)
tensor(0.9910, device='cuda:0', grad_fn=<UnbindBackward>)	tensor(0.9803, device='cuda:0', grad_fn=<UnbindBackward>)	tensor(0.7986, device='cuda:0', grad_fn=<UnbindBackward>)	tensor(0.4935, device='cuda:0', grad_fn=<UnbindBackward>)	tensor(0.3144, device='cuda:0', grad_fn=<UnbindBackward>)	tensor(0.1982, device='cuda:0', grad_fn=<UnbindBackward>)	tensor(0.1569, device='cuda:0', grad_fn=<UnbindBackward>)	tensor(0.1112, device='cuda:0', grad_fn=<UnbindBackward>)	tensor(0.1117, device='cuda:0', grad_fn=<UnbindBackward>)	tensor(0.0914, device='cuda:0', grad_fn=<UnbindBackward>)
tensor(0.9935, device='cuda:0', grad_fn=<UnbindBackward>)	tensor(1.0013, device='cuda:0', grad_fn=<UnbindBackward>)	tensor(1.2090, device='cuda:0', grad_fn=<UnbindBackward>)	tensor(0.9445, device='cuda:0', grad_fn=<UnbindBackward>)	tensor(0.6605, device='cuda:0', grad_fn=<UnbindBackward>)	tensor(0.4404, device='cuda:0', grad_fn=<UnbindBackward>)	tensor(0.3241, device='cuda:0', grad_fn=<UnbindBackward>)	tensor(0.2553, device='cuda:0', grad_fn=<UnbindBackward>)	tensor(0.1864, device='cuda:0', grad_fn=<UnbindBackward>)	tensor(0.2260, device='cuda:0', grad_fn=<UnbindBackward>)
tensor(0.9918, device='cuda:0', grad_fn=<UnbindBackward>)	tensor(0.9976, device='cuda:0', grad_fn=<UnbindBackward>)	tensor(0.9385, device='cuda:0', grad_fn=<UnbindBackward>)	tensor(0.7814, device='cuda:0', grad_fn=<UnbindBackward>)	tensor(0.6364, device='cuda:0', grad_fn=<UnbindBackward>)	tensor(0.3877, device='cuda:0', grad_fn=<UnbindBackward>)	tensor(0.2703, device='cuda:0', grad_fn=<UnbindBackward>)	tensor(0.2098, device='cuda:0', grad_fn=<UnbindBackward>)	tensor(0.1784, device='cuda:0', grad_fn=<UnbindBackward>)	tensor(0.1810, device='cuda:0', grad_fn=<UnbindBackward>)
tensor(0.9917, device='cuda:0', grad_fn=<UnbindBackward>)	tensor(0.9785, device='cuda:0', grad_fn=<UnbindBackward>)	tensor(0.8905, device='cuda:0', grad_fn=<UnbindBackward>)	tensor(0.7478, device='cuda:0', grad_fn=<UnbindBackward>)	tensor(0.6343, device='cuda:0', grad_fn=<UnbindBackward>)	tensor(0.4910, device='cuda:0', grad_fn=<UnbindBackward>)	tensor(0.3573, device='cuda:0', grad_fn=<UnbindBackward>)	tensor(0.2512, device='cuda:0', grad_fn=<UnbindBackward>)	tensor(0.1749, device='cuda:0', grad_fn=<UnbindBackward>)	tensor(0.1587, device='cuda:0', grad_fn=<UnbindBackward>)
tensor(0.9921, device='cuda:0', grad_fn=<UnbindBackward>)	tensor(0.9699, device='cuda:0', grad_fn=<UnbindBackward>)	tensor(0.9321, device='cuda:0', grad_fn=<UnbindBackward>)	tensor(0.8640, device='cuda:0', grad_fn=<UnbindBackward>)	tensor(0.7347, device='cuda:0', grad_fn=<UnbindBackward>)	tensor(0.5929, device='cuda:0', grad_fn=<UnbindBackward>)	tensor(0.4755, device='cuda:0', grad_fn=<UnbindBackward>)	tensor(0.3561, device='cuda:0', grad_fn=<UnbindBackward>)	tensor(0.1949, device='cuda:0', grad_fn=<UnbindBackward>)	tensor(0.1627, device='cuda:0', grad_fn=<UnbindBackward>)
tensor(0.9943, device='cuda:0', grad_fn=<UnbindBackward>)	tensor(1.0646, device='cuda:0', grad_fn=<UnbindBackward>)	tensor(0.8950, device='cuda:0', grad_fn=<UnbindBackward>)	tensor(0.7380, device='cuda:0', grad_fn=<UnbindBackward>)	tensor(0.6093, device='cuda:0', grad_fn=<UnbindBackward>)	tensor(0.5155, device='cuda:0', grad_fn=<UnbindBackward>)	tensor(0.4250, device='cuda:0', grad_fn=<UnbindBackward>)	tensor(0.3608, device='cuda:0', grad_fn=<UnbindBackward>)	tensor(0.2938, device='cuda:0', grad_fn=<UnbindBackward>)	tensor(0.3130, device='cuda:0', grad_fn=<UnbindBackward>)
tensor(0.9919, device='cuda:0', grad_fn=<UnbindBackward>)	tensor(0.9831, device='cuda:0', grad_fn=<UnbindBackward>)	tensor(0.9157, device='cuda:0', grad_fn=<UnbindBackward>)	tensor(0.8607, device='cuda:0', grad_fn=<UnbindBackward>)	tensor(0.7572, device='cuda:0', grad_fn=<UnbindBackward>)	tensor(0.6750, device='cuda:0', grad_fn=<UnbindBackward>)	tensor(0.5299, device='cuda:0', grad_fn=<UnbindBackward>)	tensor(0.4132, device='cuda:0', grad_fn=<UnbindBackward>)	tensor(0.2841, device='cuda:0', grad_fn=<UnbindBackward>)	tensor(0.2836, device='cuda:0', grad_fn=<UnbindBackward>)
tensor(0.9918, device='cuda:0', grad_fn=<UnbindBackward>)	tensor(1.0039, device='cuda:0', grad_fn=<UnbindBackward>)	tensor(1.1457, device='cuda:0', grad_fn=<UnbindBackward>)	tensor(1.1215, device='cuda:0', grad_fn=<UnbindBackward>)	tensor(1.0411, device='cuda:0', grad_fn=<UnbindBackward>)	tensor(0.8346, device='cuda:0', grad_fn=<UnbindBackward>)	tensor(0.6356, device='cuda:0', grad_fn=<UnbindBackward>)	tensor(0.4159, device='cuda:0', grad_fn=<UnbindBackward>)	tensor(0.1987, device='cuda:0', grad_fn=<UnbindBackward>)	tensor(0.1817, device='cuda:0', grad_fn=<UnbindBackward>)
tensor(0.9940, device='cuda:0', grad_fn=<UnbindBackward>)	tensor(0.9849, device='cuda:0', grad_fn=<UnbindBackward>)	tensor(0.9803, device='cuda:0', grad_fn=<UnbindBackward>)	tensor(0.8235, device='cuda:0', grad_fn=<UnbindBackward>)	tensor(0.6295, device='cuda:0', grad_fn=<UnbindBackward>)	tensor(0.2888, device='cuda:0', grad_fn=<UnbindBackward>)	tensor(0.1721, device='cuda:0', grad_fn=<UnbindBackward>)	tensor(0.1369, device='cuda:0', grad_fn=<UnbindBackward>)	tensor(0.1439, device='cuda:0', grad_fn=<UnbindBackward>)	tensor(0.1316, device='cuda:0', grad_fn=<UnbindBackward>)
tensor(0.9921, device='cuda:0', grad_fn=<UnbindBackward>)	tensor(0.9493, device='cuda:0', grad_fn=<UnbindBackward>)	tensor(0.9233, device='cuda:0', grad_fn=<UnbindBackward>)	tensor(0.7753, device='cuda:0', grad_fn=<UnbindBackward>)	tensor(0.6435, device='cuda:0', grad_fn=<UnbindBackward>)	tensor(0.5141, device='cuda:0', grad_fn=<UnbindBackward>)	tensor(0.4079, device='cuda:0', grad_fn=<UnbindBackward>)	tensor(0.3434, device='cuda:0', grad_fn=<UnbindBackward>)	tensor(0.2721, device='cuda:0', grad_fn=<UnbindBackward>)	tensor(0.2815, device='cuda:0', grad_fn=<UnbindBackward>)
tensor(0.9924, device='cuda:0', grad_fn=<UnbindBackward>)	tensor(1.0186, device='cuda:0', grad_fn=<UnbindBackward>)	tensor(0.8655, device='cuda:0', grad_fn=<UnbindBackward>)	tensor(0.7286, device='cuda:0', grad_fn=<UnbindBackward>)	tensor(0.4752, device='cuda:0', grad_fn=<UnbindBackward>)	tensor(0.2912, device='cuda:0', grad_fn=<UnbindBackward>)	tensor(0.2107, device='cuda:0', grad_fn=<UnbindBackward>)	tensor(0.1567, device='cuda:0', grad_fn=<UnbindBackward>)	tensor(0.1360, device='cuda:0', grad_fn=<UnbindBackward>)	tensor(0.1103, device='cuda:0', grad_fn=<UnbindBackward>)
tensor(0.9906, device='cuda:0', grad_fn=<UnbindBackward>)	tensor(0.9278, device='cuda:0', grad_fn=<UnbindBackward>)	tensor(1.0425, device='cuda:0', grad_fn=<UnbindBackward>)	tensor(0.9187, device='cuda:0', grad_fn=<UnbindBackward>)	tensor(0.8015, device='cuda:0', grad_fn=<UnbindBackward>)	tensor(0.7120, device='cuda:0', grad_fn=<UnbindBackward>)	tensor(0.6842, device='cuda:0', grad_fn=<UnbindBackward>)	tensor(0.7323, device='cuda:0', grad_fn=<UnbindBackward>)	tensor(0.6307, device='cuda:0', grad_fn=<UnbindBackward>)	tensor(0.9092, device='cuda:0', grad_fn=<UnbindBackward>)
tensor(0.9914, device='cuda:0', grad_fn=<UnbindBackward>)	tensor(0.9935, device='cuda:0', grad_fn=<UnbindBackward>)	tensor(0.8580, device='cuda:0', grad_fn=<UnbindBackward>)	tensor(0.7353, device='cuda:0', grad_fn=<UnbindBackward>)	tensor(0.5204, device='cuda:0', grad_fn=<UnbindBackward>)	tensor(0.3193, device='cuda:0', grad_fn=<UnbindBackward>)	tensor(0.2095, device='cuda:0', grad_fn=<UnbindBackward>)	tensor(0.1502, device='cuda:0', grad_fn=<UnbindBackward>)	tensor(0.1324, device='cuda:0', grad_fn=<UnbindBackward>)	tensor(0.1059, device='cuda:0', grad_fn=<UnbindBackward>)
tensor(0.9919, device='cuda:0', grad_fn=<UnbindBackward>)	tensor(0.9569, device='cuda:0', grad_fn=<UnbindBackward>)	tensor(0.9724, device='cuda:0', grad_fn=<UnbindBackward>)	tensor(0.9522, device='cuda:0', grad_fn=<UnbindBackward>)	tensor(0.9130, device='cuda:0', grad_fn=<UnbindBackward>)	tensor(0.8269, device='cuda:0', grad_fn=<UnbindBackward>)	tensor(0.7499, device='cuda:0', grad_fn=<UnbindBackward>)	tensor(0.6824, device='cuda:0', grad_fn=<UnbindBackward>)	tensor(0.4850, device='cuda:0', grad_fn=<UnbindBackward>)	tensor(0.6020, device='cuda:0', grad_fn=<UnbindBackward>)
tensor(0.9907, device='cuda:0', grad_fn=<UnbindBackward>)	tensor(0.9621, device='cuda:0', grad_fn=<UnbindBackward>)	tensor(0.9130, device='cuda:0', grad_fn=<UnbindBackward>)	tensor(0.7665, device='cuda:0', grad_fn=<UnbindBackward>)	tensor(0.4857, device='cuda:0', grad_fn=<UnbindBackward>)	tensor(0.2420, device='cuda:0', grad_fn=<UnbindBackward>)	tensor(0.1557, device='cuda:0', grad_fn=<UnbindBackward>)	tensor(0.1161, device='cuda:0', grad_fn=<UnbindBackward>)	tensor(0.1071, device='cuda:0', grad_fn=<UnbindBackward>)	tensor(0.0741, device='cuda:0', grad_fn=<UnbindBackward>)
tensor(0.9917, device='cuda:0', grad_fn=<UnbindBackward>)	tensor(1.0028, device='cuda:0', grad_fn=<UnbindBackward>)	tensor(1.0123, device='cuda:0', grad_fn=<UnbindBackward>)	tensor(0.9943, device='cuda:0', grad_fn=<UnbindBackward>)	tensor(0.9149, device='cuda:0', grad_fn=<UnbindBackward>)	tensor(0.8026, device='cuda:0', grad_fn=<UnbindBackward>)	tensor(0.6614, device='cuda:0', grad_fn=<UnbindBackward>)	tensor(0.4718, device='cuda:0', grad_fn=<UnbindBackward>)	tensor(0.2149, device='cuda:0', grad_fn=<UnbindBackward>)	tensor(0.1516, device='cuda:0', grad_fn=<UnbindBackward>)
tensor(0.9922, device='cuda:0', grad_fn=<UnbindBackward>)	tensor(0.9743, device='cuda:0', grad_fn=<UnbindBackward>)	tensor(0.9214, device='cuda:0', grad_fn=<UnbindBackward>)	tensor(0.8241, device='cuda:0', grad_fn=<UnbindBackward>)	tensor(0.6759, device='cuda:0', grad_fn=<UnbindBackward>)	tensor(0.4827, device='cuda:0', grad_fn=<UnbindBackward>)	tensor(0.3007, device='cuda:0', grad_fn=<UnbindBackward>)	tensor(0.1962, device='cuda:0', grad_fn=<UnbindBackward>)	tensor(0.1494, device='cuda:0', grad_fn=<UnbindBackward>)	tensor(0.1266, device='cuda:0', grad_fn=<UnbindBackward>)
tensor(0.9928, device='cuda:0', grad_fn=<UnbindBackward>)	tensor(0.9229, device='cuda:0', grad_fn=<UnbindBackward>)	tensor(0.8115, device='cuda:0', grad_fn=<UnbindBackward>)	tensor(0.6922, device='cuda:0', grad_fn=<UnbindBackward>)	tensor(0.5320, device='cuda:0', grad_fn=<UnbindBackward>)	tensor(0.3907, device='cuda:0', grad_fn=<UnbindBackward>)	tensor(0.2748, device='cuda:0', grad_fn=<UnbindBackward>)	tensor(0.1949, device='cuda:0', grad_fn=<UnbindBackward>)	tensor(0.1752, device='cuda:0', grad_fn=<UnbindBackward>)	tensor(0.1919, device='cuda:0', grad_fn=<UnbindBackward>)
tensor(0.9925, device='cuda:0', grad_fn=<UnbindBackward>)	tensor(1.0174, device='cuda:0', grad_fn=<UnbindBackward>)	tensor(1.2128, device='cuda:0', grad_fn=<UnbindBackward>)	tensor(1.1853, device='cuda:0', grad_fn=<UnbindBackward>)	tensor(1.0452, device='cuda:0', grad_fn=<UnbindBackward>)	tensor(0.8661, device='cuda:0', grad_fn=<UnbindBackward>)	tensor(0.6929, device='cuda:0', grad_fn=<UnbindBackward>)	tensor(0.5274, device='cuda:0', grad_fn=<UnbindBackward>)	tensor(0.4532, device='cuda:0', grad_fn=<UnbindBackward>)	tensor(0.5617, device='cuda:0', grad_fn=<UnbindBackward>)
tensor(0.9922, device='cuda:0', grad_fn=<UnbindBackward>)	tensor(0.9932, device='cuda:0', grad_fn=<UnbindBackward>)	tensor(0.7609, device='cuda:0', grad_fn=<UnbindBackward>)	tensor(0.5432, device='cuda:0', grad_fn=<UnbindBackward>)	tensor(0.4246, device='cuda:0', grad_fn=<UnbindBackward>)	tensor(0.3035, device='cuda:0', grad_fn=<UnbindBackward>)	tensor(0.2382, device='cuda:0', grad_fn=<UnbindBackward>)	tensor(0.1856, device='cuda:0', grad_fn=<UnbindBackward>)	tensor(0.1498, device='cuda:0', grad_fn=<UnbindBackward>)	tensor(0.1287, device='cuda:0', grad_fn=<UnbindBackward>)
tensor(0.9922, device='cuda:0', grad_fn=<UnbindBackward>)	tensor(0.9293, device='cuda:0', grad_fn=<UnbindBackward>)	tensor(0.7828, device='cuda:0', grad_fn=<UnbindBackward>)	tensor(0.5209, device='cuda:0', grad_fn=<UnbindBackward>)	tensor(0.4064, device='cuda:0', grad_fn=<UnbindBackward>)	tensor(0.2894, device='cuda:0', grad_fn=<UnbindBackward>)	tensor(0.2276, device='cuda:0', grad_fn=<UnbindBackward>)	tensor(0.1685, device='cuda:0', grad_fn=<UnbindBackward>)	tensor(0.1483, device='cuda:0', grad_fn=<UnbindBackward>)	tensor(0.1351, device='cuda:0', grad_fn=<UnbindBackward>)
tensor(0.9903, device='cuda:0', grad_fn=<UnbindBackward>)	tensor(1.0045, device='cuda:0', grad_fn=<UnbindBackward>)	tensor(0.8260, device='cuda:0', grad_fn=<UnbindBackward>)	tensor(0.6773, device='cuda:0', grad_fn=<UnbindBackward>)	tensor(0.5242, device='cuda:0', grad_fn=<UnbindBackward>)	tensor(0.4111, device='cuda:0', grad_fn=<UnbindBackward>)	tensor(0.3097, device='cuda:0', grad_fn=<UnbindBackward>)	tensor(0.2340, device='cuda:0', grad_fn=<UnbindBackward>)	tensor(0.1694, device='cuda:0', grad_fn=<UnbindBackward>)	tensor(0.1569, device='cuda:0', grad_fn=<UnbindBackward>)
tensor(0.9918, device='cuda:0', grad_fn=<UnbindBackward>)	tensor(0.9939, device='cuda:0', grad_fn=<UnbindBackward>)	tensor(0.9763, device='cuda:0', grad_fn=<UnbindBackward>)	tensor(0.9170, device='cuda:0', grad_fn=<UnbindBackward>)	tensor(0.8105, device='cuda:0', grad_fn=<UnbindBackward>)	tensor(0.6716, device='cuda:0', grad_fn=<UnbindBackward>)	tensor(0.5250, device='cuda:0', grad_fn=<UnbindBackward>)	tensor(0.3285, device='cuda:0', grad_fn=<UnbindBackward>)	tensor(0.1614, device='cuda:0', grad_fn=<UnbindBackward>)	tensor(0.1270, device='cuda:0', grad_fn=<UnbindBackward>)
tensor(0.9920, device='cuda:0', grad_fn=<UnbindBackward>)	tensor(0.9610, device='cuda:0', grad_fn=<UnbindBackward>)	tensor(0.9698, device='cuda:0', grad_fn=<UnbindBackward>)	tensor(0.9265, device='cuda:0', grad_fn=<UnbindBackward>)	tensor(0.7751, device='cuda:0', grad_fn=<UnbindBackward>)	tensor(0.4969, device='cuda:0', grad_fn=<UnbindBackward>)	tensor(0.2404, device='cuda:0', grad_fn=<UnbindBackward>)	tensor(0.1309, device='cuda:0', grad_fn=<UnbindBackward>)	tensor(0.1198, device='cuda:0', grad_fn=<UnbindBackward>)	tensor(0.0859, device='cuda:0', grad_fn=<UnbindBackward>)
tensor(0.9920, device='cuda:0', grad_fn=<UnbindBackward>)	tensor(0.9868, device='cuda:0', grad_fn=<UnbindBackward>)	tensor(0.8314, device='cuda:0', grad_fn=<UnbindBackward>)	tensor(0.6965, device='cuda:0', grad_fn=<UnbindBackward>)	tensor(0.5250, device='cuda:0', grad_fn=<UnbindBackward>)	tensor(0.3535, device='cuda:0', grad_fn=<UnbindBackward>)	tensor(0.2455, device='cuda:0', grad_fn=<UnbindBackward>)	tensor(0.1740, device='cuda:0', grad_fn=<UnbindBackward>)	tensor(0.1394, device='cuda:0', grad_fn=<UnbindBackward>)	tensor(0.1146, device='cuda:0', grad_fn=<UnbindBackward>)
tensor(0.9914, device='cuda:0', grad_fn=<UnbindBackward>)	tensor(0.9789, device='cuda:0', grad_fn=<UnbindBackward>)	tensor(0.8609, device='cuda:0', grad_fn=<UnbindBackward>)	tensor(0.7290, device='cuda:0', grad_fn=<UnbindBackward>)	tensor(0.5703, device='cuda:0', grad_fn=<UnbindBackward>)	tensor(0.3822, device='cuda:0', grad_fn=<UnbindBackward>)	tensor(0.2364, device='cuda:0', grad_fn=<UnbindBackward>)	tensor(0.1470, device='cuda:0', grad_fn=<UnbindBackward>)	tensor(0.1230, device='cuda:0', grad_fn=<UnbindBackward>)	tensor(0.0959, device='cuda:0', grad_fn=<UnbindBackward>)
tensor(0.9933, device='cuda:0', grad_fn=<UnbindBackward>)	tensor(0.9973, device='cuda:0', grad_fn=<UnbindBackward>)	tensor(1.1000, device='cuda:0', grad_fn=<UnbindBackward>)	tensor(1.0571, device='cuda:0', grad_fn=<UnbindBackward>)	tensor(1.0375, device='cuda:0', grad_fn=<UnbindBackward>)	tensor(0.8617, device='cuda:0', grad_fn=<UnbindBackward>)	tensor(0.6768, device='cuda:0', grad_fn=<UnbindBackward>)	tensor(0.4700, device='cuda:0', grad_fn=<UnbindBackward>)	tensor(0.2550, device='cuda:0', grad_fn=<UnbindBackward>)	tensor(0.2456, device='cuda:0', grad_fn=<UnbindBackward>)
tensor(0.9916, device='cuda:0', grad_fn=<UnbindBackward>)	tensor(1.0335, device='cuda:0', grad_fn=<UnbindBackward>)	tensor(0.9480, device='cuda:0', grad_fn=<UnbindBackward>)	tensor(0.7714, device='cuda:0', grad_fn=<UnbindBackward>)	tensor(0.7468, device='cuda:0', grad_fn=<UnbindBackward>)	tensor(0.6269, device='cuda:0', grad_fn=<UnbindBackward>)	tensor(0.5391, device='cuda:0', grad_fn=<UnbindBackward>)	tensor(0.4345, device='cuda:0', grad_fn=<UnbindBackward>)	tensor(0.2382, device='cuda:0', grad_fn=<UnbindBackward>)	tensor(0.2136, device='cuda:0', grad_fn=<UnbindBackward>)
tensor(0.9924, device='cuda:0', grad_fn=<UnbindBackward>)	tensor(0.9730, device='cuda:0', grad_fn=<UnbindBackward>)	tensor(0.9923, device='cuda:0', grad_fn=<UnbindBackward>)	tensor(0.9469, device='cuda:0', grad_fn=<UnbindBackward>)	tensor(0.8255, device='cuda:0', grad_fn=<UnbindBackward>)	tensor(0.5679, device='cuda:0', grad_fn=<UnbindBackward>)	tensor(0.2882, device='cuda:0', grad_fn=<UnbindBackward>)	tensor(0.1566, device='cuda:0', grad_fn=<UnbindBackward>)	tensor(0.1246, device='cuda:0', grad_fn=<UnbindBackward>)	tensor(0.0967, device='cuda:0', grad_fn=<UnbindBackward>)
tensor(0.9922, device='cuda:0', grad_fn=<UnbindBackward>)	tensor(0.9816, device='cuda:0', grad_fn=<UnbindBackward>)	tensor(1.0257, device='cuda:0', grad_fn=<UnbindBackward>)	tensor(0.9779, device='cuda:0', grad_fn=<UnbindBackward>)	tensor(0.9187, device='cuda:0', grad_fn=<UnbindBackward>)	tensor(0.7864, device='cuda:0', grad_fn=<UnbindBackward>)	tensor(0.5935, device='cuda:0', grad_fn=<UnbindBackward>)	tensor(0.3573, device='cuda:0', grad_fn=<UnbindBackward>)	tensor(0.1847, device='cuda:0', grad_fn=<UnbindBackward>)	tensor(0.1444, device='cuda:0', grad_fn=<UnbindBackward>)
tensor(0.9904, device='cuda:0', grad_fn=<UnbindBackward>)	tensor(0.8873, device='cuda:0', grad_fn=<UnbindBackward>)	tensor(0.8398, device='cuda:0', grad_fn=<UnbindBackward>)	tensor(0.7209, device='cuda:0', grad_fn=<UnbindBackward>)	tensor(0.7131, device='cuda:0', grad_fn=<UnbindBackward>)	tensor(0.6217, device='cuda:0', grad_fn=<UnbindBackward>)	tensor(0.5040, device='cuda:0', grad_fn=<UnbindBackward>)	tensor(0.5103, device='cuda:0', grad_fn=<UnbindBackward>)	tensor(0.5174, device='cuda:0', grad_fn=<UnbindBackward>)	tensor(0.6065, device='cuda:0', grad_fn=<UnbindBackward>)
tensor(0.9928, device='cuda:0', grad_fn=<UnbindBackward>)	tensor(0.9201, device='cuda:0', grad_fn=<UnbindBackward>)	tensor(0.8506, device='cuda:0', grad_fn=<UnbindBackward>)	tensor(0.5322, device='cuda:0', grad_fn=<UnbindBackward>)	tensor(0.2976, device='cuda:0', grad_fn=<UnbindBackward>)	tensor(0.1856, device='cuda:0', grad_fn=<UnbindBackward>)	tensor(0.1508, device='cuda:0', grad_fn=<UnbindBackward>)	tensor(0.1121, device='cuda:0', grad_fn=<UnbindBackward>)	tensor(0.1031, device='cuda:0', grad_fn=<UnbindBackward>)	tensor(0.0898, device='cuda:0', grad_fn=<UnbindBackward>)
tensor(0.9924, device='cuda:0', grad_fn=<UnbindBackward>)	tensor(0.9723, device='cuda:0', grad_fn=<UnbindBackward>)	tensor(1.0275, device='cuda:0', grad_fn=<UnbindBackward>)	tensor(0.9695, device='cuda:0', grad_fn=<UnbindBackward>)	tensor(0.9095, device='cuda:0', grad_fn=<UnbindBackward>)	tensor(0.7969, device='cuda:0', grad_fn=<UnbindBackward>)	tensor(0.6739, device='cuda:0', grad_fn=<UnbindBackward>)	tensor(0.5626, device='cuda:0', grad_fn=<UnbindBackward>)	tensor(0.3850, device='cuda:0', grad_fn=<UnbindBackward>)	tensor(0.4469, device='cuda:0', grad_fn=<UnbindBackward>)
tensor(0.9921, device='cuda:0', grad_fn=<UnbindBackward>)	tensor(0.9609, device='cuda:0', grad_fn=<UnbindBackward>)	tensor(0.9753, device='cuda:0', grad_fn=<UnbindBackward>)	tensor(0.9152, device='cuda:0', grad_fn=<UnbindBackward>)	tensor(0.8480, device='cuda:0', grad_fn=<UnbindBackward>)	tensor(0.7081, device='cuda:0', grad_fn=<UnbindBackward>)	tensor(0.5696, device='cuda:0', grad_fn=<UnbindBackward>)	tensor(0.4013, device='cuda:0', grad_fn=<UnbindBackward>)	tensor(0.2255, device='cuda:0', grad_fn=<UnbindBackward>)	tensor(0.2143, device='cuda:0', grad_fn=<UnbindBackward>)
tensor(0.9930, device='cuda:0', grad_fn=<UnbindBackward>)	tensor(1.0162, device='cuda:0', grad_fn=<UnbindBackward>)	tensor(1.0962, device='cuda:0', grad_fn=<UnbindBackward>)	tensor(1.0626, device='cuda:0', grad_fn=<UnbindBackward>)	tensor(0.9759, device='cuda:0', grad_fn=<UnbindBackward>)	tensor(0.7990, device='cuda:0', grad_fn=<UnbindBackward>)	tensor(0.5889, device='cuda:0', grad_fn=<UnbindBackward>)	tensor(0.3682, device='cuda:0', grad_fn=<UnbindBackward>)	tensor(0.2030, device='cuda:0', grad_fn=<UnbindBackward>)	tensor(0.1872, device='cuda:0', grad_fn=<UnbindBackward>)
tensor(0.9918, device='cuda:0', grad_fn=<UnbindBackward>)	tensor(0.9615, device='cuda:0', grad_fn=<UnbindBackward>)	tensor(0.8623, device='cuda:0', grad_fn=<UnbindBackward>)	tensor(0.7476, device='cuda:0', grad_fn=<UnbindBackward>)	tensor(0.6566, device='cuda:0', grad_fn=<UnbindBackward>)	tensor(0.5091, device='cuda:0', grad_fn=<UnbindBackward>)	tensor(0.3996, device='cuda:0', grad_fn=<UnbindBackward>)	tensor(0.2643, device='cuda:0', grad_fn=<UnbindBackward>)	tensor(0.1943, device='cuda:0', grad_fn=<UnbindBackward>)	tensor(0.1767, device='cuda:0', grad_fn=<UnbindBackward>)
tensor(0.9930, device='cuda:0', grad_fn=<UnbindBackward>)	tensor(0.9906, device='cuda:0', grad_fn=<UnbindBackward>)	tensor(0.9645, device='cuda:0', grad_fn=<UnbindBackward>)	tensor(0.8923, device='cuda:0', grad_fn=<UnbindBackward>)	tensor(0.7616, device='cuda:0', grad_fn=<UnbindBackward>)	tensor(0.6005, device='cuda:0', grad_fn=<UnbindBackward>)	tensor(0.4373, device='cuda:0', grad_fn=<UnbindBackward>)	tensor(0.3059, device='cuda:0', grad_fn=<UnbindBackward>)	tensor(0.1902, device='cuda:0', grad_fn=<UnbindBackward>)	tensor(0.1672, device='cuda:0', grad_fn=<UnbindBackward>)
tensor(0.9922, device='cuda:0', grad_fn=<UnbindBackward>)	tensor(0.9723, device='cuda:0', grad_fn=<UnbindBackward>)	tensor(0.8924, device='cuda:0', grad_fn=<UnbindBackward>)	tensor(0.7245, device='cuda:0', grad_fn=<UnbindBackward>)	tensor(0.4374, device='cuda:0', grad_fn=<UnbindBackward>)	tensor(0.2630, device='cuda:0', grad_fn=<UnbindBackward>)	tensor(0.1881, device='cuda:0', grad_fn=<UnbindBackward>)	tensor(0.1526, device='cuda:0', grad_fn=<UnbindBackward>)	tensor(0.1351, device='cuda:0', grad_fn=<UnbindBackward>)	tensor(0.1117, device='cuda:0', grad_fn=<UnbindBackward>)
tensor(0.9914, device='cuda:0', grad_fn=<UnbindBackward>)	tensor(0.9606, device='cuda:0', grad_fn=<UnbindBackward>)	tensor(0.9302, device='cuda:0', grad_fn=<UnbindBackward>)	tensor(0.7534, device='cuda:0', grad_fn=<UnbindBackward>)	tensor(0.4778, device='cuda:0', grad_fn=<UnbindBackward>)	tensor(0.2807, device='cuda:0', grad_fn=<UnbindBackward>)	tensor(0.1888, device='cuda:0', grad_fn=<UnbindBackward>)	tensor(0.1306, device='cuda:0', grad_fn=<UnbindBackward>)	tensor(0.1170, device='cuda:0', grad_fn=<UnbindBackward>)	tensor(0.0885, device='cuda:0', grad_fn=<UnbindBackward>)
tensor(0.9918, device='cuda:0', grad_fn=<UnbindBackward>)	tensor(0.9753, device='cuda:0', grad_fn=<UnbindBackward>)	tensor(1.0001, device='cuda:0', grad_fn=<UnbindBackward>)	tensor(0.9305, device='cuda:0', grad_fn=<UnbindBackward>)	tensor(0.8548, device='cuda:0', grad_fn=<UnbindBackward>)	tensor(0.7295, device='cuda:0', grad_fn=<UnbindBackward>)	tensor(0.5677, device='cuda:0', grad_fn=<UnbindBackward>)	tensor(0.3874, device='cuda:0', grad_fn=<UnbindBackward>)	tensor(0.2051, device='cuda:0', grad_fn=<UnbindBackward>)	tensor(0.1786, device='cuda:0', grad_fn=<UnbindBackward>)
tensor(0.9922, device='cuda:0', grad_fn=<UnbindBackward>)	tensor(0.9516, device='cuda:0', grad_fn=<UnbindBackward>)	tensor(0.9705, device='cuda:0', grad_fn=<UnbindBackward>)	tensor(0.8945, device='cuda:0', grad_fn=<UnbindBackward>)	tensor(0.8009, device='cuda:0', grad_fn=<UnbindBackward>)	tensor(0.6745, device='cuda:0', grad_fn=<UnbindBackward>)	tensor(0.5793, device='cuda:0', grad_fn=<UnbindBackward>)	tensor(0.5006, device='cuda:0', grad_fn=<UnbindBackward>)	tensor(0.3743, device='cuda:0', grad_fn=<UnbindBackward>)	tensor(0.4350, device='cuda:0', grad_fn=<UnbindBackward>)
tensor(0.9911, device='cuda:0', grad_fn=<UnbindBackward>)	tensor(0.9314, device='cuda:0', grad_fn=<UnbindBackward>)	tensor(0.7473, device='cuda:0', grad_fn=<UnbindBackward>)	tensor(0.4724, device='cuda:0', grad_fn=<UnbindBackward>)	tensor(0.2988, device='cuda:0', grad_fn=<UnbindBackward>)	tensor(0.1834, device='cuda:0', grad_fn=<UnbindBackward>)	tensor(0.1353, device='cuda:0', grad_fn=<UnbindBackward>)	tensor(0.0934, device='cuda:0', grad_fn=<UnbindBackward>)	tensor(0.1020, device='cuda:0', grad_fn=<UnbindBackward>)	tensor(0.0663, device='cuda:0', grad_fn=<UnbindBackward>)
tensor(0.9940, device='cuda:0', grad_fn=<UnbindBackward>)	tensor(1.0145, device='cuda:0', grad_fn=<UnbindBackward>)	tensor(1.2308, device='cuda:0', grad_fn=<UnbindBackward>)	tensor(1.1873, device='cuda:0', grad_fn=<UnbindBackward>)	tensor(1.1968, device='cuda:0', grad_fn=<UnbindBackward>)	tensor(1.0719, device='cuda:0', grad_fn=<UnbindBackward>)	tensor(0.8614, device='cuda:0', grad_fn=<UnbindBackward>)	tensor(0.6599, device='cuda:0', grad_fn=<UnbindBackward>)	tensor(0.4262, device='cuda:0', grad_fn=<UnbindBackward>)	tensor(0.4917, device='cuda:0', grad_fn=<UnbindBackward>)
tensor(0.9918, device='cuda:0', grad_fn=<UnbindBackward>)	tensor(0.9979, device='cuda:0', grad_fn=<UnbindBackward>)	tensor(0.8491, device='cuda:0', grad_fn=<UnbindBackward>)	tensor(0.6941, device='cuda:0', grad_fn=<UnbindBackward>)	tensor(0.4666, device='cuda:0', grad_fn=<UnbindBackward>)	tensor(0.2882, device='cuda:0', grad_fn=<UnbindBackward>)	tensor(0.2042, device='cuda:0', grad_fn=<UnbindBackward>)	tensor(0.1499, device='cuda:0', grad_fn=<UnbindBackward>)	tensor(0.1281, device='cuda:0', grad_fn=<UnbindBackward>)	tensor(0.1026, device='cuda:0', grad_fn=<UnbindBackward>)
tensor(0.9917, device='cuda:0', grad_fn=<UnbindBackward>)	tensor(0.9486, device='cuda:0', grad_fn=<UnbindBackward>)	tensor(0.9090, device='cuda:0', grad_fn=<UnbindBackward>)	tensor(0.7341, device='cuda:0', grad_fn=<UnbindBackward>)	tensor(0.5622, device='cuda:0', grad_fn=<UnbindBackward>)	tensor(0.3951, device='cuda:0', grad_fn=<UnbindBackward>)	tensor(0.2856, device='cuda:0', grad_fn=<UnbindBackward>)	tensor(0.2100, device='cuda:0', grad_fn=<UnbindBackward>)	tensor(0.1536, device='cuda:0', grad_fn=<UnbindBackward>)	tensor(0.1398, device='cuda:0', grad_fn=<UnbindBackward>)
tensor(0.9916, device='cuda:0', grad_fn=<UnbindBackward>)	tensor(0.9824, device='cuda:0', grad_fn=<UnbindBackward>)	tensor(1.0279, device='cuda:0', grad_fn=<UnbindBackward>)	tensor(0.9118, device='cuda:0', grad_fn=<UnbindBackward>)	tensor(0.8241, device='cuda:0', grad_fn=<UnbindBackward>)	tensor(0.6926, device='cuda:0', grad_fn=<UnbindBackward>)	tensor(0.5686, device='cuda:0', grad_fn=<UnbindBackward>)	tensor(0.4604, device='cuda:0', grad_fn=<UnbindBackward>)	tensor(0.3126, device='cuda:0', grad_fn=<UnbindBackward>)	tensor(0.3262, device='cuda:0', grad_fn=<UnbindBackward>)
tensor(0.9902, device='cuda:0', grad_fn=<UnbindBackward>)	tensor(1.0331, device='cuda:0', grad_fn=<UnbindBackward>)	tensor(0.8665, device='cuda:0', grad_fn=<UnbindBackward>)	tensor(0.7445, device='cuda:0', grad_fn=<UnbindBackward>)	tensor(0.5489, device='cuda:0', grad_fn=<UnbindBackward>)	tensor(0.3807, device='cuda:0', grad_fn=<UnbindBackward>)	tensor(0.2646, device='cuda:0', grad_fn=<UnbindBackward>)	tensor(0.1945, device='cuda:0', grad_fn=<UnbindBackward>)	tensor(0.1503, device='cuda:0', grad_fn=<UnbindBackward>)	tensor(0.1353, device='cuda:0', grad_fn=<UnbindBackward>)
tensor(0.9927, device='cuda:0', grad_fn=<UnbindBackward>)	tensor(1.0140, device='cuda:0', grad_fn=<UnbindBackward>)	tensor(1.0000, device='cuda:0', grad_fn=<UnbindBackward>)	tensor(0.9483, device='cuda:0', grad_fn=<UnbindBackward>)	tensor(0.8394, device='cuda:0', grad_fn=<UnbindBackward>)	tensor(0.6776, device='cuda:0', grad_fn=<UnbindBackward>)	tensor(0.5570, device='cuda:0', grad_fn=<UnbindBackward>)	tensor(0.4418, device='cuda:0', grad_fn=<UnbindBackward>)	tensor(0.2703, device='cuda:0', grad_fn=<UnbindBackward>)	tensor(0.3011, device='cuda:0', grad_fn=<UnbindBackward>)
tensor(0.9918, device='cuda:0', grad_fn=<UnbindBackward>)	tensor(0.9974, device='cuda:0', grad_fn=<UnbindBackward>)	tensor(0.7496, device='cuda:0', grad_fn=<UnbindBackward>)	tensor(0.6018, device='cuda:0', grad_fn=<UnbindBackward>)	tensor(0.4427, device='cuda:0', grad_fn=<UnbindBackward>)	tensor(0.2840, device='cuda:0', grad_fn=<UnbindBackward>)	tensor(0.2111, device='cuda:0', grad_fn=<UnbindBackward>)	tensor(0.1602, device='cuda:0', grad_fn=<UnbindBackward>)	tensor(0.1422, device='cuda:0', grad_fn=<UnbindBackward>)	tensor(0.1276, device='cuda:0', grad_fn=<UnbindBackward>)
tensor(0.9927, device='cuda:0', grad_fn=<UnbindBackward>)	tensor(0.9407, device='cuda:0', grad_fn=<UnbindBackward>)	tensor(1.0033, device='cuda:0', grad_fn=<UnbindBackward>)	tensor(0.9689, device='cuda:0', grad_fn=<UnbindBackward>)	tensor(0.9045, device='cuda:0', grad_fn=<UnbindBackward>)	tensor(0.8059, device='cuda:0', grad_fn=<UnbindBackward>)	tensor(0.7227, device='cuda:0', grad_fn=<UnbindBackward>)	tensor(0.5884, device='cuda:0', grad_fn=<UnbindBackward>)	tensor(0.3041, device='cuda:0', grad_fn=<UnbindBackward>)	tensor(0.2283, device='cuda:0', grad_fn=<UnbindBackward>)
tensor(0.9919, device='cuda:0', grad_fn=<UnbindBackward>)	tensor(0.9661, device='cuda:0', grad_fn=<UnbindBackward>)	tensor(0.7821, device='cuda:0', grad_fn=<UnbindBackward>)	tensor(0.5163, device='cuda:0', grad_fn=<UnbindBackward>)	tensor(0.3378, device='cuda:0', grad_fn=<UnbindBackward>)	tensor(0.2221, device='cuda:0', grad_fn=<UnbindBackward>)	tensor(0.1672, device='cuda:0', grad_fn=<UnbindBackward>)	tensor(0.1294, device='cuda:0', grad_fn=<UnbindBackward>)	tensor(0.1288, device='cuda:0', grad_fn=<UnbindBackward>)	tensor(0.1007, device='cuda:0', grad_fn=<UnbindBackward>)
tensor(0.9923, device='cuda:0', grad_fn=<UnbindBackward>)	tensor(0.9425, device='cuda:0', grad_fn=<UnbindBackward>)	tensor(0.8945, device='cuda:0', grad_fn=<UnbindBackward>)	tensor(0.7285, device='cuda:0', grad_fn=<UnbindBackward>)	tensor(0.5598, device='cuda:0', grad_fn=<UnbindBackward>)	tensor(0.3711, device='cuda:0', grad_fn=<UnbindBackward>)	tensor(0.2582, device='cuda:0', grad_fn=<UnbindBackward>)	tensor(0.1962, device='cuda:0', grad_fn=<UnbindBackward>)	tensor(0.1612, device='cuda:0', grad_fn=<UnbindBackward>)	tensor(0.1424, device='cuda:0', grad_fn=<UnbindBackward>)
tensor(0.9915, device='cuda:0', grad_fn=<UnbindBackward>)	tensor(0.9958, device='cuda:0', grad_fn=<UnbindBackward>)	tensor(1.0622, device='cuda:0', grad_fn=<UnbindBackward>)	tensor(1.0499, device='cuda:0', grad_fn=<UnbindBackward>)	tensor(1.0134, device='cuda:0', grad_fn=<UnbindBackward>)	tensor(0.9058, device='cuda:0', grad_fn=<UnbindBackward>)	tensor(0.7601, device='cuda:0', grad_fn=<UnbindBackward>)	tensor(0.6138, device='cuda:0', grad_fn=<UnbindBackward>)	tensor(0.3925, device='cuda:0', grad_fn=<UnbindBackward>)	tensor(0.3621, device='cuda:0', grad_fn=<UnbindBackward>)
tensor(0.9923, device='cuda:0', grad_fn=<UnbindBackward>)	tensor(0.9978, device='cuda:0', grad_fn=<UnbindBackward>)	tensor(0.8460, device='cuda:0', grad_fn=<UnbindBackward>)	tensor(0.6791, device='cuda:0', grad_fn=<UnbindBackward>)	tensor(0.4509, device='cuda:0', grad_fn=<UnbindBackward>)	tensor(0.3010, device='cuda:0', grad_fn=<UnbindBackward>)	tensor(0.2112, device='cuda:0', grad_fn=<UnbindBackward>)	tensor(0.1571, device='cuda:0', grad_fn=<UnbindBackward>)	tensor(0.1332, device='cuda:0', grad_fn=<UnbindBackward>)	tensor(0.1085, device='cuda:0', grad_fn=<UnbindBackward>)
tensor(0.9918, device='cuda:0', grad_fn=<UnbindBackward>)	tensor(0.9978, device='cuda:0', grad_fn=<UnbindBackward>)	tensor(0.8780, device='cuda:0', grad_fn=<UnbindBackward>)	tensor(0.7626, device='cuda:0', grad_fn=<UnbindBackward>)	tensor(0.5604, device='cuda:0', grad_fn=<UnbindBackward>)	tensor(0.3497, device='cuda:0', grad_fn=<UnbindBackward>)	tensor(0.2231, device='cuda:0', grad_fn=<UnbindBackward>)	tensor(0.1485, device='cuda:0', grad_fn=<UnbindBackward>)	tensor(0.1289, device='cuda:0', grad_fn=<UnbindBackward>)	tensor(0.0931, device='cuda:0', grad_fn=<UnbindBackward>)
tensor(0.9924, device='cuda:0', grad_fn=<UnbindBackward>)	tensor(0.9667, device='cuda:0', grad_fn=<UnbindBackward>)	tensor(1.0185, device='cuda:0', grad_fn=<UnbindBackward>)	tensor(0.9517, device='cuda:0', grad_fn=<UnbindBackward>)	tensor(0.8632, device='cuda:0', grad_fn=<UnbindBackward>)	tensor(0.7339, device='cuda:0', grad_fn=<UnbindBackward>)	tensor(0.6476, device='cuda:0', grad_fn=<UnbindBackward>)	tensor(0.5559, device='cuda:0', grad_fn=<UnbindBackward>)	tensor(0.3781, device='cuda:0', grad_fn=<UnbindBackward>)	tensor(0.4441, device='cuda:0', grad_fn=<UnbindBackward>)
tensor(0.9916, device='cuda:0', grad_fn=<UnbindBackward>)	tensor(1.0145, device='cuda:0', grad_fn=<UnbindBackward>)	tensor(0.8284, device='cuda:0', grad_fn=<UnbindBackward>)	tensor(0.6789, device='cuda:0', grad_fn=<UnbindBackward>)	tensor(0.4659, device='cuda:0', grad_fn=<UnbindBackward>)	tensor(0.3054, device='cuda:0', grad_fn=<UnbindBackward>)	tensor(0.2153, device='cuda:0', grad_fn=<UnbindBackward>)	tensor(0.1477, device='cuda:0', grad_fn=<UnbindBackward>)	tensor(0.1358, device='cuda:0', grad_fn=<UnbindBackward>)	tensor(0.1064, device='cuda:0', grad_fn=<UnbindBackward>)
tensor(0.9926, device='cuda:0', grad_fn=<UnbindBackward>)	tensor(0.9843, device='cuda:0', grad_fn=<UnbindBackward>)	tensor(1.0104, device='cuda:0', grad_fn=<UnbindBackward>)	tensor(1.0132, device='cuda:0', grad_fn=<UnbindBackward>)	tensor(0.9415, device='cuda:0', grad_fn=<UnbindBackward>)	tensor(0.8484, device='cuda:0', grad_fn=<UnbindBackward>)	tensor(0.7255, device='cuda:0', grad_fn=<UnbindBackward>)	tensor(0.5465, device='cuda:0', grad_fn=<UnbindBackward>)	tensor(0.2444, device='cuda:0', grad_fn=<UnbindBackward>)	tensor(0.1419, device='cuda:0', grad_fn=<UnbindBackward>)
tensor(0.9919, device='cuda:0', grad_fn=<UnbindBackward>)	tensor(0.9760, device='cuda:0', grad_fn=<UnbindBackward>)	tensor(0.8844, device='cuda:0', grad_fn=<UnbindBackward>)	tensor(0.7518, device='cuda:0', grad_fn=<UnbindBackward>)	tensor(0.5628, device='cuda:0', grad_fn=<UnbindBackward>)	tensor(0.3589, device='cuda:0', grad_fn=<UnbindBackward>)	tensor(0.2165, device='cuda:0', grad_fn=<UnbindBackward>)	tensor(0.1382, device='cuda:0', grad_fn=<UnbindBackward>)	tensor(0.1169, device='cuda:0', grad_fn=<UnbindBackward>)	tensor(0.0813, device='cuda:0', grad_fn=<UnbindBackward>)
tensor(0.9920, device='cuda:0', grad_fn=<UnbindBackward>)	tensor(0.9776, device='cuda:0', grad_fn=<UnbindBackward>)	tensor(0.9310, device='cuda:0', grad_fn=<UnbindBackward>)	tensor(0.8186, device='cuda:0', grad_fn=<UnbindBackward>)	tensor(0.7162, device='cuda:0', grad_fn=<UnbindBackward>)	tensor(0.5696, device='cuda:0', grad_fn=<UnbindBackward>)	tensor(0.4316, device='cuda:0', grad_fn=<UnbindBackward>)	tensor(0.3314, device='cuda:0', grad_fn=<UnbindBackward>)	tensor(0.2326, device='cuda:0', grad_fn=<UnbindBackward>)	tensor(0.2220, device='cuda:0', grad_fn=<UnbindBackward>)
tensor(0.9930, device='cuda:0', grad_fn=<UnbindBackward>)	tensor(0.9406, device='cuda:0', grad_fn=<UnbindBackward>)	tensor(0.7954, device='cuda:0', grad_fn=<UnbindBackward>)	tensor(0.4914, device='cuda:0', grad_fn=<UnbindBackward>)	tensor(0.3162, device='cuda:0', grad_fn=<UnbindBackward>)	tensor(0.1908, device='cuda:0', grad_fn=<UnbindBackward>)	tensor(0.1389, device='cuda:0', grad_fn=<UnbindBackward>)	tensor(0.1077, device='cuda:0', grad_fn=<UnbindBackward>)	tensor(0.1017, device='cuda:0', grad_fn=<UnbindBackward>)	tensor(0.0914, device='cuda:0', grad_fn=<UnbindBackward>)
tensor(0.9912, device='cuda:0', grad_fn=<UnbindBackward>)	tensor(0.9448, device='cuda:0', grad_fn=<UnbindBackward>)	tensor(1.0084, device='cuda:0', grad_fn=<UnbindBackward>)	tensor(0.9717, device='cuda:0', grad_fn=<UnbindBackward>)	tensor(0.9301, device='cuda:0', grad_fn=<UnbindBackward>)	tensor(0.8781, device='cuda:0', grad_fn=<UnbindBackward>)	tensor(0.8360, device='cuda:0', grad_fn=<UnbindBackward>)	tensor(0.8203, device='cuda:0', grad_fn=<UnbindBackward>)	tensor(0.5856, device='cuda:0', grad_fn=<UnbindBackward>)	tensor(0.8564, device='cuda:0', grad_fn=<UnbindBackward>)
tensor(0.9926, device='cuda:0', grad_fn=<UnbindBackward>)	tensor(0.9963, device='cuda:0', grad_fn=<UnbindBackward>)	tensor(1.0786, device='cuda:0', grad_fn=<UnbindBackward>)	tensor(0.9796, device='cuda:0', grad_fn=<UnbindBackward>)	tensor(0.8942, device='cuda:0', grad_fn=<UnbindBackward>)	tensor(0.7895, device='cuda:0', grad_fn=<UnbindBackward>)	tensor(0.6699, device='cuda:0', grad_fn=<UnbindBackward>)	tensor(0.5680, device='cuda:0', grad_fn=<UnbindBackward>)	tensor(0.3518, device='cuda:0', grad_fn=<UnbindBackward>)	tensor(0.2426, device='cuda:0', grad_fn=<UnbindBackward>)
tensor(0.9912, device='cuda:0', grad_fn=<UnbindBackward>)	tensor(1.0174, device='cuda:0', grad_fn=<UnbindBackward>)	tensor(0.8880, device='cuda:0', grad_fn=<UnbindBackward>)	tensor(0.7233, device='cuda:0', grad_fn=<UnbindBackward>)	tensor(0.5570, device='cuda:0', grad_fn=<UnbindBackward>)	tensor(0.4030, device='cuda:0', grad_fn=<UnbindBackward>)	tensor(0.2874, device='cuda:0', grad_fn=<UnbindBackward>)	tensor(0.2030, device='cuda:0', grad_fn=<UnbindBackward>)	tensor(0.1577, device='cuda:0', grad_fn=<UnbindBackward>)	tensor(0.1342, device='cuda:0', grad_fn=<UnbindBackward>)
tensor(0.9921, device='cuda:0', grad_fn=<UnbindBackward>)	tensor(0.9872, device='cuda:0', grad_fn=<UnbindBackward>)	tensor(0.8284, device='cuda:0', grad_fn=<UnbindBackward>)	tensor(0.6707, device='cuda:0', grad_fn=<UnbindBackward>)	tensor(0.4594, device='cuda:0', grad_fn=<UnbindBackward>)	tensor(0.3117, device='cuda:0', grad_fn=<UnbindBackward>)	tensor(0.2187, device='cuda:0', grad_fn=<UnbindBackward>)	tensor(0.1661, device='cuda:0', grad_fn=<UnbindBackward>)	tensor(0.1411, device='cuda:0', grad_fn=<UnbindBackward>)	tensor(0.1152, device='cuda:0', grad_fn=<UnbindBackward>)
tensor(0.9924, device='cuda:0', grad_fn=<UnbindBackward>)	tensor(0.9851, device='cuda:0', grad_fn=<UnbindBackward>)	tensor(0.9612, device='cuda:0', grad_fn=<UnbindBackward>)	tensor(0.9063, device='cuda:0', grad_fn=<UnbindBackward>)	tensor(0.7731, device='cuda:0', grad_fn=<UnbindBackward>)	tensor(0.5020, device='cuda:0', grad_fn=<UnbindBackward>)	tensor(0.2242, device='cuda:0', grad_fn=<UnbindBackward>)	tensor(0.1170, device='cuda:0', grad_fn=<UnbindBackward>)	tensor(0.1181, device='cuda:0', grad_fn=<UnbindBackward>)	tensor(0.0814, device='cuda:0', grad_fn=<UnbindBackward>)
tensor(0.9925, device='cuda:0', grad_fn=<UnbindBackward>)	tensor(0.9682, device='cuda:0', grad_fn=<UnbindBackward>)	tensor(0.9774, device='cuda:0', grad_fn=<UnbindBackward>)	tensor(0.9129, device='cuda:0', grad_fn=<UnbindBackward>)	tensor(0.8189, device='cuda:0', grad_fn=<UnbindBackward>)	tensor(0.6797, device='cuda:0', grad_fn=<UnbindBackward>)	tensor(0.5252, device='cuda:0', grad_fn=<UnbindBackward>)	tensor(0.4335, device='cuda:0', grad_fn=<UnbindBackward>)	tensor(0.3140, device='cuda:0', grad_fn=<UnbindBackward>)	tensor(0.3412, device='cuda:0', grad_fn=<UnbindBackward>)
tensor(0.9914, device='cuda:0', grad_fn=<UnbindBackward>)	tensor(0.9872, device='cuda:0', grad_fn=<UnbindBackward>)	tensor(0.9654, device='cuda:0', grad_fn=<UnbindBackward>)	tensor(0.8531, device='cuda:0', grad_fn=<UnbindBackward>)	tensor(0.6468, device='cuda:0', grad_fn=<UnbindBackward>)	tensor(0.4019, device='cuda:0', grad_fn=<UnbindBackward>)	tensor(0.2527, device='cuda:0', grad_fn=<UnbindBackward>)	tensor(0.1844, device='cuda:0', grad_fn=<UnbindBackward>)	tensor(0.1430, device='cuda:0', grad_fn=<UnbindBackward>)	tensor(0.1186, device='cuda:0', grad_fn=<UnbindBackward>)
tensor(0.9919, device='cuda:0', grad_fn=<UnbindBackward>)	tensor(0.9292, device='cuda:0', grad_fn=<UnbindBackward>)	tensor(0.8200, device='cuda:0', grad_fn=<UnbindBackward>)	tensor(0.5365, device='cuda:0', grad_fn=<UnbindBackward>)	tensor(0.3272, device='cuda:0', grad_fn=<UnbindBackward>)	tensor(0.2016, device='cuda:0', grad_fn=<UnbindBackward>)	tensor(0.1485, device='cuda:0', grad_fn=<UnbindBackward>)	tensor(0.1099, device='cuda:0', grad_fn=<UnbindBackward>)	tensor(0.1101, device='cuda:0', grad_fn=<UnbindBackward>)	tensor(0.0871, device='cuda:0', grad_fn=<UnbindBackward>)
tensor(0.9922, device='cuda:0', grad_fn=<UnbindBackward>)	tensor(1.1363, device='cuda:0', grad_fn=<UnbindBackward>)	tensor(1.3294, device='cuda:0', grad_fn=<UnbindBackward>)	tensor(0.9588, device='cuda:0', grad_fn=<UnbindBackward>)	tensor(0.7759, device='cuda:0', grad_fn=<UnbindBackward>)	tensor(0.5801, device='cuda:0', grad_fn=<UnbindBackward>)	tensor(0.4693, device='cuda:0', grad_fn=<UnbindBackward>)	tensor(0.4057, device='cuda:0', grad_fn=<UnbindBackward>)	tensor(0.2792, device='cuda:0', grad_fn=<UnbindBackward>)	tensor(0.3743, device='cuda:0', grad_fn=<UnbindBackward>)
tensor(0.9915, device='cuda:0', grad_fn=<UnbindBackward>)	tensor(0.9421, device='cuda:0', grad_fn=<UnbindBackward>)	tensor(0.7772, device='cuda:0', grad_fn=<UnbindBackward>)	tensor(0.5685, device='cuda:0', grad_fn=<UnbindBackward>)	tensor(0.4124, device='cuda:0', grad_fn=<UnbindBackward>)	tensor(0.2189, device='cuda:0', grad_fn=<UnbindBackward>)	tensor(0.1356, device='cuda:0', grad_fn=<UnbindBackward>)	tensor(0.0862, device='cuda:0', grad_fn=<UnbindBackward>)	tensor(0.1003, device='cuda:0', grad_fn=<UnbindBackward>)	tensor(0.0629, device='cuda:0', grad_fn=<UnbindBackward>)
tensor(0.9921, device='cuda:0', grad_fn=<UnbindBackward>)	tensor(0.9524, device='cuda:0', grad_fn=<UnbindBackward>)	tensor(0.6043, device='cuda:0', grad_fn=<UnbindBackward>)	tensor(0.3817, device='cuda:0', grad_fn=<UnbindBackward>)	tensor(0.2829, device='cuda:0', grad_fn=<UnbindBackward>)	tensor(0.1812, device='cuda:0', grad_fn=<UnbindBackward>)	tensor(0.1455, device='cuda:0', grad_fn=<UnbindBackward>)	tensor(0.1129, device='cuda:0', grad_fn=<UnbindBackward>)	tensor(0.1151, device='cuda:0', grad_fn=<UnbindBackward>)	tensor(0.0846, device='cuda:0', grad_fn=<UnbindBackward>)
tensor(0.9926, device='cuda:0', grad_fn=<UnbindBackward>)	tensor(0.9687, device='cuda:0', grad_fn=<UnbindBackward>)	tensor(0.9858, device='cuda:0', grad_fn=<UnbindBackward>)	tensor(0.8686, device='cuda:0', grad_fn=<UnbindBackward>)	tensor(0.6750, device='cuda:0', grad_fn=<UnbindBackward>)	tensor(0.4489, device='cuda:0', grad_fn=<UnbindBackward>)	tensor(0.2570, device='cuda:0', grad_fn=<UnbindBackward>)	tensor(0.1619, device='cuda:0', grad_fn=<UnbindBackward>)	tensor(0.1310, device='cuda:0', grad_fn=<UnbindBackward>)	tensor(0.1044, device='cuda:0', grad_fn=<UnbindBackward>)
tensor(0.9914, device='cuda:0', grad_fn=<UnbindBackward>)	tensor(0.9937, device='cuda:0', grad_fn=<UnbindBackward>)	tensor(0.9701, device='cuda:0', grad_fn=<UnbindBackward>)	tensor(0.8753, device='cuda:0', grad_fn=<UnbindBackward>)	tensor(0.8091, device='cuda:0', grad_fn=<UnbindBackward>)	tensor(0.6512, device='cuda:0', grad_fn=<UnbindBackward>)	tensor(0.4980, device='cuda:0', grad_fn=<UnbindBackward>)	tensor(0.3293, device='cuda:0', grad_fn=<UnbindBackward>)	tensor(0.1945, device='cuda:0', grad_fn=<UnbindBackward>)	tensor(0.1642, device='cuda:0', grad_fn=<UnbindBackward>)
tensor(0.9921, device='cuda:0', grad_fn=<UnbindBackward>)	tensor(0.9835, device='cuda:0', grad_fn=<UnbindBackward>)	tensor(0.7172, device='cuda:0', grad_fn=<UnbindBackward>)	tensor(0.5778, device='cuda:0', grad_fn=<UnbindBackward>)	tensor(0.4670, device='cuda:0', grad_fn=<UnbindBackward>)	tensor(0.3325, device='cuda:0', grad_fn=<UnbindBackward>)	tensor(0.2605, device='cuda:0', grad_fn=<UnbindBackward>)	tensor(0.2035, device='cuda:0', grad_fn=<UnbindBackward>)	tensor(0.1415, device='cuda:0', grad_fn=<UnbindBackward>)	tensor(0.1038, device='cuda:0', grad_fn=<UnbindBackward>)
tensor(0.9922, device='cuda:0', grad_fn=<UnbindBackward>)	tensor(0.9729, device='cuda:0', grad_fn=<UnbindBackward>)	tensor(0.9771, device='cuda:0', grad_fn=<UnbindBackward>)	tensor(0.9340, device='cuda:0', grad_fn=<UnbindBackward>)	tensor(0.8146, device='cuda:0', grad_fn=<UnbindBackward>)	tensor(0.5542, device='cuda:0', grad_fn=<UnbindBackward>)	tensor(0.2720, device='cuda:0', grad_fn=<UnbindBackward>)	tensor(0.1408, device='cuda:0', grad_fn=<UnbindBackward>)	tensor(0.1203, device='cuda:0', grad_fn=<UnbindBackward>)	tensor(0.0879, device='cuda:0', grad_fn=<UnbindBackward>)
tensor(0.9931, device='cuda:0', grad_fn=<UnbindBackward>)	tensor(1.0174, device='cuda:0', grad_fn=<UnbindBackward>)	tensor(0.9170, device='cuda:0', grad_fn=<UnbindBackward>)	tensor(0.7703, device='cuda:0', grad_fn=<UnbindBackward>)	tensor(0.5219, device='cuda:0', grad_fn=<UnbindBackward>)	tensor(0.3661, device='cuda:0', grad_fn=<UnbindBackward>)	tensor(0.2639, device='cuda:0', grad_fn=<UnbindBackward>)	tensor(0.1865, device='cuda:0', grad_fn=<UnbindBackward>)	tensor(0.1536, device='cuda:0', grad_fn=<UnbindBackward>)	tensor(0.1342, device='cuda:0', grad_fn=<UnbindBackward>)
tensor(0.9917, device='cuda:0', grad_fn=<UnbindBackward>)	tensor(1.0928, device='cuda:0', grad_fn=<UnbindBackward>)	tensor(1.7094, device='cuda:0', grad_fn=<UnbindBackward>)	tensor(1.8987, device='cuda:0', grad_fn=<UnbindBackward>)	tensor(1.8383, device='cuda:0', grad_fn=<UnbindBackward>)	tensor(1.4168, device='cuda:0', grad_fn=<UnbindBackward>)	tensor(1.1209, device='cuda:0', grad_fn=<UnbindBackward>)	tensor(0.6820, device='cuda:0', grad_fn=<UnbindBackward>)	tensor(0.2256, device='cuda:0', grad_fn=<UnbindBackward>)	tensor(0.1775, device='cuda:0', grad_fn=<UnbindBackward>)
tensor(0.9952, device='cuda:0', grad_fn=<UnbindBackward>)	tensor(1.0127, device='cuda:0', grad_fn=<UnbindBackward>)	tensor(0.7999, device='cuda:0', grad_fn=<UnbindBackward>)	tensor(0.6326, device='cuda:0', grad_fn=<UnbindBackward>)	tensor(0.3607, device='cuda:0', grad_fn=<UnbindBackward>)	tensor(0.2415, device='cuda:0', grad_fn=<UnbindBackward>)	tensor(0.1743, device='cuda:0', grad_fn=<UnbindBackward>)	tensor(0.1213, device='cuda:0', grad_fn=<UnbindBackward>)	tensor(0.1280, device='cuda:0', grad_fn=<UnbindBackward>)	tensor(0.1082, device='cuda:0', grad_fn=<UnbindBackward>)
tensor(0.9923, device='cuda:0', grad_fn=<UnbindBackward>)	tensor(0.9631, device='cuda:0', grad_fn=<UnbindBackward>)	tensor(1.0163, device='cuda:0', grad_fn=<UnbindBackward>)	tensor(0.9971, device='cuda:0', grad_fn=<UnbindBackward>)	tensor(1.0192, device='cuda:0', grad_fn=<UnbindBackward>)	tensor(0.9866, device='cuda:0', grad_fn=<UnbindBackward>)	tensor(0.9591, device='cuda:0', grad_fn=<UnbindBackward>)	tensor(0.9148, device='cuda:0', grad_fn=<UnbindBackward>)	tensor(0.6586, device='cuda:0', grad_fn=<UnbindBackward>)	tensor(0.5942, device='cuda:0', grad_fn=<UnbindBackward>)
tensor(0.9922, device='cuda:0', grad_fn=<UnbindBackward>)	tensor(0.9496, device='cuda:0', grad_fn=<UnbindBackward>)	tensor(0.9208, device='cuda:0', grad_fn=<UnbindBackward>)	tensor(0.7433, device='cuda:0', grad_fn=<UnbindBackward>)	tensor(0.5903, device='cuda:0', grad_fn=<UnbindBackward>)	tensor(0.4319, device='cuda:0', grad_fn=<UnbindBackward>)	tensor(0.3265, device='cuda:0', grad_fn=<UnbindBackward>)	tensor(0.2516, device='cuda:0', grad_fn=<UnbindBackward>)	tensor(0.1820, device='cuda:0', grad_fn=<UnbindBackward>)	tensor(0.1761, device='cuda:0', grad_fn=<UnbindBackward>)
tensor(0.9918, device='cuda:0', grad_fn=<UnbindBackward>)	tensor(1.0145, device='cuda:0', grad_fn=<UnbindBackward>)	tensor(0.8232, device='cuda:0', grad_fn=<UnbindBackward>)	tensor(0.5797, device='cuda:0', grad_fn=<UnbindBackward>)	tensor(0.4016, device='cuda:0', grad_fn=<UnbindBackward>)	tensor(0.2772, device='cuda:0', grad_fn=<UnbindBackward>)	tensor(0.2154, device='cuda:0', grad_fn=<UnbindBackward>)	tensor(0.1561, device='cuda:0', grad_fn=<UnbindBackward>)	tensor(0.1300, device='cuda:0', grad_fn=<UnbindBackward>)	tensor(0.1064, device='cuda:0', grad_fn=<UnbindBackward>)
tensor(0.9920, device='cuda:0', grad_fn=<UnbindBackward>)	tensor(0.9433, device='cuda:0', grad_fn=<UnbindBackward>)	tensor(0.8896, device='cuda:0', grad_fn=<UnbindBackward>)	tensor(0.7024, device='cuda:0', grad_fn=<UnbindBackward>)	tensor(0.5205, device='cuda:0', grad_fn=<UnbindBackward>)	tensor(0.3682, device='cuda:0', grad_fn=<UnbindBackward>)	tensor(0.2776, device='cuda:0', grad_fn=<UnbindBackward>)	tensor(0.2199, device='cuda:0', grad_fn=<UnbindBackward>)	tensor(0.1617, device='cuda:0', grad_fn=<UnbindBackward>)	tensor(0.1485, device='cuda:0', grad_fn=<UnbindBackward>)
tensor(0.9918, device='cuda:0', grad_fn=<UnbindBackward>)	tensor(0.9699, device='cuda:0', grad_fn=<UnbindBackward>)	tensor(0.8274, device='cuda:0', grad_fn=<UnbindBackward>)	tensor(0.7040, device='cuda:0', grad_fn=<UnbindBackward>)	tensor(0.5258, device='cuda:0', grad_fn=<UnbindBackward>)	tensor(0.3509, device='cuda:0', grad_fn=<UnbindBackward>)	tensor(0.2838, device='cuda:0', grad_fn=<UnbindBackward>)	tensor(0.2076, device='cuda:0', grad_fn=<UnbindBackward>)	tensor(0.1512, device='cuda:0', grad_fn=<UnbindBackward>)	tensor(0.1276, device='cuda:0', grad_fn=<UnbindBackward>)
tensor(0.9926, device='cuda:0', grad_fn=<UnbindBackward>)	tensor(0.9550, device='cuda:0', grad_fn=<UnbindBackward>)	tensor(0.9660, device='cuda:0', grad_fn=<UnbindBackward>)	tensor(0.6915, device='cuda:0', grad_fn=<UnbindBackward>)	tensor(0.4680, device='cuda:0', grad_fn=<UnbindBackward>)	tensor(0.3222, device='cuda:0', grad_fn=<UnbindBackward>)	tensor(0.2405, device='cuda:0', grad_fn=<UnbindBackward>)	tensor(0.1809, device='cuda:0', grad_fn=<UnbindBackward>)	tensor(0.1394, device='cuda:0', grad_fn=<UnbindBackward>)	tensor(0.1373, device='cuda:0', grad_fn=<UnbindBackward>)
tensor(0.9922, device='cuda:0', grad_fn=<UnbindBackward>)	tensor(0.9802, device='cuda:0', grad_fn=<UnbindBackward>)	tensor(0.9763, device='cuda:0', grad_fn=<UnbindBackward>)	tensor(0.8576, device='cuda:0', grad_fn=<UnbindBackward>)	tensor(0.7588, device='cuda:0', grad_fn=<UnbindBackward>)	tensor(0.6194, device='cuda:0', grad_fn=<UnbindBackward>)	tensor(0.5120, device='cuda:0', grad_fn=<UnbindBackward>)	tensor(0.4042, device='cuda:0', grad_fn=<UnbindBackward>)	tensor(0.2767, device='cuda:0', grad_fn=<UnbindBackward>)	tensor(0.2377, device='cuda:0', grad_fn=<UnbindBackward>)
tensor(0.9921, device='cuda:0', grad_fn=<UnbindBackward>)	tensor(1.0730, device='cuda:0', grad_fn=<UnbindBackward>)	tensor(0.9048, device='cuda:0', grad_fn=<UnbindBackward>)	tensor(0.7716, device='cuda:0', grad_fn=<UnbindBackward>)	tensor(0.5242, device='cuda:0', grad_fn=<UnbindBackward>)	tensor(0.3765, device='cuda:0', grad_fn=<UnbindBackward>)	tensor(0.2704, device='cuda:0', grad_fn=<UnbindBackward>)	tensor(0.2075, device='cuda:0', grad_fn=<UnbindBackward>)	tensor(0.1639, device='cuda:0', grad_fn=<UnbindBackward>)	tensor(0.1388, device='cuda:0', grad_fn=<UnbindBackward>)
tensor(0.9915, device='cuda:0', grad_fn=<UnbindBackward>)	tensor(0.9813, device='cuda:0', grad_fn=<UnbindBackward>)	tensor(0.9020, device='cuda:0', grad_fn=<UnbindBackward>)	tensor(0.7780, device='cuda:0', grad_fn=<UnbindBackward>)	tensor(0.5361, device='cuda:0', grad_fn=<UnbindBackward>)	tensor(0.3065, device='cuda:0', grad_fn=<UnbindBackward>)	tensor(0.1990, device='cuda:0', grad_fn=<UnbindBackward>)	tensor(0.1446, device='cuda:0', grad_fn=<UnbindBackward>)	tensor(0.1226, device='cuda:0', grad_fn=<UnbindBackward>)	tensor(0.0967, device='cuda:0', grad_fn=<UnbindBackward>)
tensor(0.9922, device='cuda:0', grad_fn=<UnbindBackward>)	tensor(0.8845, device='cuda:0', grad_fn=<UnbindBackward>)	tensor(1.1499, device='cuda:0', grad_fn=<UnbindBackward>)	tensor(1.0865, device='cuda:0', grad_fn=<UnbindBackward>)	tensor(1.0367, device='cuda:0', grad_fn=<UnbindBackward>)	tensor(0.8902, device='cuda:0', grad_fn=<UnbindBackward>)	tensor(0.7379, device='cuda:0', grad_fn=<UnbindBackward>)	tensor(0.5669, device='cuda:0', grad_fn=<UnbindBackward>)	tensor(0.2584, device='cuda:0', grad_fn=<UnbindBackward>)	tensor(0.2001, device='cuda:0', grad_fn=<UnbindBackward>)
tensor(0.9915, device='cuda:0', grad_fn=<UnbindBackward>)	tensor(1.0188, device='cuda:0', grad_fn=<UnbindBackward>)	tensor(0.9471, device='cuda:0', grad_fn=<UnbindBackward>)	tensor(0.8560, device='cuda:0', grad_fn=<UnbindBackward>)	tensor(0.6725, device='cuda:0', grad_fn=<UnbindBackward>)	tensor(0.4384, device='cuda:0', grad_fn=<UnbindBackward>)	tensor(0.2837, device='cuda:0', grad_fn=<UnbindBackward>)	tensor(0.1918, device='cuda:0', grad_fn=<UnbindBackward>)	tensor(0.1572, device='cuda:0', grad_fn=<UnbindBackward>)	tensor(0.1314, device='cuda:0', grad_fn=<UnbindBackward>)
tensor(0.9925, device='cuda:0', grad_fn=<UnbindBackward>)	tensor(0.9398, device='cuda:0', grad_fn=<UnbindBackward>)	tensor(0.7502, device='cuda:0', grad_fn=<UnbindBackward>)	tensor(0.5488, device='cuda:0', grad_fn=<UnbindBackward>)	tensor(0.4343, device='cuda:0', grad_fn=<UnbindBackward>)	tensor(0.3170, device='cuda:0', grad_fn=<UnbindBackward>)	tensor(0.2552, device='cuda:0', grad_fn=<UnbindBackward>)	tensor(0.1898, device='cuda:0', grad_fn=<UnbindBackward>)	tensor(0.1406, device='cuda:0', grad_fn=<UnbindBackward>)	tensor(0.1264, device='cuda:0', grad_fn=<UnbindBackward>)
tensor(0.9928, device='cuda:0', grad_fn=<UnbindBackward>)	tensor(1.2076, device='cuda:0', grad_fn=<UnbindBackward>)	tensor(0.7910, device='cuda:0', grad_fn=<UnbindBackward>)	tensor(0.5867, device='cuda:0', grad_fn=<UnbindBackward>)	tensor(0.5111, device='cuda:0', grad_fn=<UnbindBackward>)	tensor(0.4051, device='cuda:0', grad_fn=<UnbindBackward>)	tensor(0.3632, device='cuda:0', grad_fn=<UnbindBackward>)	tensor(0.3530, device='cuda:0', grad_fn=<UnbindBackward>)	tensor(0.2690, device='cuda:0', grad_fn=<UnbindBackward>)	tensor(0.2738, device='cuda:0', grad_fn=<UnbindBackward>)
tensor(0.9926, device='cuda:0', grad_fn=<UnbindBackward>)	tensor(1.0234, device='cuda:0', grad_fn=<UnbindBackward>)	tensor(0.7149, device='cuda:0', grad_fn=<UnbindBackward>)	tensor(0.5632, device='cuda:0', grad_fn=<UnbindBackward>)	tensor(0.4048, device='cuda:0', grad_fn=<UnbindBackward>)	tensor(0.2936, device='cuda:0', grad_fn=<UnbindBackward>)	tensor(0.2325, device='cuda:0', grad_fn=<UnbindBackward>)	tensor(0.1842, device='cuda:0', grad_fn=<UnbindBackward>)	tensor(0.1258, device='cuda:0', grad_fn=<UnbindBackward>)	tensor(0.1116, device='cuda:0', grad_fn=<UnbindBackward>)
tensor(0.9921, device='cuda:0', grad_fn=<UnbindBackward>)	tensor(0.9765, device='cuda:0', grad_fn=<UnbindBackward>)	tensor(1.0740, device='cuda:0', grad_fn=<UnbindBackward>)	tensor(0.8840, device='cuda:0', grad_fn=<UnbindBackward>)	tensor(0.7790, device='cuda:0', grad_fn=<UnbindBackward>)	tensor(0.6302, device='cuda:0', grad_fn=<UnbindBackward>)	tensor(0.5452, device='cuda:0', grad_fn=<UnbindBackward>)	tensor(0.4852, device='cuda:0', grad_fn=<UnbindBackward>)	tensor(0.3953, device='cuda:0', grad_fn=<UnbindBackward>)	tensor(0.5049, device='cuda:0', grad_fn=<UnbindBackward>)
tensor(0.9924, device='cuda:0', grad_fn=<UnbindBackward>)	tensor(0.9785, device='cuda:0', grad_fn=<UnbindBackward>)	tensor(1.0011, device='cuda:0', grad_fn=<UnbindBackward>)	tensor(0.9669, device='cuda:0', grad_fn=<UnbindBackward>)	tensor(0.8999, device='cuda:0', grad_fn=<UnbindBackward>)	tensor(0.7867, device='cuda:0', grad_fn=<UnbindBackward>)	tensor(0.6395, device='cuda:0', grad_fn=<UnbindBackward>)	tensor(0.4239, device='cuda:0', grad_fn=<UnbindBackward>)	tensor(0.1882, device='cuda:0', grad_fn=<UnbindBackward>)	tensor(0.1301, device='cuda:0', grad_fn=<UnbindBackward>)
tensor(0.9925, device='cuda:0', grad_fn=<UnbindBackward>)	tensor(1.0325, device='cuda:0', grad_fn=<UnbindBackward>)	tensor(0.8597, device='cuda:0', grad_fn=<UnbindBackward>)	tensor(0.7909, device='cuda:0', grad_fn=<UnbindBackward>)	tensor(0.6351, device='cuda:0', grad_fn=<UnbindBackward>)	tensor(0.4625, device='cuda:0', grad_fn=<UnbindBackward>)	tensor(0.3011, device='cuda:0', grad_fn=<UnbindBackward>)	tensor(0.1929, device='cuda:0', grad_fn=<UnbindBackward>)	tensor(0.1326, device='cuda:0', grad_fn=<UnbindBackward>)	tensor(0.1154, device='cuda:0', grad_fn=<UnbindBackward>)
tensor(0.9925, device='cuda:0', grad_fn=<UnbindBackward>)	tensor(0.9825, device='cuda:0', grad_fn=<UnbindBackward>)	tensor(1.0391, device='cuda:0', grad_fn=<UnbindBackward>)	tensor(0.9903, device='cuda:0', grad_fn=<UnbindBackward>)	tensor(0.9040, device='cuda:0', grad_fn=<UnbindBackward>)	tensor(0.7070, device='cuda:0', grad_fn=<UnbindBackward>)	tensor(0.5453, device='cuda:0', grad_fn=<UnbindBackward>)	tensor(0.3719, device='cuda:0', grad_fn=<UnbindBackward>)	tensor(0.2032, device='cuda:0', grad_fn=<UnbindBackward>)	tensor(0.1634, device='cuda:0', grad_fn=<UnbindBackward>)
tensor(0.9921, device='cuda:0', grad_fn=<UnbindBackward>)	tensor(0.9975, device='cuda:0', grad_fn=<UnbindBackward>)	tensor(0.8042, device='cuda:0', grad_fn=<UnbindBackward>)	tensor(0.6425, device='cuda:0', grad_fn=<UnbindBackward>)	tensor(0.4142, device='cuda:0', grad_fn=<UnbindBackward>)	tensor(0.2658, device='cuda:0', grad_fn=<UnbindBackward>)	tensor(0.1917, device='cuda:0', grad_fn=<UnbindBackward>)	tensor(0.1419, device='cuda:0', grad_fn=<UnbindBackward>)	tensor(0.1351, device='cuda:0', grad_fn=<UnbindBackward>)	tensor(0.1092, device='cuda:0', grad_fn=<UnbindBackward>)
tensor(0.9911, device='cuda:0', grad_fn=<UnbindBackward>)	tensor(0.9540, device='cuda:0', grad_fn=<UnbindBackward>)	tensor(0.9509, device='cuda:0', grad_fn=<UnbindBackward>)	tensor(0.8378, device='cuda:0', grad_fn=<UnbindBackward>)	tensor(0.6660, device='cuda:0', grad_fn=<UnbindBackward>)	tensor(0.3840, device='cuda:0', grad_fn=<UnbindBackward>)	tensor(0.2434, device='cuda:0', grad_fn=<UnbindBackward>)	tensor(0.1729, device='cuda:0', grad_fn=<UnbindBackward>)	tensor(0.1392, device='cuda:0', grad_fn=<UnbindBackward>)	tensor(0.1314, device='cuda:0', grad_fn=<UnbindBackward>)
tensor(0.9898, device='cuda:0', grad_fn=<UnbindBackward>)	tensor(1.0094, device='cuda:0', grad_fn=<UnbindBackward>)	tensor(0.9915, device='cuda:0', grad_fn=<UnbindBackward>)	tensor(0.7882, device='cuda:0', grad_fn=<UnbindBackward>)	tensor(0.6754, device='cuda:0', grad_fn=<UnbindBackward>)	tensor(0.4531, device='cuda:0', grad_fn=<UnbindBackward>)	tensor(0.2978, device='cuda:0', grad_fn=<UnbindBackward>)	tensor(0.2595, device='cuda:0', grad_fn=<UnbindBackward>)	tensor(0.2524, device='cuda:0', grad_fn=<UnbindBackward>)	tensor(0.2619, device='cuda:0', grad_fn=<UnbindBackward>)
tensor(0.9931, device='cuda:0', grad_fn=<UnbindBackward>)	tensor(1.0092, device='cuda:0', grad_fn=<UnbindBackward>)	tensor(1.0205, device='cuda:0', grad_fn=<UnbindBackward>)	tensor(0.9824, device='cuda:0', grad_fn=<UnbindBackward>)	tensor(0.9123, device='cuda:0', grad_fn=<UnbindBackward>)	tensor(0.7889, device='cuda:0', grad_fn=<UnbindBackward>)	tensor(0.5337, device='cuda:0', grad_fn=<UnbindBackward>)	tensor(0.2647, device='cuda:0', grad_fn=<UnbindBackward>)	tensor(0.1493, device='cuda:0', grad_fn=<UnbindBackward>)	tensor(0.1113, device='cuda:0', grad_fn=<UnbindBackward>)
tensor(0.9926, device='cuda:0', grad_fn=<UnbindBackward>)	tensor(0.9764, device='cuda:0', grad_fn=<UnbindBackward>)	tensor(0.9730, device='cuda:0', grad_fn=<UnbindBackward>)	tensor(0.8358, device='cuda:0', grad_fn=<UnbindBackward>)	tensor(0.6409, device='cuda:0', grad_fn=<UnbindBackward>)	tensor(0.4195, device='cuda:0', grad_fn=<UnbindBackward>)	tensor(0.2807, device='cuda:0', grad_fn=<UnbindBackward>)	tensor(0.2083, device='cuda:0', grad_fn=<UnbindBackward>)	tensor(0.1658, device='cuda:0', grad_fn=<UnbindBackward>)	tensor(0.1494, device='cuda:0', grad_fn=<UnbindBackward>)
tensor(0.9918, device='cuda:0', grad_fn=<UnbindBackward>)	tensor(0.9899, device='cuda:0', grad_fn=<UnbindBackward>)	tensor(0.9254, device='cuda:0', grad_fn=<UnbindBackward>)	tensor(0.7984, device='cuda:0', grad_fn=<UnbindBackward>)	tensor(0.6421, device='cuda:0', grad_fn=<UnbindBackward>)	tensor(0.4364, device='cuda:0', grad_fn=<UnbindBackward>)	tensor(0.2904, device='cuda:0', grad_fn=<UnbindBackward>)	tensor(0.2252, device='cuda:0', grad_fn=<UnbindBackward>)	tensor(0.1863, device='cuda:0', grad_fn=<UnbindBackward>)	tensor(0.1698, device='cuda:0', grad_fn=<UnbindBackward>)
tensor(0.9922, device='cuda:0', grad_fn=<UnbindBackward>)	tensor(1.0840, device='cuda:0', grad_fn=<UnbindBackward>)	tensor(1.6329, device='cuda:0', grad_fn=<UnbindBackward>)	tensor(1.8189, device='cuda:0', grad_fn=<UnbindBackward>)	tensor(1.7452, device='cuda:0', grad_fn=<UnbindBackward>)	tensor(1.3432, device='cuda:0', grad_fn=<UnbindBackward>)	tensor(1.0474, device='cuda:0', grad_fn=<UnbindBackward>)	tensor(0.6352, device='cuda:0', grad_fn=<UnbindBackward>)	tensor(0.2146, device='cuda:0', grad_fn=<UnbindBackward>)	tensor(0.1844, device='cuda:0', grad_fn=<UnbindBackward>)
tensor(0.9931, device='cuda:0', grad_fn=<UnbindBackward>)	tensor(1.1545, device='cuda:0', grad_fn=<UnbindBackward>)	tensor(1.7535, device='cuda:0', grad_fn=<UnbindBackward>)	tensor(1.9905, device='cuda:0', grad_fn=<UnbindBackward>)	tensor(1.9272, device='cuda:0', grad_fn=<UnbindBackward>)	tensor(1.5490, device='cuda:0', grad_fn=<UnbindBackward>)	tensor(1.1795, device='cuda:0', grad_fn=<UnbindBackward>)	tensor(0.7113, device='cuda:0', grad_fn=<UnbindBackward>)	tensor(0.2662, device='cuda:0', grad_fn=<UnbindBackward>)	tensor(0.2258, device='cuda:0', grad_fn=<UnbindBackward>)
tensor(0.9914, device='cuda:0', grad_fn=<UnbindBackward>)	tensor(0.9822, device='cuda:0', grad_fn=<UnbindBackward>)	tensor(1.0144, device='cuda:0', grad_fn=<UnbindBackward>)	tensor(0.8585, device='cuda:0', grad_fn=<UnbindBackward>)	tensor(0.5599, device='cuda:0', grad_fn=<UnbindBackward>)	tensor(0.3145, device='cuda:0', grad_fn=<UnbindBackward>)	tensor(0.2009, device='cuda:0', grad_fn=<UnbindBackward>)	tensor(0.1400, device='cuda:0', grad_fn=<UnbindBackward>)	tensor(0.1203, device='cuda:0', grad_fn=<UnbindBackward>)	tensor(0.0972, device='cuda:0', grad_fn=<UnbindBackward>)
tensor(0.9917, device='cuda:0', grad_fn=<UnbindBackward>)	tensor(0.9814, device='cuda:0', grad_fn=<UnbindBackward>)	tensor(0.8303, device='cuda:0', grad_fn=<UnbindBackward>)	tensor(0.6865, device='cuda:0', grad_fn=<UnbindBackward>)	tensor(0.5015, device='cuda:0', grad_fn=<UnbindBackward>)	tensor(0.2839, device='cuda:0', grad_fn=<UnbindBackward>)	tensor(0.1780, device='cuda:0', grad_fn=<UnbindBackward>)	tensor(0.1290, device='cuda:0', grad_fn=<UnbindBackward>)	tensor(0.1212, device='cuda:0', grad_fn=<UnbindBackward>)	tensor(0.0864, device='cuda:0', grad_fn=<UnbindBackward>)
tensor(0.9912, device='cuda:0', grad_fn=<UnbindBackward>)	tensor(0.9545, device='cuda:0', grad_fn=<UnbindBackward>)	tensor(0.9874, device='cuda:0', grad_fn=<UnbindBackward>)	tensor(0.9048, device='cuda:0', grad_fn=<UnbindBackward>)	tensor(0.7528, device='cuda:0', grad_fn=<UnbindBackward>)	tensor(0.6220, device='cuda:0', grad_fn=<UnbindBackward>)	tensor(0.5508, device='cuda:0', grad_fn=<UnbindBackward>)	tensor(0.5071, device='cuda:0', grad_fn=<UnbindBackward>)	tensor(0.3473, device='cuda:0', grad_fn=<UnbindBackward>)	tensor(0.3548, device='cuda:0', grad_fn=<UnbindBackward>)
tensor(0.9933, device='cuda:0', grad_fn=<UnbindBackward>)	tensor(1.0020, device='cuda:0', grad_fn=<UnbindBackward>)	tensor(0.9263, device='cuda:0', grad_fn=<UnbindBackward>)	tensor(0.8921, device='cuda:0', grad_fn=<UnbindBackward>)	tensor(0.8018, device='cuda:0', grad_fn=<UnbindBackward>)	tensor(0.7243, device='cuda:0', grad_fn=<UnbindBackward>)	tensor(0.5653, device='cuda:0', grad_fn=<UnbindBackward>)	tensor(0.4239, device='cuda:0', grad_fn=<UnbindBackward>)	tensor(0.2671, device='cuda:0', grad_fn=<UnbindBackward>)	tensor(0.2419, device='cuda:0', grad_fn=<UnbindBackward>)
tensor(0.9931, device='cuda:0', grad_fn=<UnbindBackward>)	tensor(1.0127, device='cuda:0', grad_fn=<UnbindBackward>)	tensor(0.7617, device='cuda:0', grad_fn=<UnbindBackward>)	tensor(0.5930, device='cuda:0', grad_fn=<UnbindBackward>)	tensor(0.3308, device='cuda:0', grad_fn=<UnbindBackward>)	tensor(0.1989, device='cuda:0', grad_fn=<UnbindBackward>)	tensor(0.1508, device='cuda:0', grad_fn=<UnbindBackward>)	tensor(0.1091, device='cuda:0', grad_fn=<UnbindBackward>)	tensor(0.1115, device='cuda:0', grad_fn=<UnbindBackward>)	tensor(0.0913, device='cuda:0', grad_fn=<UnbindBackward>)
tensor(0.9934, device='cuda:0', grad_fn=<UnbindBackward>)	tensor(0.9856, device='cuda:0', grad_fn=<UnbindBackward>)	tensor(1.2343, device='cuda:0', grad_fn=<UnbindBackward>)	tensor(1.1672, device='cuda:0', grad_fn=<UnbindBackward>)	tensor(0.9115, device='cuda:0', grad_fn=<UnbindBackward>)	tensor(0.5259, device='cuda:0', grad_fn=<UnbindBackward>)	tensor(0.3268, device='cuda:0', grad_fn=<UnbindBackward>)	tensor(0.2165, device='cuda:0', grad_fn=<UnbindBackward>)	tensor(0.1215, device='cuda:0', grad_fn=<UnbindBackward>)	tensor(0.1487, device='cuda:0', grad_fn=<UnbindBackward>)
tensor(0.9925, device='cuda:0', grad_fn=<UnbindBackward>)	tensor(0.9842, device='cuda:0', grad_fn=<UnbindBackward>)	tensor(0.9911, device='cuda:0', grad_fn=<UnbindBackward>)	tensor(0.9213, device='cuda:0', grad_fn=<UnbindBackward>)	tensor(0.8240, device='cuda:0', grad_fn=<UnbindBackward>)	tensor(0.6042, device='cuda:0', grad_fn=<UnbindBackward>)	tensor(0.3797, device='cuda:0', grad_fn=<UnbindBackward>)	tensor(0.2315, device='cuda:0', grad_fn=<UnbindBackward>)	tensor(0.1560, device='cuda:0', grad_fn=<UnbindBackward>)	tensor(0.1306, device='cuda:0', grad_fn=<UnbindBackward>)
tensor(0.9920, device='cuda:0', grad_fn=<UnbindBackward>)	tensor(0.9962, device='cuda:0', grad_fn=<UnbindBackward>)	tensor(0.7602, device='cuda:0', grad_fn=<UnbindBackward>)	tensor(0.5900, device='cuda:0', grad_fn=<UnbindBackward>)	tensor(0.4090, device='cuda:0', grad_fn=<UnbindBackward>)	tensor(0.2511, device='cuda:0', grad_fn=<UnbindBackward>)	tensor(0.1856, device='cuda:0', grad_fn=<UnbindBackward>)	tensor(0.1373, device='cuda:0', grad_fn=<UnbindBackward>)	tensor(0.1281, device='cuda:0', grad_fn=<UnbindBackward>)	tensor(0.1014, device='cuda:0', grad_fn=<UnbindBackward>)
tensor(0.9926, device='cuda:0', grad_fn=<UnbindBackward>)	tensor(0.9659, device='cuda:0', grad_fn=<UnbindBackward>)	tensor(0.6901, device='cuda:0', grad_fn=<UnbindBackward>)	tensor(0.4546, device='cuda:0', grad_fn=<UnbindBackward>)	tensor(0.3490, device='cuda:0', grad_fn=<UnbindBackward>)	tensor(0.2392, device='cuda:0', grad_fn=<UnbindBackward>)	tensor(0.1904, device='cuda:0', grad_fn=<UnbindBackward>)	tensor(0.1488, device='cuda:0', grad_fn=<UnbindBackward>)	tensor(0.1368, device='cuda:0', grad_fn=<UnbindBackward>)	tensor(0.1108, device='cuda:0', grad_fn=<UnbindBackward>)
tensor(0.9879, device='cuda:0', grad_fn=<UnbindBackward>)	tensor(0.8623, device='cuda:0', grad_fn=<UnbindBackward>)	tensor(1.2144, device='cuda:0', grad_fn=<UnbindBackward>)	tensor(0.8878, device='cuda:0', grad_fn=<UnbindBackward>)	tensor(0.8974, device='cuda:0', grad_fn=<UnbindBackward>)	tensor(0.8103, device='cuda:0', grad_fn=<UnbindBackward>)	tensor(0.7768, device='cuda:0', grad_fn=<UnbindBackward>)	tensor(0.7146, device='cuda:0', grad_fn=<UnbindBackward>)	tensor(0.5144, device='cuda:0', grad_fn=<UnbindBackward>)	tensor(0.6257, device='cuda:0', grad_fn=<UnbindBackward>)
tensor(0.9899, device='cuda:0', grad_fn=<UnbindBackward>)	tensor(0.9891, device='cuda:0', grad_fn=<UnbindBackward>)	tensor(0.9940, device='cuda:0', grad_fn=<UnbindBackward>)	tensor(0.8889, device='cuda:0', grad_fn=<UnbindBackward>)	tensor(0.7228, device='cuda:0', grad_fn=<UnbindBackward>)	tensor(0.5654, device='cuda:0', grad_fn=<UnbindBackward>)	tensor(0.3552, device='cuda:0', grad_fn=<UnbindBackward>)	tensor(0.2614, device='cuda:0', grad_fn=<UnbindBackward>)	tensor(0.2004, device='cuda:0', grad_fn=<UnbindBackward>)	tensor(0.1907, device='cuda:0', grad_fn=<UnbindBackward>)
tensor(0.9912, device='cuda:0', grad_fn=<UnbindBackward>)	tensor(0.9928, device='cuda:0', grad_fn=<UnbindBackward>)	tensor(0.9383, device='cuda:0', grad_fn=<UnbindBackward>)	tensor(0.8223, device='cuda:0', grad_fn=<UnbindBackward>)	tensor(0.5882, device='cuda:0', grad_fn=<UnbindBackward>)	tensor(0.3623, device='cuda:0', grad_fn=<UnbindBackward>)	tensor(0.2482, device='cuda:0', grad_fn=<UnbindBackward>)	tensor(0.1835, device='cuda:0', grad_fn=<UnbindBackward>)	tensor(0.1418, device='cuda:0', grad_fn=<UnbindBackward>)	tensor(0.1238, device='cuda:0', grad_fn=<UnbindBackward>)
tensor(0.9915, device='cuda:0', grad_fn=<UnbindBackward>)	tensor(0.9514, device='cuda:0', grad_fn=<UnbindBackward>)	tensor(1.0170, device='cuda:0', grad_fn=<UnbindBackward>)	tensor(0.9844, device='cuda:0', grad_fn=<UnbindBackward>)	tensor(0.8956, device='cuda:0', grad_fn=<UnbindBackward>)	tensor(0.7468, device='cuda:0', grad_fn=<UnbindBackward>)	tensor(0.5554, device='cuda:0', grad_fn=<UnbindBackward>)	tensor(0.2912, device='cuda:0', grad_fn=<UnbindBackward>)	tensor(0.1362, device='cuda:0', grad_fn=<UnbindBackward>)	tensor(0.1067, device='cuda:0', grad_fn=<UnbindBackward>)
tensor(0.9930, device='cuda:0', grad_fn=<UnbindBackward>)	tensor(1.0179, device='cuda:0', grad_fn=<UnbindBackward>)	tensor(0.9446, device='cuda:0', grad_fn=<UnbindBackward>)	tensor(0.8619, device='cuda:0', grad_fn=<UnbindBackward>)	tensor(0.7040, device='cuda:0', grad_fn=<UnbindBackward>)	tensor(0.5440, device='cuda:0', grad_fn=<UnbindBackward>)	tensor(0.4144, device='cuda:0', grad_fn=<UnbindBackward>)	tensor(0.2851, device='cuda:0', grad_fn=<UnbindBackward>)	tensor(0.1691, device='cuda:0', grad_fn=<UnbindBackward>)	tensor(0.1287, device='cuda:0', grad_fn=<UnbindBackward>)
tensor(0.9921, device='cuda:0', grad_fn=<UnbindBackward>)	tensor(0.9726, device='cuda:0', grad_fn=<UnbindBackward>)	tensor(0.9316, device='cuda:0', grad_fn=<UnbindBackward>)	tensor(0.8234, device='cuda:0', grad_fn=<UnbindBackward>)	tensor(0.6751, device='cuda:0', grad_fn=<UnbindBackward>)	tensor(0.5124, device='cuda:0', grad_fn=<UnbindBackward>)	tensor(0.3717, device='cuda:0', grad_fn=<UnbindBackward>)	tensor(0.2657, device='cuda:0', grad_fn=<UnbindBackward>)	tensor(0.1688, device='cuda:0', grad_fn=<UnbindBackward>)	tensor(0.1547, device='cuda:0', grad_fn=<UnbindBackward>)
tensor(0.9918, device='cuda:0', grad_fn=<UnbindBackward>)	tensor(0.9757, device='cuda:0', grad_fn=<UnbindBackward>)	tensor(0.9948, device='cuda:0', grad_fn=<UnbindBackward>)	tensor(0.9755, device='cuda:0', grad_fn=<UnbindBackward>)	tensor(0.9084, device='cuda:0', grad_fn=<UnbindBackward>)	tensor(0.7973, device='cuda:0', grad_fn=<UnbindBackward>)	tensor(0.6517, device='cuda:0', grad_fn=<UnbindBackward>)	tensor(0.4919, device='cuda:0', grad_fn=<UnbindBackward>)	tensor(0.2769, device='cuda:0', grad_fn=<UnbindBackward>)	tensor(0.1956, device='cuda:0', grad_fn=<UnbindBackward>)
tensor(0.9922, device='cuda:0', grad_fn=<UnbindBackward>)	tensor(0.9661, device='cuda:0', grad_fn=<UnbindBackward>)	tensor(0.9777, device='cuda:0', grad_fn=<UnbindBackward>)	tensor(0.9246, device='cuda:0', grad_fn=<UnbindBackward>)	tensor(0.7883, device='cuda:0', grad_fn=<UnbindBackward>)	tensor(0.5107, device='cuda:0', grad_fn=<UnbindBackward>)	tensor(0.2845, device='cuda:0', grad_fn=<UnbindBackward>)	tensor(0.1748, device='cuda:0', grad_fn=<UnbindBackward>)	tensor(0.1268, device='cuda:0', grad_fn=<UnbindBackward>)	tensor(0.1066, device='cuda:0', grad_fn=<UnbindBackward>)
tensor(0.9921, device='cuda:0', grad_fn=<UnbindBackward>)	tensor(0.9382, device='cuda:0', grad_fn=<UnbindBackward>)	tensor(1.1140, device='cuda:0', grad_fn=<UnbindBackward>)	tensor(1.1841, device='cuda:0', grad_fn=<UnbindBackward>)	tensor(0.8191, device='cuda:0', grad_fn=<UnbindBackward>)	tensor(0.5772, device='cuda:0', grad_fn=<UnbindBackward>)	tensor(0.5436, device='cuda:0', grad_fn=<UnbindBackward>)	tensor(0.5711, device='cuda:0', grad_fn=<UnbindBackward>)	tensor(0.3123, device='cuda:0', grad_fn=<UnbindBackward>)	tensor(0.4184, device='cuda:0', grad_fn=<UnbindBackward>)
tensor(0.9929, device='cuda:0', grad_fn=<UnbindBackward>)	tensor(0.9768, device='cuda:0', grad_fn=<UnbindBackward>)	tensor(0.8781, device='cuda:0', grad_fn=<UnbindBackward>)	tensor(0.7962, device='cuda:0', grad_fn=<UnbindBackward>)	tensor(0.6294, device='cuda:0', grad_fn=<UnbindBackward>)	tensor(0.4655, device='cuda:0', grad_fn=<UnbindBackward>)	tensor(0.2970, device='cuda:0', grad_fn=<UnbindBackward>)	tensor(0.1647, device='cuda:0', grad_fn=<UnbindBackward>)	tensor(0.1266, device='cuda:0', grad_fn=<UnbindBackward>)	tensor(0.1043, device='cuda:0', grad_fn=<UnbindBackward>)
tensor(0.9930, device='cuda:0', grad_fn=<UnbindBackward>)	tensor(0.9858, device='cuda:0', grad_fn=<UnbindBackward>)	tensor(0.9069, device='cuda:0', grad_fn=<UnbindBackward>)	tensor(0.8397, device='cuda:0', grad_fn=<UnbindBackward>)	tensor(0.7166, device='cuda:0', grad_fn=<UnbindBackward>)	tensor(0.5589, device='cuda:0', grad_fn=<UnbindBackward>)	tensor(0.3236, device='cuda:0', grad_fn=<UnbindBackward>)	tensor(0.1475, device='cuda:0', grad_fn=<UnbindBackward>)	tensor(0.1389, device='cuda:0', grad_fn=<UnbindBackward>)	tensor(0.1174, device='cuda:0', grad_fn=<UnbindBackward>)
tensor(0.9921, device='cuda:0', grad_fn=<UnbindBackward>)	tensor(0.9922, device='cuda:0', grad_fn=<UnbindBackward>)	tensor(0.8125, device='cuda:0', grad_fn=<UnbindBackward>)	tensor(0.6513, device='cuda:0', grad_fn=<UnbindBackward>)	tensor(0.4463, device='cuda:0', grad_fn=<UnbindBackward>)	tensor(0.2670, device='cuda:0', grad_fn=<UnbindBackward>)	tensor(0.1836, device='cuda:0', grad_fn=<UnbindBackward>)	tensor(0.1388, device='cuda:0', grad_fn=<UnbindBackward>)	tensor(0.1308, device='cuda:0', grad_fn=<UnbindBackward>)	tensor(0.1008, device='cuda:0', grad_fn=<UnbindBackward>)
tensor(0.9925, device='cuda:0', grad_fn=<UnbindBackward>)	tensor(0.9895, device='cuda:0', grad_fn=<UnbindBackward>)	tensor(0.9372, device='cuda:0', grad_fn=<UnbindBackward>)	tensor(0.8357, device='cuda:0', grad_fn=<UnbindBackward>)	tensor(0.6836, device='cuda:0', grad_fn=<UnbindBackward>)	tensor(0.4425, device='cuda:0', grad_fn=<UnbindBackward>)	tensor(0.2439, device='cuda:0', grad_fn=<UnbindBackward>)	tensor(0.1589, device='cuda:0', grad_fn=<UnbindBackward>)	tensor(0.1400, device='cuda:0', grad_fn=<UnbindBackward>)	tensor(0.1139, device='cuda:0', grad_fn=<UnbindBackward>)
tensor(0.9916, device='cuda:0', grad_fn=<UnbindBackward>)	tensor(0.9683, device='cuda:0', grad_fn=<UnbindBackward>)	tensor(0.9565, device='cuda:0', grad_fn=<UnbindBackward>)	tensor(0.9144, device='cuda:0', grad_fn=<UnbindBackward>)	tensor(0.8295, device='cuda:0', grad_fn=<UnbindBackward>)	tensor(0.6945, device='cuda:0', grad_fn=<UnbindBackward>)	tensor(0.5231, device='cuda:0', grad_fn=<UnbindBackward>)	tensor(0.2836, device='cuda:0', grad_fn=<UnbindBackward>)	tensor(0.1383, device='cuda:0', grad_fn=<UnbindBackward>)	tensor(0.0934, device='cuda:0', grad_fn=<UnbindBackward>)
tensor(0.9929, device='cuda:0', grad_fn=<UnbindBackward>)	tensor(0.9907, device='cuda:0', grad_fn=<UnbindBackward>)	tensor(0.9892, device='cuda:0', grad_fn=<UnbindBackward>)	tensor(0.9136, device='cuda:0', grad_fn=<UnbindBackward>)	tensor(0.8001, device='cuda:0', grad_fn=<UnbindBackward>)	tensor(0.6271, device='cuda:0', grad_fn=<UnbindBackward>)	tensor(0.4367, device='cuda:0', grad_fn=<UnbindBackward>)	tensor(0.2912, device='cuda:0', grad_fn=<UnbindBackward>)	tensor(0.2015, device='cuda:0', grad_fn=<UnbindBackward>)	tensor(0.1826, device='cuda:0', grad_fn=<UnbindBackward>)
tensor(0.9927, device='cuda:0', grad_fn=<UnbindBackward>)	tensor(0.9760, device='cuda:0', grad_fn=<UnbindBackward>)	tensor(1.0312, device='cuda:0', grad_fn=<UnbindBackward>)	tensor(0.9845, device='cuda:0', grad_fn=<UnbindBackward>)	tensor(0.9240, device='cuda:0', grad_fn=<UnbindBackward>)	tensor(0.8124, device='cuda:0', grad_fn=<UnbindBackward>)	tensor(0.7202, device='cuda:0', grad_fn=<UnbindBackward>)	tensor(0.6255, device='cuda:0', grad_fn=<UnbindBackward>)	tensor(0.4337, device='cuda:0', grad_fn=<UnbindBackward>)	tensor(0.5556, device='cuda:0', grad_fn=<UnbindBackward>)
tensor(0.9924, device='cuda:0', grad_fn=<UnbindBackward>)	tensor(0.9664, device='cuda:0', grad_fn=<UnbindBackward>)	tensor(0.8744, device='cuda:0', grad_fn=<UnbindBackward>)	tensor(0.6503, device='cuda:0', grad_fn=<UnbindBackward>)	tensor(0.3926, device='cuda:0', grad_fn=<UnbindBackward>)	tensor(0.2490, device='cuda:0', grad_fn=<UnbindBackward>)	tensor(0.1745, device='cuda:0', grad_fn=<UnbindBackward>)	tensor(0.1228, device='cuda:0', grad_fn=<UnbindBackward>)	tensor(0.1132, device='cuda:0', grad_fn=<UnbindBackward>)	tensor(0.0844, device='cuda:0', grad_fn=<UnbindBackward>)
tensor(0.9919, device='cuda:0', grad_fn=<UnbindBackward>)	tensor(0.9988, device='cuda:0', grad_fn=<UnbindBackward>)	tensor(0.8789, device='cuda:0', grad_fn=<UnbindBackward>)	tensor(0.7239, device='cuda:0', grad_fn=<UnbindBackward>)	tensor(0.4715, device='cuda:0', grad_fn=<UnbindBackward>)	tensor(0.2461, device='cuda:0', grad_fn=<UnbindBackward>)	tensor(0.1407, device='cuda:0', grad_fn=<UnbindBackward>)	tensor(0.0953, device='cuda:0', grad_fn=<UnbindBackward>)	tensor(0.1017, device='cuda:0', grad_fn=<UnbindBackward>)	tensor(0.0658, device='cuda:0', grad_fn=<UnbindBackward>)
tensor(0.9927, device='cuda:0', grad_fn=<UnbindBackward>)	tensor(0.9618, device='cuda:0', grad_fn=<UnbindBackward>)	tensor(0.9336, device='cuda:0', grad_fn=<UnbindBackward>)	tensor(0.7001, device='cuda:0', grad_fn=<UnbindBackward>)	tensor(0.4923, device='cuda:0', grad_fn=<UnbindBackward>)	tensor(0.3375, device='cuda:0', grad_fn=<UnbindBackward>)	tensor(0.2512, device='cuda:0', grad_fn=<UnbindBackward>)	tensor(0.1902, device='cuda:0', grad_fn=<UnbindBackward>)	tensor(0.1491, device='cuda:0', grad_fn=<UnbindBackward>)	tensor(0.1422, device='cuda:0', grad_fn=<UnbindBackward>)
tensor(0.9916, device='cuda:0', grad_fn=<UnbindBackward>)	tensor(0.9990, device='cuda:0', grad_fn=<UnbindBackward>)	tensor(0.8229, device='cuda:0', grad_fn=<UnbindBackward>)	tensor(0.6031, device='cuda:0', grad_fn=<UnbindBackward>)	tensor(0.4441, device='cuda:0', grad_fn=<UnbindBackward>)	tensor(0.3194, device='cuda:0', grad_fn=<UnbindBackward>)	tensor(0.2424, device='cuda:0', grad_fn=<UnbindBackward>)	tensor(0.1751, device='cuda:0', grad_fn=<UnbindBackward>)	tensor(0.1450, device='cuda:0', grad_fn=<UnbindBackward>)	tensor(0.1190, device='cuda:0', grad_fn=<UnbindBackward>)
tensor(0.9890, device='cuda:0', grad_fn=<UnbindBackward>)	tensor(0.9799, device='cuda:0', grad_fn=<UnbindBackward>)	tensor(1.3617, device='cuda:0', grad_fn=<UnbindBackward>)	tensor(1.3733, device='cuda:0', grad_fn=<UnbindBackward>)	tensor(1.1258, device='cuda:0', grad_fn=<UnbindBackward>)	tensor(0.8908, device='cuda:0', grad_fn=<UnbindBackward>)	tensor(0.7468, device='cuda:0', grad_fn=<UnbindBackward>)	tensor(0.6416, device='cuda:0', grad_fn=<UnbindBackward>)	tensor(0.3949, device='cuda:0', grad_fn=<UnbindBackward>)	tensor(0.6342, device='cuda:0', grad_fn=<UnbindBackward>)
tensor(0.9923, device='cuda:0', grad_fn=<UnbindBackward>)	tensor(0.9883, device='cuda:0', grad_fn=<UnbindBackward>)	tensor(0.7117, device='cuda:0', grad_fn=<UnbindBackward>)	tensor(0.4865, device='cuda:0', grad_fn=<UnbindBackward>)	tensor(0.3568, device='cuda:0', grad_fn=<UnbindBackward>)	tensor(0.2525, device='cuda:0', grad_fn=<UnbindBackward>)	tensor(0.1942, device='cuda:0', grad_fn=<UnbindBackward>)	tensor(0.1476, device='cuda:0', grad_fn=<UnbindBackward>)	tensor(0.1292, device='cuda:0', grad_fn=<UnbindBackward>)	tensor(0.1051, device='cuda:0', grad_fn=<UnbindBackward>)
tensor(0.9919, device='cuda:0', grad_fn=<UnbindBackward>)	tensor(1.0101, device='cuda:0', grad_fn=<UnbindBackward>)	tensor(0.8654, device='cuda:0', grad_fn=<UnbindBackward>)	tensor(0.7253, device='cuda:0', grad_fn=<UnbindBackward>)	tensor(0.5234, device='cuda:0', grad_fn=<UnbindBackward>)	tensor(0.3411, device='cuda:0', grad_fn=<UnbindBackward>)	tensor(0.1876, device='cuda:0', grad_fn=<UnbindBackward>)	tensor(0.1326, device='cuda:0', grad_fn=<UnbindBackward>)	tensor(0.1081, device='cuda:0', grad_fn=<UnbindBackward>)	tensor(0.0928, device='cuda:0', grad_fn=<UnbindBackward>)
tensor(0.9923, device='cuda:0', grad_fn=<UnbindBackward>)	tensor(1.0059, device='cuda:0', grad_fn=<UnbindBackward>)	tensor(0.9263, device='cuda:0', grad_fn=<UnbindBackward>)	tensor(0.8514, device='cuda:0', grad_fn=<UnbindBackward>)	tensor(0.6335, device='cuda:0', grad_fn=<UnbindBackward>)	tensor(0.3624, device='cuda:0', grad_fn=<UnbindBackward>)	tensor(0.1745, device='cuda:0', grad_fn=<UnbindBackward>)	tensor(0.0993, device='cuda:0', grad_fn=<UnbindBackward>)	tensor(0.1050, device='cuda:0', grad_fn=<UnbindBackward>)	tensor(0.0594, device='cuda:0', grad_fn=<UnbindBackward>)
tensor(0.9924, device='cuda:0', grad_fn=<UnbindBackward>)	tensor(0.9851, device='cuda:0', grad_fn=<UnbindBackward>)	tensor(0.9705, device='cuda:0', grad_fn=<UnbindBackward>)	tensor(0.8988, device='cuda:0', grad_fn=<UnbindBackward>)	tensor(0.8102, device='cuda:0', grad_fn=<UnbindBackward>)	tensor(0.6792, device='cuda:0', grad_fn=<UnbindBackward>)	tensor(0.5050, device='cuda:0', grad_fn=<UnbindBackward>)	tensor(0.3647, device='cuda:0', grad_fn=<UnbindBackward>)	tensor(0.2405, device='cuda:0', grad_fn=<UnbindBackward>)	tensor(0.2222, device='cuda:0', grad_fn=<UnbindBackward>)
tensor(0.9914, device='cuda:0', grad_fn=<UnbindBackward>)	tensor(0.9464, device='cuda:0', grad_fn=<UnbindBackward>)	tensor(0.9612, device='cuda:0', grad_fn=<UnbindBackward>)	tensor(0.8584, device='cuda:0', grad_fn=<UnbindBackward>)	tensor(0.7629, device='cuda:0', grad_fn=<UnbindBackward>)	tensor(0.5917, device='cuda:0', grad_fn=<UnbindBackward>)	tensor(0.4472, device='cuda:0', grad_fn=<UnbindBackward>)	tensor(0.3137, device='cuda:0', grad_fn=<UnbindBackward>)	tensor(0.2080, device='cuda:0', grad_fn=<UnbindBackward>)	tensor(0.2172, device='cuda:0', grad_fn=<UnbindBackward>)
tensor(0.9919, device='cuda:0', grad_fn=<UnbindBackward>)	tensor(0.9834, device='cuda:0', grad_fn=<UnbindBackward>)	tensor(0.9833, device='cuda:0', grad_fn=<UnbindBackward>)	tensor(0.9156, device='cuda:0', grad_fn=<UnbindBackward>)	tensor(0.8135, device='cuda:0', grad_fn=<UnbindBackward>)	tensor(0.6620, device='cuda:0', grad_fn=<UnbindBackward>)	tensor(0.5021, device='cuda:0', grad_fn=<UnbindBackward>)	tensor(0.3312, device='cuda:0', grad_fn=<UnbindBackward>)	tensor(0.1773, device='cuda:0', grad_fn=<UnbindBackward>)	tensor(0.1298, device='cuda:0', grad_fn=<UnbindBackward>)
tensor(0.9918, device='cuda:0', grad_fn=<UnbindBackward>)	tensor(0.9666, device='cuda:0', grad_fn=<UnbindBackward>)	tensor(1.0846, device='cuda:0', grad_fn=<UnbindBackward>)	tensor(0.9743, device='cuda:0', grad_fn=<UnbindBackward>)	tensor(0.8378, device='cuda:0', grad_fn=<UnbindBackward>)	tensor(0.6631, device='cuda:0', grad_fn=<UnbindBackward>)	tensor(0.5265, device='cuda:0', grad_fn=<UnbindBackward>)	tensor(0.4101, device='cuda:0', grad_fn=<UnbindBackward>)	tensor(0.3039, device='cuda:0', grad_fn=<UnbindBackward>)	tensor(0.3577, device='cuda:0', grad_fn=<UnbindBackward>)
tensor(0.9920, device='cuda:0', grad_fn=<UnbindBackward>)	tensor(0.9615, device='cuda:0', grad_fn=<UnbindBackward>)	tensor(0.9813, device='cuda:0', grad_fn=<UnbindBackward>)	tensor(0.8760, device='cuda:0', grad_fn=<UnbindBackward>)	tensor(0.7524, device='cuda:0', grad_fn=<UnbindBackward>)	tensor(0.5703, device='cuda:0', grad_fn=<UnbindBackward>)	tensor(0.4257, device='cuda:0', grad_fn=<UnbindBackward>)	tensor(0.2901, device='cuda:0', grad_fn=<UnbindBackward>)	tensor(0.1832, device='cuda:0', grad_fn=<UnbindBackward>)	tensor(0.1725, device='cuda:0', grad_fn=<UnbindBackward>)
tensor(0.9925, device='cuda:0', grad_fn=<UnbindBackward>)	tensor(0.9310, device='cuda:0', grad_fn=<UnbindBackward>)	tensor(0.9564, device='cuda:0', grad_fn=<UnbindBackward>)	tensor(0.8826, device='cuda:0', grad_fn=<UnbindBackward>)	tensor(0.7883, device='cuda:0', grad_fn=<UnbindBackward>)	tensor(0.6614, device='cuda:0', grad_fn=<UnbindBackward>)	tensor(0.5888, device='cuda:0', grad_fn=<UnbindBackward>)	tensor(0.4766, device='cuda:0', grad_fn=<UnbindBackward>)	tensor(0.3485, device='cuda:0', grad_fn=<UnbindBackward>)	tensor(0.3724, device='cuda:0', grad_fn=<UnbindBackward>)
tensor(0.9918, device='cuda:0', grad_fn=<UnbindBackward>)	tensor(0.9811, device='cuda:0', grad_fn=<UnbindBackward>)	tensor(0.9315, device='cuda:0', grad_fn=<UnbindBackward>)	tensor(0.7800, device='cuda:0', grad_fn=<UnbindBackward>)	tensor(0.5312, device='cuda:0', grad_fn=<UnbindBackward>)	tensor(0.3565, device='cuda:0', grad_fn=<UnbindBackward>)	tensor(0.2463, device='cuda:0', grad_fn=<UnbindBackward>)	tensor(0.1733, device='cuda:0', grad_fn=<UnbindBackward>)	tensor(0.1403, device='cuda:0', grad_fn=<UnbindBackward>)	tensor(0.1213, device='cuda:0', grad_fn=<UnbindBackward>)
tensor(0.9917, device='cuda:0', grad_fn=<UnbindBackward>)	tensor(1.0120, device='cuda:0', grad_fn=<UnbindBackward>)	tensor(0.8782, device='cuda:0', grad_fn=<UnbindBackward>)	tensor(0.7640, device='cuda:0', grad_fn=<UnbindBackward>)	tensor(0.5475, device='cuda:0', grad_fn=<UnbindBackward>)	tensor(0.3455, device='cuda:0', grad_fn=<UnbindBackward>)	tensor(0.2191, device='cuda:0', grad_fn=<UnbindBackward>)	tensor(0.1557, device='cuda:0', grad_fn=<UnbindBackward>)	tensor(0.1294, device='cuda:0', grad_fn=<UnbindBackward>)	tensor(0.1017, device='cuda:0', grad_fn=<UnbindBackward>)
tensor(0.9935, device='cuda:0', grad_fn=<UnbindBackward>)	tensor(1.0158, device='cuda:0', grad_fn=<UnbindBackward>)	tensor(0.9152, device='cuda:0', grad_fn=<UnbindBackward>)	tensor(0.7896, device='cuda:0', grad_fn=<UnbindBackward>)	tensor(0.5406, device='cuda:0', grad_fn=<UnbindBackward>)	tensor(0.3915, device='cuda:0', grad_fn=<UnbindBackward>)	tensor(0.2810, device='cuda:0', grad_fn=<UnbindBackward>)	tensor(0.2035, device='cuda:0', grad_fn=<UnbindBackward>)	tensor(0.1570, device='cuda:0', grad_fn=<UnbindBackward>)	tensor(0.1337, device='cuda:0', grad_fn=<UnbindBackward>)
tensor(0.9919, device='cuda:0', grad_fn=<UnbindBackward>)	tensor(1.0106, device='cuda:0', grad_fn=<UnbindBackward>)	tensor(1.0348, device='cuda:0', grad_fn=<UnbindBackward>)	tensor(0.9900, device='cuda:0', grad_fn=<UnbindBackward>)	tensor(0.9236, device='cuda:0', grad_fn=<UnbindBackward>)	tensor(0.8071, device='cuda:0', grad_fn=<UnbindBackward>)	tensor(0.5931, device='cuda:0', grad_fn=<UnbindBackward>)	tensor(0.3250, device='cuda:0', grad_fn=<UnbindBackward>)	tensor(0.1619, device='cuda:0', grad_fn=<UnbindBackward>)	tensor(0.1223, device='cuda:0', grad_fn=<UnbindBackward>)
tensor(0.9925, device='cuda:0', grad_fn=<UnbindBackward>)	tensor(1.0141, device='cuda:0', grad_fn=<UnbindBackward>)	tensor(0.7426, device='cuda:0', grad_fn=<UnbindBackward>)	tensor(0.6022, device='cuda:0', grad_fn=<UnbindBackward>)	tensor(0.3615, device='cuda:0', grad_fn=<UnbindBackward>)	tensor(0.2125, device='cuda:0', grad_fn=<UnbindBackward>)	tensor(0.1514, device='cuda:0', grad_fn=<UnbindBackward>)	tensor(0.1058, device='cuda:0', grad_fn=<UnbindBackward>)	tensor(0.1156, device='cuda:0', grad_fn=<UnbindBackward>)	tensor(0.0888, device='cuda:0', grad_fn=<UnbindBackward>)
tensor(0.9934, device='cuda:0', grad_fn=<UnbindBackward>)	tensor(0.9781, device='cuda:0', grad_fn=<UnbindBackward>)	tensor(0.9274, device='cuda:0', grad_fn=<UnbindBackward>)	tensor(0.8542, device='cuda:0', grad_fn=<UnbindBackward>)	tensor(0.7275, device='cuda:0', grad_fn=<UnbindBackward>)	tensor(0.5976, device='cuda:0', grad_fn=<UnbindBackward>)	tensor(0.4237, device='cuda:0', grad_fn=<UnbindBackward>)	tensor(0.3069, device='cuda:0', grad_fn=<UnbindBackward>)	tensor(0.2673, device='cuda:0', grad_fn=<UnbindBackward>)	tensor(0.2961, device='cuda:0', grad_fn=<UnbindBackward>)
tensor(0.9928, device='cuda:0', grad_fn=<UnbindBackward>)	tensor(0.9664, device='cuda:0', grad_fn=<UnbindBackward>)	tensor(0.9996, device='cuda:0', grad_fn=<UnbindBackward>)	tensor(0.9639, device='cuda:0', grad_fn=<UnbindBackward>)	tensor(0.9002, device='cuda:0', grad_fn=<UnbindBackward>)	tensor(0.7938, device='cuda:0', grad_fn=<UnbindBackward>)	tensor(0.6659, device='cuda:0', grad_fn=<UnbindBackward>)	tensor(0.5588, device='cuda:0', grad_fn=<UnbindBackward>)	tensor(0.4026, device='cuda:0', grad_fn=<UnbindBackward>)	tensor(0.4560, device='cuda:0', grad_fn=<UnbindBackward>)
tensor(0.9916, device='cuda:0', grad_fn=<UnbindBackward>)	tensor(0.9666, device='cuda:0', grad_fn=<UnbindBackward>)	tensor(0.9358, device='cuda:0', grad_fn=<UnbindBackward>)	tensor(0.8293, device='cuda:0', grad_fn=<UnbindBackward>)	tensor(0.7361, device='cuda:0', grad_fn=<UnbindBackward>)	tensor(0.6152, device='cuda:0', grad_fn=<UnbindBackward>)	tensor(0.4871, device='cuda:0', grad_fn=<UnbindBackward>)	tensor(0.3763, device='cuda:0', grad_fn=<UnbindBackward>)	tensor(0.2619, device='cuda:0', grad_fn=<UnbindBackward>)	tensor(0.2449, device='cuda:0', grad_fn=<UnbindBackward>)
tensor(0.9926, device='cuda:0', grad_fn=<UnbindBackward>)	tensor(0.9736, device='cuda:0', grad_fn=<UnbindBackward>)	tensor(0.9735, device='cuda:0', grad_fn=<UnbindBackward>)	tensor(0.8786, device='cuda:0', grad_fn=<UnbindBackward>)	tensor(0.7210, device='cuda:0', grad_fn=<UnbindBackward>)	tensor(0.5165, device='cuda:0', grad_fn=<UnbindBackward>)	tensor(0.3482, device='cuda:0', grad_fn=<UnbindBackward>)	tensor(0.1862, device='cuda:0', grad_fn=<UnbindBackward>)	tensor(0.1239, device='cuda:0', grad_fn=<UnbindBackward>)	tensor(0.1126, device='cuda:0', grad_fn=<UnbindBackward>)
tensor(0.9915, device='cuda:0', grad_fn=<UnbindBackward>)	tensor(0.9510, device='cuda:0', grad_fn=<UnbindBackward>)	tensor(0.8953, device='cuda:0', grad_fn=<UnbindBackward>)	tensor(0.7842, device='cuda:0', grad_fn=<UnbindBackward>)	tensor(0.6515, device='cuda:0', grad_fn=<UnbindBackward>)	tensor(0.4913, device='cuda:0', grad_fn=<UnbindBackward>)	tensor(0.3481, device='cuda:0', grad_fn=<UnbindBackward>)	tensor(0.1973, device='cuda:0', grad_fn=<UnbindBackward>)	tensor(0.1431, device='cuda:0', grad_fn=<UnbindBackward>)	tensor(0.1188, device='cuda:0', grad_fn=<UnbindBackward>)
tensor(0.9922, device='cuda:0', grad_fn=<UnbindBackward>)	tensor(0.9937, device='cuda:0', grad_fn=<UnbindBackward>)	tensor(0.9098, device='cuda:0', grad_fn=<UnbindBackward>)	tensor(0.8022, device='cuda:0', grad_fn=<UnbindBackward>)	tensor(0.6192, device='cuda:0', grad_fn=<UnbindBackward>)	tensor(0.3711, device='cuda:0', grad_fn=<UnbindBackward>)	tensor(0.2340, device='cuda:0', grad_fn=<UnbindBackward>)	tensor(0.1794, device='cuda:0', grad_fn=<UnbindBackward>)	tensor(0.1501, device='cuda:0', grad_fn=<UnbindBackward>)	tensor(0.1281, device='cuda:0', grad_fn=<UnbindBackward>)
tensor(0.9930, device='cuda:0', grad_fn=<UnbindBackward>)	tensor(1.0352, device='cuda:0', grad_fn=<UnbindBackward>)	tensor(0.8381, device='cuda:0', grad_fn=<UnbindBackward>)	tensor(0.7064, device='cuda:0', grad_fn=<UnbindBackward>)	tensor(0.4310, device='cuda:0', grad_fn=<UnbindBackward>)	tensor(0.2744, device='cuda:0', grad_fn=<UnbindBackward>)	tensor(0.2015, device='cuda:0', grad_fn=<UnbindBackward>)	tensor(0.1498, device='cuda:0', grad_fn=<UnbindBackward>)	tensor(0.1392, device='cuda:0', grad_fn=<UnbindBackward>)	tensor(0.1085, device='cuda:0', grad_fn=<UnbindBackward>)
tensor(0.9916, device='cuda:0', grad_fn=<UnbindBackward>)	tensor(0.9677, device='cuda:0', grad_fn=<UnbindBackward>)	tensor(0.9010, device='cuda:0', grad_fn=<UnbindBackward>)	tensor(0.7275, device='cuda:0', grad_fn=<UnbindBackward>)	tensor(0.4186, device='cuda:0', grad_fn=<UnbindBackward>)	tensor(0.2575, device='cuda:0', grad_fn=<UnbindBackward>)	tensor(0.1791, device='cuda:0', grad_fn=<UnbindBackward>)	tensor(0.1245, device='cuda:0', grad_fn=<UnbindBackward>)	tensor(0.1174, device='cuda:0', grad_fn=<UnbindBackward>)	tensor(0.0821, device='cuda:0', grad_fn=<UnbindBackward>)
tensor(0.9925, device='cuda:0', grad_fn=<UnbindBackward>)	tensor(0.9848, device='cuda:0', grad_fn=<UnbindBackward>)	tensor(0.8220, device='cuda:0', grad_fn=<UnbindBackward>)	tensor(0.6914, device='cuda:0', grad_fn=<UnbindBackward>)	tensor(0.4169, device='cuda:0', grad_fn=<UnbindBackward>)	tensor(0.1973, device='cuda:0', grad_fn=<UnbindBackward>)	tensor(0.1324, device='cuda:0', grad_fn=<UnbindBackward>)	tensor(0.0939, device='cuda:0', grad_fn=<UnbindBackward>)	tensor(0.0966, device='cuda:0', grad_fn=<UnbindBackward>)	tensor(0.0659, device='cuda:0', grad_fn=<UnbindBackward>)
tensor(0.9897, device='cuda:0', grad_fn=<UnbindBackward>)	tensor(0.9827, device='cuda:0', grad_fn=<UnbindBackward>)	tensor(0.7125, device='cuda:0', grad_fn=<UnbindBackward>)	tensor(0.6107, device='cuda:0', grad_fn=<UnbindBackward>)	tensor(0.4141, device='cuda:0', grad_fn=<UnbindBackward>)	tensor(0.2778, device='cuda:0', grad_fn=<UnbindBackward>)	tensor(0.2040, device='cuda:0', grad_fn=<UnbindBackward>)	tensor(0.1372, device='cuda:0', grad_fn=<UnbindBackward>)	tensor(0.1217, device='cuda:0', grad_fn=<UnbindBackward>)	tensor(0.1041, device='cuda:0', grad_fn=<UnbindBackward>)
tensor(0.9919, device='cuda:0', grad_fn=<UnbindBackward>)	tensor(0.9757, device='cuda:0', grad_fn=<UnbindBackward>)	tensor(0.9408, device='cuda:0', grad_fn=<UnbindBackward>)	tensor(0.8454, device='cuda:0', grad_fn=<UnbindBackward>)	tensor(0.7065, device='cuda:0', grad_fn=<UnbindBackward>)	tensor(0.5070, device='cuda:0', grad_fn=<UnbindBackward>)	tensor(0.3309, device='cuda:0', grad_fn=<UnbindBackward>)	tensor(0.1871, device='cuda:0', grad_fn=<UnbindBackward>)	tensor(0.1343, device='cuda:0', grad_fn=<UnbindBackward>)	tensor(0.1034, device='cuda:0', grad_fn=<UnbindBackward>)
tensor(0.9926, device='cuda:0', grad_fn=<UnbindBackward>)	tensor(1.0112, device='cuda:0', grad_fn=<UnbindBackward>)	tensor(0.7088, device='cuda:0', grad_fn=<UnbindBackward>)	tensor(0.5322, device='cuda:0', grad_fn=<UnbindBackward>)	tensor(0.4004, device='cuda:0', grad_fn=<UnbindBackward>)	tensor(0.2973, device='cuda:0', grad_fn=<UnbindBackward>)	tensor(0.2237, device='cuda:0', grad_fn=<UnbindBackward>)	tensor(0.1790, device='cuda:0', grad_fn=<UnbindBackward>)	tensor(0.1356, device='cuda:0', grad_fn=<UnbindBackward>)	tensor(0.1429, device='cuda:0', grad_fn=<UnbindBackward>)
tensor(0.9907, device='cuda:0', grad_fn=<UnbindBackward>)	tensor(1.0259, device='cuda:0', grad_fn=<UnbindBackward>)	tensor(1.0902, device='cuda:0', grad_fn=<UnbindBackward>)	tensor(1.0979, device='cuda:0', grad_fn=<UnbindBackward>)	tensor(1.0448, device='cuda:0', grad_fn=<UnbindBackward>)	tensor(0.9209, device='cuda:0', grad_fn=<UnbindBackward>)	tensor(0.7586, device='cuda:0', grad_fn=<UnbindBackward>)	tensor(0.5524, device='cuda:0', grad_fn=<UnbindBackward>)	tensor(0.2988, device='cuda:0', grad_fn=<UnbindBackward>)	tensor(0.2974, device='cuda:0', grad_fn=<UnbindBackward>)
tensor(0.9922, device='cuda:0', grad_fn=<UnbindBackward>)	tensor(0.9939, device='cuda:0', grad_fn=<UnbindBackward>)	tensor(0.8632, device='cuda:0', grad_fn=<UnbindBackward>)	tensor(0.7802, device='cuda:0', grad_fn=<UnbindBackward>)	tensor(0.6449, device='cuda:0', grad_fn=<UnbindBackward>)	tensor(0.5182, device='cuda:0', grad_fn=<UnbindBackward>)	tensor(0.3801, device='cuda:0', grad_fn=<UnbindBackward>)	tensor(0.2274, device='cuda:0', grad_fn=<UnbindBackward>)	tensor(0.1468, device='cuda:0', grad_fn=<UnbindBackward>)	tensor(0.1089, device='cuda:0', grad_fn=<UnbindBackward>)
tensor(0.9914, device='cuda:0', grad_fn=<UnbindBackward>)	tensor(0.9858, device='cuda:0', grad_fn=<UnbindBackward>)	tensor(0.9048, device='cuda:0', grad_fn=<UnbindBackward>)	tensor(0.7777, device='cuda:0', grad_fn=<UnbindBackward>)	tensor(0.5856, device='cuda:0', grad_fn=<UnbindBackward>)	tensor(0.3892, device='cuda:0', grad_fn=<UnbindBackward>)	tensor(0.2625, device='cuda:0', grad_fn=<UnbindBackward>)	tensor(0.1829, device='cuda:0', grad_fn=<UnbindBackward>)	tensor(0.1495, device='cuda:0', grad_fn=<UnbindBackward>)	tensor(0.1252, device='cuda:0', grad_fn=<UnbindBackward>)
tensor(0.9919, device='cuda:0', grad_fn=<UnbindBackward>)	tensor(0.9447, device='cuda:0', grad_fn=<UnbindBackward>)	tensor(0.8573, device='cuda:0', grad_fn=<UnbindBackward>)	tensor(0.5582, device='cuda:0', grad_fn=<UnbindBackward>)	tensor(0.3782, device='cuda:0', grad_fn=<UnbindBackward>)	tensor(0.2472, device='cuda:0', grad_fn=<UnbindBackward>)	tensor(0.1921, device='cuda:0', grad_fn=<UnbindBackward>)	tensor(0.1351, device='cuda:0', grad_fn=<UnbindBackward>)	tensor(0.1167, device='cuda:0', grad_fn=<UnbindBackward>)	tensor(0.1079, device='cuda:0', grad_fn=<UnbindBackward>)
tensor(0.9908, device='cuda:0', grad_fn=<UnbindBackward>)	tensor(1.0006, device='cuda:0', grad_fn=<UnbindBackward>)	tensor(1.1061, device='cuda:0', grad_fn=<UnbindBackward>)	tensor(1.1026, device='cuda:0', grad_fn=<UnbindBackward>)	tensor(1.0675, device='cuda:0', grad_fn=<UnbindBackward>)	tensor(1.0031, device='cuda:0', grad_fn=<UnbindBackward>)	tensor(0.8720, device='cuda:0', grad_fn=<UnbindBackward>)	tensor(0.6860, device='cuda:0', grad_fn=<UnbindBackward>)	tensor(0.3302, device='cuda:0', grad_fn=<UnbindBackward>)	tensor(0.2311, device='cuda:0', grad_fn=<UnbindBackward>)
tensor(0.9924, device='cuda:0', grad_fn=<UnbindBackward>)	tensor(0.9074, device='cuda:0', grad_fn=<UnbindBackward>)	tensor(0.8070, device='cuda:0', grad_fn=<UnbindBackward>)	tensor(0.5792, device='cuda:0', grad_fn=<UnbindBackward>)	tensor(0.4612, device='cuda:0', grad_fn=<UnbindBackward>)	tensor(0.3189, device='cuda:0', grad_fn=<UnbindBackward>)	tensor(0.2441, device='cuda:0', grad_fn=<UnbindBackward>)	tensor(0.1743, device='cuda:0', grad_fn=<UnbindBackward>)	tensor(0.1350, device='cuda:0', grad_fn=<UnbindBackward>)	tensor(0.1364, device='cuda:0', grad_fn=<UnbindBackward>)
tensor(0.9921, device='cuda:0', grad_fn=<UnbindBackward>)	tensor(0.9832, device='cuda:0', grad_fn=<UnbindBackward>)	tensor(0.9731, device='cuda:0', grad_fn=<UnbindBackward>)	tensor(0.9169, device='cuda:0', grad_fn=<UnbindBackward>)	tensor(0.8009, device='cuda:0', grad_fn=<UnbindBackward>)	tensor(0.6524, device='cuda:0', grad_fn=<UnbindBackward>)	tensor(0.5249, device='cuda:0', grad_fn=<UnbindBackward>)	tensor(0.4297, device='cuda:0', grad_fn=<UnbindBackward>)	tensor(0.2857, device='cuda:0', grad_fn=<UnbindBackward>)	tensor(0.3139, device='cuda:0', grad_fn=<UnbindBackward>)
tensor(0.9934, device='cuda:0', grad_fn=<UnbindBackward>)	tensor(0.9860, device='cuda:0', grad_fn=<UnbindBackward>)	tensor(1.2083, device='cuda:0', grad_fn=<UnbindBackward>)	tensor(1.2417, device='cuda:0', grad_fn=<UnbindBackward>)	tensor(1.2265, device='cuda:0', grad_fn=<UnbindBackward>)	tensor(1.1463, device='cuda:0', grad_fn=<UnbindBackward>)	tensor(1.0934, device='cuda:0', grad_fn=<UnbindBackward>)	tensor(1.0764, device='cuda:0', grad_fn=<UnbindBackward>)	tensor(0.8889, device='cuda:0', grad_fn=<UnbindBackward>)	tensor(1.1640, device='cuda:0', grad_fn=<UnbindBackward>)
tensor(0.9933, device='cuda:0', grad_fn=<UnbindBackward>)	tensor(0.9766, device='cuda:0', grad_fn=<UnbindBackward>)	tensor(0.9893, device='cuda:0', grad_fn=<UnbindBackward>)	tensor(0.9052, device='cuda:0', grad_fn=<UnbindBackward>)	tensor(0.7696, device='cuda:0', grad_fn=<UnbindBackward>)	tensor(0.4863, device='cuda:0', grad_fn=<UnbindBackward>)	tensor(0.2556, device='cuda:0', grad_fn=<UnbindBackward>)	tensor(0.1749, device='cuda:0', grad_fn=<UnbindBackward>)	tensor(0.1521, device='cuda:0', grad_fn=<UnbindBackward>)	tensor(0.1364, device='cuda:0', grad_fn=<UnbindBackward>)
tensor(0.9918, device='cuda:0', grad_fn=<UnbindBackward>)	tensor(0.9705, device='cuda:0', grad_fn=<UnbindBackward>)	tensor(0.8471, device='cuda:0', grad_fn=<UnbindBackward>)	tensor(0.7048, device='cuda:0', grad_fn=<UnbindBackward>)	tensor(0.5634, device='cuda:0', grad_fn=<UnbindBackward>)	tensor(0.3921, device='cuda:0', grad_fn=<UnbindBackward>)	tensor(0.2708, device='cuda:0', grad_fn=<UnbindBackward>)	tensor(0.1652, device='cuda:0', grad_fn=<UnbindBackward>)	tensor(0.1293, device='cuda:0', grad_fn=<UnbindBackward>)	tensor(0.1088, device='cuda:0', grad_fn=<UnbindBackward>)
tensor(0.9921, device='cuda:0', grad_fn=<UnbindBackward>)	tensor(0.9678, device='cuda:0', grad_fn=<UnbindBackward>)	tensor(0.9004, device='cuda:0', grad_fn=<UnbindBackward>)	tensor(0.7559, device='cuda:0', grad_fn=<UnbindBackward>)	tensor(0.5856, device='cuda:0', grad_fn=<UnbindBackward>)	tensor(0.3506, device='cuda:0', grad_fn=<UnbindBackward>)	tensor(0.2077, device='cuda:0', grad_fn=<UnbindBackward>)	tensor(0.1533, device='cuda:0', grad_fn=<UnbindBackward>)	tensor(0.1572, device='cuda:0', grad_fn=<UnbindBackward>)	tensor(0.1239, device='cuda:0', grad_fn=<UnbindBackward>)
tensor(0.9925, device='cuda:0', grad_fn=<UnbindBackward>)	tensor(1.0047, device='cuda:0', grad_fn=<UnbindBackward>)	tensor(0.7772, device='cuda:0', grad_fn=<UnbindBackward>)	tensor(0.6082, device='cuda:0', grad_fn=<UnbindBackward>)	tensor(0.4224, device='cuda:0', grad_fn=<UnbindBackward>)	tensor(0.2902, device='cuda:0', grad_fn=<UnbindBackward>)	tensor(0.2183, device='cuda:0', grad_fn=<UnbindBackward>)	tensor(0.1700, device='cuda:0', grad_fn=<UnbindBackward>)	tensor(0.1377, device='cuda:0', grad_fn=<UnbindBackward>)	tensor(0.1187, device='cuda:0', grad_fn=<UnbindBackward>)
tensor(0.9916, device='cuda:0', grad_fn=<UnbindBackward>)	tensor(1.0826, device='cuda:0', grad_fn=<UnbindBackward>)	tensor(0.9653, device='cuda:0', grad_fn=<UnbindBackward>)	tensor(0.8261, device='cuda:0', grad_fn=<UnbindBackward>)	tensor(0.7187, device='cuda:0', grad_fn=<UnbindBackward>)	tensor(0.5351, device='cuda:0', grad_fn=<UnbindBackward>)	tensor(0.4579, device='cuda:0', grad_fn=<UnbindBackward>)	tensor(0.3959, device='cuda:0', grad_fn=<UnbindBackward>)	tensor(0.3085, device='cuda:0', grad_fn=<UnbindBackward>)	tensor(0.3537, device='cuda:0', grad_fn=<UnbindBackward>)
tensor(0.9919, device='cuda:0', grad_fn=<UnbindBackward>)	tensor(1.0479, device='cuda:0', grad_fn=<UnbindBackward>)	tensor(1.1091, device='cuda:0', grad_fn=<UnbindBackward>)	tensor(0.9951, device='cuda:0', grad_fn=<UnbindBackward>)	tensor(0.8071, device='cuda:0', grad_fn=<UnbindBackward>)	tensor(0.5854, device='cuda:0', grad_fn=<UnbindBackward>)	tensor(0.3920, device='cuda:0', grad_fn=<UnbindBackward>)	tensor(0.2630, device='cuda:0', grad_fn=<UnbindBackward>)	tensor(0.1788, device='cuda:0', grad_fn=<UnbindBackward>)	tensor(0.1909, device='cuda:0', grad_fn=<UnbindBackward>)
tensor(0.9920, device='cuda:0', grad_fn=<UnbindBackward>)	tensor(0.9740, device='cuda:0', grad_fn=<UnbindBackward>)	tensor(0.9268, device='cuda:0', grad_fn=<UnbindBackward>)	tensor(0.8264, device='cuda:0', grad_fn=<UnbindBackward>)	tensor(0.6848, device='cuda:0', grad_fn=<UnbindBackward>)	tensor(0.4822, device='cuda:0', grad_fn=<UnbindBackward>)	tensor(0.2948, device='cuda:0', grad_fn=<UnbindBackward>)	tensor(0.1737, device='cuda:0', grad_fn=<UnbindBackward>)	tensor(0.1331, device='cuda:0', grad_fn=<UnbindBackward>)	tensor(0.1051, device='cuda:0', grad_fn=<UnbindBackward>)
tensor(0.9921, device='cuda:0', grad_fn=<UnbindBackward>)	tensor(0.9651, device='cuda:0', grad_fn=<UnbindBackward>)	tensor(1.0228, device='cuda:0', grad_fn=<UnbindBackward>)	tensor(0.9828, device='cuda:0', grad_fn=<UnbindBackward>)	tensor(0.9525, device='cuda:0', grad_fn=<UnbindBackward>)	tensor(0.8900, device='cuda:0', grad_fn=<UnbindBackward>)	tensor(0.8082, device='cuda:0', grad_fn=<UnbindBackward>)	tensor(0.6839, device='cuda:0', grad_fn=<UnbindBackward>)	tensor(0.3888, device='cuda:0', grad_fn=<UnbindBackward>)	tensor(0.2775, device='cuda:0', grad_fn=<UnbindBackward>)
tensor(0.9926, device='cuda:0', grad_fn=<UnbindBackward>)	tensor(0.9540, device='cuda:0', grad_fn=<UnbindBackward>)	tensor(1.0010, device='cuda:0', grad_fn=<UnbindBackward>)	tensor(0.9600, device='cuda:0', grad_fn=<UnbindBackward>)	tensor(0.8971, device='cuda:0', grad_fn=<UnbindBackward>)	tensor(0.7962, device='cuda:0', grad_fn=<UnbindBackward>)	tensor(0.7099, device='cuda:0', grad_fn=<UnbindBackward>)	tensor(0.6307, device='cuda:0', grad_fn=<UnbindBackward>)	tensor(0.4426, device='cuda:0', grad_fn=<UnbindBackward>)	tensor(0.5318, device='cuda:0', grad_fn=<UnbindBackward>)
tensor(0.9922, device='cuda:0', grad_fn=<UnbindBackward>)	tensor(0.9687, device='cuda:0', grad_fn=<UnbindBackward>)	tensor(0.8849, device='cuda:0', grad_fn=<UnbindBackward>)	tensor(0.6926, device='cuda:0', grad_fn=<UnbindBackward>)	tensor(0.4892, device='cuda:0', grad_fn=<UnbindBackward>)	tensor(0.3336, device='cuda:0', grad_fn=<UnbindBackward>)	tensor(0.2433, device='cuda:0', grad_fn=<UnbindBackward>)	tensor(0.1863, device='cuda:0', grad_fn=<UnbindBackward>)	tensor(0.1549, device='cuda:0', grad_fn=<UnbindBackward>)	tensor(0.1324, device='cuda:0', grad_fn=<UnbindBackward>)
tensor(0.9925, device='cuda:0', grad_fn=<UnbindBackward>)	tensor(0.9969, device='cuda:0', grad_fn=<UnbindBackward>)	tensor(0.8545, device='cuda:0', grad_fn=<UnbindBackward>)	tensor(0.7576, device='cuda:0', grad_fn=<UnbindBackward>)	tensor(0.5501, device='cuda:0', grad_fn=<UnbindBackward>)	tensor(0.3339, device='cuda:0', grad_fn=<UnbindBackward>)	tensor(0.1972, device='cuda:0', grad_fn=<UnbindBackward>)	tensor(0.1250, device='cuda:0', grad_fn=<UnbindBackward>)	tensor(0.1110, device='cuda:0', grad_fn=<UnbindBackward>)	tensor(0.0819, device='cuda:0', grad_fn=<UnbindBackward>)
tensor(0.9928, device='cuda:0', grad_fn=<UnbindBackward>)	tensor(1.0080, device='cuda:0', grad_fn=<UnbindBackward>)	tensor(0.9297, device='cuda:0', grad_fn=<UnbindBackward>)	tensor(0.8352, device='cuda:0', grad_fn=<UnbindBackward>)	tensor(0.6655, device='cuda:0', grad_fn=<UnbindBackward>)	tensor(0.4459, device='cuda:0', grad_fn=<UnbindBackward>)	tensor(0.2655, device='cuda:0', grad_fn=<UnbindBackward>)	tensor(0.1739, device='cuda:0', grad_fn=<UnbindBackward>)	tensor(0.1259, device='cuda:0', grad_fn=<UnbindBackward>)	tensor(0.1014, device='cuda:0', grad_fn=<UnbindBackward>)
tensor(0.9942, device='cuda:0', grad_fn=<UnbindBackward>)	tensor(1.0790, device='cuda:0', grad_fn=<UnbindBackward>)	tensor(1.0532, device='cuda:0', grad_fn=<UnbindBackward>)	tensor(1.0018, device='cuda:0', grad_fn=<UnbindBackward>)	tensor(0.8733, device='cuda:0', grad_fn=<UnbindBackward>)	tensor(0.6849, device='cuda:0', grad_fn=<UnbindBackward>)	tensor(0.4548, device='cuda:0', grad_fn=<UnbindBackward>)	tensor(0.3041, device='cuda:0', grad_fn=<UnbindBackward>)	tensor(0.2173, device='cuda:0', grad_fn=<UnbindBackward>)	tensor(0.1945, device='cuda:0', grad_fn=<UnbindBackward>)
tensor(0.9922, device='cuda:0', grad_fn=<UnbindBackward>)	tensor(1.0145, device='cuda:0', grad_fn=<UnbindBackward>)	tensor(0.8102, device='cuda:0', grad_fn=<UnbindBackward>)	tensor(0.6267, device='cuda:0', grad_fn=<UnbindBackward>)	tensor(0.3794, device='cuda:0', grad_fn=<UnbindBackward>)	tensor(0.2443, device='cuda:0', grad_fn=<UnbindBackward>)	tensor(0.1871, device='cuda:0', grad_fn=<UnbindBackward>)	tensor(0.1338, device='cuda:0', grad_fn=<UnbindBackward>)	tensor(0.1264, device='cuda:0', grad_fn=<UnbindBackward>)	tensor(0.1020, device='cuda:0', grad_fn=<UnbindBackward>)
tensor(0.9940, device='cuda:0', grad_fn=<UnbindBackward>)	tensor(1.0244, device='cuda:0', grad_fn=<UnbindBackward>)	tensor(0.8321, device='cuda:0', grad_fn=<UnbindBackward>)	tensor(0.6550, device='cuda:0', grad_fn=<UnbindBackward>)	tensor(0.4250, device='cuda:0', grad_fn=<UnbindBackward>)	tensor(0.3016, device='cuda:0', grad_fn=<UnbindBackward>)	tensor(0.2244, device='cuda:0', grad_fn=<UnbindBackward>)	tensor(0.1640, device='cuda:0', grad_fn=<UnbindBackward>)	tensor(0.1496, device='cuda:0', grad_fn=<UnbindBackward>)	tensor(0.1267, device='cuda:0', grad_fn=<UnbindBackward>)
tensor(0.9929, device='cuda:0', grad_fn=<UnbindBackward>)	tensor(0.9494, device='cuda:0', grad_fn=<UnbindBackward>)	tensor(0.9572, device='cuda:0', grad_fn=<UnbindBackward>)	tensor(0.6159, device='cuda:0', grad_fn=<UnbindBackward>)	tensor(0.4666, device='cuda:0', grad_fn=<UnbindBackward>)	tensor(0.3214, device='cuda:0', grad_fn=<UnbindBackward>)	tensor(0.2478, device='cuda:0', grad_fn=<UnbindBackward>)	tensor(0.1900, device='cuda:0', grad_fn=<UnbindBackward>)	tensor(0.1468, device='cuda:0', grad_fn=<UnbindBackward>)	tensor(0.1559, device='cuda:0', grad_fn=<UnbindBackward>)
tensor(0.9931, device='cuda:0', grad_fn=<UnbindBackward>)	tensor(1.0347, device='cuda:0', grad_fn=<UnbindBackward>)	tensor(0.8935, device='cuda:0', grad_fn=<UnbindBackward>)	tensor(0.7978, device='cuda:0', grad_fn=<UnbindBackward>)	tensor(0.6019, device='cuda:0', grad_fn=<UnbindBackward>)	tensor(0.4365, device='cuda:0', grad_fn=<UnbindBackward>)	tensor(0.2919, device='cuda:0', grad_fn=<UnbindBackward>)	tensor(0.1996, device='cuda:0', grad_fn=<UnbindBackward>)	tensor(0.1454, device='cuda:0', grad_fn=<UnbindBackward>)	tensor(0.1190, device='cuda:0', grad_fn=<UnbindBackward>)
tensor(0.9925, device='cuda:0', grad_fn=<UnbindBackward>)	tensor(0.9675, device='cuda:0', grad_fn=<UnbindBackward>)	tensor(0.9636, device='cuda:0', grad_fn=<UnbindBackward>)	tensor(0.9131, device='cuda:0', grad_fn=<UnbindBackward>)	tensor(0.8103, device='cuda:0', grad_fn=<UnbindBackward>)	tensor(0.6242, device='cuda:0', grad_fn=<UnbindBackward>)	tensor(0.3695, device='cuda:0', grad_fn=<UnbindBackward>)	tensor(0.1883, device='cuda:0', grad_fn=<UnbindBackward>)	tensor(0.1382, device='cuda:0', grad_fn=<UnbindBackward>)	tensor(0.0995, device='cuda:0', grad_fn=<UnbindBackward>)
tensor(0.9913, device='cuda:0', grad_fn=<UnbindBackward>)	tensor(0.9824, device='cuda:0', grad_fn=<UnbindBackward>)	tensor(0.8484, device='cuda:0', grad_fn=<UnbindBackward>)	tensor(0.6825, device='cuda:0', grad_fn=<UnbindBackward>)	tensor(0.4523, device='cuda:0', grad_fn=<UnbindBackward>)	tensor(0.2453, device='cuda:0', grad_fn=<UnbindBackward>)	tensor(0.1582, device='cuda:0', grad_fn=<UnbindBackward>)	tensor(0.1103, device='cuda:0', grad_fn=<UnbindBackward>)	tensor(0.1115, device='cuda:0', grad_fn=<UnbindBackward>)	tensor(0.0771, device='cuda:0', grad_fn=<UnbindBackward>)
tensor(0.9919, device='cuda:0', grad_fn=<UnbindBackward>)	tensor(0.9717, device='cuda:0', grad_fn=<UnbindBackward>)	tensor(0.9986, device='cuda:0', grad_fn=<UnbindBackward>)	tensor(0.9541, device='cuda:0', grad_fn=<UnbindBackward>)	tensor(0.9047, device='cuda:0', grad_fn=<UnbindBackward>)	tensor(0.8258, device='cuda:0', grad_fn=<UnbindBackward>)	tensor(0.7344, device='cuda:0', grad_fn=<UnbindBackward>)	tensor(0.6240, device='cuda:0', grad_fn=<UnbindBackward>)	tensor(0.3810, device='cuda:0', grad_fn=<UnbindBackward>)	tensor(0.3189, device='cuda:0', grad_fn=<UnbindBackward>)
tensor(0.9920, device='cuda:0', grad_fn=<UnbindBackward>)	tensor(0.9665, device='cuda:0', grad_fn=<UnbindBackward>)	tensor(0.9895, device='cuda:0', grad_fn=<UnbindBackward>)	tensor(0.9450, device='cuda:0', grad_fn=<UnbindBackward>)	tensor(0.8579, device='cuda:0', grad_fn=<UnbindBackward>)	tensor(0.7260, device='cuda:0', grad_fn=<UnbindBackward>)	tensor(0.5893, device='cuda:0', grad_fn=<UnbindBackward>)	tensor(0.3975, device='cuda:0', grad_fn=<UnbindBackward>)	tensor(0.1806, device='cuda:0', grad_fn=<UnbindBackward>)	tensor(0.1419, device='cuda:0', grad_fn=<UnbindBackward>)
tensor(0.9918, device='cuda:0', grad_fn=<UnbindBackward>)	tensor(1.0214, device='cuda:0', grad_fn=<UnbindBackward>)	tensor(0.7671, device='cuda:0', grad_fn=<UnbindBackward>)	tensor(0.6945, device='cuda:0', grad_fn=<UnbindBackward>)	tensor(0.5204, device='cuda:0', grad_fn=<UnbindBackward>)	tensor(0.3612, device='cuda:0', grad_fn=<UnbindBackward>)	tensor(0.2605, device='cuda:0', grad_fn=<UnbindBackward>)	tensor(0.1857, device='cuda:0', grad_fn=<UnbindBackward>)	tensor(0.1696, device='cuda:0', grad_fn=<UnbindBackward>)	tensor(0.1440, device='cuda:0', grad_fn=<UnbindBackward>)
tensor(0.9922, device='cuda:0', grad_fn=<UnbindBackward>)	tensor(0.9556, device='cuda:0', grad_fn=<UnbindBackward>)	tensor(0.9363, device='cuda:0', grad_fn=<UnbindBackward>)	tensor(0.8640, device='cuda:0', grad_fn=<UnbindBackward>)	tensor(0.7482, device='cuda:0', grad_fn=<UnbindBackward>)	tensor(0.5363, device='cuda:0', grad_fn=<UnbindBackward>)	tensor(0.3097, device='cuda:0', grad_fn=<UnbindBackward>)	tensor(0.1683, device='cuda:0', grad_fn=<UnbindBackward>)	tensor(0.1305, device='cuda:0', grad_fn=<UnbindBackward>)	tensor(0.0979, device='cuda:0', grad_fn=<UnbindBackward>)
tensor(0.9922, device='cuda:0', grad_fn=<UnbindBackward>)	tensor(0.9750, device='cuda:0', grad_fn=<UnbindBackward>)	tensor(0.9798, device='cuda:0', grad_fn=<UnbindBackward>)	tensor(0.9296, device='cuda:0', grad_fn=<UnbindBackward>)	tensor(0.8716, device='cuda:0', grad_fn=<UnbindBackward>)	tensor(0.7479, device='cuda:0', grad_fn=<UnbindBackward>)	tensor(0.6317, device='cuda:0', grad_fn=<UnbindBackward>)	tensor(0.5019, device='cuda:0', grad_fn=<UnbindBackward>)	tensor(0.3286, device='cuda:0', grad_fn=<UnbindBackward>)	tensor(0.3461, device='cuda:0', grad_fn=<UnbindBackward>)
tensor(0.9936, device='cuda:0', grad_fn=<UnbindBackward>)	tensor(1.0090, device='cuda:0', grad_fn=<UnbindBackward>)	tensor(1.0175, device='cuda:0', grad_fn=<UnbindBackward>)	tensor(0.9428, device='cuda:0', grad_fn=<UnbindBackward>)	tensor(0.8219, device='cuda:0', grad_fn=<UnbindBackward>)	tensor(0.6598, device='cuda:0', grad_fn=<UnbindBackward>)	tensor(0.4573, device='cuda:0', grad_fn=<UnbindBackward>)	tensor(0.3010, device='cuda:0', grad_fn=<UnbindBackward>)	tensor(0.2077, device='cuda:0', grad_fn=<UnbindBackward>)	tensor(0.1813, device='cuda:0', grad_fn=<UnbindBackward>)
tensor(0.9914, device='cuda:0', grad_fn=<UnbindBackward>)	tensor(0.9879, device='cuda:0', grad_fn=<UnbindBackward>)	tensor(1.0207, device='cuda:0', grad_fn=<UnbindBackward>)	tensor(0.9582, device='cuda:0', grad_fn=<UnbindBackward>)	tensor(0.8853, device='cuda:0', grad_fn=<UnbindBackward>)	tensor(0.7652, device='cuda:0', grad_fn=<UnbindBackward>)	tensor(0.5810, device='cuda:0', grad_fn=<UnbindBackward>)	tensor(0.3779, device='cuda:0', grad_fn=<UnbindBackward>)	tensor(0.2033, device='cuda:0', grad_fn=<UnbindBackward>)	tensor(0.1861, device='cuda:0', grad_fn=<UnbindBackward>)
tensor(0.9914, device='cuda:0', grad_fn=<UnbindBackward>)	tensor(1.0019, device='cuda:0', grad_fn=<UnbindBackward>)	tensor(0.9518, device='cuda:0', grad_fn=<UnbindBackward>)	tensor(0.8273, device='cuda:0', grad_fn=<UnbindBackward>)	tensor(0.5828, device='cuda:0', grad_fn=<UnbindBackward>)	tensor(0.3566, device='cuda:0', grad_fn=<UnbindBackward>)	tensor(0.2262, device='cuda:0', grad_fn=<UnbindBackward>)	tensor(0.1477, device='cuda:0', grad_fn=<UnbindBackward>)	tensor(0.1209, device='cuda:0', grad_fn=<UnbindBackward>)	tensor(0.0996, device='cuda:0', grad_fn=<UnbindBackward>)
tensor(0.9921, device='cuda:0', grad_fn=<UnbindBackward>)	tensor(0.9642, device='cuda:0', grad_fn=<UnbindBackward>)	tensor(0.7140, device='cuda:0', grad_fn=<UnbindBackward>)	tensor(0.5102, device='cuda:0', grad_fn=<UnbindBackward>)	tensor(0.3650, device='cuda:0', grad_fn=<UnbindBackward>)	tensor(0.2514, device='cuda:0', grad_fn=<UnbindBackward>)	tensor(0.1970, device='cuda:0', grad_fn=<UnbindBackward>)	tensor(0.1511, device='cuda:0', grad_fn=<UnbindBackward>)	tensor(0.1242, device='cuda:0', grad_fn=<UnbindBackward>)	tensor(0.1070, device='cuda:0', grad_fn=<UnbindBackward>)
tensor(0.9924, device='cuda:0', grad_fn=<UnbindBackward>)	tensor(0.9908, device='cuda:0', grad_fn=<UnbindBackward>)	tensor(1.0034, device='cuda:0', grad_fn=<UnbindBackward>)	tensor(0.9489, device='cuda:0', grad_fn=<UnbindBackward>)	tensor(0.8515, device='cuda:0', grad_fn=<UnbindBackward>)	tensor(0.7273, device='cuda:0', grad_fn=<UnbindBackward>)	tensor(0.6029, device='cuda:0', grad_fn=<UnbindBackward>)	tensor(0.4900, device='cuda:0', grad_fn=<UnbindBackward>)	tensor(0.3090, device='cuda:0', grad_fn=<UnbindBackward>)	tensor(0.2916, device='cuda:0', grad_fn=<UnbindBackward>)
tensor(0.9922, device='cuda:0', grad_fn=<UnbindBackward>)	tensor(0.9760, device='cuda:0', grad_fn=<UnbindBackward>)	tensor(1.0191, device='cuda:0', grad_fn=<UnbindBackward>)	tensor(0.9653, device='cuda:0', grad_fn=<UnbindBackward>)	tensor(0.8932, device='cuda:0', grad_fn=<UnbindBackward>)	tensor(0.8038, device='cuda:0', grad_fn=<UnbindBackward>)	tensor(0.7122, device='cuda:0', grad_fn=<UnbindBackward>)	tensor(0.6071, device='cuda:0', grad_fn=<UnbindBackward>)	tensor(0.3480, device='cuda:0', grad_fn=<UnbindBackward>)	tensor(0.2481, device='cuda:0', grad_fn=<UnbindBackward>)
tensor(0.9920, device='cuda:0', grad_fn=<UnbindBackward>)	tensor(0.9816, device='cuda:0', grad_fn=<UnbindBackward>)	tensor(0.8370, device='cuda:0', grad_fn=<UnbindBackward>)	tensor(0.7023, device='cuda:0', grad_fn=<UnbindBackward>)	tensor(0.4416, device='cuda:0', grad_fn=<UnbindBackward>)	tensor(0.2391, device='cuda:0', grad_fn=<UnbindBackward>)	tensor(0.1717, device='cuda:0', grad_fn=<UnbindBackward>)	tensor(0.1209, device='cuda:0', grad_fn=<UnbindBackward>)	tensor(0.1164, device='cuda:0', grad_fn=<UnbindBackward>)	tensor(0.0854, device='cuda:0', grad_fn=<UnbindBackward>)
tensor(0.9917, device='cuda:0', grad_fn=<UnbindBackward>)	tensor(0.9761, device='cuda:0', grad_fn=<UnbindBackward>)	tensor(0.8800, device='cuda:0', grad_fn=<UnbindBackward>)	tensor(0.7112, device='cuda:0', grad_fn=<UnbindBackward>)	tensor(0.5150, device='cuda:0', grad_fn=<UnbindBackward>)	tensor(0.3555, device='cuda:0', grad_fn=<UnbindBackward>)	tensor(0.2573, device='cuda:0', grad_fn=<UnbindBackward>)	tensor(0.1884, device='cuda:0', grad_fn=<UnbindBackward>)	tensor(0.1532, device='cuda:0', grad_fn=<UnbindBackward>)	tensor(0.1329, device='cuda:0', grad_fn=<UnbindBackward>)
tensor(0.9930, device='cuda:0', grad_fn=<UnbindBackward>)	tensor(1.0337, device='cuda:0', grad_fn=<UnbindBackward>)	tensor(1.2848, device='cuda:0', grad_fn=<UnbindBackward>)	tensor(1.3105, device='cuda:0', grad_fn=<UnbindBackward>)	tensor(1.2018, device='cuda:0', grad_fn=<UnbindBackward>)	tensor(0.9130, device='cuda:0', grad_fn=<UnbindBackward>)	tensor(0.6711, device='cuda:0', grad_fn=<UnbindBackward>)	tensor(0.3881, device='cuda:0', grad_fn=<UnbindBackward>)	tensor(0.1683, device='cuda:0', grad_fn=<UnbindBackward>)	tensor(0.1405, device='cuda:0', grad_fn=<UnbindBackward>)
tensor(0.9910, device='cuda:0', grad_fn=<UnbindBackward>)	tensor(1.0700, device='cuda:0', grad_fn=<UnbindBackward>)	tensor(1.1348, device='cuda:0', grad_fn=<UnbindBackward>)	tensor(1.1461, device='cuda:0', grad_fn=<UnbindBackward>)	tensor(1.0810, device='cuda:0', grad_fn=<UnbindBackward>)	tensor(0.9757, device='cuda:0', grad_fn=<UnbindBackward>)	tensor(0.8674, device='cuda:0', grad_fn=<UnbindBackward>)	tensor(0.7768, device='cuda:0', grad_fn=<UnbindBackward>)	tensor(0.3973, device='cuda:0', grad_fn=<UnbindBackward>)	tensor(0.2722, device='cuda:0', grad_fn=<UnbindBackward>)
tensor(0.9912, device='cuda:0', grad_fn=<UnbindBackward>)	tensor(0.9657, device='cuda:0', grad_fn=<UnbindBackward>)	tensor(0.7374, device='cuda:0', grad_fn=<UnbindBackward>)	tensor(0.5893, device='cuda:0', grad_fn=<UnbindBackward>)	tensor(0.3839, device='cuda:0', grad_fn=<UnbindBackward>)	tensor(0.2482, device='cuda:0', grad_fn=<UnbindBackward>)	tensor(0.1548, device='cuda:0', grad_fn=<UnbindBackward>)	tensor(0.0969, device='cuda:0', grad_fn=<UnbindBackward>)	tensor(0.1001, device='cuda:0', grad_fn=<UnbindBackward>)	tensor(0.0719, device='cuda:0', grad_fn=<UnbindBackward>)
tensor(0.9916, device='cuda:0', grad_fn=<UnbindBackward>)	tensor(0.9553, device='cuda:0', grad_fn=<UnbindBackward>)	tensor(1.0420, device='cuda:0', grad_fn=<UnbindBackward>)	tensor(1.0228, device='cuda:0', grad_fn=<UnbindBackward>)	tensor(1.0284, device='cuda:0', grad_fn=<UnbindBackward>)	tensor(0.9650, device='cuda:0', grad_fn=<UnbindBackward>)	tensor(0.9286, device='cuda:0', grad_fn=<UnbindBackward>)	tensor(0.8841, device='cuda:0', grad_fn=<UnbindBackward>)	tensor(0.6130, device='cuda:0', grad_fn=<UnbindBackward>)	tensor(0.8513, device='cuda:0', grad_fn=<UnbindBackward>)
tensor(0.9927, device='cuda:0', grad_fn=<UnbindBackward>)	tensor(0.9497, device='cuda:0', grad_fn=<UnbindBackward>)	tensor(0.9809, device='cuda:0', grad_fn=<UnbindBackward>)	tensor(0.9230, device='cuda:0', grad_fn=<UnbindBackward>)	tensor(0.8647, device='cuda:0', grad_fn=<UnbindBackward>)	tensor(0.7585, device='cuda:0', grad_fn=<UnbindBackward>)	tensor(0.6342, device='cuda:0', grad_fn=<UnbindBackward>)	tensor(0.5357, device='cuda:0', grad_fn=<UnbindBackward>)	tensor(0.4206, device='cuda:0', grad_fn=<UnbindBackward>)	tensor(0.4993, device='cuda:0', grad_fn=<UnbindBackward>)
tensor(0.9919, device='cuda:0', grad_fn=<UnbindBackward>)	tensor(0.9741, device='cuda:0', grad_fn=<UnbindBackward>)	tensor(0.9583, device='cuda:0', grad_fn=<UnbindBackward>)	tensor(0.8872, device='cuda:0', grad_fn=<UnbindBackward>)	tensor(0.7909, device='cuda:0', grad_fn=<UnbindBackward>)	tensor(0.6162, device='cuda:0', grad_fn=<UnbindBackward>)	tensor(0.3985, device='cuda:0', grad_fn=<UnbindBackward>)	tensor(0.2548, device='cuda:0', grad_fn=<UnbindBackward>)	tensor(0.1765, device='cuda:0', grad_fn=<UnbindBackward>)	tensor(0.1532, device='cuda:0', grad_fn=<UnbindBackward>)
tensor(0.9904, device='cuda:0', grad_fn=<UnbindBackward>)	tensor(0.9696, device='cuda:0', grad_fn=<UnbindBackward>)	tensor(1.0404, device='cuda:0', grad_fn=<UnbindBackward>)	tensor(1.0607, device='cuda:0', grad_fn=<UnbindBackward>)	tensor(1.0825, device='cuda:0', grad_fn=<UnbindBackward>)	tensor(1.0298, device='cuda:0', grad_fn=<UnbindBackward>)	tensor(1.0055, device='cuda:0', grad_fn=<UnbindBackward>)	tensor(1.0106, device='cuda:0', grad_fn=<UnbindBackward>)	tensor(0.6584, device='cuda:0', grad_fn=<UnbindBackward>)	tensor(1.0079, device='cuda:0', grad_fn=<UnbindBackward>)
tensor(0.9919, device='cuda:0', grad_fn=<UnbindBackward>)	tensor(0.9327, device='cuda:0', grad_fn=<UnbindBackward>)	tensor(0.7227, device='cuda:0', grad_fn=<UnbindBackward>)	tensor(0.3987, device='cuda:0', grad_fn=<UnbindBackward>)	tensor(0.2523, device='cuda:0', grad_fn=<UnbindBackward>)	tensor(0.1559, device='cuda:0', grad_fn=<UnbindBackward>)	tensor(0.1306, device='cuda:0', grad_fn=<UnbindBackward>)	tensor(0.0968, device='cuda:0', grad_fn=<UnbindBackward>)	tensor(0.1057, device='cuda:0', grad_fn=<UnbindBackward>)	tensor(0.0870, device='cuda:0', grad_fn=<UnbindBackward>)
tensor(0.9920, device='cuda:0', grad_fn=<UnbindBackward>)	tensor(0.9645, device='cuda:0', grad_fn=<UnbindBackward>)	tensor(0.9270, device='cuda:0', grad_fn=<UnbindBackward>)	tensor(0.8445, device='cuda:0', grad_fn=<UnbindBackward>)	tensor(0.7400, device='cuda:0', grad_fn=<UnbindBackward>)	tensor(0.5687, device='cuda:0', grad_fn=<UnbindBackward>)	tensor(0.3905, device='cuda:0', grad_fn=<UnbindBackward>)	tensor(0.2263, device='cuda:0', grad_fn=<UnbindBackward>)	tensor(0.1574, device='cuda:0', grad_fn=<UnbindBackward>)	tensor(0.1297, device='cuda:0', grad_fn=<UnbindBackward>)
tensor(0.9927, device='cuda:0', grad_fn=<UnbindBackward>)	tensor(0.9576, device='cuda:0', grad_fn=<UnbindBackward>)	tensor(0.9788, device='cuda:0', grad_fn=<UnbindBackward>)	tensor(0.8969, device='cuda:0', grad_fn=<UnbindBackward>)	tensor(0.8329, device='cuda:0', grad_fn=<UnbindBackward>)	tensor(0.7164, device='cuda:0', grad_fn=<UnbindBackward>)	tensor(0.6391, device='cuda:0', grad_fn=<UnbindBackward>)	tensor(0.5542, device='cuda:0', grad_fn=<UnbindBackward>)	tensor(0.4131, device='cuda:0', grad_fn=<UnbindBackward>)	tensor(0.4931, device='cuda:0', grad_fn=<UnbindBackward>)
tensor(0.9914, device='cuda:0', grad_fn=<UnbindBackward>)	tensor(0.9649, device='cuda:0', grad_fn=<UnbindBackward>)	tensor(0.7355, device='cuda:0', grad_fn=<UnbindBackward>)	tensor(0.4352, device='cuda:0', grad_fn=<UnbindBackward>)	tensor(0.2787, device='cuda:0', grad_fn=<UnbindBackward>)	tensor(0.1683, device='cuda:0', grad_fn=<UnbindBackward>)	tensor(0.1381, device='cuda:0', grad_fn=<UnbindBackward>)	tensor(0.0978, device='cuda:0', grad_fn=<UnbindBackward>)	tensor(0.1036, device='cuda:0', grad_fn=<UnbindBackward>)	tensor(0.0799, device='cuda:0', grad_fn=<UnbindBackward>)
tensor(0.9915, device='cuda:0', grad_fn=<UnbindBackward>)	tensor(0.9912, device='cuda:0', grad_fn=<UnbindBackward>)	tensor(0.9832, device='cuda:0', grad_fn=<UnbindBackward>)	tensor(0.9029, device='cuda:0', grad_fn=<UnbindBackward>)	tensor(0.8135, device='cuda:0', grad_fn=<UnbindBackward>)	tensor(0.6602, device='cuda:0', grad_fn=<UnbindBackward>)	tensor(0.4799, device='cuda:0', grad_fn=<UnbindBackward>)	tensor(0.2765, device='cuda:0', grad_fn=<UnbindBackward>)	tensor(0.1493, device='cuda:0', grad_fn=<UnbindBackward>)	tensor(0.0975, device='cuda:0', grad_fn=<UnbindBackward>)
tensor(0.9925, device='cuda:0', grad_fn=<UnbindBackward>)	tensor(1.0090, device='cuda:0', grad_fn=<UnbindBackward>)	tensor(0.9173, device='cuda:0', grad_fn=<UnbindBackward>)	tensor(0.8243, device='cuda:0', grad_fn=<UnbindBackward>)	tensor(0.6928, device='cuda:0', grad_fn=<UnbindBackward>)	tensor(0.5195, device='cuda:0', grad_fn=<UnbindBackward>)	tensor(0.3000, device='cuda:0', grad_fn=<UnbindBackward>)	tensor(0.1763, device='cuda:0', grad_fn=<UnbindBackward>)	tensor(0.1417, device='cuda:0', grad_fn=<UnbindBackward>)	tensor(0.1152, device='cuda:0', grad_fn=<UnbindBackward>)
tensor(0.9921, device='cuda:0', grad_fn=<UnbindBackward>)	tensor(0.9732, device='cuda:0', grad_fn=<UnbindBackward>)	tensor(1.0015, device='cuda:0', grad_fn=<UnbindBackward>)	tensor(0.9735, device='cuda:0', grad_fn=<UnbindBackward>)	tensor(0.9088, device='cuda:0', grad_fn=<UnbindBackward>)	tensor(0.8224, device='cuda:0', grad_fn=<UnbindBackward>)	tensor(0.7122, device='cuda:0', grad_fn=<UnbindBackward>)	tensor(0.5938, device='cuda:0', grad_fn=<UnbindBackward>)	tensor(0.3531, device='cuda:0', grad_fn=<UnbindBackward>)	tensor(0.2462, device='cuda:0', grad_fn=<UnbindBackward>)
tensor(0.9917, device='cuda:0', grad_fn=<UnbindBackward>)	tensor(0.9610, device='cuda:0', grad_fn=<UnbindBackward>)	tensor(0.9159, device='cuda:0', grad_fn=<UnbindBackward>)	tensor(0.7429, device='cuda:0', grad_fn=<UnbindBackward>)	tensor(0.4114, device='cuda:0', grad_fn=<UnbindBackward>)	tensor(0.2196, device='cuda:0', grad_fn=<UnbindBackward>)	tensor(0.1447, device='cuda:0', grad_fn=<UnbindBackward>)	tensor(0.0968, device='cuda:0', grad_fn=<UnbindBackward>)	tensor(0.1023, device='cuda:0', grad_fn=<UnbindBackward>)	tensor(0.0604, device='cuda:0', grad_fn=<UnbindBackward>)
tensor(0.9915, device='cuda:0', grad_fn=<UnbindBackward>)	tensor(0.9553, device='cuda:0', grad_fn=<UnbindBackward>)	tensor(0.5599, device='cuda:0', grad_fn=<UnbindBackward>)	tensor(0.3828, device='cuda:0', grad_fn=<UnbindBackward>)	tensor(0.2893, device='cuda:0', grad_fn=<UnbindBackward>)	tensor(0.1860, device='cuda:0', grad_fn=<UnbindBackward>)	tensor(0.1444, device='cuda:0', grad_fn=<UnbindBackward>)	tensor(0.1127, device='cuda:0', grad_fn=<UnbindBackward>)	tensor(0.1115, device='cuda:0', grad_fn=<UnbindBackward>)	tensor(0.0685, device='cuda:0', grad_fn=<UnbindBackward>)
tensor(0.9920, device='cuda:0', grad_fn=<UnbindBackward>)	tensor(1.0059, device='cuda:0', grad_fn=<UnbindBackward>)	tensor(0.8286, device='cuda:0', grad_fn=<UnbindBackward>)	tensor(0.6494, device='cuda:0', grad_fn=<UnbindBackward>)	tensor(0.4200, device='cuda:0', grad_fn=<UnbindBackward>)	tensor(0.2816, device='cuda:0', grad_fn=<UnbindBackward>)	tensor(0.2102, device='cuda:0', grad_fn=<UnbindBackward>)	tensor(0.1548, device='cuda:0', grad_fn=<UnbindBackward>)	tensor(0.1382, device='cuda:0', grad_fn=<UnbindBackward>)	tensor(0.1109, device='cuda:0', grad_fn=<UnbindBackward>)
tensor(0.9914, device='cuda:0', grad_fn=<UnbindBackward>)	tensor(0.8976, device='cuda:0', grad_fn=<UnbindBackward>)	tensor(0.5759, device='cuda:0', grad_fn=<UnbindBackward>)	tensor(0.3953, device='cuda:0', grad_fn=<UnbindBackward>)	tensor(0.2717, device='cuda:0', grad_fn=<UnbindBackward>)	tensor(0.1691, device='cuda:0', grad_fn=<UnbindBackward>)	tensor(0.1262, device='cuda:0', grad_fn=<UnbindBackward>)	tensor(0.0983, device='cuda:0', grad_fn=<UnbindBackward>)	tensor(0.1033, device='cuda:0', grad_fn=<UnbindBackward>)	tensor(0.0805, device='cuda:0', grad_fn=<UnbindBackward>)
tensor(0.9933, device='cuda:0', grad_fn=<UnbindBackward>)	tensor(0.9594, device='cuda:0', grad_fn=<UnbindBackward>)	tensor(0.8556, device='cuda:0', grad_fn=<UnbindBackward>)	tensor(0.5733, device='cuda:0', grad_fn=<UnbindBackward>)	tensor(0.5857, device='cuda:0', grad_fn=<UnbindBackward>)	tensor(0.4357, device='cuda:0', grad_fn=<UnbindBackward>)	tensor(0.2591, device='cuda:0', grad_fn=<UnbindBackward>)	tensor(0.1725, device='cuda:0', grad_fn=<UnbindBackward>)	tensor(0.2923, device='cuda:0', grad_fn=<UnbindBackward>)	tensor(0.1609, device='cuda:0', grad_fn=<UnbindBackward>)
tensor(0.9918, device='cuda:0', grad_fn=<UnbindBackward>)	tensor(0.9841, device='cuda:0', grad_fn=<UnbindBackward>)	tensor(0.7409, device='cuda:0', grad_fn=<UnbindBackward>)	tensor(0.5820, device='cuda:0', grad_fn=<UnbindBackward>)	tensor(0.4103, device='cuda:0', grad_fn=<UnbindBackward>)	tensor(0.2820, device='cuda:0', grad_fn=<UnbindBackward>)	tensor(0.1963, device='cuda:0', grad_fn=<UnbindBackward>)	tensor(0.1505, device='cuda:0', grad_fn=<UnbindBackward>)	tensor(0.1402, device='cuda:0', grad_fn=<UnbindBackward>)	tensor(0.1064, device='cuda:0', grad_fn=<UnbindBackward>)
tensor(0.9926, device='cuda:0', grad_fn=<UnbindBackward>)	tensor(0.9919, device='cuda:0', grad_fn=<UnbindBackward>)	tensor(0.6880, device='cuda:0', grad_fn=<UnbindBackward>)	tensor(0.4554, device='cuda:0', grad_fn=<UnbindBackward>)	tensor(0.3146, device='cuda:0', grad_fn=<UnbindBackward>)	tensor(0.2275, device='cuda:0', grad_fn=<UnbindBackward>)	tensor(0.1741, device='cuda:0', grad_fn=<UnbindBackward>)	tensor(0.1280, device='cuda:0', grad_fn=<UnbindBackward>)	tensor(0.1148, device='cuda:0', grad_fn=<UnbindBackward>)	tensor(0.0886, device='cuda:0', grad_fn=<UnbindBackward>)
tensor(0.9920, device='cuda:0', grad_fn=<UnbindBackward>)	tensor(0.9334, device='cuda:0', grad_fn=<UnbindBackward>)	tensor(0.9650, device='cuda:0', grad_fn=<UnbindBackward>)	tensor(0.8870, device='cuda:0', grad_fn=<UnbindBackward>)	tensor(0.7973, device='cuda:0', grad_fn=<UnbindBackward>)	tensor(0.6689, device='cuda:0', grad_fn=<UnbindBackward>)	tensor(0.5442, device='cuda:0', grad_fn=<UnbindBackward>)	tensor(0.4553, device='cuda:0', grad_fn=<UnbindBackward>)	tensor(0.3257, device='cuda:0', grad_fn=<UnbindBackward>)	tensor(0.3519, device='cuda:0', grad_fn=<UnbindBackward>)
tensor(0.9916, device='cuda:0', grad_fn=<UnbindBackward>)	tensor(1.0066, device='cuda:0', grad_fn=<UnbindBackward>)	tensor(0.7686, device='cuda:0', grad_fn=<UnbindBackward>)	tensor(0.6159, device='cuda:0', grad_fn=<UnbindBackward>)	tensor(0.4011, device='cuda:0', grad_fn=<UnbindBackward>)	tensor(0.2425, device='cuda:0', grad_fn=<UnbindBackward>)	tensor(0.1768, device='cuda:0', grad_fn=<UnbindBackward>)	tensor(0.1294, device='cuda:0', grad_fn=<UnbindBackward>)	tensor(0.1217, device='cuda:0', grad_fn=<UnbindBackward>)	tensor(0.0993, device='cuda:0', grad_fn=<UnbindBackward>)
tensor(0.9901, device='cuda:0', grad_fn=<UnbindBackward>)	tensor(1.1342, device='cuda:0', grad_fn=<UnbindBackward>)	tensor(0.9593, device='cuda:0', grad_fn=<UnbindBackward>)	tensor(0.8631, device='cuda:0', grad_fn=<UnbindBackward>)	tensor(0.6926, device='cuda:0', grad_fn=<UnbindBackward>)	tensor(0.5037, device='cuda:0', grad_fn=<UnbindBackward>)	tensor(0.3663, device='cuda:0', grad_fn=<UnbindBackward>)	tensor(0.2815, device='cuda:0', grad_fn=<UnbindBackward>)	tensor(0.2063, device='cuda:0', grad_fn=<UnbindBackward>)	tensor(0.1974, device='cuda:0', grad_fn=<UnbindBackward>)
tensor(0.9919, device='cuda:0', grad_fn=<UnbindBackward>)	tensor(0.9376, device='cuda:0', grad_fn=<UnbindBackward>)	tensor(0.8531, device='cuda:0', grad_fn=<UnbindBackward>)	tensor(0.6786, device='cuda:0', grad_fn=<UnbindBackward>)	tensor(0.5336, device='cuda:0', grad_fn=<UnbindBackward>)	tensor(0.3904, device='cuda:0', grad_fn=<UnbindBackward>)	tensor(0.2715, device='cuda:0', grad_fn=<UnbindBackward>)	tensor(0.2021, device='cuda:0', grad_fn=<UnbindBackward>)	tensor(0.1670, device='cuda:0', grad_fn=<UnbindBackward>)	tensor(0.1437, device='cuda:0', grad_fn=<UnbindBackward>)
tensor(0.9930, device='cuda:0', grad_fn=<UnbindBackward>)	tensor(0.9790, device='cuda:0', grad_fn=<UnbindBackward>)	tensor(1.0305, device='cuda:0', grad_fn=<UnbindBackward>)	tensor(0.9983, device='cuda:0', grad_fn=<UnbindBackward>)	tensor(0.9323, device='cuda:0', grad_fn=<UnbindBackward>)	tensor(0.8161, device='cuda:0', grad_fn=<UnbindBackward>)	tensor(0.7000, device='cuda:0', grad_fn=<UnbindBackward>)	tensor(0.5804, device='cuda:0', grad_fn=<UnbindBackward>)	tensor(0.3781, device='cuda:0', grad_fn=<UnbindBackward>)	tensor(0.3926, device='cuda:0', grad_fn=<UnbindBackward>)
tensor(0.9926, device='cuda:0', grad_fn=<UnbindBackward>)	tensor(1.0174, device='cuda:0', grad_fn=<UnbindBackward>)	tensor(0.8546, device='cuda:0', grad_fn=<UnbindBackward>)	tensor(0.7284, device='cuda:0', grad_fn=<UnbindBackward>)	tensor(0.4641, device='cuda:0', grad_fn=<UnbindBackward>)	tensor(0.2816, device='cuda:0', grad_fn=<UnbindBackward>)	tensor(0.2014, device='cuda:0', grad_fn=<UnbindBackward>)	tensor(0.1457, device='cuda:0', grad_fn=<UnbindBackward>)	tensor(0.1343, device='cuda:0', grad_fn=<UnbindBackward>)	tensor(0.1019, device='cuda:0', grad_fn=<UnbindBackward>)
tensor(0.9910, device='cuda:0', grad_fn=<UnbindBackward>)	tensor(0.8809, device='cuda:0', grad_fn=<UnbindBackward>)	tensor(0.7349, device='cuda:0', grad_fn=<UnbindBackward>)	tensor(0.6121, device='cuda:0', grad_fn=<UnbindBackward>)	tensor(0.5137, device='cuda:0', grad_fn=<UnbindBackward>)	tensor(0.3983, device='cuda:0', grad_fn=<UnbindBackward>)	tensor(0.2973, device='cuda:0', grad_fn=<UnbindBackward>)	tensor(0.2294, device='cuda:0', grad_fn=<UnbindBackward>)	tensor(0.1716, device='cuda:0', grad_fn=<UnbindBackward>)	tensor(0.1645, device='cuda:0', grad_fn=<UnbindBackward>)
tensor(0.9911, device='cuda:0', grad_fn=<UnbindBackward>)	tensor(0.9585, device='cuda:0', grad_fn=<UnbindBackward>)	tensor(0.9488, device='cuda:0', grad_fn=<UnbindBackward>)	tensor(0.8840, device='cuda:0', grad_fn=<UnbindBackward>)	tensor(0.8393, device='cuda:0', grad_fn=<UnbindBackward>)	tensor(0.7390, device='cuda:0', grad_fn=<UnbindBackward>)	tensor(0.6122, device='cuda:0', grad_fn=<UnbindBackward>)	tensor(0.4646, device='cuda:0', grad_fn=<UnbindBackward>)	tensor(0.2689, device='cuda:0', grad_fn=<UnbindBackward>)	tensor(0.2025, device='cuda:0', grad_fn=<UnbindBackward>)
tensor(0.9919, device='cuda:0', grad_fn=<UnbindBackward>)	tensor(1.0127, device='cuda:0', grad_fn=<UnbindBackward>)	tensor(1.2690, device='cuda:0', grad_fn=<UnbindBackward>)	tensor(1.2410, device='cuda:0', grad_fn=<UnbindBackward>)	tensor(1.1740, device='cuda:0', grad_fn=<UnbindBackward>)	tensor(1.0361, device='cuda:0', grad_fn=<UnbindBackward>)	tensor(0.8611, device='cuda:0', grad_fn=<UnbindBackward>)	tensor(0.6787, device='cuda:0', grad_fn=<UnbindBackward>)	tensor(0.3582, device='cuda:0', grad_fn=<UnbindBackward>)	tensor(0.3035, device='cuda:0', grad_fn=<UnbindBackward>)
tensor(0.9924, device='cuda:0', grad_fn=<UnbindBackward>)	tensor(0.9928, device='cuda:0', grad_fn=<UnbindBackward>)	tensor(0.9243, device='cuda:0', grad_fn=<UnbindBackward>)	tensor(0.8369, device='cuda:0', grad_fn=<UnbindBackward>)	tensor(0.6752, device='cuda:0', grad_fn=<UnbindBackward>)	tensor(0.4715, device='cuda:0', grad_fn=<UnbindBackward>)	tensor(0.2936, device='cuda:0', grad_fn=<UnbindBackward>)	tensor(0.1850, device='cuda:0', grad_fn=<UnbindBackward>)	tensor(0.1277, device='cuda:0', grad_fn=<UnbindBackward>)	tensor(0.1011, device='cuda:0', grad_fn=<UnbindBackward>)
tensor(0.9941, device='cuda:0', grad_fn=<UnbindBackward>)	tensor(1.0093, device='cuda:0', grad_fn=<UnbindBackward>)	tensor(0.8159, device='cuda:0', grad_fn=<UnbindBackward>)	tensor(0.6461, device='cuda:0', grad_fn=<UnbindBackward>)	tensor(0.3686, device='cuda:0', grad_fn=<UnbindBackward>)	tensor(0.2436, device='cuda:0', grad_fn=<UnbindBackward>)	tensor(0.1824, device='cuda:0', grad_fn=<UnbindBackward>)	tensor(0.1350, device='cuda:0', grad_fn=<UnbindBackward>)	tensor(0.1325, device='cuda:0', grad_fn=<UnbindBackward>)	tensor(0.1100, device='cuda:0', grad_fn=<UnbindBackward>)
tensor(0.9909, device='cuda:0', grad_fn=<UnbindBackward>)	tensor(0.9627, device='cuda:0', grad_fn=<UnbindBackward>)	tensor(1.0097, device='cuda:0', grad_fn=<UnbindBackward>)	tensor(0.9329, device='cuda:0', grad_fn=<UnbindBackward>)	tensor(0.7368, device='cuda:0', grad_fn=<UnbindBackward>)	tensor(0.4208, device='cuda:0', grad_fn=<UnbindBackward>)	tensor(0.2716, device='cuda:0', grad_fn=<UnbindBackward>)	tensor(0.1983, device='cuda:0', grad_fn=<UnbindBackward>)	tensor(0.1729, device='cuda:0', grad_fn=<UnbindBackward>)	tensor(0.1798, device='cuda:0', grad_fn=<UnbindBackward>)
tensor(0.9926, device='cuda:0', grad_fn=<UnbindBackward>)	tensor(1.0051, device='cuda:0', grad_fn=<UnbindBackward>)	tensor(0.9498, device='cuda:0', grad_fn=<UnbindBackward>)	tensor(0.8705, device='cuda:0', grad_fn=<UnbindBackward>)	tensor(0.6952, device='cuda:0', grad_fn=<UnbindBackward>)	tensor(0.4657, device='cuda:0', grad_fn=<UnbindBackward>)	tensor(0.2532, device='cuda:0', grad_fn=<UnbindBackward>)	tensor(0.1498, device='cuda:0', grad_fn=<UnbindBackward>)	tensor(0.1283, device='cuda:0', grad_fn=<UnbindBackward>)	tensor(0.0931, device='cuda:0', grad_fn=<UnbindBackward>)
tensor(0.9923, device='cuda:0', grad_fn=<UnbindBackward>)	tensor(0.9682, device='cuda:0', grad_fn=<UnbindBackward>)	tensor(0.9302, device='cuda:0', grad_fn=<UnbindBackward>)	tensor(0.8236, device='cuda:0', grad_fn=<UnbindBackward>)	tensor(0.7148, device='cuda:0', grad_fn=<UnbindBackward>)	tensor(0.5753, device='cuda:0', grad_fn=<UnbindBackward>)	tensor(0.4614, device='cuda:0', grad_fn=<UnbindBackward>)	tensor(0.3415, device='cuda:0', grad_fn=<UnbindBackward>)	tensor(0.2150, device='cuda:0', grad_fn=<UnbindBackward>)	tensor(0.2068, device='cuda:0', grad_fn=<UnbindBackward>)
tensor(0.9922, device='cuda:0', grad_fn=<UnbindBackward>)	tensor(1.0287, device='cuda:0', grad_fn=<UnbindBackward>)	tensor(0.8781, device='cuda:0', grad_fn=<UnbindBackward>)	tensor(0.7689, device='cuda:0', grad_fn=<UnbindBackward>)	tensor(0.5338, device='cuda:0', grad_fn=<UnbindBackward>)	tensor(0.2902, device='cuda:0', grad_fn=<UnbindBackward>)	tensor(0.1844, device='cuda:0', grad_fn=<UnbindBackward>)	tensor(0.1336, device='cuda:0', grad_fn=<UnbindBackward>)	tensor(0.1223, device='cuda:0', grad_fn=<UnbindBackward>)	tensor(0.0907, device='cuda:0', grad_fn=<UnbindBackward>)
tensor(0.9904, device='cuda:0', grad_fn=<UnbindBackward>)	tensor(0.9617, device='cuda:0', grad_fn=<UnbindBackward>)	tensor(0.9759, device='cuda:0', grad_fn=<UnbindBackward>)	tensor(0.8673, device='cuda:0', grad_fn=<UnbindBackward>)	tensor(0.5810, device='cuda:0', grad_fn=<UnbindBackward>)	tensor(0.2889, device='cuda:0', grad_fn=<UnbindBackward>)	tensor(0.1783, device='cuda:0', grad_fn=<UnbindBackward>)	tensor(0.1280, device='cuda:0', grad_fn=<UnbindBackward>)	tensor(0.1100, device='cuda:0', grad_fn=<UnbindBackward>)	tensor(0.0902, device='cuda:0', grad_fn=<UnbindBackward>)
tensor(0.9892, device='cuda:0', grad_fn=<UnbindBackward>)	tensor(1.0801, device='cuda:0', grad_fn=<UnbindBackward>)	tensor(1.1896, device='cuda:0', grad_fn=<UnbindBackward>)	tensor(1.2134, device='cuda:0', grad_fn=<UnbindBackward>)	tensor(1.1170, device='cuda:0', grad_fn=<UnbindBackward>)	tensor(0.9486, device='cuda:0', grad_fn=<UnbindBackward>)	tensor(0.8928, device='cuda:0', grad_fn=<UnbindBackward>)	tensor(0.8459, device='cuda:0', grad_fn=<UnbindBackward>)	tensor(0.4855, device='cuda:0', grad_fn=<UnbindBackward>)	tensor(0.8627, device='cuda:0', grad_fn=<UnbindBackward>)
tensor(0.9925, device='cuda:0', grad_fn=<UnbindBackward>)	tensor(1.0077, device='cuda:0', grad_fn=<UnbindBackward>)	tensor(1.0691, device='cuda:0', grad_fn=<UnbindBackward>)	tensor(1.0559, device='cuda:0', grad_fn=<UnbindBackward>)	tensor(0.9981, device='cuda:0', grad_fn=<UnbindBackward>)	tensor(0.8472, device='cuda:0', grad_fn=<UnbindBackward>)	tensor(0.7505, device='cuda:0', grad_fn=<UnbindBackward>)	tensor(0.6556, device='cuda:0', grad_fn=<UnbindBackward>)	tensor(0.4112, device='cuda:0', grad_fn=<UnbindBackward>)	tensor(0.5799, device='cuda:0', grad_fn=<UnbindBackward>)
tensor(0.9929, device='cuda:0', grad_fn=<UnbindBackward>)	tensor(1.0432, device='cuda:0', grad_fn=<UnbindBackward>)	tensor(0.9527, device='cuda:0', grad_fn=<UnbindBackward>)	tensor(0.8248, device='cuda:0', grad_fn=<UnbindBackward>)	tensor(0.5527, device='cuda:0', grad_fn=<UnbindBackward>)	tensor(0.3871, device='cuda:0', grad_fn=<UnbindBackward>)	tensor(0.2805, device='cuda:0', grad_fn=<UnbindBackward>)	tensor(0.1918, device='cuda:0', grad_fn=<UnbindBackward>)	tensor(0.1648, device='cuda:0', grad_fn=<UnbindBackward>)	tensor(0.1452, device='cuda:0', grad_fn=<UnbindBackward>)
tensor(0.9920, device='cuda:0', grad_fn=<UnbindBackward>)	tensor(0.9350, device='cuda:0', grad_fn=<UnbindBackward>)	tensor(0.7601, device='cuda:0', grad_fn=<UnbindBackward>)	tensor(0.6219, device='cuda:0', grad_fn=<UnbindBackward>)	tensor(0.4706, device='cuda:0', grad_fn=<UnbindBackward>)	tensor(0.3305, device='cuda:0', grad_fn=<UnbindBackward>)	tensor(0.2429, device='cuda:0', grad_fn=<UnbindBackward>)	tensor(0.1799, device='cuda:0', grad_fn=<UnbindBackward>)	tensor(0.1249, device='cuda:0', grad_fn=<UnbindBackward>)	tensor(0.1055, device='cuda:0', grad_fn=<UnbindBackward>)
tensor(0.9917, device='cuda:0', grad_fn=<UnbindBackward>)	tensor(0.9674, device='cuda:0', grad_fn=<UnbindBackward>)	tensor(0.9262, device='cuda:0', grad_fn=<UnbindBackward>)	tensor(0.8296, device='cuda:0', grad_fn=<UnbindBackward>)	tensor(0.6866, device='cuda:0', grad_fn=<UnbindBackward>)	tensor(0.4921, device='cuda:0', grad_fn=<UnbindBackward>)	tensor(0.3401, device='cuda:0', grad_fn=<UnbindBackward>)	tensor(0.1909, device='cuda:0', grad_fn=<UnbindBackward>)	tensor(0.1257, device='cuda:0', grad_fn=<UnbindBackward>)	tensor(0.0968, device='cuda:0', grad_fn=<UnbindBackward>)
tensor(0.9928, device='cuda:0', grad_fn=<UnbindBackward>)	tensor(1.0075, device='cuda:0', grad_fn=<UnbindBackward>)	tensor(0.9835, device='cuda:0', grad_fn=<UnbindBackward>)	tensor(0.9043, device='cuda:0', grad_fn=<UnbindBackward>)	tensor(0.7902, device='cuda:0', grad_fn=<UnbindBackward>)	tensor(0.6302, device='cuda:0', grad_fn=<UnbindBackward>)	tensor(0.4376, device='cuda:0', grad_fn=<UnbindBackward>)	tensor(0.2655, device='cuda:0', grad_fn=<UnbindBackward>)	tensor(0.1630, device='cuda:0', grad_fn=<UnbindBackward>)	tensor(0.1192, device='cuda:0', grad_fn=<UnbindBackward>)
tensor(0.9927, device='cuda:0', grad_fn=<UnbindBackward>)	tensor(0.9792, device='cuda:0', grad_fn=<UnbindBackward>)	tensor(1.0218, device='cuda:0', grad_fn=<UnbindBackward>)	tensor(0.9720, device='cuda:0', grad_fn=<UnbindBackward>)	tensor(0.8799, device='cuda:0', grad_fn=<UnbindBackward>)	tensor(0.7628, device='cuda:0', grad_fn=<UnbindBackward>)	tensor(0.6222, device='cuda:0', grad_fn=<UnbindBackward>)	tensor(0.5019, device='cuda:0', grad_fn=<UnbindBackward>)	tensor(0.3496, device='cuda:0', grad_fn=<UnbindBackward>)	tensor(0.4147, device='cuda:0', grad_fn=<UnbindBackward>)
tensor(0.9915, device='cuda:0', grad_fn=<UnbindBackward>)	tensor(1.0061, device='cuda:0', grad_fn=<UnbindBackward>)	tensor(0.8185, device='cuda:0', grad_fn=<UnbindBackward>)	tensor(0.5646, device='cuda:0', grad_fn=<UnbindBackward>)	tensor(0.4103, device='cuda:0', grad_fn=<UnbindBackward>)	tensor(0.2948, device='cuda:0', grad_fn=<UnbindBackward>)	tensor(0.2298, device='cuda:0', grad_fn=<UnbindBackward>)	tensor(0.1669, device='cuda:0', grad_fn=<UnbindBackward>)	tensor(0.1430, device='cuda:0', grad_fn=<UnbindBackward>)	tensor(0.1223, device='cuda:0', grad_fn=<UnbindBackward>)
tensor(0.9923, device='cuda:0', grad_fn=<UnbindBackward>)	tensor(0.9879, device='cuda:0', grad_fn=<UnbindBackward>)	tensor(0.9030, device='cuda:0', grad_fn=<UnbindBackward>)	tensor(0.7558, device='cuda:0', grad_fn=<UnbindBackward>)	tensor(0.5842, device='cuda:0', grad_fn=<UnbindBackward>)	tensor(0.3423, device='cuda:0', grad_fn=<UnbindBackward>)	tensor(0.2076, device='cuda:0', grad_fn=<UnbindBackward>)	tensor(0.1352, device='cuda:0', grad_fn=<UnbindBackward>)	tensor(0.1302, device='cuda:0', grad_fn=<UnbindBackward>)	tensor(0.0986, device='cuda:0', grad_fn=<UnbindBackward>)
tensor(0.9925, device='cuda:0', grad_fn=<UnbindBackward>)	tensor(0.9530, device='cuda:0', grad_fn=<UnbindBackward>)	tensor(0.9766, device='cuda:0', grad_fn=<UnbindBackward>)	tensor(0.9077, device='cuda:0', grad_fn=<UnbindBackward>)	tensor(0.8170, device='cuda:0', grad_fn=<UnbindBackward>)	tensor(0.6841, device='cuda:0', grad_fn=<UnbindBackward>)	tensor(0.5563, device='cuda:0', grad_fn=<UnbindBackward>)	tensor(0.4485, device='cuda:0', grad_fn=<UnbindBackward>)	tensor(0.3262, device='cuda:0', grad_fn=<UnbindBackward>)	tensor(0.3863, device='cuda:0', grad_fn=<UnbindBackward>)
tensor(0.9927, device='cuda:0', grad_fn=<UnbindBackward>)	tensor(1.0016, device='cuda:0', grad_fn=<UnbindBackward>)	tensor(0.8044, device='cuda:0', grad_fn=<UnbindBackward>)	tensor(0.6311, device='cuda:0', grad_fn=<UnbindBackward>)	tensor(0.4187, device='cuda:0', grad_fn=<UnbindBackward>)	tensor(0.2930, device='cuda:0', grad_fn=<UnbindBackward>)	tensor(0.2049, device='cuda:0', grad_fn=<UnbindBackward>)	tensor(0.1534, device='cuda:0', grad_fn=<UnbindBackward>)	tensor(0.1376, device='cuda:0', grad_fn=<UnbindBackward>)	tensor(0.1170, device='cuda:0', grad_fn=<UnbindBackward>)
tensor(0.9917, device='cuda:0', grad_fn=<UnbindBackward>)	tensor(0.9557, device='cuda:0', grad_fn=<UnbindBackward>)	tensor(0.9452, device='cuda:0', grad_fn=<UnbindBackward>)	tensor(0.8805, device='cuda:0', grad_fn=<UnbindBackward>)	tensor(0.8030, device='cuda:0', grad_fn=<UnbindBackward>)	tensor(0.6648, device='cuda:0', grad_fn=<UnbindBackward>)	tensor(0.5449, device='cuda:0', grad_fn=<UnbindBackward>)	tensor(0.4076, device='cuda:0', grad_fn=<UnbindBackward>)	tensor(0.2291, device='cuda:0', grad_fn=<UnbindBackward>)	tensor(0.2118, device='cuda:0', grad_fn=<UnbindBackward>)
tensor(0.9929, device='cuda:0', grad_fn=<UnbindBackward>)	tensor(0.9951, device='cuda:0', grad_fn=<UnbindBackward>)	tensor(0.8959, device='cuda:0', grad_fn=<UnbindBackward>)	tensor(0.7214, device='cuda:0', grad_fn=<UnbindBackward>)	tensor(0.5644, device='cuda:0', grad_fn=<UnbindBackward>)	tensor(0.4123, device='cuda:0', grad_fn=<UnbindBackward>)	tensor(0.3102, device='cuda:0', grad_fn=<UnbindBackward>)	tensor(0.2419, device='cuda:0', grad_fn=<UnbindBackward>)	tensor(0.1741, device='cuda:0', grad_fn=<UnbindBackward>)	tensor(0.1752, device='cuda:0', grad_fn=<UnbindBackward>)
tensor(0.9927, device='cuda:0', grad_fn=<UnbindBackward>)	tensor(0.9455, device='cuda:0', grad_fn=<UnbindBackward>)	tensor(0.9943, device='cuda:0', grad_fn=<UnbindBackward>)	tensor(0.8975, device='cuda:0', grad_fn=<UnbindBackward>)	tensor(0.8618, device='cuda:0', grad_fn=<UnbindBackward>)	tensor(0.8406, device='cuda:0', grad_fn=<UnbindBackward>)	tensor(0.7368, device='cuda:0', grad_fn=<UnbindBackward>)	tensor(0.6511, device='cuda:0', grad_fn=<UnbindBackward>)	tensor(0.5004, device='cuda:0', grad_fn=<UnbindBackward>)	tensor(0.6071, device='cuda:0', grad_fn=<UnbindBackward>)
tensor(0.9921, device='cuda:0', grad_fn=<UnbindBackward>)	tensor(0.9579, device='cuda:0', grad_fn=<UnbindBackward>)	tensor(0.9930, device='cuda:0', grad_fn=<UnbindBackward>)	tensor(0.9335, device='cuda:0', grad_fn=<UnbindBackward>)	tensor(0.8644, device='cuda:0', grad_fn=<UnbindBackward>)	tensor(0.7514, device='cuda:0', grad_fn=<UnbindBackward>)	tensor(0.6357, device='cuda:0', grad_fn=<UnbindBackward>)	tensor(0.5439, device='cuda:0', grad_fn=<UnbindBackward>)	tensor(0.3848, device='cuda:0', grad_fn=<UnbindBackward>)	tensor(0.4613, device='cuda:0', grad_fn=<UnbindBackward>)
tensor(0.9927, device='cuda:0', grad_fn=<UnbindBackward>)	tensor(0.9903, device='cuda:0', grad_fn=<UnbindBackward>)	tensor(0.9614, device='cuda:0', grad_fn=<UnbindBackward>)	tensor(0.8766, device='cuda:0', grad_fn=<UnbindBackward>)	tensor(0.7509, device='cuda:0', grad_fn=<UnbindBackward>)	tensor(0.5777, device='cuda:0', grad_fn=<UnbindBackward>)	tensor(0.4339, device='cuda:0', grad_fn=<UnbindBackward>)	tensor(0.3216, device='cuda:0', grad_fn=<UnbindBackward>)	tensor(0.2003, device='cuda:0', grad_fn=<UnbindBackward>)	tensor(0.1765, device='cuda:0', grad_fn=<UnbindBackward>)
tensor(0.9924, device='cuda:0', grad_fn=<UnbindBackward>)	tensor(0.9692, device='cuda:0', grad_fn=<UnbindBackward>)	tensor(0.9665, device='cuda:0', grad_fn=<UnbindBackward>)	tensor(0.9234, device='cuda:0', grad_fn=<UnbindBackward>)	tensor(0.8353, device='cuda:0', grad_fn=<UnbindBackward>)	tensor(0.7267, device='cuda:0', grad_fn=<UnbindBackward>)	tensor(0.6006, device='cuda:0', grad_fn=<UnbindBackward>)	tensor(0.4049, device='cuda:0', grad_fn=<UnbindBackward>)	tensor(0.1677, device='cuda:0', grad_fn=<UnbindBackward>)	tensor(0.1083, device='cuda:0', grad_fn=<UnbindBackward>)
tensor(0.9907, device='cuda:0', grad_fn=<UnbindBackward>)	tensor(0.8949, device='cuda:0', grad_fn=<UnbindBackward>)	tensor(0.6500, device='cuda:0', grad_fn=<UnbindBackward>)	tensor(0.4140, device='cuda:0', grad_fn=<UnbindBackward>)	tensor(0.2953, device='cuda:0', grad_fn=<UnbindBackward>)	tensor(0.1774, device='cuda:0', grad_fn=<UnbindBackward>)	tensor(0.1353, device='cuda:0', grad_fn=<UnbindBackward>)	tensor(0.0894, device='cuda:0', grad_fn=<UnbindBackward>)	tensor(0.0977, device='cuda:0', grad_fn=<UnbindBackward>)	tensor(0.0682, device='cuda:0', grad_fn=<UnbindBackward>)
tensor(0.9897, device='cuda:0', grad_fn=<UnbindBackward>)	tensor(1.0053, device='cuda:0', grad_fn=<UnbindBackward>)	tensor(0.9400, device='cuda:0', grad_fn=<UnbindBackward>)	tensor(0.8931, device='cuda:0', grad_fn=<UnbindBackward>)	tensor(0.8305, device='cuda:0', grad_fn=<UnbindBackward>)	tensor(0.7916, device='cuda:0', grad_fn=<UnbindBackward>)	tensor(0.6940, device='cuda:0', grad_fn=<UnbindBackward>)	tensor(0.5861, device='cuda:0', grad_fn=<UnbindBackward>)	tensor(0.3790, device='cuda:0', grad_fn=<UnbindBackward>)	tensor(0.2544, device='cuda:0', grad_fn=<UnbindBackward>)
tensor(0.9921, device='cuda:0', grad_fn=<UnbindBackward>)	tensor(0.9756, device='cuda:0', grad_fn=<UnbindBackward>)	tensor(0.7569, device='cuda:0', grad_fn=<UnbindBackward>)	tensor(0.4860, device='cuda:0', grad_fn=<UnbindBackward>)	tensor(0.3113, device='cuda:0', grad_fn=<UnbindBackward>)	tensor(0.2168, device='cuda:0', grad_fn=<UnbindBackward>)	tensor(0.1689, device='cuda:0', grad_fn=<UnbindBackward>)	tensor(0.1274, device='cuda:0', grad_fn=<UnbindBackward>)	tensor(0.1235, device='cuda:0', grad_fn=<UnbindBackward>)	tensor(0.0999, device='cuda:0', grad_fn=<UnbindBackward>)
tensor(0.9917, device='cuda:0', grad_fn=<UnbindBackward>)	tensor(0.9833, device='cuda:0', grad_fn=<UnbindBackward>)	tensor(0.9702, device='cuda:0', grad_fn=<UnbindBackward>)	tensor(0.9258, device='cuda:0', grad_fn=<UnbindBackward>)	tensor(0.8540, device='cuda:0', grad_fn=<UnbindBackward>)	tensor(0.7557, device='cuda:0', grad_fn=<UnbindBackward>)	tensor(0.5762, device='cuda:0', grad_fn=<UnbindBackward>)	tensor(0.3449, device='cuda:0', grad_fn=<UnbindBackward>)	tensor(0.1656, device='cuda:0', grad_fn=<UnbindBackward>)	tensor(0.1282, device='cuda:0', grad_fn=<UnbindBackward>)
tensor(0.9930, device='cuda:0', grad_fn=<UnbindBackward>)	tensor(0.9699, device='cuda:0', grad_fn=<UnbindBackward>)	tensor(1.0640, device='cuda:0', grad_fn=<UnbindBackward>)	tensor(1.0571, device='cuda:0', grad_fn=<UnbindBackward>)	tensor(0.9501, device='cuda:0', grad_fn=<UnbindBackward>)	tensor(0.6470, device='cuda:0', grad_fn=<UnbindBackward>)	tensor(0.3573, device='cuda:0', grad_fn=<UnbindBackward>)	tensor(0.2004, device='cuda:0', grad_fn=<UnbindBackward>)	tensor(0.1405, device='cuda:0', grad_fn=<UnbindBackward>)	tensor(0.1248, device='cuda:0', grad_fn=<UnbindBackward>)
tensor(0.9935, device='cuda:0', grad_fn=<UnbindBackward>)	tensor(0.9864, device='cuda:0', grad_fn=<UnbindBackward>)	tensor(0.9436, device='cuda:0', grad_fn=<UnbindBackward>)	tensor(0.7571, device='cuda:0', grad_fn=<UnbindBackward>)	tensor(0.4734, device='cuda:0', grad_fn=<UnbindBackward>)	tensor(0.3111, device='cuda:0', grad_fn=<UnbindBackward>)	tensor(0.2234, device='cuda:0', grad_fn=<UnbindBackward>)	tensor(0.1545, device='cuda:0', grad_fn=<UnbindBackward>)	tensor(0.1469, device='cuda:0', grad_fn=<UnbindBackward>)	tensor(0.1258, device='cuda:0', grad_fn=<UnbindBackward>)
tensor(0.9918, device='cuda:0', grad_fn=<UnbindBackward>)	tensor(0.9669, device='cuda:0', grad_fn=<UnbindBackward>)	tensor(1.0443, device='cuda:0', grad_fn=<UnbindBackward>)	tensor(0.9703, device='cuda:0', grad_fn=<UnbindBackward>)	tensor(0.9197, device='cuda:0', grad_fn=<UnbindBackward>)	tensor(0.8208, device='cuda:0', grad_fn=<UnbindBackward>)	tensor(0.7177, device='cuda:0', grad_fn=<UnbindBackward>)	tensor(0.6120, device='cuda:0', grad_fn=<UnbindBackward>)	tensor(0.4156, device='cuda:0', grad_fn=<UnbindBackward>)	tensor(0.4290, device='cuda:0', grad_fn=<UnbindBackward>)
tensor(0.9901, device='cuda:0', grad_fn=<UnbindBackward>)	tensor(1.0703, device='cuda:0', grad_fn=<UnbindBackward>)	tensor(0.8234, device='cuda:0', grad_fn=<UnbindBackward>)	tensor(0.6428, device='cuda:0', grad_fn=<UnbindBackward>)	tensor(0.3839, device='cuda:0', grad_fn=<UnbindBackward>)	tensor(0.2270, device='cuda:0', grad_fn=<UnbindBackward>)	tensor(0.1836, device='cuda:0', grad_fn=<UnbindBackward>)	tensor(0.1245, device='cuda:0', grad_fn=<UnbindBackward>)	tensor(0.0876, device='cuda:0', grad_fn=<UnbindBackward>)	tensor(0.1234, device='cuda:0', grad_fn=<UnbindBackward>)
tensor(0.9921, device='cuda:0', grad_fn=<UnbindBackward>)	tensor(0.9790, device='cuda:0', grad_fn=<UnbindBackward>)	tensor(0.8551, device='cuda:0', grad_fn=<UnbindBackward>)	tensor(0.7658, device='cuda:0', grad_fn=<UnbindBackward>)	tensor(0.6503, device='cuda:0', grad_fn=<UnbindBackward>)	tensor(0.5320, device='cuda:0', grad_fn=<UnbindBackward>)	tensor(0.3646, device='cuda:0', grad_fn=<UnbindBackward>)	tensor(0.2010, device='cuda:0', grad_fn=<UnbindBackward>)	tensor(0.1424, device='cuda:0', grad_fn=<UnbindBackward>)	tensor(0.0982, device='cuda:0', grad_fn=<UnbindBackward>)
tensor(0.9912, device='cuda:0', grad_fn=<UnbindBackward>)	tensor(1.0087, device='cuda:0', grad_fn=<UnbindBackward>)	tensor(0.9759, device='cuda:0', grad_fn=<UnbindBackward>)	tensor(0.9099, device='cuda:0', grad_fn=<UnbindBackward>)	tensor(0.8383, device='cuda:0', grad_fn=<UnbindBackward>)	tensor(0.6619, device='cuda:0', grad_fn=<UnbindBackward>)	tensor(0.4703, device='cuda:0', grad_fn=<UnbindBackward>)	tensor(0.3820, device='cuda:0', grad_fn=<UnbindBackward>)	tensor(0.3002, device='cuda:0', grad_fn=<UnbindBackward>)	tensor(0.2969, device='cuda:0', grad_fn=<UnbindBackward>)
tensor(0.9932, device='cuda:0', grad_fn=<UnbindBackward>)	tensor(0.9971, device='cuda:0', grad_fn=<UnbindBackward>)	tensor(0.8960, device='cuda:0', grad_fn=<UnbindBackward>)	tensor(0.8312, device='cuda:0', grad_fn=<UnbindBackward>)	tensor(0.7059, device='cuda:0', grad_fn=<UnbindBackward>)	tensor(0.5603, device='cuda:0', grad_fn=<UnbindBackward>)	tensor(0.3691, device='cuda:0', grad_fn=<UnbindBackward>)	tensor(0.1964, device='cuda:0', grad_fn=<UnbindBackward>)	tensor(0.1444, device='cuda:0', grad_fn=<UnbindBackward>)	tensor(0.1134, device='cuda:0', grad_fn=<UnbindBackward>)
tensor(0.9919, device='cuda:0', grad_fn=<UnbindBackward>)	tensor(0.9766, device='cuda:0', grad_fn=<UnbindBackward>)	tensor(0.7599, device='cuda:0', grad_fn=<UnbindBackward>)	tensor(0.6039, device='cuda:0', grad_fn=<UnbindBackward>)	tensor(0.3911, device='cuda:0', grad_fn=<UnbindBackward>)	tensor(0.2453, device='cuda:0', grad_fn=<UnbindBackward>)	tensor(0.1741, device='cuda:0', grad_fn=<UnbindBackward>)	tensor(0.1326, device='cuda:0', grad_fn=<UnbindBackward>)	tensor(0.1276, device='cuda:0', grad_fn=<UnbindBackward>)	tensor(0.0986, device='cuda:0', grad_fn=<UnbindBackward>)
tensor(0.9910, device='cuda:0', grad_fn=<UnbindBackward>)	tensor(0.7695, device='cuda:0', grad_fn=<UnbindBackward>)	tensor(0.5083, device='cuda:0', grad_fn=<UnbindBackward>)	tensor(0.3600, device='cuda:0', grad_fn=<UnbindBackward>)	tensor(0.3450, device='cuda:0', grad_fn=<UnbindBackward>)	tensor(0.2452, device='cuda:0', grad_fn=<UnbindBackward>)	tensor(0.1875, device='cuda:0', grad_fn=<UnbindBackward>)	tensor(0.1340, device='cuda:0', grad_fn=<UnbindBackward>)	tensor(0.1389, device='cuda:0', grad_fn=<UnbindBackward>)	tensor(0.1233, device='cuda:0', grad_fn=<UnbindBackward>)
tensor(0.9909, device='cuda:0', grad_fn=<UnbindBackward>)	tensor(0.9824, device='cuda:0', grad_fn=<UnbindBackward>)	tensor(1.1760, device='cuda:0', grad_fn=<UnbindBackward>)	tensor(1.1392, device='cuda:0', grad_fn=<UnbindBackward>)	tensor(1.2145, device='cuda:0', grad_fn=<UnbindBackward>)	tensor(1.2216, device='cuda:0', grad_fn=<UnbindBackward>)	tensor(1.2299, device='cuda:0', grad_fn=<UnbindBackward>)	tensor(1.1222, device='cuda:0', grad_fn=<UnbindBackward>)	tensor(0.6382, device='cuda:0', grad_fn=<UnbindBackward>)	tensor(0.7054, device='cuda:0', grad_fn=<UnbindBackward>)
tensor(0.9916, device='cuda:0', grad_fn=<UnbindBackward>)	tensor(1.0231, device='cuda:0', grad_fn=<UnbindBackward>)	tensor(0.8229, device='cuda:0', grad_fn=<UnbindBackward>)	tensor(0.6648, device='cuda:0', grad_fn=<UnbindBackward>)	tensor(0.4503, device='cuda:0', grad_fn=<UnbindBackward>)	tensor(0.3109, device='cuda:0', grad_fn=<UnbindBackward>)	tensor(0.2235, device='cuda:0', grad_fn=<UnbindBackward>)	tensor(0.1643, device='cuda:0', grad_fn=<UnbindBackward>)	tensor(0.1383, device='cuda:0', grad_fn=<UnbindBackward>)	tensor(0.1187, device='cuda:0', grad_fn=<UnbindBackward>)
tensor(0.9929, device='cuda:0', grad_fn=<UnbindBackward>)	tensor(1.0075, device='cuda:0', grad_fn=<UnbindBackward>)	tensor(0.9866, device='cuda:0', grad_fn=<UnbindBackward>)	tensor(0.8569, device='cuda:0', grad_fn=<UnbindBackward>)	tensor(0.7734, device='cuda:0', grad_fn=<UnbindBackward>)	tensor(0.6686, device='cuda:0', grad_fn=<UnbindBackward>)	tensor(0.5320, device='cuda:0', grad_fn=<UnbindBackward>)	tensor(0.4036, device='cuda:0', grad_fn=<UnbindBackward>)	tensor(0.2715, device='cuda:0', grad_fn=<UnbindBackward>)	tensor(0.2697, device='cuda:0', grad_fn=<UnbindBackward>)
tensor(0.9926, device='cuda:0', grad_fn=<UnbindBackward>)	tensor(1.0009, device='cuda:0', grad_fn=<UnbindBackward>)	tensor(0.8451, device='cuda:0', grad_fn=<UnbindBackward>)	tensor(0.7138, device='cuda:0', grad_fn=<UnbindBackward>)	tensor(0.4957, device='cuda:0', grad_fn=<UnbindBackward>)	tensor(0.2770, device='cuda:0', grad_fn=<UnbindBackward>)	tensor(0.1874, device='cuda:0', grad_fn=<UnbindBackward>)	tensor(0.1331, device='cuda:0', grad_fn=<UnbindBackward>)	tensor(0.1174, device='cuda:0', grad_fn=<UnbindBackward>)	tensor(0.0904, device='cuda:0', grad_fn=<UnbindBackward>)
tensor(0.9901, device='cuda:0', grad_fn=<UnbindBackward>)	tensor(0.9709, device='cuda:0', grad_fn=<UnbindBackward>)	tensor(0.9234, device='cuda:0', grad_fn=<UnbindBackward>)	tensor(0.8544, device='cuda:0', grad_fn=<UnbindBackward>)	tensor(0.7459, device='cuda:0', grad_fn=<UnbindBackward>)	tensor(0.6424, device='cuda:0', grad_fn=<UnbindBackward>)	tensor(0.5332, device='cuda:0', grad_fn=<UnbindBackward>)	tensor(0.4327, device='cuda:0', grad_fn=<UnbindBackward>)	tensor(0.2745, device='cuda:0', grad_fn=<UnbindBackward>)	tensor(0.2831, device='cuda:0', grad_fn=<UnbindBackward>)
tensor(0.9917, device='cuda:0', grad_fn=<UnbindBackward>)	tensor(1.0158, device='cuda:0', grad_fn=<UnbindBackward>)	tensor(1.0217, device='cuda:0', grad_fn=<UnbindBackward>)	tensor(1.0191, device='cuda:0', grad_fn=<UnbindBackward>)	tensor(0.9308, device='cuda:0', grad_fn=<UnbindBackward>)	tensor(0.8425, device='cuda:0', grad_fn=<UnbindBackward>)	tensor(0.7174, device='cuda:0', grad_fn=<UnbindBackward>)	tensor(0.6108, device='cuda:0', grad_fn=<UnbindBackward>)	tensor(0.3771, device='cuda:0', grad_fn=<UnbindBackward>)	tensor(0.4145, device='cuda:0', grad_fn=<UnbindBackward>)
tensor(0.9925, device='cuda:0', grad_fn=<UnbindBackward>)	tensor(0.9593, device='cuda:0', grad_fn=<UnbindBackward>)	tensor(0.9749, device='cuda:0', grad_fn=<UnbindBackward>)	tensor(0.9454, device='cuda:0', grad_fn=<UnbindBackward>)	tensor(0.8266, device='cuda:0', grad_fn=<UnbindBackward>)	tensor(0.5443, device='cuda:0', grad_fn=<UnbindBackward>)	tensor(0.2669, device='cuda:0', grad_fn=<UnbindBackward>)	tensor(0.1490, device='cuda:0', grad_fn=<UnbindBackward>)	tensor(0.1275, device='cuda:0', grad_fn=<UnbindBackward>)	tensor(0.0980, device='cuda:0', grad_fn=<UnbindBackward>)
tensor(0.9931, device='cuda:0', grad_fn=<UnbindBackward>)	tensor(0.9439, device='cuda:0', grad_fn=<UnbindBackward>)	tensor(0.8847, device='cuda:0', grad_fn=<UnbindBackward>)	tensor(0.8102, device='cuda:0', grad_fn=<UnbindBackward>)	tensor(0.7203, device='cuda:0', grad_fn=<UnbindBackward>)	tensor(0.5745, device='cuda:0', grad_fn=<UnbindBackward>)	tensor(0.4755, device='cuda:0', grad_fn=<UnbindBackward>)	tensor(0.3395, device='cuda:0', grad_fn=<UnbindBackward>)	tensor(0.1755, device='cuda:0', grad_fn=<UnbindBackward>)	tensor(0.1368, device='cuda:0', grad_fn=<UnbindBackward>)
tensor(0.9916, device='cuda:0', grad_fn=<UnbindBackward>)	tensor(0.9995, device='cuda:0', grad_fn=<UnbindBackward>)	tensor(0.8249, device='cuda:0', grad_fn=<UnbindBackward>)	tensor(0.6378, device='cuda:0', grad_fn=<UnbindBackward>)	tensor(0.4421, device='cuda:0', grad_fn=<UnbindBackward>)	tensor(0.3040, device='cuda:0', grad_fn=<UnbindBackward>)	tensor(0.2247, device='cuda:0', grad_fn=<UnbindBackward>)	tensor(0.1545, device='cuda:0', grad_fn=<UnbindBackward>)	tensor(0.1330, device='cuda:0', grad_fn=<UnbindBackward>)	tensor(0.1021, device='cuda:0', grad_fn=<UnbindBackward>)
tensor(0.9929, device='cuda:0', grad_fn=<UnbindBackward>)	tensor(0.9285, device='cuda:0', grad_fn=<UnbindBackward>)	tensor(0.9421, device='cuda:0', grad_fn=<UnbindBackward>)	tensor(0.8433, device='cuda:0', grad_fn=<UnbindBackward>)	tensor(0.7449, device='cuda:0', grad_fn=<UnbindBackward>)	tensor(0.6054, device='cuda:0', grad_fn=<UnbindBackward>)	tensor(0.4807, device='cuda:0', grad_fn=<UnbindBackward>)	tensor(0.3759, device='cuda:0', grad_fn=<UnbindBackward>)	tensor(0.2711, device='cuda:0', grad_fn=<UnbindBackward>)	tensor(0.2966, device='cuda:0', grad_fn=<UnbindBackward>)
tensor(0.9929, device='cuda:0', grad_fn=<UnbindBackward>)	tensor(0.9609, device='cuda:0', grad_fn=<UnbindBackward>)	tensor(0.7761, device='cuda:0', grad_fn=<UnbindBackward>)	tensor(0.5956, device='cuda:0', grad_fn=<UnbindBackward>)	tensor(0.4978, device='cuda:0', grad_fn=<UnbindBackward>)	tensor(0.3749, device='cuda:0', grad_fn=<UnbindBackward>)	tensor(0.2943, device='cuda:0', grad_fn=<UnbindBackward>)	tensor(0.2338, device='cuda:0', grad_fn=<UnbindBackward>)	tensor(0.1840, device='cuda:0', grad_fn=<UnbindBackward>)	tensor(0.1858, device='cuda:0', grad_fn=<UnbindBackward>)
tensor(0.9921, device='cuda:0', grad_fn=<UnbindBackward>)	tensor(1.0207, device='cuda:0', grad_fn=<UnbindBackward>)	tensor(0.8614, device='cuda:0', grad_fn=<UnbindBackward>)	tensor(0.7713, device='cuda:0', grad_fn=<UnbindBackward>)	tensor(0.6030, device='cuda:0', grad_fn=<UnbindBackward>)	tensor(0.4249, device='cuda:0', grad_fn=<UnbindBackward>)	tensor(0.2720, device='cuda:0', grad_fn=<UnbindBackward>)	tensor(0.2071, device='cuda:0', grad_fn=<UnbindBackward>)	tensor(0.1591, device='cuda:0', grad_fn=<UnbindBackward>)	tensor(0.1444, device='cuda:0', grad_fn=<UnbindBackward>)
tensor(0.9926, device='cuda:0', grad_fn=<UnbindBackward>)	tensor(1.0326, device='cuda:0', grad_fn=<UnbindBackward>)	tensor(1.2130, device='cuda:0', grad_fn=<UnbindBackward>)	tensor(1.2082, device='cuda:0', grad_fn=<UnbindBackward>)	tensor(1.0894, device='cuda:0', grad_fn=<UnbindBackward>)	tensor(0.8123, device='cuda:0', grad_fn=<UnbindBackward>)	tensor(0.6067, device='cuda:0', grad_fn=<UnbindBackward>)	tensor(0.3661, device='cuda:0', grad_fn=<UnbindBackward>)	tensor(0.1561, device='cuda:0', grad_fn=<UnbindBackward>)	tensor(0.1307, device='cuda:0', grad_fn=<UnbindBackward>)
tensor(0.9923, device='cuda:0', grad_fn=<UnbindBackward>)	tensor(0.9438, device='cuda:0', grad_fn=<UnbindBackward>)	tensor(0.9459, device='cuda:0', grad_fn=<UnbindBackward>)	tensor(0.6228, device='cuda:0', grad_fn=<UnbindBackward>)	tensor(0.3929, device='cuda:0', grad_fn=<UnbindBackward>)	tensor(0.2539, device='cuda:0', grad_fn=<UnbindBackward>)	tensor(0.1934, device='cuda:0', grad_fn=<UnbindBackward>)	tensor(0.1479, device='cuda:0', grad_fn=<UnbindBackward>)	tensor(0.1298, device='cuda:0', grad_fn=<UnbindBackward>)	tensor(0.1267, device='cuda:0', grad_fn=<UnbindBackward>)
tensor(0.9922, device='cuda:0', grad_fn=<UnbindBackward>)	tensor(0.9724, device='cuda:0', grad_fn=<UnbindBackward>)	tensor(0.9697, device='cuda:0', grad_fn=<UnbindBackward>)	tensor(0.8956, device='cuda:0', grad_fn=<UnbindBackward>)	tensor(0.7991, device='cuda:0', grad_fn=<UnbindBackward>)	tensor(0.6399, device='cuda:0', grad_fn=<UnbindBackward>)	tensor(0.4815, device='cuda:0', grad_fn=<UnbindBackward>)	tensor(0.2780, device='cuda:0', grad_fn=<UnbindBackward>)	tensor(0.1461, device='cuda:0', grad_fn=<UnbindBackward>)	tensor(0.1102, device='cuda:0', grad_fn=<UnbindBackward>)
tensor(0.9922, device='cuda:0', grad_fn=<UnbindBackward>)	tensor(1.0012, device='cuda:0', grad_fn=<UnbindBackward>)	tensor(0.8149, device='cuda:0', grad_fn=<UnbindBackward>)	tensor(0.6610, device='cuda:0', grad_fn=<UnbindBackward>)	tensor(0.4221, device='cuda:0', grad_fn=<UnbindBackward>)	tensor(0.2644, device='cuda:0', grad_fn=<UnbindBackward>)	tensor(0.1866, device='cuda:0', grad_fn=<UnbindBackward>)	tensor(0.1415, device='cuda:0', grad_fn=<UnbindBackward>)	tensor(0.1262, device='cuda:0', grad_fn=<UnbindBackward>)	tensor(0.1030, device='cuda:0', grad_fn=<UnbindBackward>)
tensor(0.9914, device='cuda:0', grad_fn=<UnbindBackward>)	tensor(1.0015, device='cuda:0', grad_fn=<UnbindBackward>)	tensor(1.1084, device='cuda:0', grad_fn=<UnbindBackward>)	tensor(1.0368, device='cuda:0', grad_fn=<UnbindBackward>)	tensor(0.8785, device='cuda:0', grad_fn=<UnbindBackward>)	tensor(0.5794, device='cuda:0', grad_fn=<UnbindBackward>)	tensor(0.3724, device='cuda:0', grad_fn=<UnbindBackward>)	tensor(0.2727, device='cuda:0', grad_fn=<UnbindBackward>)	tensor(0.2505, device='cuda:0', grad_fn=<UnbindBackward>)	tensor(0.3122, device='cuda:0', grad_fn=<UnbindBackward>)
tensor(0.9930, device='cuda:0', grad_fn=<UnbindBackward>)	tensor(0.9966, device='cuda:0', grad_fn=<UnbindBackward>)	tensor(0.9474, device='cuda:0', grad_fn=<UnbindBackward>)	tensor(0.8358, device='cuda:0', grad_fn=<UnbindBackward>)	tensor(0.6705, device='cuda:0', grad_fn=<UnbindBackward>)	tensor(0.5829, device='cuda:0', grad_fn=<UnbindBackward>)	tensor(0.4847, device='cuda:0', grad_fn=<UnbindBackward>)	tensor(0.4101, device='cuda:0', grad_fn=<UnbindBackward>)	tensor(0.2296, device='cuda:0', grad_fn=<UnbindBackward>)	tensor(0.1287, device='cuda:0', grad_fn=<UnbindBackward>)
tensor(0.9926, device='cuda:0', grad_fn=<UnbindBackward>)	tensor(0.9589, device='cuda:0', grad_fn=<UnbindBackward>)	tensor(0.9770, device='cuda:0', grad_fn=<UnbindBackward>)	tensor(0.9129, device='cuda:0', grad_fn=<UnbindBackward>)	tensor(0.8423, device='cuda:0', grad_fn=<UnbindBackward>)	tensor(0.7379, device='cuda:0', grad_fn=<UnbindBackward>)	tensor(0.6245, device='cuda:0', grad_fn=<UnbindBackward>)	tensor(0.5306, device='cuda:0', grad_fn=<UnbindBackward>)	tensor(0.3597, device='cuda:0', grad_fn=<UnbindBackward>)	tensor(0.3889, device='cuda:0', grad_fn=<UnbindBackward>)
tensor(0.9906, device='cuda:0', grad_fn=<UnbindBackward>)	tensor(0.9883, device='cuda:0', grad_fn=<UnbindBackward>)	tensor(0.9577, device='cuda:0', grad_fn=<UnbindBackward>)	tensor(0.8056, device='cuda:0', grad_fn=<UnbindBackward>)	tensor(0.4740, device='cuda:0', grad_fn=<UnbindBackward>)	tensor(0.2545, device='cuda:0', grad_fn=<UnbindBackward>)	tensor(0.1748, device='cuda:0', grad_fn=<UnbindBackward>)	tensor(0.1258, device='cuda:0', grad_fn=<UnbindBackward>)	tensor(0.1131, device='cuda:0', grad_fn=<UnbindBackward>)	tensor(0.0841, device='cuda:0', grad_fn=<UnbindBackward>)
tensor(0.9920, device='cuda:0', grad_fn=<UnbindBackward>)	tensor(0.9317, device='cuda:0', grad_fn=<UnbindBackward>)	tensor(0.9509, device='cuda:0', grad_fn=<UnbindBackward>)	tensor(0.7760, device='cuda:0', grad_fn=<UnbindBackward>)	tensor(0.5530, device='cuda:0', grad_fn=<UnbindBackward>)	tensor(0.3531, device='cuda:0', grad_fn=<UnbindBackward>)	tensor(0.2627, device='cuda:0', grad_fn=<UnbindBackward>)	tensor(0.2120, device='cuda:0', grad_fn=<UnbindBackward>)	tensor(0.1755, device='cuda:0', grad_fn=<UnbindBackward>)	tensor(0.1891, device='cuda:0', grad_fn=<UnbindBackward>)
tensor(0.9937, device='cuda:0', grad_fn=<UnbindBackward>)	tensor(0.9768, device='cuda:0', grad_fn=<UnbindBackward>)	tensor(0.9683, device='cuda:0', grad_fn=<UnbindBackward>)	tensor(0.8113, device='cuda:0', grad_fn=<UnbindBackward>)	tensor(0.7216, device='cuda:0', grad_fn=<UnbindBackward>)	tensor(0.5757, device='cuda:0', grad_fn=<UnbindBackward>)	tensor(0.4487, device='cuda:0', grad_fn=<UnbindBackward>)	tensor(0.3395, device='cuda:0', grad_fn=<UnbindBackward>)	tensor(0.2371, device='cuda:0', grad_fn=<UnbindBackward>)	tensor(0.2389, device='cuda:0', grad_fn=<UnbindBackward>)
tensor(0.9907, device='cuda:0', grad_fn=<UnbindBackward>)	tensor(0.9436, device='cuda:0', grad_fn=<UnbindBackward>)	tensor(0.8753, device='cuda:0', grad_fn=<UnbindBackward>)	tensor(0.8005, device='cuda:0', grad_fn=<UnbindBackward>)	tensor(0.6160, device='cuda:0', grad_fn=<UnbindBackward>)	tensor(0.3490, device='cuda:0', grad_fn=<UnbindBackward>)	tensor(0.1814, device='cuda:0', grad_fn=<UnbindBackward>)	tensor(0.1112, device='cuda:0', grad_fn=<UnbindBackward>)	tensor(0.1042, device='cuda:0', grad_fn=<UnbindBackward>)	tensor(0.0715, device='cuda:0', grad_fn=<UnbindBackward>)
tensor(0.9941, device='cuda:0', grad_fn=<UnbindBackward>)	tensor(0.9831, device='cuda:0', grad_fn=<UnbindBackward>)	tensor(1.0223, device='cuda:0', grad_fn=<UnbindBackward>)	tensor(0.9757, device='cuda:0', grad_fn=<UnbindBackward>)	tensor(0.8936, device='cuda:0', grad_fn=<UnbindBackward>)	tensor(0.7434, device='cuda:0', grad_fn=<UnbindBackward>)	tensor(0.5877, device='cuda:0', grad_fn=<UnbindBackward>)	tensor(0.4594, device='cuda:0', grad_fn=<UnbindBackward>)	tensor(0.2941, device='cuda:0', grad_fn=<UnbindBackward>)	tensor(0.3192, device='cuda:0', grad_fn=<UnbindBackward>)
tensor(0.9921, device='cuda:0', grad_fn=<UnbindBackward>)	tensor(0.8970, device='cuda:0', grad_fn=<UnbindBackward>)	tensor(1.0008, device='cuda:0', grad_fn=<UnbindBackward>)	tensor(0.8909, device='cuda:0', grad_fn=<UnbindBackward>)	tensor(0.7961, device='cuda:0', grad_fn=<UnbindBackward>)	tensor(0.6384, device='cuda:0', grad_fn=<UnbindBackward>)	tensor(0.5368, device='cuda:0', grad_fn=<UnbindBackward>)	tensor(0.4391, device='cuda:0', grad_fn=<UnbindBackward>)	tensor(0.3086, device='cuda:0', grad_fn=<UnbindBackward>)	tensor(0.3370, device='cuda:0', grad_fn=<UnbindBackward>)
tensor(0.9920, device='cuda:0', grad_fn=<UnbindBackward>)	tensor(1.0341, device='cuda:0', grad_fn=<UnbindBackward>)	tensor(0.8146, device='cuda:0', grad_fn=<UnbindBackward>)	tensor(0.6924, device='cuda:0', grad_fn=<UnbindBackward>)	tensor(0.4469, device='cuda:0', grad_fn=<UnbindBackward>)	tensor(0.2756, device='cuda:0', grad_fn=<UnbindBackward>)	tensor(0.1905, device='cuda:0', grad_fn=<UnbindBackward>)	tensor(0.1424, device='cuda:0', grad_fn=<UnbindBackward>)	tensor(0.1319, device='cuda:0', grad_fn=<UnbindBackward>)	tensor(0.1007, device='cuda:0', grad_fn=<UnbindBackward>)
tensor(0.9918, device='cuda:0', grad_fn=<UnbindBackward>)	tensor(1.0130, device='cuda:0', grad_fn=<UnbindBackward>)	tensor(0.9000, device='cuda:0', grad_fn=<UnbindBackward>)	tensor(0.7795, device='cuda:0', grad_fn=<UnbindBackward>)	tensor(0.5619, device='cuda:0', grad_fn=<UnbindBackward>)	tensor(0.3508, device='cuda:0', grad_fn=<UnbindBackward>)	tensor(0.2318, device='cuda:0', grad_fn=<UnbindBackward>)	tensor(0.1751, device='cuda:0', grad_fn=<UnbindBackward>)	tensor(0.1378, device='cuda:0', grad_fn=<UnbindBackward>)	tensor(0.1149, device='cuda:0', grad_fn=<UnbindBackward>)
tensor(0.9926, device='cuda:0', grad_fn=<UnbindBackward>)	tensor(0.9716, device='cuda:0', grad_fn=<UnbindBackward>)	tensor(0.8959, device='cuda:0', grad_fn=<UnbindBackward>)	tensor(0.7718, device='cuda:0', grad_fn=<UnbindBackward>)	tensor(0.4870, device='cuda:0', grad_fn=<UnbindBackward>)	tensor(0.2223, device='cuda:0', grad_fn=<UnbindBackward>)	tensor(0.1446, device='cuda:0', grad_fn=<UnbindBackward>)	tensor(0.1041, device='cuda:0', grad_fn=<UnbindBackward>)	tensor(0.0950, device='cuda:0', grad_fn=<UnbindBackward>)	tensor(0.0727, device='cuda:0', grad_fn=<UnbindBackward>)
tensor(0.9912, device='cuda:0', grad_fn=<UnbindBackward>)	tensor(1.0249, device='cuda:0', grad_fn=<UnbindBackward>)	tensor(0.8150, device='cuda:0', grad_fn=<UnbindBackward>)	tensor(0.7076, device='cuda:0', grad_fn=<UnbindBackward>)	tensor(0.4944, device='cuda:0', grad_fn=<UnbindBackward>)	tensor(0.2819, device='cuda:0', grad_fn=<UnbindBackward>)	tensor(0.1939, device='cuda:0', grad_fn=<UnbindBackward>)	tensor(0.1427, device='cuda:0', grad_fn=<UnbindBackward>)	tensor(0.1195, device='cuda:0', grad_fn=<UnbindBackward>)	tensor(0.0942, device='cuda:0', grad_fn=<UnbindBackward>)
tensor(0.9932, device='cuda:0', grad_fn=<UnbindBackward>)	tensor(1.0150, device='cuda:0', grad_fn=<UnbindBackward>)	tensor(1.0419, device='cuda:0', grad_fn=<UnbindBackward>)	tensor(0.9388, device='cuda:0', grad_fn=<UnbindBackward>)	tensor(0.7530, device='cuda:0', grad_fn=<UnbindBackward>)	tensor(0.5790, device='cuda:0', grad_fn=<UnbindBackward>)	tensor(0.4230, device='cuda:0', grad_fn=<UnbindBackward>)	tensor(0.3290, device='cuda:0', grad_fn=<UnbindBackward>)	tensor(0.2521, device='cuda:0', grad_fn=<UnbindBackward>)	tensor(0.2601, device='cuda:0', grad_fn=<UnbindBackward>)
tensor(0.9920, device='cuda:0', grad_fn=<UnbindBackward>)	tensor(0.9489, device='cuda:0', grad_fn=<UnbindBackward>)	tensor(0.9910, device='cuda:0', grad_fn=<UnbindBackward>)	tensor(0.9050, device='cuda:0', grad_fn=<UnbindBackward>)	tensor(0.7876, device='cuda:0', grad_fn=<UnbindBackward>)	tensor(0.6362, device='cuda:0', grad_fn=<UnbindBackward>)	tensor(0.5073, device='cuda:0', grad_fn=<UnbindBackward>)	tensor(0.4205, device='cuda:0', grad_fn=<UnbindBackward>)	tensor(0.3184, device='cuda:0', grad_fn=<UnbindBackward>)	tensor(0.3226, device='cuda:0', grad_fn=<UnbindBackward>)
tensor(0.9914, device='cuda:0', grad_fn=<UnbindBackward>)	tensor(0.9860, device='cuda:0', grad_fn=<UnbindBackward>)	tensor(0.8594, device='cuda:0', grad_fn=<UnbindBackward>)	tensor(0.6882, device='cuda:0', grad_fn=<UnbindBackward>)	tensor(0.4274, device='cuda:0', grad_fn=<UnbindBackward>)	tensor(0.2410, device='cuda:0', grad_fn=<UnbindBackward>)	tensor(0.1620, device='cuda:0', grad_fn=<UnbindBackward>)	tensor(0.1212, device='cuda:0', grad_fn=<UnbindBackward>)	tensor(0.1113, device='cuda:0', grad_fn=<UnbindBackward>)	tensor(0.0836, device='cuda:0', grad_fn=<UnbindBackward>)
tensor(0.9924, device='cuda:0', grad_fn=<UnbindBackward>)	tensor(0.9800, device='cuda:0', grad_fn=<UnbindBackward>)	tensor(0.8932, device='cuda:0', grad_fn=<UnbindBackward>)	tensor(0.7094, device='cuda:0', grad_fn=<UnbindBackward>)	tensor(0.5618, device='cuda:0', grad_fn=<UnbindBackward>)	tensor(0.4340, device='cuda:0', grad_fn=<UnbindBackward>)	tensor(0.3241, device='cuda:0', grad_fn=<UnbindBackward>)	tensor(0.2391, device='cuda:0', grad_fn=<UnbindBackward>)	tensor(0.1768, device='cuda:0', grad_fn=<UnbindBackward>)	tensor(0.1613, device='cuda:0', grad_fn=<UnbindBackward>)
tensor(0.9921, device='cuda:0', grad_fn=<UnbindBackward>)	tensor(0.9672, device='cuda:0', grad_fn=<UnbindBackward>)	tensor(0.9383, device='cuda:0', grad_fn=<UnbindBackward>)	tensor(0.8085, device='cuda:0', grad_fn=<UnbindBackward>)	tensor(0.6316, device='cuda:0', grad_fn=<UnbindBackward>)	tensor(0.4422, device='cuda:0', grad_fn=<UnbindBackward>)	tensor(0.3181, device='cuda:0', grad_fn=<UnbindBackward>)	tensor(0.2521, device='cuda:0', grad_fn=<UnbindBackward>)	tensor(0.1747, device='cuda:0', grad_fn=<UnbindBackward>)	tensor(0.1502, device='cuda:0', grad_fn=<UnbindBackward>)
tensor(0.9920, device='cuda:0', grad_fn=<UnbindBackward>)	tensor(0.9498, device='cuda:0', grad_fn=<UnbindBackward>)	tensor(1.0299, device='cuda:0', grad_fn=<UnbindBackward>)	tensor(0.9676, device='cuda:0', grad_fn=<UnbindBackward>)	tensor(0.9410, device='cuda:0', grad_fn=<UnbindBackward>)	tensor(0.8645, device='cuda:0', grad_fn=<UnbindBackward>)	tensor(0.8060, device='cuda:0', grad_fn=<UnbindBackward>)	tensor(0.7272, device='cuda:0', grad_fn=<UnbindBackward>)	tensor(0.4708, device='cuda:0', grad_fn=<UnbindBackward>)	tensor(0.5017, device='cuda:0', grad_fn=<UnbindBackward>)
tensor(0.9915, device='cuda:0', grad_fn=<UnbindBackward>)	tensor(0.9783, device='cuda:0', grad_fn=<UnbindBackward>)	tensor(0.8423, device='cuda:0', grad_fn=<UnbindBackward>)	tensor(0.6640, device='cuda:0', grad_fn=<UnbindBackward>)	tensor(0.4889, device='cuda:0', grad_fn=<UnbindBackward>)	tensor(0.3459, device='cuda:0', grad_fn=<UnbindBackward>)	tensor(0.2470, device='cuda:0', grad_fn=<UnbindBackward>)	tensor(0.1805, device='cuda:0', grad_fn=<UnbindBackward>)	tensor(0.1444, device='cuda:0', grad_fn=<UnbindBackward>)	tensor(0.1240, device='cuda:0', grad_fn=<UnbindBackward>)
tensor(0.9933, device='cuda:0', grad_fn=<UnbindBackward>)	tensor(1.1051, device='cuda:0', grad_fn=<UnbindBackward>)	tensor(1.2935, device='cuda:0', grad_fn=<UnbindBackward>)	tensor(0.9517, device='cuda:0', grad_fn=<UnbindBackward>)	tensor(0.8747, device='cuda:0', grad_fn=<UnbindBackward>)	tensor(0.7231, device='cuda:0', grad_fn=<UnbindBackward>)	tensor(0.6402, device='cuda:0', grad_fn=<UnbindBackward>)	tensor(0.6015, device='cuda:0', grad_fn=<UnbindBackward>)	tensor(0.4520, device='cuda:0', grad_fn=<UnbindBackward>)	tensor(0.6472, device='cuda:0', grad_fn=<UnbindBackward>)
tensor(0.9925, device='cuda:0', grad_fn=<UnbindBackward>)	tensor(0.9914, device='cuda:0', grad_fn=<UnbindBackward>)	tensor(1.0068, device='cuda:0', grad_fn=<UnbindBackward>)	tensor(0.9551, device='cuda:0', grad_fn=<UnbindBackward>)	tensor(0.8783, device='cuda:0', grad_fn=<UnbindBackward>)	tensor(0.7758, device='cuda:0', grad_fn=<UnbindBackward>)	tensor(0.6667, device='cuda:0', grad_fn=<UnbindBackward>)	tensor(0.5882, device='cuda:0', grad_fn=<UnbindBackward>)	tensor(0.4291, device='cuda:0', grad_fn=<UnbindBackward>)	tensor(0.5035, device='cuda:0', grad_fn=<UnbindBackward>)
tensor(0.9941, device='cuda:0', grad_fn=<UnbindBackward>)	tensor(0.9636, device='cuda:0', grad_fn=<UnbindBackward>)	tensor(0.5443, device='cuda:0', grad_fn=<UnbindBackward>)	tensor(0.3587, device='cuda:0', grad_fn=<UnbindBackward>)	tensor(0.2475, device='cuda:0', grad_fn=<UnbindBackward>)	tensor(0.1670, device='cuda:0', grad_fn=<UnbindBackward>)	tensor(0.1298, device='cuda:0', grad_fn=<UnbindBackward>)	tensor(0.0909, device='cuda:0', grad_fn=<UnbindBackward>)	tensor(0.1062, device='cuda:0', grad_fn=<UnbindBackward>)	tensor(0.0809, device='cuda:0', grad_fn=<UnbindBackward>)
tensor(0.9910, device='cuda:0', grad_fn=<UnbindBackward>)	tensor(1.0243, device='cuda:0', grad_fn=<UnbindBackward>)	tensor(0.9379, device='cuda:0', grad_fn=<UnbindBackward>)	tensor(0.8285, device='cuda:0', grad_fn=<UnbindBackward>)	tensor(0.6692, device='cuda:0', grad_fn=<UnbindBackward>)	tensor(0.5493, device='cuda:0', grad_fn=<UnbindBackward>)	tensor(0.4237, device='cuda:0', grad_fn=<UnbindBackward>)	tensor(0.2967, device='cuda:0', grad_fn=<UnbindBackward>)	tensor(0.1777, device='cuda:0', grad_fn=<UnbindBackward>)	tensor(0.1529, device='cuda:0', grad_fn=<UnbindBackward>)
tensor(0.9915, device='cuda:0', grad_fn=<UnbindBackward>)	tensor(0.9734, device='cuda:0', grad_fn=<UnbindBackward>)	tensor(1.0243, device='cuda:0', grad_fn=<UnbindBackward>)	tensor(0.9083, device='cuda:0', grad_fn=<UnbindBackward>)	tensor(0.7358, device='cuda:0', grad_fn=<UnbindBackward>)	tensor(0.5179, device='cuda:0', grad_fn=<UnbindBackward>)	tensor(0.3605, device='cuda:0', grad_fn=<UnbindBackward>)	tensor(0.2674, device='cuda:0', grad_fn=<UnbindBackward>)	tensor(0.1864, device='cuda:0', grad_fn=<UnbindBackward>)	tensor(0.1936, device='cuda:0', grad_fn=<UnbindBackward>)
tensor(0.9918, device='cuda:0', grad_fn=<UnbindBackward>)	tensor(0.9642, device='cuda:0', grad_fn=<UnbindBackward>)	tensor(0.9752, device='cuda:0', grad_fn=<UnbindBackward>)	tensor(0.9406, device='cuda:0', grad_fn=<UnbindBackward>)	tensor(0.8688, device='cuda:0', grad_fn=<UnbindBackward>)	tensor(0.7865, device='cuda:0', grad_fn=<UnbindBackward>)	tensor(0.6947, device='cuda:0', grad_fn=<UnbindBackward>)	tensor(0.5908, device='cuda:0', grad_fn=<UnbindBackward>)	tensor(0.3475, device='cuda:0', grad_fn=<UnbindBackward>)	tensor(0.2413, device='cuda:0', grad_fn=<UnbindBackward>)
tensor(0.9916, device='cuda:0', grad_fn=<UnbindBackward>)	tensor(1.0398, device='cuda:0', grad_fn=<UnbindBackward>)	tensor(0.7970, device='cuda:0', grad_fn=<UnbindBackward>)	tensor(0.6474, device='cuda:0', grad_fn=<UnbindBackward>)	tensor(0.4557, device='cuda:0', grad_fn=<UnbindBackward>)	tensor(0.3284, device='cuda:0', grad_fn=<UnbindBackward>)	tensor(0.2516, device='cuda:0', grad_fn=<UnbindBackward>)	tensor(0.1904, device='cuda:0', grad_fn=<UnbindBackward>)	tensor(0.1347, device='cuda:0', grad_fn=<UnbindBackward>)	tensor(0.1169, device='cuda:0', grad_fn=<UnbindBackward>)
tensor(0.9909, device='cuda:0', grad_fn=<UnbindBackward>)	tensor(0.9577, device='cuda:0', grad_fn=<UnbindBackward>)	tensor(0.9998, device='cuda:0', grad_fn=<UnbindBackward>)	tensor(0.9074, device='cuda:0', grad_fn=<UnbindBackward>)	tensor(0.7158, device='cuda:0', grad_fn=<UnbindBackward>)	tensor(0.4156, device='cuda:0', grad_fn=<UnbindBackward>)	tensor(0.2465, device='cuda:0', grad_fn=<UnbindBackward>)	tensor(0.1650, device='cuda:0', grad_fn=<UnbindBackward>)	tensor(0.1329, device='cuda:0', grad_fn=<UnbindBackward>)	tensor(0.1102, device='cuda:0', grad_fn=<UnbindBackward>)
tensor(0.9922, device='cuda:0', grad_fn=<UnbindBackward>)	tensor(0.9764, device='cuda:0', grad_fn=<UnbindBackward>)	tensor(0.9946, device='cuda:0', grad_fn=<UnbindBackward>)	tensor(0.9383, device='cuda:0', grad_fn=<UnbindBackward>)	tensor(0.8547, device='cuda:0', grad_fn=<UnbindBackward>)	tensor(0.7632, device='cuda:0', grad_fn=<UnbindBackward>)	tensor(0.6679, device='cuda:0', grad_fn=<UnbindBackward>)	tensor(0.5731, device='cuda:0', grad_fn=<UnbindBackward>)	tensor(0.3447, device='cuda:0', grad_fn=<UnbindBackward>)	tensor(0.2436, device='cuda:0', grad_fn=<UnbindBackward>)
tensor(0.9930, device='cuda:0', grad_fn=<UnbindBackward>)	tensor(0.9499, device='cuda:0', grad_fn=<UnbindBackward>)	tensor(0.8972, device='cuda:0', grad_fn=<UnbindBackward>)	tensor(0.7013, device='cuda:0', grad_fn=<UnbindBackward>)	tensor(0.3546, device='cuda:0', grad_fn=<UnbindBackward>)	tensor(0.2088, device='cuda:0', grad_fn=<UnbindBackward>)	tensor(0.1414, device='cuda:0', grad_fn=<UnbindBackward>)	tensor(0.0904, device='cuda:0', grad_fn=<UnbindBackward>)	tensor(0.1007, device='cuda:0', grad_fn=<UnbindBackward>)	tensor(0.0568, device='cuda:0', grad_fn=<UnbindBackward>)
tensor(0.9917, device='cuda:0', grad_fn=<UnbindBackward>)	tensor(0.9614, device='cuda:0', grad_fn=<UnbindBackward>)	tensor(1.0281, device='cuda:0', grad_fn=<UnbindBackward>)	tensor(0.9723, device='cuda:0', grad_fn=<UnbindBackward>)	tensor(0.9144, device='cuda:0', grad_fn=<UnbindBackward>)	tensor(0.8078, device='cuda:0', grad_fn=<UnbindBackward>)	tensor(0.6914, device='cuda:0', grad_fn=<UnbindBackward>)	tensor(0.5860, device='cuda:0', grad_fn=<UnbindBackward>)	tensor(0.4092, device='cuda:0', grad_fn=<UnbindBackward>)	tensor(0.4460, device='cuda:0', grad_fn=<UnbindBackward>)
tensor(0.9917, device='cuda:0', grad_fn=<UnbindBackward>)	tensor(0.9822, device='cuda:0', grad_fn=<UnbindBackward>)	tensor(0.8237, device='cuda:0', grad_fn=<UnbindBackward>)	tensor(0.6194, device='cuda:0', grad_fn=<UnbindBackward>)	tensor(0.3946, device='cuda:0', grad_fn=<UnbindBackward>)	tensor(0.2455, device='cuda:0', grad_fn=<UnbindBackward>)	tensor(0.1755, device='cuda:0', grad_fn=<UnbindBackward>)	tensor(0.1314, device='cuda:0', grad_fn=<UnbindBackward>)	tensor(0.1250, device='cuda:0', grad_fn=<UnbindBackward>)	tensor(0.0953, device='cuda:0', grad_fn=<UnbindBackward>)
tensor(0.9923, device='cuda:0', grad_fn=<UnbindBackward>)	tensor(0.9830, device='cuda:0', grad_fn=<UnbindBackward>)	tensor(1.0010, device='cuda:0', grad_fn=<UnbindBackward>)	tensor(0.9676, device='cuda:0', grad_fn=<UnbindBackward>)	tensor(0.8778, device='cuda:0', grad_fn=<UnbindBackward>)	tensor(0.7470, device='cuda:0', grad_fn=<UnbindBackward>)	tensor(0.5926, device='cuda:0', grad_fn=<UnbindBackward>)	tensor(0.4501, device='cuda:0', grad_fn=<UnbindBackward>)	tensor(0.2710, device='cuda:0', grad_fn=<UnbindBackward>)	tensor(0.2379, device='cuda:0', grad_fn=<UnbindBackward>)
tensor(0.9915, device='cuda:0', grad_fn=<UnbindBackward>)	tensor(1.0003, device='cuda:0', grad_fn=<UnbindBackward>)	tensor(0.8966, device='cuda:0', grad_fn=<UnbindBackward>)	tensor(0.8178, device='cuda:0', grad_fn=<UnbindBackward>)	tensor(0.6970, device='cuda:0', grad_fn=<UnbindBackward>)	tensor(0.5797, device='cuda:0', grad_fn=<UnbindBackward>)	tensor(0.4545, device='cuda:0', grad_fn=<UnbindBackward>)	tensor(0.3517, device='cuda:0', grad_fn=<UnbindBackward>)	tensor(0.2200, device='cuda:0', grad_fn=<UnbindBackward>)	tensor(0.2124, device='cuda:0', grad_fn=<UnbindBackward>)
tensor(0.9921, device='cuda:0', grad_fn=<UnbindBackward>)	tensor(0.9175, device='cuda:0', grad_fn=<UnbindBackward>)	tensor(0.7476, device='cuda:0', grad_fn=<UnbindBackward>)	tensor(0.4706, device='cuda:0', grad_fn=<UnbindBackward>)	tensor(0.2618, device='cuda:0', grad_fn=<UnbindBackward>)	tensor(0.1553, device='cuda:0', grad_fn=<UnbindBackward>)	tensor(0.1148, device='cuda:0', grad_fn=<UnbindBackward>)	tensor(0.0869, device='cuda:0', grad_fn=<UnbindBackward>)	tensor(0.1007, device='cuda:0', grad_fn=<UnbindBackward>)	tensor(0.0661, device='cuda:0', grad_fn=<UnbindBackward>)
tensor(0.9927, device='cuda:0', grad_fn=<UnbindBackward>)	tensor(1.0427, device='cuda:0', grad_fn=<UnbindBackward>)	tensor(0.8481, device='cuda:0', grad_fn=<UnbindBackward>)	tensor(0.6886, device='cuda:0', grad_fn=<UnbindBackward>)	tensor(0.5131, device='cuda:0', grad_fn=<UnbindBackward>)	tensor(0.3845, device='cuda:0', grad_fn=<UnbindBackward>)	tensor(0.2856, device='cuda:0', grad_fn=<UnbindBackward>)	tensor(0.2178, device='cuda:0', grad_fn=<UnbindBackward>)	tensor(0.1549, device='cuda:0', grad_fn=<UnbindBackward>)	tensor(0.1440, device='cuda:0', grad_fn=<UnbindBackward>)
tensor(0.9932, device='cuda:0', grad_fn=<UnbindBackward>)	tensor(0.9435, device='cuda:0', grad_fn=<UnbindBackward>)	tensor(0.8092, device='cuda:0', grad_fn=<UnbindBackward>)	tensor(0.5818, device='cuda:0', grad_fn=<UnbindBackward>)	tensor(0.4630, device='cuda:0', grad_fn=<UnbindBackward>)	tensor(0.3468, device='cuda:0', grad_fn=<UnbindBackward>)	tensor(0.2733, device='cuda:0', grad_fn=<UnbindBackward>)	tensor(0.2059, device='cuda:0', grad_fn=<UnbindBackward>)	tensor(0.1510, device='cuda:0', grad_fn=<UnbindBackward>)	tensor(0.1543, device='cuda:0', grad_fn=<UnbindBackward>)
tensor(0.9924, device='cuda:0', grad_fn=<UnbindBackward>)	tensor(0.9743, device='cuda:0', grad_fn=<UnbindBackward>)	tensor(1.0031, device='cuda:0', grad_fn=<UnbindBackward>)	tensor(0.9137, device='cuda:0', grad_fn=<UnbindBackward>)	tensor(0.7866, device='cuda:0', grad_fn=<UnbindBackward>)	tensor(0.5868, device='cuda:0', grad_fn=<UnbindBackward>)	tensor(0.4573, device='cuda:0', grad_fn=<UnbindBackward>)	tensor(0.3275, device='cuda:0', grad_fn=<UnbindBackward>)	tensor(0.1807, device='cuda:0', grad_fn=<UnbindBackward>)	tensor(0.1493, device='cuda:0', grad_fn=<UnbindBackward>)
tensor(0.9921, device='cuda:0', grad_fn=<UnbindBackward>)	tensor(1.0286, device='cuda:0', grad_fn=<UnbindBackward>)	tensor(0.8441, device='cuda:0', grad_fn=<UnbindBackward>)	tensor(0.7626, device='cuda:0', grad_fn=<UnbindBackward>)	tensor(0.5177, device='cuda:0', grad_fn=<UnbindBackward>)	tensor(0.2617, device='cuda:0', grad_fn=<UnbindBackward>)	tensor(0.1624, device='cuda:0', grad_fn=<UnbindBackward>)	tensor(0.1109, device='cuda:0', grad_fn=<UnbindBackward>)	tensor(0.1047, device='cuda:0', grad_fn=<UnbindBackward>)	tensor(0.0758, device='cuda:0', grad_fn=<UnbindBackward>)
tensor(0.9916, device='cuda:0', grad_fn=<UnbindBackward>)	tensor(0.9687, device='cuda:0', grad_fn=<UnbindBackward>)	tensor(0.9104, device='cuda:0', grad_fn=<UnbindBackward>)	tensor(0.8356, device='cuda:0', grad_fn=<UnbindBackward>)	tensor(0.6967, device='cuda:0', grad_fn=<UnbindBackward>)	tensor(0.4501, device='cuda:0', grad_fn=<UnbindBackward>)	tensor(0.2298, device='cuda:0', grad_fn=<UnbindBackward>)	tensor(0.1284, device='cuda:0', grad_fn=<UnbindBackward>)	tensor(0.1127, device='cuda:0', grad_fn=<UnbindBackward>)	tensor(0.0852, device='cuda:0', grad_fn=<UnbindBackward>)
tensor(0.9914, device='cuda:0', grad_fn=<UnbindBackward>)	tensor(0.8895, device='cuda:0', grad_fn=<UnbindBackward>)	tensor(0.7007, device='cuda:0', grad_fn=<UnbindBackward>)	tensor(0.4241, device='cuda:0', grad_fn=<UnbindBackward>)	tensor(0.2806, device='cuda:0', grad_fn=<UnbindBackward>)	tensor(0.1637, device='cuda:0', grad_fn=<UnbindBackward>)	tensor(0.1313, device='cuda:0', grad_fn=<UnbindBackward>)	tensor(0.0904, device='cuda:0', grad_fn=<UnbindBackward>)	tensor(0.0951, device='cuda:0', grad_fn=<UnbindBackward>)	tensor(0.0780, device='cuda:0', grad_fn=<UnbindBackward>)
tensor(0.9930, device='cuda:0', grad_fn=<UnbindBackward>)	tensor(0.9580, device='cuda:0', grad_fn=<UnbindBackward>)	tensor(1.0221, device='cuda:0', grad_fn=<UnbindBackward>)	tensor(0.9966, device='cuda:0', grad_fn=<UnbindBackward>)	tensor(0.9470, device='cuda:0', grad_fn=<UnbindBackward>)	tensor(0.8426, device='cuda:0', grad_fn=<UnbindBackward>)	tensor(0.7544, device='cuda:0', grad_fn=<UnbindBackward>)	tensor(0.6594, device='cuda:0', grad_fn=<UnbindBackward>)	tensor(0.4373, device='cuda:0', grad_fn=<UnbindBackward>)	tensor(0.5406, device='cuda:0', grad_fn=<UnbindBackward>)
tensor(0.9935, device='cuda:0', grad_fn=<UnbindBackward>)	tensor(0.9184, device='cuda:0', grad_fn=<UnbindBackward>)	tensor(1.0149, device='cuda:0', grad_fn=<UnbindBackward>)	tensor(0.7203, device='cuda:0', grad_fn=<UnbindBackward>)	tensor(0.4347, device='cuda:0', grad_fn=<UnbindBackward>)	tensor(0.2484, device='cuda:0', grad_fn=<UnbindBackward>)	tensor(0.1842, device='cuda:0', grad_fn=<UnbindBackward>)	tensor(0.1328, device='cuda:0', grad_fn=<UnbindBackward>)	tensor(0.1169, device='cuda:0', grad_fn=<UnbindBackward>)	tensor(0.0996, device='cuda:0', grad_fn=<UnbindBackward>)
tensor(0.9919, device='cuda:0', grad_fn=<UnbindBackward>)	tensor(1.0054, device='cuda:0', grad_fn=<UnbindBackward>)	tensor(0.8963, device='cuda:0', grad_fn=<UnbindBackward>)	tensor(0.7639, device='cuda:0', grad_fn=<UnbindBackward>)	tensor(0.5536, device='cuda:0', grad_fn=<UnbindBackward>)	tensor(0.3577, device='cuda:0', grad_fn=<UnbindBackward>)	tensor(0.2591, device='cuda:0', grad_fn=<UnbindBackward>)	tensor(0.1840, device='cuda:0', grad_fn=<UnbindBackward>)	tensor(0.1310, device='cuda:0', grad_fn=<UnbindBackward>)	tensor(0.1179, device='cuda:0', grad_fn=<UnbindBackward>)
tensor(0.9924, device='cuda:0', grad_fn=<UnbindBackward>)	tensor(0.9791, device='cuda:0', grad_fn=<UnbindBackward>)	tensor(0.9840, device='cuda:0', grad_fn=<UnbindBackward>)	tensor(0.8638, device='cuda:0', grad_fn=<UnbindBackward>)	tensor(0.7302, device='cuda:0', grad_fn=<UnbindBackward>)	tensor(0.5422, device='cuda:0', grad_fn=<UnbindBackward>)	tensor(0.3898, device='cuda:0', grad_fn=<UnbindBackward>)	tensor(0.2781, device='cuda:0', grad_fn=<UnbindBackward>)	tensor(0.1861, device='cuda:0', grad_fn=<UnbindBackward>)	tensor(0.1764, device='cuda:0', grad_fn=<UnbindBackward>)
tensor(0.9931, device='cuda:0', grad_fn=<UnbindBackward>)	tensor(1.0051, device='cuda:0', grad_fn=<UnbindBackward>)	tensor(0.9152, device='cuda:0', grad_fn=<UnbindBackward>)	tensor(0.8178, device='cuda:0', grad_fn=<UnbindBackward>)	tensor(0.6235, device='cuda:0', grad_fn=<UnbindBackward>)	tensor(0.3512, device='cuda:0', grad_fn=<UnbindBackward>)	tensor(0.2325, device='cuda:0', grad_fn=<UnbindBackward>)	tensor(0.1760, device='cuda:0', grad_fn=<UnbindBackward>)	tensor(0.1353, device='cuda:0', grad_fn=<UnbindBackward>)	tensor(0.1272, device='cuda:0', grad_fn=<UnbindBackward>)
tensor(0.9924, device='cuda:0', grad_fn=<UnbindBackward>)	tensor(0.9769, device='cuda:0', grad_fn=<UnbindBackward>)	tensor(0.8866, device='cuda:0', grad_fn=<UnbindBackward>)	tensor(0.8062, device='cuda:0', grad_fn=<UnbindBackward>)	tensor(0.6440, device='cuda:0', grad_fn=<UnbindBackward>)	tensor(0.4099, device='cuda:0', grad_fn=<UnbindBackward>)	tensor(0.2037, device='cuda:0', grad_fn=<UnbindBackward>)	tensor(0.1219, device='cuda:0', grad_fn=<UnbindBackward>)	tensor(0.1181, device='cuda:0', grad_fn=<UnbindBackward>)	tensor(0.0829, device='cuda:0', grad_fn=<UnbindBackward>)
tensor(0.9912, device='cuda:0', grad_fn=<UnbindBackward>)	tensor(0.9976, device='cuda:0', grad_fn=<UnbindBackward>)	tensor(0.8256, device='cuda:0', grad_fn=<UnbindBackward>)	tensor(0.7004, device='cuda:0', grad_fn=<UnbindBackward>)	tensor(0.4986, device='cuda:0', grad_fn=<UnbindBackward>)	tensor(0.3118, device='cuda:0', grad_fn=<UnbindBackward>)	tensor(0.2021, device='cuda:0', grad_fn=<UnbindBackward>)	tensor(0.1491, device='cuda:0', grad_fn=<UnbindBackward>)	tensor(0.1359, device='cuda:0', grad_fn=<UnbindBackward>)	tensor(0.1081, device='cuda:0', grad_fn=<UnbindBackward>)
tensor(0.9925, device='cuda:0', grad_fn=<UnbindBackward>)	tensor(0.9550, device='cuda:0', grad_fn=<UnbindBackward>)	tensor(0.9872, device='cuda:0', grad_fn=<UnbindBackward>)	tensor(0.9436, device='cuda:0', grad_fn=<UnbindBackward>)	tensor(0.8681, device='cuda:0', grad_fn=<UnbindBackward>)	tensor(0.7533, device='cuda:0', grad_fn=<UnbindBackward>)	tensor(0.6649, device='cuda:0', grad_fn=<UnbindBackward>)	tensor(0.5939, device='cuda:0', grad_fn=<UnbindBackward>)	tensor(0.4406, device='cuda:0', grad_fn=<UnbindBackward>)	tensor(0.5194, device='cuda:0', grad_fn=<UnbindBackward>)
tensor(0.9916, device='cuda:0', grad_fn=<UnbindBackward>)	tensor(0.9621, device='cuda:0', grad_fn=<UnbindBackward>)	tensor(0.9793, device='cuda:0', grad_fn=<UnbindBackward>)	tensor(0.9189, device='cuda:0', grad_fn=<UnbindBackward>)	tensor(0.7762, device='cuda:0', grad_fn=<UnbindBackward>)	tensor(0.5062, device='cuda:0', grad_fn=<UnbindBackward>)	tensor(0.2475, device='cuda:0', grad_fn=<UnbindBackward>)	tensor(0.1342, device='cuda:0', grad_fn=<UnbindBackward>)	tensor(0.1177, device='cuda:0', grad_fn=<UnbindBackward>)	tensor(0.0895, device='cuda:0', grad_fn=<UnbindBackward>)
tensor(0.9917, device='cuda:0', grad_fn=<UnbindBackward>)	tensor(1.0045, device='cuda:0', grad_fn=<UnbindBackward>)	tensor(0.9159, device='cuda:0', grad_fn=<UnbindBackward>)	tensor(0.8566, device='cuda:0', grad_fn=<UnbindBackward>)	tensor(0.6822, device='cuda:0', grad_fn=<UnbindBackward>)	tensor(0.4364, device='cuda:0', grad_fn=<UnbindBackward>)	tensor(0.2372, device='cuda:0', grad_fn=<UnbindBackward>)	tensor(0.1574, device='cuda:0', grad_fn=<UnbindBackward>)	tensor(0.1341, device='cuda:0', grad_fn=<UnbindBackward>)	tensor(0.1041, device='cuda:0', grad_fn=<UnbindBackward>)
tensor(0.9925, device='cuda:0', grad_fn=<UnbindBackward>)	tensor(0.9957, device='cuda:0', grad_fn=<UnbindBackward>)	tensor(0.7136, device='cuda:0', grad_fn=<UnbindBackward>)	tensor(0.4730, device='cuda:0', grad_fn=<UnbindBackward>)	tensor(0.3217, device='cuda:0', grad_fn=<UnbindBackward>)	tensor(0.2212, device='cuda:0', grad_fn=<UnbindBackward>)	tensor(0.1717, device='cuda:0', grad_fn=<UnbindBackward>)	tensor(0.1305, device='cuda:0', grad_fn=<UnbindBackward>)	tensor(0.1157, device='cuda:0', grad_fn=<UnbindBackward>)	tensor(0.0921, device='cuda:0', grad_fn=<UnbindBackward>)
tensor(0.9927, device='cuda:0', grad_fn=<UnbindBackward>)	tensor(0.9725, device='cuda:0', grad_fn=<UnbindBackward>)	tensor(0.9582, device='cuda:0', grad_fn=<UnbindBackward>)	tensor(0.9107, device='cuda:0', grad_fn=<UnbindBackward>)	tensor(0.8035, device='cuda:0', grad_fn=<UnbindBackward>)	tensor(0.6116, device='cuda:0', grad_fn=<UnbindBackward>)	tensor(0.3299, device='cuda:0', grad_fn=<UnbindBackward>)	tensor(0.1525, device='cuda:0', grad_fn=<UnbindBackward>)	tensor(0.1235, device='cuda:0', grad_fn=<UnbindBackward>)	tensor(0.0864, device='cuda:0', grad_fn=<UnbindBackward>)
tensor(0.9921, device='cuda:0', grad_fn=<UnbindBackward>)	tensor(0.9291, device='cuda:0', grad_fn=<UnbindBackward>)	tensor(1.0118, device='cuda:0', grad_fn=<UnbindBackward>)	tensor(0.9742, device='cuda:0', grad_fn=<UnbindBackward>)	tensor(0.9201, device='cuda:0', grad_fn=<UnbindBackward>)	tensor(0.8462, device='cuda:0', grad_fn=<UnbindBackward>)	tensor(0.7940, device='cuda:0', grad_fn=<UnbindBackward>)	tensor(0.7743, device='cuda:0', grad_fn=<UnbindBackward>)	tensor(0.5529, device='cuda:0', grad_fn=<UnbindBackward>)	tensor(0.7896, device='cuda:0', grad_fn=<UnbindBackward>)
tensor(0.9927, device='cuda:0', grad_fn=<UnbindBackward>)	tensor(1.0278, device='cuda:0', grad_fn=<UnbindBackward>)	tensor(1.3717, device='cuda:0', grad_fn=<UnbindBackward>)	tensor(1.1806, device='cuda:0', grad_fn=<UnbindBackward>)	tensor(0.8500, device='cuda:0', grad_fn=<UnbindBackward>)	tensor(0.5296, device='cuda:0', grad_fn=<UnbindBackward>)	tensor(0.3859, device='cuda:0', grad_fn=<UnbindBackward>)	tensor(0.2990, device='cuda:0', grad_fn=<UnbindBackward>)	tensor(0.2184, device='cuda:0', grad_fn=<UnbindBackward>)	tensor(0.2922, device='cuda:0', grad_fn=<UnbindBackward>)
tensor(0.9921, device='cuda:0', grad_fn=<UnbindBackward>)	tensor(0.9860, device='cuda:0', grad_fn=<UnbindBackward>)	tensor(0.8235, device='cuda:0', grad_fn=<UnbindBackward>)	tensor(0.6792, device='cuda:0', grad_fn=<UnbindBackward>)	tensor(0.4398, device='cuda:0', grad_fn=<UnbindBackward>)	tensor(0.2546, device='cuda:0', grad_fn=<UnbindBackward>)	tensor(0.1772, device='cuda:0', grad_fn=<UnbindBackward>)	tensor(0.1309, device='cuda:0', grad_fn=<UnbindBackward>)	tensor(0.1200, device='cuda:0', grad_fn=<UnbindBackward>)	tensor(0.0906, device='cuda:0', grad_fn=<UnbindBackward>)
tensor(0.9925, device='cuda:0', grad_fn=<UnbindBackward>)	tensor(0.9799, device='cuda:0', grad_fn=<UnbindBackward>)	tensor(0.8692, device='cuda:0', grad_fn=<UnbindBackward>)	tensor(0.7850, device='cuda:0', grad_fn=<UnbindBackward>)	tensor(0.6295, device='cuda:0', grad_fn=<UnbindBackward>)	tensor(0.4724, device='cuda:0', grad_fn=<UnbindBackward>)	tensor(0.2872, device='cuda:0', grad_fn=<UnbindBackward>)	tensor(0.1518, device='cuda:0', grad_fn=<UnbindBackward>)	tensor(0.1294, device='cuda:0', grad_fn=<UnbindBackward>)	tensor(0.0980, device='cuda:0', grad_fn=<UnbindBackward>)
tensor(0.9909, device='cuda:0', grad_fn=<UnbindBackward>)	tensor(0.9624, device='cuda:0', grad_fn=<UnbindBackward>)	tensor(0.7823, device='cuda:0', grad_fn=<UnbindBackward>)	tensor(0.4686, device='cuda:0', grad_fn=<UnbindBackward>)	tensor(0.2696, device='cuda:0', grad_fn=<UnbindBackward>)	tensor(0.1647, device='cuda:0', grad_fn=<UnbindBackward>)	tensor(0.1287, device='cuda:0', grad_fn=<UnbindBackward>)	tensor(0.0869, device='cuda:0', grad_fn=<UnbindBackward>)	tensor(0.0973, device='cuda:0', grad_fn=<UnbindBackward>)	tensor(0.0695, device='cuda:0', grad_fn=<UnbindBackward>)
tensor(0.9924, device='cuda:0', grad_fn=<UnbindBackward>)	tensor(0.9776, device='cuda:0', grad_fn=<UnbindBackward>)	tensor(0.9294, device='cuda:0', grad_fn=<UnbindBackward>)	tensor(0.8109, device='cuda:0', grad_fn=<UnbindBackward>)	tensor(0.6904, device='cuda:0', grad_fn=<UnbindBackward>)	tensor(0.5677, device='cuda:0', grad_fn=<UnbindBackward>)	tensor(0.4365, device='cuda:0', grad_fn=<UnbindBackward>)	tensor(0.3263, device='cuda:0', grad_fn=<UnbindBackward>)	tensor(0.2358, device='cuda:0', grad_fn=<UnbindBackward>)	tensor(0.2184, device='cuda:0', grad_fn=<UnbindBackward>)
tensor(0.9921, device='cuda:0', grad_fn=<UnbindBackward>)	tensor(0.9815, device='cuda:0', grad_fn=<UnbindBackward>)	tensor(0.9865, device='cuda:0', grad_fn=<UnbindBackward>)	tensor(0.9238, device='cuda:0', grad_fn=<UnbindBackward>)	tensor(0.8237, device='cuda:0', grad_fn=<UnbindBackward>)	tensor(0.6313, device='cuda:0', grad_fn=<UnbindBackward>)	tensor(0.4442, device='cuda:0', grad_fn=<UnbindBackward>)	tensor(0.2597, device='cuda:0', grad_fn=<UnbindBackward>)	tensor(0.1526, device='cuda:0', grad_fn=<UnbindBackward>)	tensor(0.1205, device='cuda:0', grad_fn=<UnbindBackward>)
tensor(0.9920, device='cuda:0', grad_fn=<UnbindBackward>)	tensor(0.9899, device='cuda:0', grad_fn=<UnbindBackward>)	tensor(1.0444, device='cuda:0', grad_fn=<UnbindBackward>)	tensor(0.9593, device='cuda:0', grad_fn=<UnbindBackward>)	tensor(0.9050, device='cuda:0', grad_fn=<UnbindBackward>)	tensor(0.8154, device='cuda:0', grad_fn=<UnbindBackward>)	tensor(0.7237, device='cuda:0', grad_fn=<UnbindBackward>)	tensor(0.6094, device='cuda:0', grad_fn=<UnbindBackward>)	tensor(0.3837, device='cuda:0', grad_fn=<UnbindBackward>)	tensor(0.3175, device='cuda:0', grad_fn=<UnbindBackward>)
tensor(0.9919, device='cuda:0', grad_fn=<UnbindBackward>)	tensor(0.9731, device='cuda:0', grad_fn=<UnbindBackward>)	tensor(0.9062, device='cuda:0', grad_fn=<UnbindBackward>)	tensor(0.8161, device='cuda:0', grad_fn=<UnbindBackward>)	tensor(0.7170, device='cuda:0', grad_fn=<UnbindBackward>)	tensor(0.5978, device='cuda:0', grad_fn=<UnbindBackward>)	tensor(0.4711, device='cuda:0', grad_fn=<UnbindBackward>)	tensor(0.3600, device='cuda:0', grad_fn=<UnbindBackward>)	tensor(0.2356, device='cuda:0', grad_fn=<UnbindBackward>)	tensor(0.2408, device='cuda:0', grad_fn=<UnbindBackward>)
tensor(0.9932, device='cuda:0', grad_fn=<UnbindBackward>)	tensor(1.0333, device='cuda:0', grad_fn=<UnbindBackward>)	tensor(0.8800, device='cuda:0', grad_fn=<UnbindBackward>)	tensor(0.7918, device='cuda:0', grad_fn=<UnbindBackward>)	tensor(0.6268, device='cuda:0', grad_fn=<UnbindBackward>)	tensor(0.4784, device='cuda:0', grad_fn=<UnbindBackward>)	tensor(0.3286, device='cuda:0', grad_fn=<UnbindBackward>)	tensor(0.2083, device='cuda:0', grad_fn=<UnbindBackward>)	tensor(0.1484, device='cuda:0', grad_fn=<UnbindBackward>)	tensor(0.1284, device='cuda:0', grad_fn=<UnbindBackward>)
tensor(0.9914, device='cuda:0', grad_fn=<UnbindBackward>)	tensor(1.0079, device='cuda:0', grad_fn=<UnbindBackward>)	tensor(0.8385, device='cuda:0', grad_fn=<UnbindBackward>)	tensor(0.6901, device='cuda:0', grad_fn=<UnbindBackward>)	tensor(0.5127, device='cuda:0', grad_fn=<UnbindBackward>)	tensor(0.3558, device='cuda:0', grad_fn=<UnbindBackward>)	tensor(0.2484, device='cuda:0', grad_fn=<UnbindBackward>)	tensor(0.1854, device='cuda:0', grad_fn=<UnbindBackward>)	tensor(0.1421, device='cuda:0', grad_fn=<UnbindBackward>)	tensor(0.1208, device='cuda:0', grad_fn=<UnbindBackward>)
tensor(0.9926, device='cuda:0', grad_fn=<UnbindBackward>)	tensor(0.9804, device='cuda:0', grad_fn=<UnbindBackward>)	tensor(0.8116, device='cuda:0', grad_fn=<UnbindBackward>)	tensor(0.6484, device='cuda:0', grad_fn=<UnbindBackward>)	tensor(0.4410, device='cuda:0', grad_fn=<UnbindBackward>)	tensor(0.3142, device='cuda:0', grad_fn=<UnbindBackward>)	tensor(0.2219, device='cuda:0', grad_fn=<UnbindBackward>)	tensor(0.1578, device='cuda:0', grad_fn=<UnbindBackward>)	tensor(0.1461, device='cuda:0', grad_fn=<UnbindBackward>)	tensor(0.1240, device='cuda:0', grad_fn=<UnbindBackward>)
tensor(0.9917, device='cuda:0', grad_fn=<UnbindBackward>)	tensor(0.9770, device='cuda:0', grad_fn=<UnbindBackward>)	tensor(0.8958, device='cuda:0', grad_fn=<UnbindBackward>)	tensor(0.7735, device='cuda:0', grad_fn=<UnbindBackward>)	tensor(0.6162, device='cuda:0', grad_fn=<UnbindBackward>)	tensor(0.4719, device='cuda:0', grad_fn=<UnbindBackward>)	tensor(0.3704, device='cuda:0', grad_fn=<UnbindBackward>)	tensor(0.2686, device='cuda:0', grad_fn=<UnbindBackward>)	tensor(0.1697, device='cuda:0', grad_fn=<UnbindBackward>)	tensor(0.1552, device='cuda:0', grad_fn=<UnbindBackward>)
tensor(0.9913, device='cuda:0', grad_fn=<UnbindBackward>)	tensor(0.9904, device='cuda:0', grad_fn=<UnbindBackward>)	tensor(0.9805, device='cuda:0', grad_fn=<UnbindBackward>)	tensor(0.8854, device='cuda:0', grad_fn=<UnbindBackward>)	tensor(0.8166, device='cuda:0', grad_fn=<UnbindBackward>)	tensor(0.6924, device='cuda:0', grad_fn=<UnbindBackward>)	tensor(0.5699, device='cuda:0', grad_fn=<UnbindBackward>)	tensor(0.4469, device='cuda:0', grad_fn=<UnbindBackward>)	tensor(0.2912, device='cuda:0', grad_fn=<UnbindBackward>)	tensor(0.2733, device='cuda:0', grad_fn=<UnbindBackward>)
tensor(0.9930, device='cuda:0', grad_fn=<UnbindBackward>)	tensor(0.9845, device='cuda:0', grad_fn=<UnbindBackward>)	tensor(0.9090, device='cuda:0', grad_fn=<UnbindBackward>)	tensor(0.8308, device='cuda:0', grad_fn=<UnbindBackward>)	tensor(0.6783, device='cuda:0', grad_fn=<UnbindBackward>)	tensor(0.5130, device='cuda:0', grad_fn=<UnbindBackward>)	tensor(0.3144, device='cuda:0', grad_fn=<UnbindBackward>)	tensor(0.1709, device='cuda:0', grad_fn=<UnbindBackward>)	tensor(0.1348, device='cuda:0', grad_fn=<UnbindBackward>)	tensor(0.1071, device='cuda:0', grad_fn=<UnbindBackward>)
tensor(0.9910, device='cuda:0', grad_fn=<UnbindBackward>)	tensor(1.0514, device='cuda:0', grad_fn=<UnbindBackward>)	tensor(0.8403, device='cuda:0', grad_fn=<UnbindBackward>)	tensor(0.7553, device='cuda:0', grad_fn=<UnbindBackward>)	tensor(0.5828, device='cuda:0', grad_fn=<UnbindBackward>)	tensor(0.4477, device='cuda:0', grad_fn=<UnbindBackward>)	tensor(0.2839, device='cuda:0', grad_fn=<UnbindBackward>)	tensor(0.1756, device='cuda:0', grad_fn=<UnbindBackward>)	tensor(0.1330, device='cuda:0', grad_fn=<UnbindBackward>)	tensor(0.1041, device='cuda:0', grad_fn=<UnbindBackward>)
tensor(0.9937, device='cuda:0', grad_fn=<UnbindBackward>)	tensor(1.0222, device='cuda:0', grad_fn=<UnbindBackward>)	tensor(0.7321, device='cuda:0', grad_fn=<UnbindBackward>)	tensor(0.5756, device='cuda:0', grad_fn=<UnbindBackward>)	tensor(0.3545, device='cuda:0', grad_fn=<UnbindBackward>)	tensor(0.2263, device='cuda:0', grad_fn=<UnbindBackward>)	tensor(0.1675, device='cuda:0', grad_fn=<UnbindBackward>)	tensor(0.1251, device='cuda:0', grad_fn=<UnbindBackward>)	tensor(0.1225, device='cuda:0', grad_fn=<UnbindBackward>)	tensor(0.0966, device='cuda:0', grad_fn=<UnbindBackward>)
tensor(0.9927, device='cuda:0', grad_fn=<UnbindBackward>)	tensor(0.9548, device='cuda:0', grad_fn=<UnbindBackward>)	tensor(0.9571, device='cuda:0', grad_fn=<UnbindBackward>)	tensor(0.8825, device='cuda:0', grad_fn=<UnbindBackward>)	tensor(0.7911, device='cuda:0', grad_fn=<UnbindBackward>)	tensor(0.5839, device='cuda:0', grad_fn=<UnbindBackward>)	tensor(0.3713, device='cuda:0', grad_fn=<UnbindBackward>)	tensor(0.2160, device='cuda:0', grad_fn=<UnbindBackward>)	tensor(0.1476, device='cuda:0', grad_fn=<UnbindBackward>)	tensor(0.1216, device='cuda:0', grad_fn=<UnbindBackward>)
tensor(0.9922, device='cuda:0', grad_fn=<UnbindBackward>)	tensor(0.9751, device='cuda:0', grad_fn=<UnbindBackward>)	tensor(1.0664, device='cuda:0', grad_fn=<UnbindBackward>)	tensor(0.9076, device='cuda:0', grad_fn=<UnbindBackward>)	tensor(0.6827, device='cuda:0', grad_fn=<UnbindBackward>)	tensor(0.4257, device='cuda:0', grad_fn=<UnbindBackward>)	tensor(0.2784, device='cuda:0', grad_fn=<UnbindBackward>)	tensor(0.1919, device='cuda:0', grad_fn=<UnbindBackward>)	tensor(0.1371, device='cuda:0', grad_fn=<UnbindBackward>)	tensor(0.1340, device='cuda:0', grad_fn=<UnbindBackward>)
tensor(0.9922, device='cuda:0', grad_fn=<UnbindBackward>)	tensor(1.0511, device='cuda:0', grad_fn=<UnbindBackward>)	tensor(1.2131, device='cuda:0', grad_fn=<UnbindBackward>)	tensor(1.1812, device='cuda:0', grad_fn=<UnbindBackward>)	tensor(1.0597, device='cuda:0', grad_fn=<UnbindBackward>)	tensor(0.8739, device='cuda:0', grad_fn=<UnbindBackward>)	tensor(0.6346, device='cuda:0', grad_fn=<UnbindBackward>)	tensor(0.4497, device='cuda:0', grad_fn=<UnbindBackward>)	tensor(0.2382, device='cuda:0', grad_fn=<UnbindBackward>)	tensor(0.2405, device='cuda:0', grad_fn=<UnbindBackward>)
tensor(0.9912, device='cuda:0', grad_fn=<UnbindBackward>)	tensor(0.9555, device='cuda:0', grad_fn=<UnbindBackward>)	tensor(1.0260, device='cuda:0', grad_fn=<UnbindBackward>)	tensor(0.9548, device='cuda:0', grad_fn=<UnbindBackward>)	tensor(0.8808, device='cuda:0', grad_fn=<UnbindBackward>)	tensor(0.8409, device='cuda:0', grad_fn=<UnbindBackward>)	tensor(0.8495, device='cuda:0', grad_fn=<UnbindBackward>)	tensor(0.9044, device='cuda:0', grad_fn=<UnbindBackward>)	tensor(0.7288, device='cuda:0', grad_fn=<UnbindBackward>)	tensor(1.1252, device='cuda:0', grad_fn=<UnbindBackward>)
tensor(0.9925, device='cuda:0', grad_fn=<UnbindBackward>)	tensor(0.9786, device='cuda:0', grad_fn=<UnbindBackward>)	tensor(0.9105, device='cuda:0', grad_fn=<UnbindBackward>)	tensor(0.8085, device='cuda:0', grad_fn=<UnbindBackward>)	tensor(0.6543, device='cuda:0', grad_fn=<UnbindBackward>)	tensor(0.4914, device='cuda:0', grad_fn=<UnbindBackward>)	tensor(0.3749, device='cuda:0', grad_fn=<UnbindBackward>)	tensor(0.2907, device='cuda:0', grad_fn=<UnbindBackward>)	tensor(0.1994, device='cuda:0', grad_fn=<UnbindBackward>)	tensor(0.1833, device='cuda:0', grad_fn=<UnbindBackward>)
tensor(0.9933, device='cuda:0', grad_fn=<UnbindBackward>)	tensor(0.9602, device='cuda:0', grad_fn=<UnbindBackward>)	tensor(0.9879, device='cuda:0', grad_fn=<UnbindBackward>)	tensor(0.9187, device='cuda:0', grad_fn=<UnbindBackward>)	tensor(0.8553, device='cuda:0', grad_fn=<UnbindBackward>)	tensor(0.7298, device='cuda:0', grad_fn=<UnbindBackward>)	tensor(0.6097, device='cuda:0', grad_fn=<UnbindBackward>)	tensor(0.4860, device='cuda:0', grad_fn=<UnbindBackward>)	tensor(0.3361, device='cuda:0', grad_fn=<UnbindBackward>)	tensor(0.3599, device='cuda:0', grad_fn=<UnbindBackward>)
tensor(0.9932, device='cuda:0', grad_fn=<UnbindBackward>)	tensor(1.0104, device='cuda:0', grad_fn=<UnbindBackward>)	tensor(0.7917, device='cuda:0', grad_fn=<UnbindBackward>)	tensor(0.5248, device='cuda:0', grad_fn=<UnbindBackward>)	tensor(0.3055, device='cuda:0', grad_fn=<UnbindBackward>)	tensor(0.2065, device='cuda:0', grad_fn=<UnbindBackward>)	tensor(0.1582, device='cuda:0', grad_fn=<UnbindBackward>)	tensor(0.1205, device='cuda:0', grad_fn=<UnbindBackward>)	tensor(0.1185, device='cuda:0', grad_fn=<UnbindBackward>)	tensor(0.0983, device='cuda:0', grad_fn=<UnbindBackward>)
tensor(0.9911, device='cuda:0', grad_fn=<UnbindBackward>)	tensor(1.0162, device='cuda:0', grad_fn=<UnbindBackward>)	tensor(0.7759, device='cuda:0', grad_fn=<UnbindBackward>)	tensor(0.5984, device='cuda:0', grad_fn=<UnbindBackward>)	tensor(0.4005, device='cuda:0', grad_fn=<UnbindBackward>)	tensor(0.2597, device='cuda:0', grad_fn=<UnbindBackward>)	tensor(0.1936, device='cuda:0', grad_fn=<UnbindBackward>)	tensor(0.1558, device='cuda:0', grad_fn=<UnbindBackward>)	tensor(0.1287, device='cuda:0', grad_fn=<UnbindBackward>)	tensor(0.1249, device='cuda:0', grad_fn=<UnbindBackward>)
tensor(0.9925, device='cuda:0', grad_fn=<UnbindBackward>)	tensor(1.0045, device='cuda:0', grad_fn=<UnbindBackward>)	tensor(0.8496, device='cuda:0', grad_fn=<UnbindBackward>)	tensor(0.6657, device='cuda:0', grad_fn=<UnbindBackward>)	tensor(0.4417, device='cuda:0', grad_fn=<UnbindBackward>)	tensor(0.2991, device='cuda:0', grad_fn=<UnbindBackward>)	tensor(0.2240, device='cuda:0', grad_fn=<UnbindBackward>)	tensor(0.1701, device='cuda:0', grad_fn=<UnbindBackward>)	tensor(0.1415, device='cuda:0', grad_fn=<UnbindBackward>)	tensor(0.1116, device='cuda:0', grad_fn=<UnbindBackward>)
tensor(0.9932, device='cuda:0', grad_fn=<UnbindBackward>)	tensor(1.0056, device='cuda:0', grad_fn=<UnbindBackward>)	tensor(1.0540, device='cuda:0', grad_fn=<UnbindBackward>)	tensor(0.9282, device='cuda:0', grad_fn=<UnbindBackward>)	tensor(0.8276, device='cuda:0', grad_fn=<UnbindBackward>)	tensor(0.6810, device='cuda:0', grad_fn=<UnbindBackward>)	tensor(0.5346, device='cuda:0', grad_fn=<UnbindBackward>)	tensor(0.4128, device='cuda:0', grad_fn=<UnbindBackward>)	tensor(0.2582, device='cuda:0', grad_fn=<UnbindBackward>)	tensor(0.2588, device='cuda:0', grad_fn=<UnbindBackward>)
tensor(0.9920, device='cuda:0', grad_fn=<UnbindBackward>)	tensor(0.9733, device='cuda:0', grad_fn=<UnbindBackward>)	tensor(0.8099, device='cuda:0', grad_fn=<UnbindBackward>)	tensor(0.5402, device='cuda:0', grad_fn=<UnbindBackward>)	tensor(0.3077, device='cuda:0', grad_fn=<UnbindBackward>)	tensor(0.1936, device='cuda:0', grad_fn=<UnbindBackward>)	tensor(0.1442, device='cuda:0', grad_fn=<UnbindBackward>)	tensor(0.1065, device='cuda:0', grad_fn=<UnbindBackward>)	tensor(0.1087, device='cuda:0', grad_fn=<UnbindBackward>)	tensor(0.0815, device='cuda:0', grad_fn=<UnbindBackward>)
tensor(0.9922, device='cuda:0', grad_fn=<UnbindBackward>)	tensor(0.9778, device='cuda:0', grad_fn=<UnbindBackward>)	tensor(0.9633, device='cuda:0', grad_fn=<UnbindBackward>)	tensor(0.8897, device='cuda:0', grad_fn=<UnbindBackward>)	tensor(0.7946, device='cuda:0', grad_fn=<UnbindBackward>)	tensor(0.6816, device='cuda:0', grad_fn=<UnbindBackward>)	tensor(0.5606, device='cuda:0', grad_fn=<UnbindBackward>)	tensor(0.4582, device='cuda:0', grad_fn=<UnbindBackward>)	tensor(0.3232, device='cuda:0', grad_fn=<UnbindBackward>)	tensor(0.3452, device='cuda:0', grad_fn=<UnbindBackward>)
tensor(0.9922, device='cuda:0', grad_fn=<UnbindBackward>)	tensor(0.9713, device='cuda:0', grad_fn=<UnbindBackward>)	tensor(1.0216, device='cuda:0', grad_fn=<UnbindBackward>)	tensor(0.9530, device='cuda:0', grad_fn=<UnbindBackward>)	tensor(0.8871, device='cuda:0', grad_fn=<UnbindBackward>)	tensor(0.7706, device='cuda:0', grad_fn=<UnbindBackward>)	tensor(0.6861, device='cuda:0', grad_fn=<UnbindBackward>)	tensor(0.6117, device='cuda:0', grad_fn=<UnbindBackward>)	tensor(0.4203, device='cuda:0', grad_fn=<UnbindBackward>)	tensor(0.5083, device='cuda:0', grad_fn=<UnbindBackward>)
tensor(0.9922, device='cuda:0', grad_fn=<UnbindBackward>)	tensor(0.9636, device='cuda:0', grad_fn=<UnbindBackward>)	tensor(0.9766, device='cuda:0', grad_fn=<UnbindBackward>)	tensor(0.9537, device='cuda:0', grad_fn=<UnbindBackward>)	tensor(0.8944, device='cuda:0', grad_fn=<UnbindBackward>)	tensor(0.8033, device='cuda:0', grad_fn=<UnbindBackward>)	tensor(0.6912, device='cuda:0', grad_fn=<UnbindBackward>)	tensor(0.5612, device='cuda:0', grad_fn=<UnbindBackward>)	tensor(0.3267, device='cuda:0', grad_fn=<UnbindBackward>)	tensor(0.2318, device='cuda:0', grad_fn=<UnbindBackward>)
tensor(0.9918, device='cuda:0', grad_fn=<UnbindBackward>)	tensor(0.9709, device='cuda:0', grad_fn=<UnbindBackward>)	tensor(0.8994, device='cuda:0', grad_fn=<UnbindBackward>)	tensor(0.7731, device='cuda:0', grad_fn=<UnbindBackward>)	tensor(0.6449, device='cuda:0', grad_fn=<UnbindBackward>)	tensor(0.4747, device='cuda:0', grad_fn=<UnbindBackward>)	tensor(0.3191, device='cuda:0', grad_fn=<UnbindBackward>)	tensor(0.2231, device='cuda:0', grad_fn=<UnbindBackward>)	tensor(0.1824, device='cuda:0', grad_fn=<UnbindBackward>)	tensor(0.1627, device='cuda:0', grad_fn=<UnbindBackward>)
tensor(0.9932, device='cuda:0', grad_fn=<UnbindBackward>)	tensor(0.9876, device='cuda:0', grad_fn=<UnbindBackward>)	tensor(1.0093, device='cuda:0', grad_fn=<UnbindBackward>)	tensor(0.7090, device='cuda:0', grad_fn=<UnbindBackward>)	tensor(0.6664, device='cuda:0', grad_fn=<UnbindBackward>)	tensor(0.5519, device='cuda:0', grad_fn=<UnbindBackward>)	tensor(0.4787, device='cuda:0', grad_fn=<UnbindBackward>)	tensor(0.3971, device='cuda:0', grad_fn=<UnbindBackward>)	tensor(0.2744, device='cuda:0', grad_fn=<UnbindBackward>)	tensor(0.3021, device='cuda:0', grad_fn=<UnbindBackward>)
tensor(0.9928, device='cuda:0', grad_fn=<UnbindBackward>)	tensor(1.0008, device='cuda:0', grad_fn=<UnbindBackward>)	tensor(1.1047, device='cuda:0', grad_fn=<UnbindBackward>)	tensor(1.0617, device='cuda:0', grad_fn=<UnbindBackward>)	tensor(0.9918, device='cuda:0', grad_fn=<UnbindBackward>)	tensor(0.8393, device='cuda:0', grad_fn=<UnbindBackward>)	tensor(0.6958, device='cuda:0', grad_fn=<UnbindBackward>)	tensor(0.5265, device='cuda:0', grad_fn=<UnbindBackward>)	tensor(0.3299, device='cuda:0', grad_fn=<UnbindBackward>)	tensor(0.3799, device='cuda:0', grad_fn=<UnbindBackward>)
tensor(0.9920, device='cuda:0', grad_fn=<UnbindBackward>)	tensor(0.9772, device='cuda:0', grad_fn=<UnbindBackward>)	tensor(0.8797, device='cuda:0', grad_fn=<UnbindBackward>)	tensor(0.7890, device='cuda:0', grad_fn=<UnbindBackward>)	tensor(0.6518, device='cuda:0', grad_fn=<UnbindBackward>)	tensor(0.5023, device='cuda:0', grad_fn=<UnbindBackward>)	tensor(0.3428, device='cuda:0', grad_fn=<UnbindBackward>)	tensor(0.1821, device='cuda:0', grad_fn=<UnbindBackward>)	tensor(0.1325, device='cuda:0', grad_fn=<UnbindBackward>)	tensor(0.0911, device='cuda:0', grad_fn=<UnbindBackward>)
tensor(0.9923, device='cuda:0', grad_fn=<UnbindBackward>)	tensor(0.9858, device='cuda:0', grad_fn=<UnbindBackward>)	tensor(1.0599, device='cuda:0', grad_fn=<UnbindBackward>)	tensor(0.9959, device='cuda:0', grad_fn=<UnbindBackward>)	tensor(0.9480, device='cuda:0', grad_fn=<UnbindBackward>)	tensor(0.8586, device='cuda:0', grad_fn=<UnbindBackward>)	tensor(0.7691, device='cuda:0', grad_fn=<UnbindBackward>)	tensor(0.7010, device='cuda:0', grad_fn=<UnbindBackward>)	tensor(0.5263, device='cuda:0', grad_fn=<UnbindBackward>)	tensor(0.6568, device='cuda:0', grad_fn=<UnbindBackward>)
tensor(0.9924, device='cuda:0', grad_fn=<UnbindBackward>)	tensor(1.0227, device='cuda:0', grad_fn=<UnbindBackward>)	tensor(0.7798, device='cuda:0', grad_fn=<UnbindBackward>)	tensor(0.5821, device='cuda:0', grad_fn=<UnbindBackward>)	tensor(0.3819, device='cuda:0', grad_fn=<UnbindBackward>)	tensor(0.2612, device='cuda:0', grad_fn=<UnbindBackward>)	tensor(0.1988, device='cuda:0', grad_fn=<UnbindBackward>)	tensor(0.1488, device='cuda:0', grad_fn=<UnbindBackward>)	tensor(0.1331, device='cuda:0', grad_fn=<UnbindBackward>)	tensor(0.1051, device='cuda:0', grad_fn=<UnbindBackward>)
tensor(0.9916, device='cuda:0', grad_fn=<UnbindBackward>)	tensor(0.9528, device='cuda:0', grad_fn=<UnbindBackward>)	tensor(0.9595, device='cuda:0', grad_fn=<UnbindBackward>)	tensor(0.9516, device='cuda:0', grad_fn=<UnbindBackward>)	tensor(0.9166, device='cuda:0', grad_fn=<UnbindBackward>)	tensor(0.8549, device='cuda:0', grad_fn=<UnbindBackward>)	tensor(0.8096, device='cuda:0', grad_fn=<UnbindBackward>)	tensor(0.7814, device='cuda:0', grad_fn=<UnbindBackward>)	tensor(0.5456, device='cuda:0', grad_fn=<UnbindBackward>)	tensor(0.7464, device='cuda:0', grad_fn=<UnbindBackward>)
tensor(0.9914, device='cuda:0', grad_fn=<UnbindBackward>)	tensor(1.0579, device='cuda:0', grad_fn=<UnbindBackward>)	tensor(0.8690, device='cuda:0', grad_fn=<UnbindBackward>)	tensor(0.7576, device='cuda:0', grad_fn=<UnbindBackward>)	tensor(0.5621, device='cuda:0', grad_fn=<UnbindBackward>)	tensor(0.3961, device='cuda:0', grad_fn=<UnbindBackward>)	tensor(0.2801, device='cuda:0', grad_fn=<UnbindBackward>)	tensor(0.1965, device='cuda:0', grad_fn=<UnbindBackward>)	tensor(0.1628, device='cuda:0', grad_fn=<UnbindBackward>)	tensor(0.1363, device='cuda:0', grad_fn=<UnbindBackward>)
tensor(0.9925, device='cuda:0', grad_fn=<UnbindBackward>)	tensor(0.9938, device='cuda:0', grad_fn=<UnbindBackward>)	tensor(0.9835, device='cuda:0', grad_fn=<UnbindBackward>)	tensor(0.9167, device='cuda:0', grad_fn=<UnbindBackward>)	tensor(0.8014, device='cuda:0', grad_fn=<UnbindBackward>)	tensor(0.6388, device='cuda:0', grad_fn=<UnbindBackward>)	tensor(0.4634, device='cuda:0', grad_fn=<UnbindBackward>)	tensor(0.3164, device='cuda:0', grad_fn=<UnbindBackward>)	tensor(0.1950, device='cuda:0', grad_fn=<UnbindBackward>)	tensor(0.1718, device='cuda:0', grad_fn=<UnbindBackward>)
tensor(0.9920, device='cuda:0', grad_fn=<UnbindBackward>)	tensor(1.0274, device='cuda:0', grad_fn=<UnbindBackward>)	tensor(0.8729, device='cuda:0', grad_fn=<UnbindBackward>)	tensor(0.7448, device='cuda:0', grad_fn=<UnbindBackward>)	tensor(0.6411, device='cuda:0', grad_fn=<UnbindBackward>)	tensor(0.5084, device='cuda:0', grad_fn=<UnbindBackward>)	tensor(0.4177, device='cuda:0', grad_fn=<UnbindBackward>)	tensor(0.3278, device='cuda:0', grad_fn=<UnbindBackward>)	tensor(0.2066, device='cuda:0', grad_fn=<UnbindBackward>)	tensor(0.1935, device='cuda:0', grad_fn=<UnbindBackward>)
tensor(0.9926, device='cuda:0', grad_fn=<UnbindBackward>)	tensor(0.9291, device='cuda:0', grad_fn=<UnbindBackward>)	tensor(0.7584, device='cuda:0', grad_fn=<UnbindBackward>)	tensor(0.5770, device='cuda:0', grad_fn=<UnbindBackward>)	tensor(0.4374, device='cuda:0', grad_fn=<UnbindBackward>)	tensor(0.3225, device='cuda:0', grad_fn=<UnbindBackward>)	tensor(0.2335, device='cuda:0', grad_fn=<UnbindBackward>)	tensor(0.1819, device='cuda:0', grad_fn=<UnbindBackward>)	tensor(0.1495, device='cuda:0', grad_fn=<UnbindBackward>)	tensor(0.1338, device='cuda:0', grad_fn=<UnbindBackward>)
tensor(0.9917, device='cuda:0', grad_fn=<UnbindBackward>)	tensor(0.9785, device='cuda:0', grad_fn=<UnbindBackward>)	tensor(0.9976, device='cuda:0', grad_fn=<UnbindBackward>)	tensor(0.9697, device='cuda:0', grad_fn=<UnbindBackward>)	tensor(0.9002, device='cuda:0', grad_fn=<UnbindBackward>)	tensor(0.7807, device='cuda:0', grad_fn=<UnbindBackward>)	tensor(0.6507, device='cuda:0', grad_fn=<UnbindBackward>)	tensor(0.4692, device='cuda:0', grad_fn=<UnbindBackward>)	tensor(0.2257, device='cuda:0', grad_fn=<UnbindBackward>)	tensor(0.1502, device='cuda:0', grad_fn=<UnbindBackward>)
tensor(0.9917, device='cuda:0', grad_fn=<UnbindBackward>)	tensor(0.9725, device='cuda:0', grad_fn=<UnbindBackward>)	tensor(1.0490, device='cuda:0', grad_fn=<UnbindBackward>)	tensor(1.0403, device='cuda:0', grad_fn=<UnbindBackward>)	tensor(1.0152, device='cuda:0', grad_fn=<UnbindBackward>)	tensor(0.8943, device='cuda:0', grad_fn=<UnbindBackward>)	tensor(0.7153, device='cuda:0', grad_fn=<UnbindBackward>)	tensor(0.4665, device='cuda:0', grad_fn=<UnbindBackward>)	tensor(0.2123, device='cuda:0', grad_fn=<UnbindBackward>)	tensor(0.1551, device='cuda:0', grad_fn=<UnbindBackward>)
tensor(0.9916, device='cuda:0', grad_fn=<UnbindBackward>)	tensor(1.0251, device='cuda:0', grad_fn=<UnbindBackward>)	tensor(0.8353, device='cuda:0', grad_fn=<UnbindBackward>)	tensor(0.7221, device='cuda:0', grad_fn=<UnbindBackward>)	tensor(0.4470, device='cuda:0', grad_fn=<UnbindBackward>)	tensor(0.2565, device='cuda:0', grad_fn=<UnbindBackward>)	tensor(0.1917, device='cuda:0', grad_fn=<UnbindBackward>)	tensor(0.1363, device='cuda:0', grad_fn=<UnbindBackward>)	tensor(0.1252, device='cuda:0', grad_fn=<UnbindBackward>)	tensor(0.0969, device='cuda:0', grad_fn=<UnbindBackward>)
tensor(0.9922, device='cuda:0', grad_fn=<UnbindBackward>)	tensor(0.9550, device='cuda:0', grad_fn=<UnbindBackward>)	tensor(1.0376, device='cuda:0', grad_fn=<UnbindBackward>)	tensor(0.9567, device='cuda:0', grad_fn=<UnbindBackward>)	tensor(0.9196, device='cuda:0', grad_fn=<UnbindBackward>)	tensor(0.8210, device='cuda:0', grad_fn=<UnbindBackward>)	tensor(0.7391, device='cuda:0', grad_fn=<UnbindBackward>)	tensor(0.6472, device='cuda:0', grad_fn=<UnbindBackward>)	tensor(0.4184, device='cuda:0', grad_fn=<UnbindBackward>)	tensor(0.4852, device='cuda:0', grad_fn=<UnbindBackward>)
tensor(0.9934, device='cuda:0', grad_fn=<UnbindBackward>)	tensor(0.9594, device='cuda:0', grad_fn=<UnbindBackward>)	tensor(1.0468, device='cuda:0', grad_fn=<UnbindBackward>)	tensor(1.0320, device='cuda:0', grad_fn=<UnbindBackward>)	tensor(1.0540, device='cuda:0', grad_fn=<UnbindBackward>)	tensor(0.9233, device='cuda:0', grad_fn=<UnbindBackward>)	tensor(0.7809, device='cuda:0', grad_fn=<UnbindBackward>)	tensor(0.5714, device='cuda:0', grad_fn=<UnbindBackward>)	tensor(0.2976, device='cuda:0', grad_fn=<UnbindBackward>)	tensor(0.2659, device='cuda:0', grad_fn=<UnbindBackward>)
tensor(0.9912, device='cuda:0', grad_fn=<UnbindBackward>)	tensor(1.0145, device='cuda:0', grad_fn=<UnbindBackward>)	tensor(0.9684, device='cuda:0', grad_fn=<UnbindBackward>)	tensor(0.9216, device='cuda:0', grad_fn=<UnbindBackward>)	tensor(0.7691, device='cuda:0', grad_fn=<UnbindBackward>)	tensor(0.5469, device='cuda:0', grad_fn=<UnbindBackward>)	tensor(0.3707, device='cuda:0', grad_fn=<UnbindBackward>)	tensor(0.2576, device='cuda:0', grad_fn=<UnbindBackward>)	tensor(0.1683, device='cuda:0', grad_fn=<UnbindBackward>)	tensor(0.1623, device='cuda:0', grad_fn=<UnbindBackward>)
tensor(0.9928, device='cuda:0', grad_fn=<UnbindBackward>)	tensor(1.0084, device='cuda:0', grad_fn=<UnbindBackward>)	tensor(0.9369, device='cuda:0', grad_fn=<UnbindBackward>)	tensor(0.7934, device='cuda:0', grad_fn=<UnbindBackward>)	tensor(0.6093, device='cuda:0', grad_fn=<UnbindBackward>)	tensor(0.4362, device='cuda:0', grad_fn=<UnbindBackward>)	tensor(0.3426, device='cuda:0', grad_fn=<UnbindBackward>)	tensor(0.2624, device='cuda:0', grad_fn=<UnbindBackward>)	tensor(0.1838, device='cuda:0', grad_fn=<UnbindBackward>)	tensor(0.1679, device='cuda:0', grad_fn=<UnbindBackward>)
tensor(0.9905, device='cuda:0', grad_fn=<UnbindBackward>)	tensor(0.9851, device='cuda:0', grad_fn=<UnbindBackward>)	tensor(0.8424, device='cuda:0', grad_fn=<UnbindBackward>)	tensor(0.7141, device='cuda:0', grad_fn=<UnbindBackward>)	tensor(0.5745, device='cuda:0', grad_fn=<UnbindBackward>)	tensor(0.4480, device='cuda:0', grad_fn=<UnbindBackward>)	tensor(0.3308, device='cuda:0', grad_fn=<UnbindBackward>)	tensor(0.2653, device='cuda:0', grad_fn=<UnbindBackward>)	tensor(0.1884, device='cuda:0', grad_fn=<UnbindBackward>)	tensor(0.1852, device='cuda:0', grad_fn=<UnbindBackward>)
tensor(0.9928, device='cuda:0', grad_fn=<UnbindBackward>)	tensor(1.0118, device='cuda:0', grad_fn=<UnbindBackward>)	tensor(0.8722, device='cuda:0', grad_fn=<UnbindBackward>)	tensor(0.7214, device='cuda:0', grad_fn=<UnbindBackward>)	tensor(0.4567, device='cuda:0', grad_fn=<UnbindBackward>)	tensor(0.3054, device='cuda:0', grad_fn=<UnbindBackward>)	tensor(0.2242, device='cuda:0', grad_fn=<UnbindBackward>)	tensor(0.1632, device='cuda:0', grad_fn=<UnbindBackward>)	tensor(0.1418, device='cuda:0', grad_fn=<UnbindBackward>)	tensor(0.1169, device='cuda:0', grad_fn=<UnbindBackward>)
tensor(0.9932, device='cuda:0', grad_fn=<UnbindBackward>)	tensor(1.0080, device='cuda:0', grad_fn=<UnbindBackward>)	tensor(0.7461, device='cuda:0', grad_fn=<UnbindBackward>)	tensor(0.5134, device='cuda:0', grad_fn=<UnbindBackward>)	tensor(0.3279, device='cuda:0', grad_fn=<UnbindBackward>)	tensor(0.2294, device='cuda:0', grad_fn=<UnbindBackward>)	tensor(0.1739, device='cuda:0', grad_fn=<UnbindBackward>)	tensor(0.1326, device='cuda:0', grad_fn=<UnbindBackward>)	tensor(0.1291, device='cuda:0', grad_fn=<UnbindBackward>)	tensor(0.1013, device='cuda:0', grad_fn=<UnbindBackward>)
tensor(0.9924, device='cuda:0', grad_fn=<UnbindBackward>)	tensor(0.9883, device='cuda:0', grad_fn=<UnbindBackward>)	tensor(0.9280, device='cuda:0', grad_fn=<UnbindBackward>)	tensor(0.8690, device='cuda:0', grad_fn=<UnbindBackward>)	tensor(0.7532, device='cuda:0', grad_fn=<UnbindBackward>)	tensor(0.5290, device='cuda:0', grad_fn=<UnbindBackward>)	tensor(0.2759, device='cuda:0', grad_fn=<UnbindBackward>)	tensor(0.1522, device='cuda:0', grad_fn=<UnbindBackward>)	tensor(0.1250, device='cuda:0', grad_fn=<UnbindBackward>)	tensor(0.0925, device='cuda:0', grad_fn=<UnbindBackward>)
tensor(0.9911, device='cuda:0', grad_fn=<UnbindBackward>)	tensor(0.9734, device='cuda:0', grad_fn=<UnbindBackward>)	tensor(0.9114, device='cuda:0', grad_fn=<UnbindBackward>)	tensor(0.7876, device='cuda:0', grad_fn=<UnbindBackward>)	tensor(0.5246, device='cuda:0', grad_fn=<UnbindBackward>)	tensor(0.2614, device='cuda:0', grad_fn=<UnbindBackward>)	tensor(0.1677, device='cuda:0', grad_fn=<UnbindBackward>)	tensor(0.1221, device='cuda:0', grad_fn=<UnbindBackward>)	tensor(0.1072, device='cuda:0', grad_fn=<UnbindBackward>)	tensor(0.0781, device='cuda:0', grad_fn=<UnbindBackward>)
tensor(0.9930, device='cuda:0', grad_fn=<UnbindBackward>)	tensor(0.9915, device='cuda:0', grad_fn=<UnbindBackward>)	tensor(0.9931, device='cuda:0', grad_fn=<UnbindBackward>)	tensor(0.9254, device='cuda:0', grad_fn=<UnbindBackward>)	tensor(0.8140, device='cuda:0', grad_fn=<UnbindBackward>)	tensor(0.6244, device='cuda:0', grad_fn=<UnbindBackward>)	tensor(0.4093, device='cuda:0', grad_fn=<UnbindBackward>)	tensor(0.2426, device='cuda:0', grad_fn=<UnbindBackward>)	tensor(0.1635, device='cuda:0', grad_fn=<UnbindBackward>)	tensor(0.1448, device='cuda:0', grad_fn=<UnbindBackward>)
tensor(0.9914, device='cuda:0', grad_fn=<UnbindBackward>)	tensor(1.0209, device='cuda:0', grad_fn=<UnbindBackward>)	tensor(0.7706, device='cuda:0', grad_fn=<UnbindBackward>)	tensor(0.6948, device='cuda:0', grad_fn=<UnbindBackward>)	tensor(0.5216, device='cuda:0', grad_fn=<UnbindBackward>)	tensor(0.3266, device='cuda:0', grad_fn=<UnbindBackward>)	tensor(0.1920, device='cuda:0', grad_fn=<UnbindBackward>)	tensor(0.1361, device='cuda:0', grad_fn=<UnbindBackward>)	tensor(0.1269, device='cuda:0', grad_fn=<UnbindBackward>)	tensor(0.0986, device='cuda:0', grad_fn=<UnbindBackward>)
tensor(0.9924, device='cuda:0', grad_fn=<UnbindBackward>)	tensor(1.0415, device='cuda:0', grad_fn=<UnbindBackward>)	tensor(0.8701, device='cuda:0', grad_fn=<UnbindBackward>)	tensor(0.7597, device='cuda:0', grad_fn=<UnbindBackward>)	tensor(0.5627, device='cuda:0', grad_fn=<UnbindBackward>)	tensor(0.3724, device='cuda:0', grad_fn=<UnbindBackward>)	tensor(0.2696, device='cuda:0', grad_fn=<UnbindBackward>)	tensor(0.2123, device='cuda:0', grad_fn=<UnbindBackward>)	tensor(0.1848, device='cuda:0', grad_fn=<UnbindBackward>)	tensor(0.1620, device='cuda:0', grad_fn=<UnbindBackward>)
tensor(0.9915, device='cuda:0', grad_fn=<UnbindBackward>)	tensor(0.9609, device='cuda:0', grad_fn=<UnbindBackward>)	tensor(0.9693, device='cuda:0', grad_fn=<UnbindBackward>)	tensor(0.8642, device='cuda:0', grad_fn=<UnbindBackward>)	tensor(0.7175, device='cuda:0', grad_fn=<UnbindBackward>)	tensor(0.4889, device='cuda:0', grad_fn=<UnbindBackward>)	tensor(0.3344, device='cuda:0', grad_fn=<UnbindBackward>)	tensor(0.2413, device='cuda:0', grad_fn=<UnbindBackward>)	tensor(0.1753, device='cuda:0', grad_fn=<UnbindBackward>)	tensor(0.1628, device='cuda:0', grad_fn=<UnbindBackward>)
tensor(0.9909, device='cuda:0', grad_fn=<UnbindBackward>)	tensor(0.9718, device='cuda:0', grad_fn=<UnbindBackward>)	tensor(0.9747, device='cuda:0', grad_fn=<UnbindBackward>)	tensor(0.9263, device='cuda:0', grad_fn=<UnbindBackward>)	tensor(0.8462, device='cuda:0', grad_fn=<UnbindBackward>)	tensor(0.7339, device='cuda:0', grad_fn=<UnbindBackward>)	tensor(0.6269, device='cuda:0', grad_fn=<UnbindBackward>)	tensor(0.5613, device='cuda:0', grad_fn=<UnbindBackward>)	tensor(0.4098, device='cuda:0', grad_fn=<UnbindBackward>)	tensor(0.4206, device='cuda:0', grad_fn=<UnbindBackward>)
tensor(0.9925, device='cuda:0', grad_fn=<UnbindBackward>)	tensor(0.9553, device='cuda:0', grad_fn=<UnbindBackward>)	tensor(0.9987, device='cuda:0', grad_fn=<UnbindBackward>)	tensor(0.7666, device='cuda:0', grad_fn=<UnbindBackward>)	tensor(0.5096, device='cuda:0', grad_fn=<UnbindBackward>)	tensor(0.2776, device='cuda:0', grad_fn=<UnbindBackward>)	tensor(0.2129, device='cuda:0', grad_fn=<UnbindBackward>)	tensor(0.1544, device='cuda:0', grad_fn=<UnbindBackward>)	tensor(0.1233, device='cuda:0', grad_fn=<UnbindBackward>)	tensor(0.1178, device='cuda:0', grad_fn=<UnbindBackward>)
tensor(0.9916, device='cuda:0', grad_fn=<UnbindBackward>)	tensor(1.0077, device='cuda:0', grad_fn=<UnbindBackward>)	tensor(1.1208, device='cuda:0', grad_fn=<UnbindBackward>)	tensor(1.0639, device='cuda:0', grad_fn=<UnbindBackward>)	tensor(0.9888, device='cuda:0', grad_fn=<UnbindBackward>)	tensor(0.8163, device='cuda:0', grad_fn=<UnbindBackward>)	tensor(0.6975, device='cuda:0', grad_fn=<UnbindBackward>)	tensor(0.5090, device='cuda:0', grad_fn=<UnbindBackward>)	tensor(0.2871, device='cuda:0', grad_fn=<UnbindBackward>)	tensor(0.3003, device='cuda:0', grad_fn=<UnbindBackward>)
tensor(0.9920, device='cuda:0', grad_fn=<UnbindBackward>)	tensor(1.0059, device='cuda:0', grad_fn=<UnbindBackward>)	tensor(0.8639, device='cuda:0', grad_fn=<UnbindBackward>)	tensor(0.7431, device='cuda:0', grad_fn=<UnbindBackward>)	tensor(0.5167, device='cuda:0', grad_fn=<UnbindBackward>)	tensor(0.3373, device='cuda:0', grad_fn=<UnbindBackward>)	tensor(0.2186, device='cuda:0', grad_fn=<UnbindBackward>)	tensor(0.1547, device='cuda:0', grad_fn=<UnbindBackward>)	tensor(0.1304, device='cuda:0', grad_fn=<UnbindBackward>)	tensor(0.1070, device='cuda:0', grad_fn=<UnbindBackward>)
tensor(0.9913, device='cuda:0', grad_fn=<UnbindBackward>)	tensor(0.9722, device='cuda:0', grad_fn=<UnbindBackward>)	tensor(1.0929, device='cuda:0', grad_fn=<UnbindBackward>)	tensor(0.9538, device='cuda:0', grad_fn=<UnbindBackward>)	tensor(0.8416, device='cuda:0', grad_fn=<UnbindBackward>)	tensor(0.6789, device='cuda:0', grad_fn=<UnbindBackward>)	tensor(0.5390, device='cuda:0', grad_fn=<UnbindBackward>)	tensor(0.4327, device='cuda:0', grad_fn=<UnbindBackward>)	tensor(0.3026, device='cuda:0', grad_fn=<UnbindBackward>)	tensor(0.3533, device='cuda:0', grad_fn=<UnbindBackward>)
tensor(0.9921, device='cuda:0', grad_fn=<UnbindBackward>)	tensor(0.9756, device='cuda:0', grad_fn=<UnbindBackward>)	tensor(0.8268, device='cuda:0', grad_fn=<UnbindBackward>)	tensor(0.5770, device='cuda:0', grad_fn=<UnbindBackward>)	tensor(0.3208, device='cuda:0', grad_fn=<UnbindBackward>)	tensor(0.1924, device='cuda:0', grad_fn=<UnbindBackward>)	tensor(0.1402, device='cuda:0', grad_fn=<UnbindBackward>)	tensor(0.0934, device='cuda:0', grad_fn=<UnbindBackward>)	tensor(0.0949, device='cuda:0', grad_fn=<UnbindBackward>)	tensor(0.0685, device='cuda:0', grad_fn=<UnbindBackward>)
tensor(0.9924, device='cuda:0', grad_fn=<UnbindBackward>)	tensor(1.0218, device='cuda:0', grad_fn=<UnbindBackward>)	tensor(0.8750, device='cuda:0', grad_fn=<UnbindBackward>)	tensor(0.7959, device='cuda:0', grad_fn=<UnbindBackward>)	tensor(0.6339, device='cuda:0', grad_fn=<UnbindBackward>)	tensor(0.4295, device='cuda:0', grad_fn=<UnbindBackward>)	tensor(0.2345, device='cuda:0', grad_fn=<UnbindBackward>)	tensor(0.1592, device='cuda:0', grad_fn=<UnbindBackward>)	tensor(0.1462, device='cuda:0', grad_fn=<UnbindBackward>)	tensor(0.1146, device='cuda:0', grad_fn=<UnbindBackward>)
tensor(0.9922, device='cuda:0', grad_fn=<UnbindBackward>)	tensor(1.0047, device='cuda:0', grad_fn=<UnbindBackward>)	tensor(0.8568, device='cuda:0', grad_fn=<UnbindBackward>)	tensor(0.7455, device='cuda:0', grad_fn=<UnbindBackward>)	tensor(0.5876, device='cuda:0', grad_fn=<UnbindBackward>)	tensor(0.4466, device='cuda:0', grad_fn=<UnbindBackward>)	tensor(0.3203, device='cuda:0', grad_fn=<UnbindBackward>)	tensor(0.2543, device='cuda:0', grad_fn=<UnbindBackward>)	tensor(0.1775, device='cuda:0', grad_fn=<UnbindBackward>)	tensor(0.1711, device='cuda:0', grad_fn=<UnbindBackward>)
tensor(0.9917, device='cuda:0', grad_fn=<UnbindBackward>)	tensor(0.9714, device='cuda:0', grad_fn=<UnbindBackward>)	tensor(0.9330, device='cuda:0', grad_fn=<UnbindBackward>)	tensor(0.8336, device='cuda:0', grad_fn=<UnbindBackward>)	tensor(0.6729, device='cuda:0', grad_fn=<UnbindBackward>)	tensor(0.4191, device='cuda:0', grad_fn=<UnbindBackward>)	tensor(0.2383, device='cuda:0', grad_fn=<UnbindBackward>)	tensor(0.1557, device='cuda:0', grad_fn=<UnbindBackward>)	tensor(0.1295, device='cuda:0', grad_fn=<UnbindBackward>)	tensor(0.1014, device='cuda:0', grad_fn=<UnbindBackward>)
tensor(0.9922, device='cuda:0', grad_fn=<UnbindBackward>)	tensor(1.0148, device='cuda:0', grad_fn=<UnbindBackward>)	tensor(1.0398, device='cuda:0', grad_fn=<UnbindBackward>)	tensor(0.9825, device='cuda:0', grad_fn=<UnbindBackward>)	tensor(0.8954, device='cuda:0', grad_fn=<UnbindBackward>)	tensor(0.7413, device='cuda:0', grad_fn=<UnbindBackward>)	tensor(0.5817, device='cuda:0', grad_fn=<UnbindBackward>)	tensor(0.3968, device='cuda:0', grad_fn=<UnbindBackward>)	tensor(0.2194, device='cuda:0', grad_fn=<UnbindBackward>)	tensor(0.2144, device='cuda:0', grad_fn=<UnbindBackward>)
tensor(0.9920, device='cuda:0', grad_fn=<UnbindBackward>)	tensor(0.9624, device='cuda:0', grad_fn=<UnbindBackward>)	tensor(1.0075, device='cuda:0', grad_fn=<UnbindBackward>)	tensor(0.9638, device='cuda:0', grad_fn=<UnbindBackward>)	tensor(0.9057, device='cuda:0', grad_fn=<UnbindBackward>)	tensor(0.8391, device='cuda:0', grad_fn=<UnbindBackward>)	tensor(0.7858, device='cuda:0', grad_fn=<UnbindBackward>)	tensor(0.7562, device='cuda:0', grad_fn=<UnbindBackward>)	tensor(0.5444, device='cuda:0', grad_fn=<UnbindBackward>)	tensor(0.7303, device='cuda:0', grad_fn=<UnbindBackward>)
tensor(0.9913, device='cuda:0', grad_fn=<UnbindBackward>)	tensor(0.9821, device='cuda:0', grad_fn=<UnbindBackward>)	tensor(0.9380, device='cuda:0', grad_fn=<UnbindBackward>)	tensor(0.8359, device='cuda:0', grad_fn=<UnbindBackward>)	tensor(0.6587, device='cuda:0', grad_fn=<UnbindBackward>)	tensor(0.4167, device='cuda:0', grad_fn=<UnbindBackward>)	tensor(0.2342, device='cuda:0', grad_fn=<UnbindBackward>)	tensor(0.1397, device='cuda:0', grad_fn=<UnbindBackward>)	tensor(0.1182, device='cuda:0', grad_fn=<UnbindBackward>)	tensor(0.0928, device='cuda:0', grad_fn=<UnbindBackward>)
tensor(0.9907, device='cuda:0', grad_fn=<UnbindBackward>)	tensor(0.9595, device='cuda:0', grad_fn=<UnbindBackward>)	tensor(0.9794, device='cuda:0', grad_fn=<UnbindBackward>)	tensor(0.8839, device='cuda:0', grad_fn=<UnbindBackward>)	tensor(0.6303, device='cuda:0', grad_fn=<UnbindBackward>)	tensor(0.3145, device='cuda:0', grad_fn=<UnbindBackward>)	tensor(0.1867, device='cuda:0', grad_fn=<UnbindBackward>)	tensor(0.1307, device='cuda:0', grad_fn=<UnbindBackward>)	tensor(0.1134, device='cuda:0', grad_fn=<UnbindBackward>)	tensor(0.0929, device='cuda:0', grad_fn=<UnbindBackward>)
tensor(0.9923, device='cuda:0', grad_fn=<UnbindBackward>)	tensor(0.9741, device='cuda:0', grad_fn=<UnbindBackward>)	tensor(0.9644, device='cuda:0', grad_fn=<UnbindBackward>)	tensor(0.8835, device='cuda:0', grad_fn=<UnbindBackward>)	tensor(0.7104, device='cuda:0', grad_fn=<UnbindBackward>)	tensor(0.5266, device='cuda:0', grad_fn=<UnbindBackward>)	tensor(0.3693, device='cuda:0', grad_fn=<UnbindBackward>)	tensor(0.2851, device='cuda:0', grad_fn=<UnbindBackward>)	tensor(0.2034, device='cuda:0', grad_fn=<UnbindBackward>)	tensor(0.2160, device='cuda:0', grad_fn=<UnbindBackward>)
tensor(0.9935, device='cuda:0', grad_fn=<UnbindBackward>)	tensor(0.9779, device='cuda:0', grad_fn=<UnbindBackward>)	tensor(0.9402, device='cuda:0', grad_fn=<UnbindBackward>)	tensor(0.8860, device='cuda:0', grad_fn=<UnbindBackward>)	tensor(0.7674, device='cuda:0', grad_fn=<UnbindBackward>)	tensor(0.6001, device='cuda:0', grad_fn=<UnbindBackward>)	tensor(0.3818, device='cuda:0', grad_fn=<UnbindBackward>)	tensor(0.1957, device='cuda:0', grad_fn=<UnbindBackward>)	tensor(0.1341, device='cuda:0', grad_fn=<UnbindBackward>)	tensor(0.1027, device='cuda:0', grad_fn=<UnbindBackward>)
tensor(0.9918, device='cuda:0', grad_fn=<UnbindBackward>)	tensor(0.9558, device='cuda:0', grad_fn=<UnbindBackward>)	tensor(0.9517, device='cuda:0', grad_fn=<UnbindBackward>)	tensor(0.8510, device='cuda:0', grad_fn=<UnbindBackward>)	tensor(0.7000, device='cuda:0', grad_fn=<UnbindBackward>)	tensor(0.4294, device='cuda:0', grad_fn=<UnbindBackward>)	tensor(0.2471, device='cuda:0', grad_fn=<UnbindBackward>)	tensor(0.1615, device='cuda:0', grad_fn=<UnbindBackward>)	tensor(0.1361, device='cuda:0', grad_fn=<UnbindBackward>)	tensor(0.1215, device='cuda:0', grad_fn=<UnbindBackward>)
tensor(0.9921, device='cuda:0', grad_fn=<UnbindBackward>)	tensor(0.9945, device='cuda:0', grad_fn=<UnbindBackward>)	tensor(0.9933, device='cuda:0', grad_fn=<UnbindBackward>)	tensor(0.9503, device='cuda:0', grad_fn=<UnbindBackward>)	tensor(0.8772, device='cuda:0', grad_fn=<UnbindBackward>)	tensor(0.7758, device='cuda:0', grad_fn=<UnbindBackward>)	tensor(0.7011, device='cuda:0', grad_fn=<UnbindBackward>)	tensor(0.6465, device='cuda:0', grad_fn=<UnbindBackward>)	tensor(0.4409, device='cuda:0', grad_fn=<UnbindBackward>)	tensor(0.5100, device='cuda:0', grad_fn=<UnbindBackward>)
tensor(0.9917, device='cuda:0', grad_fn=<UnbindBackward>)	tensor(0.9541, device='cuda:0', grad_fn=<UnbindBackward>)	tensor(0.8973, device='cuda:0', grad_fn=<UnbindBackward>)	tensor(0.7340, device='cuda:0', grad_fn=<UnbindBackward>)	tensor(0.5402, device='cuda:0', grad_fn=<UnbindBackward>)	tensor(0.3731, device='cuda:0', grad_fn=<UnbindBackward>)	tensor(0.2713, device='cuda:0', grad_fn=<UnbindBackward>)	tensor(0.2100, device='cuda:0', grad_fn=<UnbindBackward>)	tensor(0.1619, device='cuda:0', grad_fn=<UnbindBackward>)	tensor(0.1432, device='cuda:0', grad_fn=<UnbindBackward>)
tensor(0.9918, device='cuda:0', grad_fn=<UnbindBackward>)	tensor(0.9510, device='cuda:0', grad_fn=<UnbindBackward>)	tensor(0.9319, device='cuda:0', grad_fn=<UnbindBackward>)	tensor(0.8660, device='cuda:0', grad_fn=<UnbindBackward>)	tensor(0.7246, device='cuda:0', grad_fn=<UnbindBackward>)	tensor(0.4927, device='cuda:0', grad_fn=<UnbindBackward>)	tensor(0.2722, device='cuda:0', grad_fn=<UnbindBackward>)	tensor(0.1470, device='cuda:0', grad_fn=<UnbindBackward>)	tensor(0.1227, device='cuda:0', grad_fn=<UnbindBackward>)	tensor(0.0943, device='cuda:0', grad_fn=<UnbindBackward>)
tensor(0.9927, device='cuda:0', grad_fn=<UnbindBackward>)	tensor(0.9799, device='cuda:0', grad_fn=<UnbindBackward>)	tensor(0.9610, device='cuda:0', grad_fn=<UnbindBackward>)	tensor(0.8939, device='cuda:0', grad_fn=<UnbindBackward>)	tensor(0.7613, device='cuda:0', grad_fn=<UnbindBackward>)	tensor(0.5814, device='cuda:0', grad_fn=<UnbindBackward>)	tensor(0.3806, device='cuda:0', grad_fn=<UnbindBackward>)	tensor(0.1884, device='cuda:0', grad_fn=<UnbindBackward>)	tensor(0.1269, device='cuda:0', grad_fn=<UnbindBackward>)	tensor(0.0816, device='cuda:0', grad_fn=<UnbindBackward>)
tensor(0.9927, device='cuda:0', grad_fn=<UnbindBackward>)	tensor(1.0217, device='cuda:0', grad_fn=<UnbindBackward>)	tensor(0.9214, device='cuda:0', grad_fn=<UnbindBackward>)	tensor(0.8434, device='cuda:0', grad_fn=<UnbindBackward>)	tensor(0.6605, device='cuda:0', grad_fn=<UnbindBackward>)	tensor(0.4873, device='cuda:0', grad_fn=<UnbindBackward>)	tensor(0.3108, device='cuda:0', grad_fn=<UnbindBackward>)	tensor(0.2172, device='cuda:0', grad_fn=<UnbindBackward>)	tensor(0.1638, device='cuda:0', grad_fn=<UnbindBackward>)	tensor(0.1456, device='cuda:0', grad_fn=<UnbindBackward>)
tensor(0.9927, device='cuda:0', grad_fn=<UnbindBackward>)	tensor(0.9745, device='cuda:0', grad_fn=<UnbindBackward>)	tensor(0.9708, device='cuda:0', grad_fn=<UnbindBackward>)	tensor(0.9500, device='cuda:0', grad_fn=<UnbindBackward>)	tensor(0.8334, device='cuda:0', grad_fn=<UnbindBackward>)	tensor(0.7137, device='cuda:0', grad_fn=<UnbindBackward>)	tensor(0.5686, device='cuda:0', grad_fn=<UnbindBackward>)	tensor(0.4854, device='cuda:0', grad_fn=<UnbindBackward>)	tensor(0.3550, device='cuda:0', grad_fn=<UnbindBackward>)	tensor(0.4624, device='cuda:0', grad_fn=<UnbindBackward>)
tensor(0.9907, device='cuda:0', grad_fn=<UnbindBackward>)	tensor(0.9980, device='cuda:0', grad_fn=<UnbindBackward>)	tensor(0.9425, device='cuda:0', grad_fn=<UnbindBackward>)	tensor(0.8388, device='cuda:0', grad_fn=<UnbindBackward>)	tensor(0.7063, device='cuda:0', grad_fn=<UnbindBackward>)	tensor(0.5271, device='cuda:0', grad_fn=<UnbindBackward>)	tensor(0.2746, device='cuda:0', grad_fn=<UnbindBackward>)	tensor(0.1411, device='cuda:0', grad_fn=<UnbindBackward>)	tensor(0.1221, device='cuda:0', grad_fn=<UnbindBackward>)	tensor(0.0846, device='cuda:0', grad_fn=<UnbindBackward>)
tensor(0.9913, device='cuda:0', grad_fn=<UnbindBackward>)	tensor(0.9818, device='cuda:0', grad_fn=<UnbindBackward>)	tensor(0.7724, device='cuda:0', grad_fn=<UnbindBackward>)	tensor(0.6262, device='cuda:0', grad_fn=<UnbindBackward>)	tensor(0.4855, device='cuda:0', grad_fn=<UnbindBackward>)	tensor(0.3408, device='cuda:0', grad_fn=<UnbindBackward>)	tensor(0.2435, device='cuda:0', grad_fn=<UnbindBackward>)	tensor(0.1993, device='cuda:0', grad_fn=<UnbindBackward>)	tensor(0.1841, device='cuda:0', grad_fn=<UnbindBackward>)	tensor(0.1621, device='cuda:0', grad_fn=<UnbindBackward>)
tensor(0.9917, device='cuda:0', grad_fn=<UnbindBackward>)	tensor(0.9624, device='cuda:0', grad_fn=<UnbindBackward>)	tensor(0.9853, device='cuda:0', grad_fn=<UnbindBackward>)	tensor(0.9332, device='cuda:0', grad_fn=<UnbindBackward>)	tensor(0.8649, device='cuda:0', grad_fn=<UnbindBackward>)	tensor(0.7714, device='cuda:0', grad_fn=<UnbindBackward>)	tensor(0.6535, device='cuda:0', grad_fn=<UnbindBackward>)	tensor(0.4972, device='cuda:0', grad_fn=<UnbindBackward>)	tensor(0.2611, device='cuda:0', grad_fn=<UnbindBackward>)	tensor(0.2262, device='cuda:0', grad_fn=<UnbindBackward>)
tensor(0.9916, device='cuda:0', grad_fn=<UnbindBackward>)	tensor(1.0135, device='cuda:0', grad_fn=<UnbindBackward>)	tensor(1.0009, device='cuda:0', grad_fn=<UnbindBackward>)	tensor(0.9900, device='cuda:0', grad_fn=<UnbindBackward>)	tensor(0.9245, device='cuda:0', grad_fn=<UnbindBackward>)	tensor(0.8417, device='cuda:0', grad_fn=<UnbindBackward>)	tensor(0.7248, device='cuda:0', grad_fn=<UnbindBackward>)	tensor(0.5339, device='cuda:0', grad_fn=<UnbindBackward>)	tensor(0.2432, device='cuda:0', grad_fn=<UnbindBackward>)	tensor(0.1810, device='cuda:0', grad_fn=<UnbindBackward>)
tensor(0.9917, device='cuda:0', grad_fn=<UnbindBackward>)	tensor(1.0145, device='cuda:0', grad_fn=<UnbindBackward>)	tensor(0.7632, device='cuda:0', grad_fn=<UnbindBackward>)	tensor(0.5983, device='cuda:0', grad_fn=<UnbindBackward>)	tensor(0.4164, device='cuda:0', grad_fn=<UnbindBackward>)	tensor(0.2808, device='cuda:0', grad_fn=<UnbindBackward>)	tensor(0.2070, device='cuda:0', grad_fn=<UnbindBackward>)	tensor(0.1517, device='cuda:0', grad_fn=<UnbindBackward>)	tensor(0.1275, device='cuda:0', grad_fn=<UnbindBackward>)	tensor(0.1104, device='cuda:0', grad_fn=<UnbindBackward>)
tensor(0.9920, device='cuda:0', grad_fn=<UnbindBackward>)	tensor(1.0072, device='cuda:0', grad_fn=<UnbindBackward>)	tensor(0.9062, device='cuda:0', grad_fn=<UnbindBackward>)	tensor(0.7744, device='cuda:0', grad_fn=<UnbindBackward>)	tensor(0.4963, device='cuda:0', grad_fn=<UnbindBackward>)	tensor(0.3052, device='cuda:0', grad_fn=<UnbindBackward>)	tensor(0.2164, device='cuda:0', grad_fn=<UnbindBackward>)	tensor(0.1613, device='cuda:0', grad_fn=<UnbindBackward>)	tensor(0.1358, device='cuda:0', grad_fn=<UnbindBackward>)	tensor(0.1055, device='cuda:0', grad_fn=<UnbindBackward>)
tensor(0.9923, device='cuda:0', grad_fn=<UnbindBackward>)	tensor(0.9918, device='cuda:0', grad_fn=<UnbindBackward>)	tensor(1.0793, device='cuda:0', grad_fn=<UnbindBackward>)	tensor(1.0720, device='cuda:0', grad_fn=<UnbindBackward>)	tensor(1.0069, device='cuda:0', grad_fn=<UnbindBackward>)	tensor(0.9139, device='cuda:0', grad_fn=<UnbindBackward>)	tensor(0.8527, device='cuda:0', grad_fn=<UnbindBackward>)	tensor(0.7725, device='cuda:0', grad_fn=<UnbindBackward>)	tensor(0.4661, device='cuda:0', grad_fn=<UnbindBackward>)	tensor(0.5724, device='cuda:0', grad_fn=<UnbindBackward>)
tensor(0.9926, device='cuda:0', grad_fn=<UnbindBackward>)	tensor(1.0095, device='cuda:0', grad_fn=<UnbindBackward>)	tensor(1.0911, device='cuda:0', grad_fn=<UnbindBackward>)	tensor(0.8595, device='cuda:0', grad_fn=<UnbindBackward>)	tensor(0.7051, device='cuda:0', grad_fn=<UnbindBackward>)	tensor(0.5196, device='cuda:0', grad_fn=<UnbindBackward>)	tensor(0.4022, device='cuda:0', grad_fn=<UnbindBackward>)	tensor(0.3368, device='cuda:0', grad_fn=<UnbindBackward>)	tensor(0.2680, device='cuda:0', grad_fn=<UnbindBackward>)	tensor(0.3260, device='cuda:0', grad_fn=<UnbindBackward>)
tensor(0.9908, device='cuda:0', grad_fn=<UnbindBackward>)	tensor(0.9973, device='cuda:0', grad_fn=<UnbindBackward>)	tensor(0.7850, device='cuda:0', grad_fn=<UnbindBackward>)	tensor(0.5567, device='cuda:0', grad_fn=<UnbindBackward>)	tensor(0.3817, device='cuda:0', grad_fn=<UnbindBackward>)	tensor(0.2450, device='cuda:0', grad_fn=<UnbindBackward>)	tensor(0.1838, device='cuda:0', grad_fn=<UnbindBackward>)	tensor(0.1267, device='cuda:0', grad_fn=<UnbindBackward>)	tensor(0.1177, device='cuda:0', grad_fn=<UnbindBackward>)	tensor(0.0904, device='cuda:0', grad_fn=<UnbindBackward>)
tensor(0.9926, device='cuda:0', grad_fn=<UnbindBackward>)	tensor(1.0062, device='cuda:0', grad_fn=<UnbindBackward>)	tensor(0.8346, device='cuda:0', grad_fn=<UnbindBackward>)	tensor(0.6986, device='cuda:0', grad_fn=<UnbindBackward>)	tensor(0.4529, device='cuda:0', grad_fn=<UnbindBackward>)	tensor(0.2980, device='cuda:0', grad_fn=<UnbindBackward>)	tensor(0.2082, device='cuda:0', grad_fn=<UnbindBackward>)	tensor(0.1300, device='cuda:0', grad_fn=<UnbindBackward>)	tensor(0.1171, device='cuda:0', grad_fn=<UnbindBackward>)	tensor(0.0999, device='cuda:0', grad_fn=<UnbindBackward>)
tensor(0.9930, device='cuda:0', grad_fn=<UnbindBackward>)	tensor(0.9813, device='cuda:0', grad_fn=<UnbindBackward>)	tensor(0.9284, device='cuda:0', grad_fn=<UnbindBackward>)	tensor(0.8638, device='cuda:0', grad_fn=<UnbindBackward>)	tensor(0.7288, device='cuda:0', grad_fn=<UnbindBackward>)	tensor(0.5028, device='cuda:0', grad_fn=<UnbindBackward>)	tensor(0.2633, device='cuda:0', grad_fn=<UnbindBackward>)	tensor(0.1681, device='cuda:0', grad_fn=<UnbindBackward>)	tensor(0.1350, device='cuda:0', grad_fn=<UnbindBackward>)	tensor(0.1064, device='cuda:0', grad_fn=<UnbindBackward>)
tensor(0.9915, device='cuda:0', grad_fn=<UnbindBackward>)	tensor(0.9625, device='cuda:0', grad_fn=<UnbindBackward>)	tensor(0.9797, device='cuda:0', grad_fn=<UnbindBackward>)	tensor(0.9119, device='cuda:0', grad_fn=<UnbindBackward>)	tensor(0.7831, device='cuda:0', grad_fn=<UnbindBackward>)	tensor(0.5233, device='cuda:0', grad_fn=<UnbindBackward>)	tensor(0.3391, device='cuda:0', grad_fn=<UnbindBackward>)	tensor(0.2158, device='cuda:0', grad_fn=<UnbindBackward>)	tensor(0.1361, device='cuda:0', grad_fn=<UnbindBackward>)	tensor(0.1195, device='cuda:0', grad_fn=<UnbindBackward>)
tensor(0.9925, device='cuda:0', grad_fn=<UnbindBackward>)	tensor(0.9355, device='cuda:0', grad_fn=<UnbindBackward>)	tensor(0.9461, device='cuda:0', grad_fn=<UnbindBackward>)	tensor(0.9037, device='cuda:0', grad_fn=<UnbindBackward>)	tensor(0.8444, device='cuda:0', grad_fn=<UnbindBackward>)	tensor(0.7389, device='cuda:0', grad_fn=<UnbindBackward>)	tensor(0.6540, device='cuda:0', grad_fn=<UnbindBackward>)	tensor(0.5960, device='cuda:0', grad_fn=<UnbindBackward>)	tensor(0.4646, device='cuda:0', grad_fn=<UnbindBackward>)	tensor(0.5788, device='cuda:0', grad_fn=<UnbindBackward>)
tensor(0.9934, device='cuda:0', grad_fn=<UnbindBackward>)	tensor(0.9987, device='cuda:0', grad_fn=<UnbindBackward>)	tensor(0.9916, device='cuda:0', grad_fn=<UnbindBackward>)	tensor(0.9485, device='cuda:0', grad_fn=<UnbindBackward>)	tensor(0.8519, device='cuda:0', grad_fn=<UnbindBackward>)	tensor(0.7078, device='cuda:0', grad_fn=<UnbindBackward>)	tensor(0.4760, device='cuda:0', grad_fn=<UnbindBackward>)	tensor(0.2857, device='cuda:0', grad_fn=<UnbindBackward>)	tensor(0.1784, device='cuda:0', grad_fn=<UnbindBackward>)	tensor(0.1414, device='cuda:0', grad_fn=<UnbindBackward>)
tensor(0.9921, device='cuda:0', grad_fn=<UnbindBackward>)	tensor(1.0065, device='cuda:0', grad_fn=<UnbindBackward>)	tensor(0.8415, device='cuda:0', grad_fn=<UnbindBackward>)	tensor(0.6706, device='cuda:0', grad_fn=<UnbindBackward>)	tensor(0.4370, device='cuda:0', grad_fn=<UnbindBackward>)	tensor(0.2877, device='cuda:0', grad_fn=<UnbindBackward>)	tensor(0.2053, device='cuda:0', grad_fn=<UnbindBackward>)	tensor(0.1571, device='cuda:0', grad_fn=<UnbindBackward>)	tensor(0.1368, device='cuda:0', grad_fn=<UnbindBackward>)	tensor(0.1218, device='cuda:0', grad_fn=<UnbindBackward>)
tensor(0.9922, device='cuda:0', grad_fn=<UnbindBackward>)	tensor(0.9980, device='cuda:0', grad_fn=<UnbindBackward>)	tensor(0.8364, device='cuda:0', grad_fn=<UnbindBackward>)	tensor(0.6324, device='cuda:0', grad_fn=<UnbindBackward>)	tensor(0.4223, device='cuda:0', grad_fn=<UnbindBackward>)	tensor(0.2912, device='cuda:0', grad_fn=<UnbindBackward>)	tensor(0.2115, device='cuda:0', grad_fn=<UnbindBackward>)	tensor(0.1601, device='cuda:0', grad_fn=<UnbindBackward>)	tensor(0.1456, device='cuda:0', grad_fn=<UnbindBackward>)	tensor(0.1142, device='cuda:0', grad_fn=<UnbindBackward>)
tensor(0.9917, device='cuda:0', grad_fn=<UnbindBackward>)	tensor(0.9793, device='cuda:0', grad_fn=<UnbindBackward>)	tensor(0.9629, device='cuda:0', grad_fn=<UnbindBackward>)	tensor(0.8841, device='cuda:0', grad_fn=<UnbindBackward>)	tensor(0.7876, device='cuda:0', grad_fn=<UnbindBackward>)	tensor(0.6262, device='cuda:0', grad_fn=<UnbindBackward>)	tensor(0.4592, device='cuda:0', grad_fn=<UnbindBackward>)	tensor(0.2446, device='cuda:0', grad_fn=<UnbindBackward>)	tensor(0.1445, device='cuda:0', grad_fn=<UnbindBackward>)	tensor(0.1120, device='cuda:0', grad_fn=<UnbindBackward>)
tensor(0.9924, device='cuda:0', grad_fn=<UnbindBackward>)	tensor(0.9416, device='cuda:0', grad_fn=<UnbindBackward>)	tensor(0.9088, device='cuda:0', grad_fn=<UnbindBackward>)	tensor(0.8169, device='cuda:0', grad_fn=<UnbindBackward>)	tensor(0.6737, device='cuda:0', grad_fn=<UnbindBackward>)	tensor(0.4661, device='cuda:0', grad_fn=<UnbindBackward>)	tensor(0.2796, device='cuda:0', grad_fn=<UnbindBackward>)	tensor(0.1483, device='cuda:0', grad_fn=<UnbindBackward>)	tensor(0.1208, device='cuda:0', grad_fn=<UnbindBackward>)	tensor(0.0988, device='cuda:0', grad_fn=<UnbindBackward>)
tensor(0.9924, device='cuda:0', grad_fn=<UnbindBackward>)	tensor(0.9920, device='cuda:0', grad_fn=<UnbindBackward>)	tensor(0.7575, device='cuda:0', grad_fn=<UnbindBackward>)	tensor(0.5834, device='cuda:0', grad_fn=<UnbindBackward>)	tensor(0.3796, device='cuda:0', grad_fn=<UnbindBackward>)	tensor(0.2557, device='cuda:0', grad_fn=<UnbindBackward>)	tensor(0.1850, device='cuda:0', grad_fn=<UnbindBackward>)	tensor(0.1420, device='cuda:0', grad_fn=<UnbindBackward>)	tensor(0.1301, device='cuda:0', grad_fn=<UnbindBackward>)	tensor(0.1121, device='cuda:0', grad_fn=<UnbindBackward>)
tensor(0.9922, device='cuda:0', grad_fn=<UnbindBackward>)	tensor(0.9707, device='cuda:0', grad_fn=<UnbindBackward>)	tensor(0.8941, device='cuda:0', grad_fn=<UnbindBackward>)	tensor(0.6222, device='cuda:0', grad_fn=<UnbindBackward>)	tensor(0.3701, device='cuda:0', grad_fn=<UnbindBackward>)	tensor(0.2359, device='cuda:0', grad_fn=<UnbindBackward>)	tensor(0.1736, device='cuda:0', grad_fn=<UnbindBackward>)	tensor(0.1228, device='cuda:0', grad_fn=<UnbindBackward>)	tensor(0.1062, device='cuda:0', grad_fn=<UnbindBackward>)	tensor(0.0922, device='cuda:0', grad_fn=<UnbindBackward>)
tensor(0.9917, device='cuda:0', grad_fn=<UnbindBackward>)	tensor(0.9694, device='cuda:0', grad_fn=<UnbindBackward>)	tensor(1.1309, device='cuda:0', grad_fn=<UnbindBackward>)	tensor(1.0809, device='cuda:0', grad_fn=<UnbindBackward>)	tensor(1.0555, device='cuda:0', grad_fn=<UnbindBackward>)	tensor(0.9862, device='cuda:0', grad_fn=<UnbindBackward>)	tensor(0.9461, device='cuda:0', grad_fn=<UnbindBackward>)	tensor(0.9019, device='cuda:0', grad_fn=<UnbindBackward>)	tensor(0.5985, device='cuda:0', grad_fn=<UnbindBackward>)	tensor(0.8781, device='cuda:0', grad_fn=<UnbindBackward>)
tensor(0.9916, device='cuda:0', grad_fn=<UnbindBackward>)	tensor(0.9888, device='cuda:0', grad_fn=<UnbindBackward>)	tensor(1.0338, device='cuda:0', grad_fn=<UnbindBackward>)	tensor(1.0516, device='cuda:0', grad_fn=<UnbindBackward>)	tensor(0.9420, device='cuda:0', grad_fn=<UnbindBackward>)	tensor(0.8783, device='cuda:0', grad_fn=<UnbindBackward>)	tensor(0.6369, device='cuda:0', grad_fn=<UnbindBackward>)	tensor(0.4341, device='cuda:0', grad_fn=<UnbindBackward>)	tensor(0.1853, device='cuda:0', grad_fn=<UnbindBackward>)	tensor(0.1560, device='cuda:0', grad_fn=<UnbindBackward>)
tensor(0.9929, device='cuda:0', grad_fn=<UnbindBackward>)	tensor(1.0220, device='cuda:0', grad_fn=<UnbindBackward>)	tensor(0.9994, device='cuda:0', grad_fn=<UnbindBackward>)	tensor(0.9280, device='cuda:0', grad_fn=<UnbindBackward>)	tensor(0.8480, device='cuda:0', grad_fn=<UnbindBackward>)	tensor(0.6499, device='cuda:0', grad_fn=<UnbindBackward>)	tensor(0.4555, device='cuda:0', grad_fn=<UnbindBackward>)	tensor(0.3141, device='cuda:0', grad_fn=<UnbindBackward>)	tensor(0.2107, device='cuda:0', grad_fn=<UnbindBackward>)	tensor(0.1993, device='cuda:0', grad_fn=<UnbindBackward>)
tensor(0.9915, device='cuda:0', grad_fn=<UnbindBackward>)	tensor(0.9546, device='cuda:0', grad_fn=<UnbindBackward>)	tensor(0.9811, device='cuda:0', grad_fn=<UnbindBackward>)	tensor(0.8834, device='cuda:0', grad_fn=<UnbindBackward>)	tensor(0.6246, device='cuda:0', grad_fn=<UnbindBackward>)	tensor(0.3463, device='cuda:0', grad_fn=<UnbindBackward>)	tensor(0.2148, device='cuda:0', grad_fn=<UnbindBackward>)	tensor(0.1418, device='cuda:0', grad_fn=<UnbindBackward>)	tensor(0.1181, device='cuda:0', grad_fn=<UnbindBackward>)	tensor(0.1116, device='cuda:0', grad_fn=<UnbindBackward>)
tensor(0.9927, device='cuda:0', grad_fn=<UnbindBackward>)	tensor(0.9712, device='cuda:0', grad_fn=<UnbindBackward>)	tensor(0.9745, device='cuda:0', grad_fn=<UnbindBackward>)	tensor(0.8515, device='cuda:0', grad_fn=<UnbindBackward>)	tensor(0.7086, device='cuda:0', grad_fn=<UnbindBackward>)	tensor(0.5427, device='cuda:0', grad_fn=<UnbindBackward>)	tensor(0.3856, device='cuda:0', grad_fn=<UnbindBackward>)	tensor(0.2846, device='cuda:0', grad_fn=<UnbindBackward>)	tensor(0.2118, device='cuda:0', grad_fn=<UnbindBackward>)	tensor(0.2015, device='cuda:0', grad_fn=<UnbindBackward>)
tensor(0.9904, device='cuda:0', grad_fn=<UnbindBackward>)	tensor(0.8866, device='cuda:0', grad_fn=<UnbindBackward>)	tensor(1.0106, device='cuda:0', grad_fn=<UnbindBackward>)	tensor(0.9569, device='cuda:0', grad_fn=<UnbindBackward>)	tensor(1.0250, device='cuda:0', grad_fn=<UnbindBackward>)	tensor(0.9840, device='cuda:0', grad_fn=<UnbindBackward>)	tensor(0.9784, device='cuda:0', grad_fn=<UnbindBackward>)	tensor(0.9601, device='cuda:0', grad_fn=<UnbindBackward>)	tensor(0.7335, device='cuda:0', grad_fn=<UnbindBackward>)	tensor(1.0192, device='cuda:0', grad_fn=<UnbindBackward>)
tensor(0.9925, device='cuda:0', grad_fn=<UnbindBackward>)	tensor(0.9628, device='cuda:0', grad_fn=<UnbindBackward>)	tensor(1.0808, device='cuda:0', grad_fn=<UnbindBackward>)	tensor(1.0251, device='cuda:0', grad_fn=<UnbindBackward>)	tensor(0.9553, device='cuda:0', grad_fn=<UnbindBackward>)	tensor(0.8474, device='cuda:0', grad_fn=<UnbindBackward>)	tensor(0.7551, device='cuda:0', grad_fn=<UnbindBackward>)	tensor(0.6930, device='cuda:0', grad_fn=<UnbindBackward>)	tensor(0.5015, device='cuda:0', grad_fn=<UnbindBackward>)	tensor(0.6474, device='cuda:0', grad_fn=<UnbindBackward>)
tensor(0.9893, device='cuda:0', grad_fn=<UnbindBackward>)	tensor(0.9328, device='cuda:0', grad_fn=<UnbindBackward>)	tensor(1.0837, device='cuda:0', grad_fn=<UnbindBackward>)	tensor(1.2978, device='cuda:0', grad_fn=<UnbindBackward>)	tensor(1.6155, device='cuda:0', grad_fn=<UnbindBackward>)	tensor(1.8831, device='cuda:0', grad_fn=<UnbindBackward>)	tensor(1.3444, device='cuda:0', grad_fn=<UnbindBackward>)	tensor(0.8241, device='cuda:0', grad_fn=<UnbindBackward>)	tensor(0.3285, device='cuda:0', grad_fn=<UnbindBackward>)	tensor(0.1641, device='cuda:0', grad_fn=<UnbindBackward>)
tensor(0.9931, device='cuda:0', grad_fn=<UnbindBackward>)	tensor(0.9806, device='cuda:0', grad_fn=<UnbindBackward>)	tensor(0.9892, device='cuda:0', grad_fn=<UnbindBackward>)	tensor(0.8909, device='cuda:0', grad_fn=<UnbindBackward>)	tensor(0.7489, device='cuda:0', grad_fn=<UnbindBackward>)	tensor(0.5815, device='cuda:0', grad_fn=<UnbindBackward>)	tensor(0.4132, device='cuda:0', grad_fn=<UnbindBackward>)	tensor(0.3218, device='cuda:0', grad_fn=<UnbindBackward>)	tensor(0.2422, device='cuda:0', grad_fn=<UnbindBackward>)	tensor(0.2630, device='cuda:0', grad_fn=<UnbindBackward>)
tensor(0.9931, device='cuda:0', grad_fn=<UnbindBackward>)	tensor(0.9808, device='cuda:0', grad_fn=<UnbindBackward>)	tensor(1.0498, device='cuda:0', grad_fn=<UnbindBackward>)	tensor(0.9211, device='cuda:0', grad_fn=<UnbindBackward>)	tensor(0.6724, device='cuda:0', grad_fn=<UnbindBackward>)	tensor(0.4200, device='cuda:0', grad_fn=<UnbindBackward>)	tensor(0.2720, device='cuda:0', grad_fn=<UnbindBackward>)	tensor(0.1921, device='cuda:0', grad_fn=<UnbindBackward>)	tensor(0.1466, device='cuda:0', grad_fn=<UnbindBackward>)	tensor(0.1588, device='cuda:0', grad_fn=<UnbindBackward>)
tensor(0.9915, device='cuda:0', grad_fn=<UnbindBackward>)	tensor(0.9726, device='cuda:0', grad_fn=<UnbindBackward>)	tensor(0.9278, device='cuda:0', grad_fn=<UnbindBackward>)	tensor(0.8392, device='cuda:0', grad_fn=<UnbindBackward>)	tensor(0.6549, device='cuda:0', grad_fn=<UnbindBackward>)	tensor(0.4071, device='cuda:0', grad_fn=<UnbindBackward>)	tensor(0.2390, device='cuda:0', grad_fn=<UnbindBackward>)	tensor(0.1425, device='cuda:0', grad_fn=<UnbindBackward>)	tensor(0.1122, device='cuda:0', grad_fn=<UnbindBackward>)	tensor(0.0933, device='cuda:0', grad_fn=<UnbindBackward>)
tensor(0.9919, device='cuda:0', grad_fn=<UnbindBackward>)	tensor(0.9702, device='cuda:0', grad_fn=<UnbindBackward>)	tensor(1.0305, device='cuda:0', grad_fn=<UnbindBackward>)	tensor(0.9604, device='cuda:0', grad_fn=<UnbindBackward>)	tensor(0.7776, device='cuda:0', grad_fn=<UnbindBackward>)	tensor(0.4625, device='cuda:0', grad_fn=<UnbindBackward>)	tensor(0.2616, device='cuda:0', grad_fn=<UnbindBackward>)	tensor(0.1659, device='cuda:0', grad_fn=<UnbindBackward>)	tensor(0.1303, device='cuda:0', grad_fn=<UnbindBackward>)	tensor(0.1152, device='cuda:0', grad_fn=<UnbindBackward>)
tensor(0.9917, device='cuda:0', grad_fn=<UnbindBackward>)	tensor(1.0275, device='cuda:0', grad_fn=<UnbindBackward>)	tensor(0.8336, device='cuda:0', grad_fn=<UnbindBackward>)	tensor(0.7208, device='cuda:0', grad_fn=<UnbindBackward>)	tensor(0.4990, device='cuda:0', grad_fn=<UnbindBackward>)	tensor(0.3084, device='cuda:0', grad_fn=<UnbindBackward>)	tensor(0.2071, device='cuda:0', grad_fn=<UnbindBackward>)	tensor(0.1516, device='cuda:0', grad_fn=<UnbindBackward>)	tensor(0.1354, device='cuda:0', grad_fn=<UnbindBackward>)	tensor(0.1088, device='cuda:0', grad_fn=<UnbindBackward>)
tensor(0.9913, device='cuda:0', grad_fn=<UnbindBackward>)	tensor(0.9542, device='cuda:0', grad_fn=<UnbindBackward>)	tensor(0.9095, device='cuda:0', grad_fn=<UnbindBackward>)	tensor(0.7918, device='cuda:0', grad_fn=<UnbindBackward>)	tensor(0.6309, device='cuda:0', grad_fn=<UnbindBackward>)	tensor(0.4570, device='cuda:0', grad_fn=<UnbindBackward>)	tensor(0.3224, device='cuda:0', grad_fn=<UnbindBackward>)	tensor(0.2389, device='cuda:0', grad_fn=<UnbindBackward>)	tensor(0.1643, device='cuda:0', grad_fn=<UnbindBackward>)	tensor(0.1690, device='cuda:0', grad_fn=<UnbindBackward>)
tensor(0.9914, device='cuda:0', grad_fn=<UnbindBackward>)	tensor(0.9750, device='cuda:0', grad_fn=<UnbindBackward>)	tensor(0.9875, device='cuda:0', grad_fn=<UnbindBackward>)	tensor(0.9570, device='cuda:0', grad_fn=<UnbindBackward>)	tensor(0.8790, device='cuda:0', grad_fn=<UnbindBackward>)	tensor(0.7701, device='cuda:0', grad_fn=<UnbindBackward>)	tensor(0.6160, device='cuda:0', grad_fn=<UnbindBackward>)	tensor(0.3706, device='cuda:0', grad_fn=<UnbindBackward>)	tensor(0.1489, device='cuda:0', grad_fn=<UnbindBackward>)	tensor(0.1106, device='cuda:0', grad_fn=<UnbindBackward>)
tensor(0.9902, device='cuda:0', grad_fn=<UnbindBackward>)	tensor(0.9735, device='cuda:0', grad_fn=<UnbindBackward>)	tensor(0.9659, device='cuda:0', grad_fn=<UnbindBackward>)	tensor(0.9359, device='cuda:0', grad_fn=<UnbindBackward>)	tensor(0.8882, device='cuda:0', grad_fn=<UnbindBackward>)	tensor(0.7915, device='cuda:0', grad_fn=<UnbindBackward>)	tensor(0.6760, device='cuda:0', grad_fn=<UnbindBackward>)	tensor(0.6011, device='cuda:0', grad_fn=<UnbindBackward>)	tensor(0.4630, device='cuda:0', grad_fn=<UnbindBackward>)	tensor(0.4770, device='cuda:0', grad_fn=<UnbindBackward>)
tensor(0.9913, device='cuda:0', grad_fn=<UnbindBackward>)	tensor(0.9850, device='cuda:0', grad_fn=<UnbindBackward>)	tensor(0.9901, device='cuda:0', grad_fn=<UnbindBackward>)	tensor(0.9720, device='cuda:0', grad_fn=<UnbindBackward>)	tensor(0.9061, device='cuda:0', grad_fn=<UnbindBackward>)	tensor(0.8139, device='cuda:0', grad_fn=<UnbindBackward>)	tensor(0.7242, device='cuda:0', grad_fn=<UnbindBackward>)	tensor(0.6506, device='cuda:0', grad_fn=<UnbindBackward>)	tensor(0.4315, device='cuda:0', grad_fn=<UnbindBackward>)	tensor(0.5376, device='cuda:0', grad_fn=<UnbindBackward>)
tensor(0.9930, device='cuda:0', grad_fn=<UnbindBackward>)	tensor(0.9758, device='cuda:0', grad_fn=<UnbindBackward>)	tensor(0.8585, device='cuda:0', grad_fn=<UnbindBackward>)	tensor(0.6189, device='cuda:0', grad_fn=<UnbindBackward>)	tensor(0.3824, device='cuda:0', grad_fn=<UnbindBackward>)	tensor(0.2599, device='cuda:0', grad_fn=<UnbindBackward>)	tensor(0.1919, device='cuda:0', grad_fn=<UnbindBackward>)	tensor(0.1375, device='cuda:0', grad_fn=<UnbindBackward>)	tensor(0.1155, device='cuda:0', grad_fn=<UnbindBackward>)	tensor(0.0959, device='cuda:0', grad_fn=<UnbindBackward>)
tensor(0.9920, device='cuda:0', grad_fn=<UnbindBackward>)	tensor(0.9801, device='cuda:0', grad_fn=<UnbindBackward>)	tensor(0.9912, device='cuda:0', grad_fn=<UnbindBackward>)	tensor(0.8342, device='cuda:0', grad_fn=<UnbindBackward>)	tensor(0.6500, device='cuda:0', grad_fn=<UnbindBackward>)	tensor(0.4036, device='cuda:0', grad_fn=<UnbindBackward>)	tensor(0.2665, device='cuda:0', grad_fn=<UnbindBackward>)	tensor(0.1821, device='cuda:0', grad_fn=<UnbindBackward>)	tensor(0.1472, device='cuda:0', grad_fn=<UnbindBackward>)	tensor(0.1293, device='cuda:0', grad_fn=<UnbindBackward>)
tensor(0.9920, device='cuda:0', grad_fn=<UnbindBackward>)	tensor(0.9876, device='cuda:0', grad_fn=<UnbindBackward>)	tensor(0.9007, device='cuda:0', grad_fn=<UnbindBackward>)	tensor(0.7203, device='cuda:0', grad_fn=<UnbindBackward>)	tensor(0.4729, device='cuda:0', grad_fn=<UnbindBackward>)	tensor(0.2998, device='cuda:0', grad_fn=<UnbindBackward>)	tensor(0.2186, device='cuda:0', grad_fn=<UnbindBackward>)	tensor(0.1475, device='cuda:0', grad_fn=<UnbindBackward>)	tensor(0.1205, device='cuda:0', grad_fn=<UnbindBackward>)	tensor(0.1048, device='cuda:0', grad_fn=<UnbindBackward>)
tensor(0.9929, device='cuda:0', grad_fn=<UnbindBackward>)	tensor(0.9710, device='cuda:0', grad_fn=<UnbindBackward>)	tensor(1.0232, device='cuda:0', grad_fn=<UnbindBackward>)	tensor(0.9897, device='cuda:0', grad_fn=<UnbindBackward>)	tensor(0.9358, device='cuda:0', grad_fn=<UnbindBackward>)	tensor(0.8462, device='cuda:0', grad_fn=<UnbindBackward>)	tensor(0.7499, device='cuda:0', grad_fn=<UnbindBackward>)	tensor(0.6658, device='cuda:0', grad_fn=<UnbindBackward>)	tensor(0.4598, device='cuda:0', grad_fn=<UnbindBackward>)	tensor(0.5645, device='cuda:0', grad_fn=<UnbindBackward>)
tensor(0.9917, device='cuda:0', grad_fn=<UnbindBackward>)	tensor(0.9983, device='cuda:0', grad_fn=<UnbindBackward>)	tensor(0.9852, device='cuda:0', grad_fn=<UnbindBackward>)	tensor(0.9147, device='cuda:0', grad_fn=<UnbindBackward>)	tensor(0.8378, device='cuda:0', grad_fn=<UnbindBackward>)	tensor(0.7124, device='cuda:0', grad_fn=<UnbindBackward>)	tensor(0.5181, device='cuda:0', grad_fn=<UnbindBackward>)	tensor(0.2955, device='cuda:0', grad_fn=<UnbindBackward>)	tensor(0.1710, device='cuda:0', grad_fn=<UnbindBackward>)	tensor(0.1432, device='cuda:0', grad_fn=<UnbindBackward>)
tensor(0.9926, device='cuda:0', grad_fn=<UnbindBackward>)	tensor(0.9544, device='cuda:0', grad_fn=<UnbindBackward>)	tensor(0.9762, device='cuda:0', grad_fn=<UnbindBackward>)	tensor(0.9264, device='cuda:0', grad_fn=<UnbindBackward>)	tensor(0.8109, device='cuda:0', grad_fn=<UnbindBackward>)	tensor(0.6006, device='cuda:0', grad_fn=<UnbindBackward>)	tensor(0.3861, device='cuda:0', grad_fn=<UnbindBackward>)	tensor(0.2135, device='cuda:0', grad_fn=<UnbindBackward>)	tensor(0.1359, device='cuda:0', grad_fn=<UnbindBackward>)	tensor(0.1118, device='cuda:0', grad_fn=<UnbindBackward>)
tensor(0.9920, device='cuda:0', grad_fn=<UnbindBackward>)	tensor(0.9786, device='cuda:0', grad_fn=<UnbindBackward>)	tensor(0.9630, device='cuda:0', grad_fn=<UnbindBackward>)	tensor(0.8985, device='cuda:0', grad_fn=<UnbindBackward>)	tensor(0.8078, device='cuda:0', grad_fn=<UnbindBackward>)	tensor(0.6710, device='cuda:0', grad_fn=<UnbindBackward>)	tensor(0.5371, device='cuda:0', grad_fn=<UnbindBackward>)	tensor(0.4233, device='cuda:0', grad_fn=<UnbindBackward>)	tensor(0.2791, device='cuda:0', grad_fn=<UnbindBackward>)	tensor(0.2696, device='cuda:0', grad_fn=<UnbindBackward>)
tensor(0.9914, device='cuda:0', grad_fn=<UnbindBackward>)	tensor(0.9490, device='cuda:0', grad_fn=<UnbindBackward>)	tensor(0.9095, device='cuda:0', grad_fn=<UnbindBackward>)	tensor(0.7807, device='cuda:0', grad_fn=<UnbindBackward>)	tensor(0.6136, device='cuda:0', grad_fn=<UnbindBackward>)	tensor(0.4344, device='cuda:0', grad_fn=<UnbindBackward>)	tensor(0.3036, device='cuda:0', grad_fn=<UnbindBackward>)	tensor(0.2181, device='cuda:0', grad_fn=<UnbindBackward>)	tensor(0.1600, device='cuda:0', grad_fn=<UnbindBackward>)	tensor(0.1454, device='cuda:0', grad_fn=<UnbindBackward>)
tensor(0.9926, device='cuda:0', grad_fn=<UnbindBackward>)	tensor(0.9764, device='cuda:0', grad_fn=<UnbindBackward>)	tensor(0.6552, device='cuda:0', grad_fn=<UnbindBackward>)	tensor(0.4237, device='cuda:0', grad_fn=<UnbindBackward>)	tensor(0.2664, device='cuda:0', grad_fn=<UnbindBackward>)	tensor(0.1690, device='cuda:0', grad_fn=<UnbindBackward>)	tensor(0.1297, device='cuda:0', grad_fn=<UnbindBackward>)	tensor(0.0926, device='cuda:0', grad_fn=<UnbindBackward>)	tensor(0.1046, device='cuda:0', grad_fn=<UnbindBackward>)	tensor(0.0719, device='cuda:0', grad_fn=<UnbindBackward>)
tensor(0.9921, device='cuda:0', grad_fn=<UnbindBackward>)	tensor(0.9777, device='cuda:0', grad_fn=<UnbindBackward>)	tensor(0.9815, device='cuda:0', grad_fn=<UnbindBackward>)	tensor(0.8355, device='cuda:0', grad_fn=<UnbindBackward>)	tensor(0.7036, device='cuda:0', grad_fn=<UnbindBackward>)	tensor(0.5319, device='cuda:0', grad_fn=<UnbindBackward>)	tensor(0.3719, device='cuda:0', grad_fn=<UnbindBackward>)	tensor(0.2764, device='cuda:0', grad_fn=<UnbindBackward>)	tensor(0.1982, device='cuda:0', grad_fn=<UnbindBackward>)	tensor(0.1724, device='cuda:0', grad_fn=<UnbindBackward>)
tensor(0.9928, device='cuda:0', grad_fn=<UnbindBackward>)	tensor(0.9736, device='cuda:0', grad_fn=<UnbindBackward>)	tensor(0.9568, device='cuda:0', grad_fn=<UnbindBackward>)	tensor(0.7202, device='cuda:0', grad_fn=<UnbindBackward>)	tensor(0.6172, device='cuda:0', grad_fn=<UnbindBackward>)	tensor(0.4700, device='cuda:0', grad_fn=<UnbindBackward>)	tensor(0.3624, device='cuda:0', grad_fn=<UnbindBackward>)	tensor(0.3069, device='cuda:0', grad_fn=<UnbindBackward>)	tensor(0.2603, device='cuda:0', grad_fn=<UnbindBackward>)	tensor(0.2823, device='cuda:0', grad_fn=<UnbindBackward>)
tensor(0.9922, device='cuda:0', grad_fn=<UnbindBackward>)	tensor(0.9849, device='cuda:0', grad_fn=<UnbindBackward>)	tensor(0.9375, device='cuda:0', grad_fn=<UnbindBackward>)	tensor(0.8468, device='cuda:0', grad_fn=<UnbindBackward>)	tensor(0.6858, device='cuda:0', grad_fn=<UnbindBackward>)	tensor(0.4749, device='cuda:0', grad_fn=<UnbindBackward>)	tensor(0.2927, device='cuda:0', grad_fn=<UnbindBackward>)	tensor(0.1725, device='cuda:0', grad_fn=<UnbindBackward>)	tensor(0.1349, device='cuda:0', grad_fn=<UnbindBackward>)	tensor(0.1152, device='cuda:0', grad_fn=<UnbindBackward>)
tensor(0.9924, device='cuda:0', grad_fn=<UnbindBackward>)	tensor(0.9357, device='cuda:0', grad_fn=<UnbindBackward>)	tensor(0.9587, device='cuda:0', grad_fn=<UnbindBackward>)	tensor(0.8691, device='cuda:0', grad_fn=<UnbindBackward>)	tensor(0.7779, device='cuda:0', grad_fn=<UnbindBackward>)	tensor(0.6360, device='cuda:0', grad_fn=<UnbindBackward>)	tensor(0.5081, device='cuda:0', grad_fn=<UnbindBackward>)	tensor(0.3985, device='cuda:0', grad_fn=<UnbindBackward>)	tensor(0.2657, device='cuda:0', grad_fn=<UnbindBackward>)	tensor(0.2822, device='cuda:0', grad_fn=<UnbindBackward>)
tensor(0.9934, device='cuda:0', grad_fn=<UnbindBackward>)	tensor(1.0341, device='cuda:0', grad_fn=<UnbindBackward>)	tensor(0.9077, device='cuda:0', grad_fn=<UnbindBackward>)	tensor(0.7719, device='cuda:0', grad_fn=<UnbindBackward>)	tensor(0.5455, device='cuda:0', grad_fn=<UnbindBackward>)	tensor(0.3781, device='cuda:0', grad_fn=<UnbindBackward>)	tensor(0.2763, device='cuda:0', grad_fn=<UnbindBackward>)	tensor(0.2030, device='cuda:0', grad_fn=<UnbindBackward>)	tensor(0.1780, device='cuda:0', grad_fn=<UnbindBackward>)	tensor(0.1472, device='cuda:0', grad_fn=<UnbindBackward>)
tensor(0.9914, device='cuda:0', grad_fn=<UnbindBackward>)	tensor(0.9480, device='cuda:0', grad_fn=<UnbindBackward>)	tensor(0.7852, device='cuda:0', grad_fn=<UnbindBackward>)	tensor(0.5471, device='cuda:0', grad_fn=<UnbindBackward>)	tensor(0.3391, device='cuda:0', grad_fn=<UnbindBackward>)	tensor(0.2007, device='cuda:0', grad_fn=<UnbindBackward>)	tensor(0.1371, device='cuda:0', grad_fn=<UnbindBackward>)	tensor(0.0969, device='cuda:0', grad_fn=<UnbindBackward>)	tensor(0.1030, device='cuda:0', grad_fn=<UnbindBackward>)	tensor(0.0709, device='cuda:0', grad_fn=<UnbindBackward>)
tensor(0.9923, device='cuda:0', grad_fn=<UnbindBackward>)	tensor(1.0076, device='cuda:0', grad_fn=<UnbindBackward>)	tensor(1.2044, device='cuda:0', grad_fn=<UnbindBackward>)	tensor(1.0594, device='cuda:0', grad_fn=<UnbindBackward>)	tensor(0.7390, device='cuda:0', grad_fn=<UnbindBackward>)	tensor(0.3911, device='cuda:0', grad_fn=<UnbindBackward>)	tensor(0.2471, device='cuda:0', grad_fn=<UnbindBackward>)	tensor(0.1883, device='cuda:0', grad_fn=<UnbindBackward>)	tensor(0.1485, device='cuda:0', grad_fn=<UnbindBackward>)	tensor(0.1768, device='cuda:0', grad_fn=<UnbindBackward>)
tensor(0.9951, device='cuda:0', grad_fn=<UnbindBackward>)	tensor(1.0159, device='cuda:0', grad_fn=<UnbindBackward>)	tensor(0.6145, device='cuda:0', grad_fn=<UnbindBackward>)	tensor(0.5061, device='cuda:0', grad_fn=<UnbindBackward>)	tensor(0.3352, device='cuda:0', grad_fn=<UnbindBackward>)	tensor(0.2155, device='cuda:0', grad_fn=<UnbindBackward>)	tensor(0.1545, device='cuda:0', grad_fn=<UnbindBackward>)	tensor(0.1146, device='cuda:0', grad_fn=<UnbindBackward>)	tensor(0.1452, device='cuda:0', grad_fn=<UnbindBackward>)	tensor(0.1071, device='cuda:0', grad_fn=<UnbindBackward>)
tensor(1.0030, device='cuda:0', grad_fn=<UnbindBackward>)	tensor(0.9752, device='cuda:0', grad_fn=<UnbindBackward>)	tensor(0.7717, device='cuda:0', grad_fn=<UnbindBackward>)	tensor(0.8991, device='cuda:0', grad_fn=<UnbindBackward>)	tensor(0.6945, device='cuda:0', grad_fn=<UnbindBackward>)	tensor(0.5213, device='cuda:0', grad_fn=<UnbindBackward>)	tensor(0.3086, device='cuda:0', grad_fn=<UnbindBackward>)	tensor(0.2335, device='cuda:0', grad_fn=<UnbindBackward>)	tensor(0.2445, device='cuda:0', grad_fn=<UnbindBackward>)	tensor(0.2373, device='cuda:0', grad_fn=<UnbindBackward>)
tensor(0.9911, device='cuda:0', grad_fn=<UnbindBackward>)	tensor(0.9661, device='cuda:0', grad_fn=<UnbindBackward>)	tensor(0.9137, device='cuda:0', grad_fn=<UnbindBackward>)	tensor(0.8032, device='cuda:0', grad_fn=<UnbindBackward>)	tensor(0.6302, device='cuda:0', grad_fn=<UnbindBackward>)	tensor(0.3961, device='cuda:0', grad_fn=<UnbindBackward>)	tensor(0.2250, device='cuda:0', grad_fn=<UnbindBackward>)	tensor(0.1196, device='cuda:0', grad_fn=<UnbindBackward>)	tensor(0.1060, device='cuda:0', grad_fn=<UnbindBackward>)	tensor(0.0782, device='cuda:0', grad_fn=<UnbindBackward>)
tensor(0.9909, device='cuda:0', grad_fn=<UnbindBackward>)	tensor(1.0337, device='cuda:0', grad_fn=<UnbindBackward>)	tensor(1.0795, device='cuda:0', grad_fn=<UnbindBackward>)	tensor(1.0745, device='cuda:0', grad_fn=<UnbindBackward>)	tensor(1.0169, device='cuda:0', grad_fn=<UnbindBackward>)	tensor(0.9066, device='cuda:0', grad_fn=<UnbindBackward>)	tensor(0.7753, device='cuda:0', grad_fn=<UnbindBackward>)	tensor(0.6514, device='cuda:0', grad_fn=<UnbindBackward>)	tensor(0.3383, device='cuda:0', grad_fn=<UnbindBackward>)	tensor(0.2142, device='cuda:0', grad_fn=<UnbindBackward>)
tensor(0.9923, device='cuda:0', grad_fn=<UnbindBackward>)	tensor(0.9828, device='cuda:0', grad_fn=<UnbindBackward>)	tensor(0.9548, device='cuda:0', grad_fn=<UnbindBackward>)	tensor(0.8959, device='cuda:0', grad_fn=<UnbindBackward>)	tensor(0.7798, device='cuda:0', grad_fn=<UnbindBackward>)	tensor(0.6282, device='cuda:0', grad_fn=<UnbindBackward>)	tensor(0.4902, device='cuda:0', grad_fn=<UnbindBackward>)	tensor(0.3425, device='cuda:0', grad_fn=<UnbindBackward>)	tensor(0.1810, device='cuda:0', grad_fn=<UnbindBackward>)	tensor(0.1291, device='cuda:0', grad_fn=<UnbindBackward>)
tensor(0.9915, device='cuda:0', grad_fn=<UnbindBackward>)	tensor(1.0043, device='cuda:0', grad_fn=<UnbindBackward>)	tensor(0.8069, device='cuda:0', grad_fn=<UnbindBackward>)	tensor(0.7155, device='cuda:0', grad_fn=<UnbindBackward>)	tensor(0.4991, device='cuda:0', grad_fn=<UnbindBackward>)	tensor(0.2894, device='cuda:0', grad_fn=<UnbindBackward>)	tensor(0.1984, device='cuda:0', grad_fn=<UnbindBackward>)	tensor(0.1358, device='cuda:0', grad_fn=<UnbindBackward>)	tensor(0.1221, device='cuda:0', grad_fn=<UnbindBackward>)	tensor(0.0991, device='cuda:0', grad_fn=<UnbindBackward>)
tensor(0.9915, device='cuda:0', grad_fn=<UnbindBackward>)	tensor(0.9772, device='cuda:0', grad_fn=<UnbindBackward>)	tensor(0.8752, device='cuda:0', grad_fn=<UnbindBackward>)	tensor(0.6774, device='cuda:0', grad_fn=<UnbindBackward>)	tensor(0.4341, device='cuda:0', grad_fn=<UnbindBackward>)	tensor(0.2570, device='cuda:0', grad_fn=<UnbindBackward>)	tensor(0.1765, device='cuda:0', grad_fn=<UnbindBackward>)	tensor(0.1264, device='cuda:0', grad_fn=<UnbindBackward>)	tensor(0.1173, device='cuda:0', grad_fn=<UnbindBackward>)	tensor(0.0894, device='cuda:0', grad_fn=<UnbindBackward>)
tensor(0.9926, device='cuda:0', grad_fn=<UnbindBackward>)	tensor(0.9621, device='cuda:0', grad_fn=<UnbindBackward>)	tensor(0.9865, device='cuda:0', grad_fn=<UnbindBackward>)	tensor(0.8986, device='cuda:0', grad_fn=<UnbindBackward>)	tensor(0.7977, device='cuda:0', grad_fn=<UnbindBackward>)	tensor(0.6141, device='cuda:0', grad_fn=<UnbindBackward>)	tensor(0.4490, device='cuda:0', grad_fn=<UnbindBackward>)	tensor(0.3156, device='cuda:0', grad_fn=<UnbindBackward>)	tensor(0.2124, device='cuda:0', grad_fn=<UnbindBackward>)	tensor(0.2090, device='cuda:0', grad_fn=<UnbindBackward>)
tensor(0.9929, device='cuda:0', grad_fn=<UnbindBackward>)	tensor(1.0066, device='cuda:0', grad_fn=<UnbindBackward>)	tensor(0.9624, device='cuda:0', grad_fn=<UnbindBackward>)	tensor(0.8914, device='cuda:0', grad_fn=<UnbindBackward>)	tensor(0.7592, device='cuda:0', grad_fn=<UnbindBackward>)	tensor(0.5787, device='cuda:0', grad_fn=<UnbindBackward>)	tensor(0.3933, device='cuda:0', grad_fn=<UnbindBackward>)	tensor(0.2671, device='cuda:0', grad_fn=<UnbindBackward>)	tensor(0.1757, device='cuda:0', grad_fn=<UnbindBackward>)	tensor(0.1542, device='cuda:0', grad_fn=<UnbindBackward>)
tensor(0.9926, device='cuda:0', grad_fn=<UnbindBackward>)	tensor(0.9828, device='cuda:0', grad_fn=<UnbindBackward>)	tensor(0.9698, device='cuda:0', grad_fn=<UnbindBackward>)	tensor(0.8947, device='cuda:0', grad_fn=<UnbindBackward>)	tensor(0.7731, device='cuda:0', grad_fn=<UnbindBackward>)	tensor(0.6097, device='cuda:0', grad_fn=<UnbindBackward>)	tensor(0.3896, device='cuda:0', grad_fn=<UnbindBackward>)	tensor(0.2026, device='cuda:0', grad_fn=<UnbindBackward>)	tensor(0.1462, device='cuda:0', grad_fn=<UnbindBackward>)	tensor(0.1088, device='cuda:0', grad_fn=<UnbindBackward>)
tensor(0.9898, device='cuda:0', grad_fn=<UnbindBackward>)	tensor(1.0569, device='cuda:0', grad_fn=<UnbindBackward>)	tensor(0.9925, device='cuda:0', grad_fn=<UnbindBackward>)	tensor(0.9854, device='cuda:0', grad_fn=<UnbindBackward>)	tensor(0.9317, device='cuda:0', grad_fn=<UnbindBackward>)	tensor(0.8000, device='cuda:0', grad_fn=<UnbindBackward>)	tensor(0.5132, device='cuda:0', grad_fn=<UnbindBackward>)	tensor(0.3255, device='cuda:0', grad_fn=<UnbindBackward>)	tensor(0.2283, device='cuda:0', grad_fn=<UnbindBackward>)	tensor(0.1912, device='cuda:0', grad_fn=<UnbindBackward>)
tensor(0.9930, device='cuda:0', grad_fn=<UnbindBackward>)	tensor(0.9709, device='cuda:0', grad_fn=<UnbindBackward>)	tensor(0.9972, device='cuda:0', grad_fn=<UnbindBackward>)	tensor(0.9691, device='cuda:0', grad_fn=<UnbindBackward>)	tensor(0.8695, device='cuda:0', grad_fn=<UnbindBackward>)	tensor(0.6605, device='cuda:0', grad_fn=<UnbindBackward>)	tensor(0.3627, device='cuda:0', grad_fn=<UnbindBackward>)	tensor(0.1654, device='cuda:0', grad_fn=<UnbindBackward>)	tensor(0.1283, device='cuda:0', grad_fn=<UnbindBackward>)	tensor(0.0847, device='cuda:0', grad_fn=<UnbindBackward>)
tensor(0.9932, device='cuda:0', grad_fn=<UnbindBackward>)	tensor(0.9534, device='cuda:0', grad_fn=<UnbindBackward>)	tensor(0.9214, device='cuda:0', grad_fn=<UnbindBackward>)	tensor(0.6773, device='cuda:0', grad_fn=<UnbindBackward>)	tensor(0.3895, device='cuda:0', grad_fn=<UnbindBackward>)	tensor(0.2488, device='cuda:0', grad_fn=<UnbindBackward>)	tensor(0.1778, device='cuda:0', grad_fn=<UnbindBackward>)	tensor(0.1317, device='cuda:0', grad_fn=<UnbindBackward>)	tensor(0.1184, device='cuda:0', grad_fn=<UnbindBackward>)	tensor(0.0935, device='cuda:0', grad_fn=<UnbindBackward>)
tensor(0.9913, device='cuda:0', grad_fn=<UnbindBackward>)	tensor(0.9698, device='cuda:0', grad_fn=<UnbindBackward>)	tensor(1.0680, device='cuda:0', grad_fn=<UnbindBackward>)	tensor(0.9092, device='cuda:0', grad_fn=<UnbindBackward>)	tensor(0.6638, device='cuda:0', grad_fn=<UnbindBackward>)	tensor(0.3745, device='cuda:0', grad_fn=<UnbindBackward>)	tensor(0.2509, device='cuda:0', grad_fn=<UnbindBackward>)	tensor(0.1719, device='cuda:0', grad_fn=<UnbindBackward>)	tensor(0.1334, device='cuda:0', grad_fn=<UnbindBackward>)	tensor(0.1304, device='cuda:0', grad_fn=<UnbindBackward>)
tensor(0.9897, device='cuda:0', grad_fn=<UnbindBackward>)	tensor(0.9435, device='cuda:0', grad_fn=<UnbindBackward>)	tensor(0.9820, device='cuda:0', grad_fn=<UnbindBackward>)	tensor(0.8348, device='cuda:0', grad_fn=<UnbindBackward>)	tensor(0.6670, device='cuda:0', grad_fn=<UnbindBackward>)	tensor(0.4205, device='cuda:0', grad_fn=<UnbindBackward>)	tensor(0.2847, device='cuda:0', grad_fn=<UnbindBackward>)	tensor(0.2094, device='cuda:0', grad_fn=<UnbindBackward>)	tensor(0.1663, device='cuda:0', grad_fn=<UnbindBackward>)	tensor(0.1667, device='cuda:0', grad_fn=<UnbindBackward>)
tensor(0.9924, device='cuda:0', grad_fn=<UnbindBackward>)	tensor(0.9871, device='cuda:0', grad_fn=<UnbindBackward>)	tensor(0.9763, device='cuda:0', grad_fn=<UnbindBackward>)	tensor(0.9060, device='cuda:0', grad_fn=<UnbindBackward>)	tensor(0.7993, device='cuda:0', grad_fn=<UnbindBackward>)	tensor(0.6529, device='cuda:0', grad_fn=<UnbindBackward>)	tensor(0.4899, device='cuda:0', grad_fn=<UnbindBackward>)	tensor(0.3352, device='cuda:0', grad_fn=<UnbindBackward>)	tensor(0.1935, device='cuda:0', grad_fn=<UnbindBackward>)	tensor(0.1439, device='cuda:0', grad_fn=<UnbindBackward>)
tensor(0.9923, device='cuda:0', grad_fn=<UnbindBackward>)	tensor(0.9961, device='cuda:0', grad_fn=<UnbindBackward>)	tensor(0.9238, device='cuda:0', grad_fn=<UnbindBackward>)	tensor(0.8188, device='cuda:0', grad_fn=<UnbindBackward>)	tensor(0.6654, device='cuda:0', grad_fn=<UnbindBackward>)	tensor(0.5069, device='cuda:0', grad_fn=<UnbindBackward>)	tensor(0.3450, device='cuda:0', grad_fn=<UnbindBackward>)	tensor(0.2559, device='cuda:0', grad_fn=<UnbindBackward>)	tensor(0.1791, device='cuda:0', grad_fn=<UnbindBackward>)	tensor(0.1700, device='cuda:0', grad_fn=<UnbindBackward>)
tensor(0.9909, device='cuda:0', grad_fn=<UnbindBackward>)	tensor(0.9701, device='cuda:0', grad_fn=<UnbindBackward>)	tensor(0.8446, device='cuda:0', grad_fn=<UnbindBackward>)	tensor(0.7209, device='cuda:0', grad_fn=<UnbindBackward>)	tensor(0.6503, device='cuda:0', grad_fn=<UnbindBackward>)	tensor(0.5301, device='cuda:0', grad_fn=<UnbindBackward>)	tensor(0.4062, device='cuda:0', grad_fn=<UnbindBackward>)	tensor(0.2991, device='cuda:0', grad_fn=<UnbindBackward>)	tensor(0.2104, device='cuda:0', grad_fn=<UnbindBackward>)	tensor(0.1927, device='cuda:0', grad_fn=<UnbindBackward>)
tensor(0.9916, device='cuda:0', grad_fn=<UnbindBackward>)	tensor(0.9925, device='cuda:0', grad_fn=<UnbindBackward>)	tensor(0.9982, device='cuda:0', grad_fn=<UnbindBackward>)	tensor(0.9522, device='cuda:0', grad_fn=<UnbindBackward>)	tensor(0.8695, device='cuda:0', grad_fn=<UnbindBackward>)	tensor(0.7355, device='cuda:0', grad_fn=<UnbindBackward>)	tensor(0.5882, device='cuda:0', grad_fn=<UnbindBackward>)	tensor(0.4689, device='cuda:0', grad_fn=<UnbindBackward>)	tensor(0.3169, device='cuda:0', grad_fn=<UnbindBackward>)	tensor(0.2772, device='cuda:0', grad_fn=<UnbindBackward>)
tensor(0.9913, device='cuda:0', grad_fn=<UnbindBackward>)	tensor(0.9574, device='cuda:0', grad_fn=<UnbindBackward>)	tensor(0.8885, device='cuda:0', grad_fn=<UnbindBackward>)	tensor(0.7870, device='cuda:0', grad_fn=<UnbindBackward>)	tensor(0.6306, device='cuda:0', grad_fn=<UnbindBackward>)	tensor(0.4124, device='cuda:0', grad_fn=<UnbindBackward>)	tensor(0.2394, device='cuda:0', grad_fn=<UnbindBackward>)	tensor(0.1368, device='cuda:0', grad_fn=<UnbindBackward>)	tensor(0.1149, device='cuda:0', grad_fn=<UnbindBackward>)	tensor(0.0904, device='cuda:0', grad_fn=<UnbindBackward>)
tensor(0.9917, device='cuda:0', grad_fn=<UnbindBackward>)	tensor(0.9589, device='cuda:0', grad_fn=<UnbindBackward>)	tensor(0.8877, device='cuda:0', grad_fn=<UnbindBackward>)	tensor(0.7490, device='cuda:0', grad_fn=<UnbindBackward>)	tensor(0.5345, device='cuda:0', grad_fn=<UnbindBackward>)	tensor(0.3408, device='cuda:0', grad_fn=<UnbindBackward>)	tensor(0.2341, device='cuda:0', grad_fn=<UnbindBackward>)	tensor(0.1594, device='cuda:0', grad_fn=<UnbindBackward>)	tensor(0.1295, device='cuda:0', grad_fn=<UnbindBackward>)	tensor(0.0981, device='cuda:0', grad_fn=<UnbindBackward>)
tensor(0.9913, device='cuda:0', grad_fn=<UnbindBackward>)	tensor(0.9722, device='cuda:0', grad_fn=<UnbindBackward>)	tensor(0.8989, device='cuda:0', grad_fn=<UnbindBackward>)	tensor(0.8268, device='cuda:0', grad_fn=<UnbindBackward>)	tensor(0.7122, device='cuda:0', grad_fn=<UnbindBackward>)	tensor(0.5600, device='cuda:0', grad_fn=<UnbindBackward>)	tensor(0.4395, device='cuda:0', grad_fn=<UnbindBackward>)	tensor(0.2585, device='cuda:0', grad_fn=<UnbindBackward>)	tensor(0.1369, device='cuda:0', grad_fn=<UnbindBackward>)	tensor(0.0994, device='cuda:0', grad_fn=<UnbindBackward>)
tensor(0.9924, device='cuda:0', grad_fn=<UnbindBackward>)	tensor(0.9839, device='cuda:0', grad_fn=<UnbindBackward>)	tensor(0.8949, device='cuda:0', grad_fn=<UnbindBackward>)	tensor(0.8001, device='cuda:0', grad_fn=<UnbindBackward>)	tensor(0.6670, device='cuda:0', grad_fn=<UnbindBackward>)	tensor(0.5428, device='cuda:0', grad_fn=<UnbindBackward>)	tensor(0.4749, device='cuda:0', grad_fn=<UnbindBackward>)	tensor(0.3647, device='cuda:0', grad_fn=<UnbindBackward>)	tensor(0.1850, device='cuda:0', grad_fn=<UnbindBackward>)	tensor(0.1540, device='cuda:0', grad_fn=<UnbindBackward>)
tensor(0.9931, device='cuda:0', grad_fn=<UnbindBackward>)	tensor(1.0178, device='cuda:0', grad_fn=<UnbindBackward>)	tensor(0.8025, device='cuda:0', grad_fn=<UnbindBackward>)	tensor(0.5981, device='cuda:0', grad_fn=<UnbindBackward>)	tensor(0.3703, device='cuda:0', grad_fn=<UnbindBackward>)	tensor(0.2493, device='cuda:0', grad_fn=<UnbindBackward>)	tensor(0.1876, device='cuda:0', grad_fn=<UnbindBackward>)	tensor(0.1412, device='cuda:0', grad_fn=<UnbindBackward>)	tensor(0.1291, device='cuda:0', grad_fn=<UnbindBackward>)	tensor(0.1049, device='cuda:0', grad_fn=<UnbindBackward>)
tensor(0.9919, device='cuda:0', grad_fn=<UnbindBackward>)	tensor(0.9450, device='cuda:0', grad_fn=<UnbindBackward>)	tensor(0.9959, device='cuda:0', grad_fn=<UnbindBackward>)	tensor(0.9706, device='cuda:0', grad_fn=<UnbindBackward>)	tensor(0.8908, device='cuda:0', grad_fn=<UnbindBackward>)	tensor(0.6803, device='cuda:0', grad_fn=<UnbindBackward>)	tensor(0.5213, device='cuda:0', grad_fn=<UnbindBackward>)	tensor(0.3868, device='cuda:0', grad_fn=<UnbindBackward>)	tensor(0.1954, device='cuda:0', grad_fn=<UnbindBackward>)	tensor(0.1981, device='cuda:0', grad_fn=<UnbindBackward>)
tensor(0.9923, device='cuda:0', grad_fn=<UnbindBackward>)	tensor(0.9712, device='cuda:0', grad_fn=<UnbindBackward>)	tensor(0.7813, device='cuda:0', grad_fn=<UnbindBackward>)	tensor(0.5315, device='cuda:0', grad_fn=<UnbindBackward>)	tensor(0.3708, device='cuda:0', grad_fn=<UnbindBackward>)	tensor(0.2652, device='cuda:0', grad_fn=<UnbindBackward>)	tensor(0.2044, device='cuda:0', grad_fn=<UnbindBackward>)	tensor(0.1626, device='cuda:0', grad_fn=<UnbindBackward>)	tensor(0.1424, device='cuda:0', grad_fn=<UnbindBackward>)	tensor(0.1259, device='cuda:0', grad_fn=<UnbindBackward>)
tensor(0.9906, device='cuda:0', grad_fn=<UnbindBackward>)	tensor(1.0150, device='cuda:0', grad_fn=<UnbindBackward>)	tensor(1.0443, device='cuda:0', grad_fn=<UnbindBackward>)	tensor(0.9986, device='cuda:0', grad_fn=<UnbindBackward>)	tensor(0.9106, device='cuda:0', grad_fn=<UnbindBackward>)	tensor(0.8307, device='cuda:0', grad_fn=<UnbindBackward>)	tensor(0.7053, device='cuda:0', grad_fn=<UnbindBackward>)	tensor(0.5627, device='cuda:0', grad_fn=<UnbindBackward>)	tensor(0.2806, device='cuda:0', grad_fn=<UnbindBackward>)	tensor(0.2139, device='cuda:0', grad_fn=<UnbindBackward>)
tensor(0.9911, device='cuda:0', grad_fn=<UnbindBackward>)	tensor(0.9934, device='cuda:0', grad_fn=<UnbindBackward>)	tensor(0.9388, device='cuda:0', grad_fn=<UnbindBackward>)	tensor(0.8128, device='cuda:0', grad_fn=<UnbindBackward>)	tensor(0.5645, device='cuda:0', grad_fn=<UnbindBackward>)	tensor(0.3093, device='cuda:0', grad_fn=<UnbindBackward>)	tensor(0.1996, device='cuda:0', grad_fn=<UnbindBackward>)	tensor(0.1413, device='cuda:0', grad_fn=<UnbindBackward>)	tensor(0.1137, device='cuda:0', grad_fn=<UnbindBackward>)	tensor(0.0884, device='cuda:0', grad_fn=<UnbindBackward>)
tensor(0.9918, device='cuda:0', grad_fn=<UnbindBackward>)	tensor(0.9798, device='cuda:0', grad_fn=<UnbindBackward>)	tensor(0.9616, device='cuda:0', grad_fn=<UnbindBackward>)	tensor(0.8918, device='cuda:0', grad_fn=<UnbindBackward>)	tensor(0.7941, device='cuda:0', grad_fn=<UnbindBackward>)	tensor(0.6432, device='cuda:0', grad_fn=<UnbindBackward>)	tensor(0.5047, device='cuda:0', grad_fn=<UnbindBackward>)	tensor(0.3325, device='cuda:0', grad_fn=<UnbindBackward>)	tensor(0.1747, device='cuda:0', grad_fn=<UnbindBackward>)	tensor(0.1465, device='cuda:0', grad_fn=<UnbindBackward>)
tensor(0.9912, device='cuda:0', grad_fn=<UnbindBackward>)	tensor(0.9789, device='cuda:0', grad_fn=<UnbindBackward>)	tensor(0.9237, device='cuda:0', grad_fn=<UnbindBackward>)	tensor(0.8186, device='cuda:0', grad_fn=<UnbindBackward>)	tensor(0.6175, device='cuda:0', grad_fn=<UnbindBackward>)	tensor(0.3869, device='cuda:0', grad_fn=<UnbindBackward>)	tensor(0.2281, device='cuda:0', grad_fn=<UnbindBackward>)	tensor(0.1507, device='cuda:0', grad_fn=<UnbindBackward>)	tensor(0.1235, device='cuda:0', grad_fn=<UnbindBackward>)	tensor(0.1023, device='cuda:0', grad_fn=<UnbindBackward>)
tensor(0.9911, device='cuda:0', grad_fn=<UnbindBackward>)	tensor(0.9921, device='cuda:0', grad_fn=<UnbindBackward>)	tensor(0.8460, device='cuda:0', grad_fn=<UnbindBackward>)	tensor(0.7120, device='cuda:0', grad_fn=<UnbindBackward>)	tensor(0.5364, device='cuda:0', grad_fn=<UnbindBackward>)	tensor(0.3717, device='cuda:0', grad_fn=<UnbindBackward>)	tensor(0.2545, device='cuda:0', grad_fn=<UnbindBackward>)	tensor(0.1716, device='cuda:0', grad_fn=<UnbindBackward>)	tensor(0.1371, device='cuda:0', grad_fn=<UnbindBackward>)	tensor(0.1154, device='cuda:0', grad_fn=<UnbindBackward>)
tensor(0.9917, device='cuda:0', grad_fn=<UnbindBackward>)	tensor(0.9718, device='cuda:0', grad_fn=<UnbindBackward>)	tensor(0.9413, device='cuda:0', grad_fn=<UnbindBackward>)	tensor(0.8348, device='cuda:0', grad_fn=<UnbindBackward>)	tensor(0.6529, device='cuda:0', grad_fn=<UnbindBackward>)	tensor(0.4467, device='cuda:0', grad_fn=<UnbindBackward>)	tensor(0.2827, device='cuda:0', grad_fn=<UnbindBackward>)	tensor(0.1766, device='cuda:0', grad_fn=<UnbindBackward>)	tensor(0.1334, device='cuda:0', grad_fn=<UnbindBackward>)	tensor(0.1067, device='cuda:0', grad_fn=<UnbindBackward>)
tensor(0.9915, device='cuda:0', grad_fn=<UnbindBackward>)	tensor(0.9433, device='cuda:0', grad_fn=<UnbindBackward>)	tensor(0.7435, device='cuda:0', grad_fn=<UnbindBackward>)	tensor(0.5172, device='cuda:0', grad_fn=<UnbindBackward>)	tensor(0.3727, device='cuda:0', grad_fn=<UnbindBackward>)	tensor(0.2195, device='cuda:0', grad_fn=<UnbindBackward>)	tensor(0.1592, device='cuda:0', grad_fn=<UnbindBackward>)	tensor(0.1112, device='cuda:0', grad_fn=<UnbindBackward>)	tensor(0.1135, device='cuda:0', grad_fn=<UnbindBackward>)	tensor(0.0797, device='cuda:0', grad_fn=<UnbindBackward>)
tensor(0.9922, device='cuda:0', grad_fn=<UnbindBackward>)	tensor(0.9728, device='cuda:0', grad_fn=<UnbindBackward>)	tensor(0.8843, device='cuda:0', grad_fn=<UnbindBackward>)	tensor(0.8003, device='cuda:0', grad_fn=<UnbindBackward>)	tensor(0.6363, device='cuda:0', grad_fn=<UnbindBackward>)	tensor(0.4038, device='cuda:0', grad_fn=<UnbindBackward>)	tensor(0.2094, device='cuda:0', grad_fn=<UnbindBackward>)	tensor(0.1275, device='cuda:0', grad_fn=<UnbindBackward>)	tensor(0.1171, device='cuda:0', grad_fn=<UnbindBackward>)	tensor(0.0827, device='cuda:0', grad_fn=<UnbindBackward>)
tensor(0.9929, device='cuda:0', grad_fn=<UnbindBackward>)	tensor(0.9664, device='cuda:0', grad_fn=<UnbindBackward>)	tensor(0.9971, device='cuda:0', grad_fn=<UnbindBackward>)	tensor(0.9554, device='cuda:0', grad_fn=<UnbindBackward>)	tensor(0.8599, device='cuda:0', grad_fn=<UnbindBackward>)	tensor(0.7532, device='cuda:0', grad_fn=<UnbindBackward>)	tensor(0.6388, device='cuda:0', grad_fn=<UnbindBackward>)	tensor(0.4554, device='cuda:0', grad_fn=<UnbindBackward>)	tensor(0.1958, device='cuda:0', grad_fn=<UnbindBackward>)	tensor(0.1296, device='cuda:0', grad_fn=<UnbindBackward>)
tensor(0.9926, device='cuda:0', grad_fn=<UnbindBackward>)	tensor(1.0019, device='cuda:0', grad_fn=<UnbindBackward>)	tensor(0.9616, device='cuda:0', grad_fn=<UnbindBackward>)	tensor(0.8668, device='cuda:0', grad_fn=<UnbindBackward>)	tensor(0.7449, device='cuda:0', grad_fn=<UnbindBackward>)	tensor(0.5967, device='cuda:0', grad_fn=<UnbindBackward>)	tensor(0.4597, device='cuda:0', grad_fn=<UnbindBackward>)	tensor(0.3252, device='cuda:0', grad_fn=<UnbindBackward>)	tensor(0.2095, device='cuda:0', grad_fn=<UnbindBackward>)	tensor(0.2035, device='cuda:0', grad_fn=<UnbindBackward>)
tensor(0.9919, device='cuda:0', grad_fn=<UnbindBackward>)	tensor(0.9910, device='cuda:0', grad_fn=<UnbindBackward>)	tensor(0.8830, device='cuda:0', grad_fn=<UnbindBackward>)	tensor(0.8055, device='cuda:0', grad_fn=<UnbindBackward>)	tensor(0.7163, device='cuda:0', grad_fn=<UnbindBackward>)	tensor(0.6044, device='cuda:0', grad_fn=<UnbindBackward>)	tensor(0.4778, device='cuda:0', grad_fn=<UnbindBackward>)	tensor(0.3346, device='cuda:0', grad_fn=<UnbindBackward>)	tensor(0.1937, device='cuda:0', grad_fn=<UnbindBackward>)	tensor(0.1554, device='cuda:0', grad_fn=<UnbindBackward>)
tensor(0.9925, device='cuda:0', grad_fn=<UnbindBackward>)	tensor(0.9712, device='cuda:0', grad_fn=<UnbindBackward>)	tensor(0.9649, device='cuda:0', grad_fn=<UnbindBackward>)	tensor(0.9500, device='cuda:0', grad_fn=<UnbindBackward>)	tensor(0.8532, device='cuda:0', grad_fn=<UnbindBackward>)	tensor(0.6072, device='cuda:0', grad_fn=<UnbindBackward>)	tensor(0.2745, device='cuda:0', grad_fn=<UnbindBackward>)	tensor(0.1329, device='cuda:0', grad_fn=<UnbindBackward>)	tensor(0.1288, device='cuda:0', grad_fn=<UnbindBackward>)	tensor(0.0873, device='cuda:0', grad_fn=<UnbindBackward>)
tensor(0.9935, device='cuda:0', grad_fn=<UnbindBackward>)	tensor(1.0107, device='cuda:0', grad_fn=<UnbindBackward>)	tensor(0.8240, device='cuda:0', grad_fn=<UnbindBackward>)	tensor(0.6585, device='cuda:0', grad_fn=<UnbindBackward>)	tensor(0.4113, device='cuda:0', grad_fn=<UnbindBackward>)	tensor(0.2747, device='cuda:0', grad_fn=<UnbindBackward>)	tensor(0.1988, device='cuda:0', grad_fn=<UnbindBackward>)	tensor(0.1517, device='cuda:0', grad_fn=<UnbindBackward>)	tensor(0.1343, device='cuda:0', grad_fn=<UnbindBackward>)	tensor(0.1198, device='cuda:0', grad_fn=<UnbindBackward>)
tensor(0.9915, device='cuda:0', grad_fn=<UnbindBackward>)	tensor(0.9779, device='cuda:0', grad_fn=<UnbindBackward>)	tensor(0.8076, device='cuda:0', grad_fn=<UnbindBackward>)	tensor(0.6172, device='cuda:0', grad_fn=<UnbindBackward>)	tensor(0.3802, device='cuda:0', grad_fn=<UnbindBackward>)	tensor(0.2201, device='cuda:0', grad_fn=<UnbindBackward>)	tensor(0.1527, device='cuda:0', grad_fn=<UnbindBackward>)	tensor(0.1099, device='cuda:0', grad_fn=<UnbindBackward>)	tensor(0.1112, device='cuda:0', grad_fn=<UnbindBackward>)	tensor(0.0797, device='cuda:0', grad_fn=<UnbindBackward>)
tensor(0.9923, device='cuda:0', grad_fn=<UnbindBackward>)	tensor(0.9854, device='cuda:0', grad_fn=<UnbindBackward>)	tensor(0.7239, device='cuda:0', grad_fn=<UnbindBackward>)	tensor(0.5591, device='cuda:0', grad_fn=<UnbindBackward>)	tensor(0.4318, device='cuda:0', grad_fn=<UnbindBackward>)	tensor(0.2976, device='cuda:0', grad_fn=<UnbindBackward>)	tensor(0.2224, device='cuda:0', grad_fn=<UnbindBackward>)	tensor(0.1708, device='cuda:0', grad_fn=<UnbindBackward>)	tensor(0.1358, device='cuda:0', grad_fn=<UnbindBackward>)	tensor(0.1092, device='cuda:0', grad_fn=<UnbindBackward>)
tensor(0.9929, device='cuda:0', grad_fn=<UnbindBackward>)	tensor(0.9997, device='cuda:0', grad_fn=<UnbindBackward>)	tensor(0.7576, device='cuda:0', grad_fn=<UnbindBackward>)	tensor(0.6100, device='cuda:0', grad_fn=<UnbindBackward>)	tensor(0.4397, device='cuda:0', grad_fn=<UnbindBackward>)	tensor(0.3020, device='cuda:0', grad_fn=<UnbindBackward>)	tensor(0.2212, device='cuda:0', grad_fn=<UnbindBackward>)	tensor(0.1658, device='cuda:0', grad_fn=<UnbindBackward>)	tensor(0.1441, device='cuda:0', grad_fn=<UnbindBackward>)	tensor(0.1242, device='cuda:0', grad_fn=<UnbindBackward>)
tensor(0.9925, device='cuda:0', grad_fn=<UnbindBackward>)	tensor(1.0848, device='cuda:0', grad_fn=<UnbindBackward>)	tensor(1.5910, device='cuda:0', grad_fn=<UnbindBackward>)	tensor(1.7211, device='cuda:0', grad_fn=<UnbindBackward>)	tensor(1.6409, device='cuda:0', grad_fn=<UnbindBackward>)	tensor(1.2635, device='cuda:0', grad_fn=<UnbindBackward>)	tensor(0.9871, device='cuda:0', grad_fn=<UnbindBackward>)	tensor(0.5970, device='cuda:0', grad_fn=<UnbindBackward>)	tensor(0.2036, device='cuda:0', grad_fn=<UnbindBackward>)	tensor(0.1584, device='cuda:0', grad_fn=<UnbindBackward>)
tensor(0.9922, device='cuda:0', grad_fn=<UnbindBackward>)	tensor(0.9797, device='cuda:0', grad_fn=<UnbindBackward>)	tensor(0.9624, device='cuda:0', grad_fn=<UnbindBackward>)	tensor(0.8977, device='cuda:0', grad_fn=<UnbindBackward>)	tensor(0.7801, device='cuda:0', grad_fn=<UnbindBackward>)	tensor(0.6239, device='cuda:0', grad_fn=<UnbindBackward>)	tensor(0.4547, device='cuda:0', grad_fn=<UnbindBackward>)	tensor(0.2886, device='cuda:0', grad_fn=<UnbindBackward>)	tensor(0.1690, device='cuda:0', grad_fn=<UnbindBackward>)	tensor(0.1364, device='cuda:0', grad_fn=<UnbindBackward>)
tensor(0.9917, device='cuda:0', grad_fn=<UnbindBackward>)	tensor(0.9831, device='cuda:0', grad_fn=<UnbindBackward>)	tensor(0.9434, device='cuda:0', grad_fn=<UnbindBackward>)	tensor(0.8129, device='cuda:0', grad_fn=<UnbindBackward>)	tensor(0.6557, device='cuda:0', grad_fn=<UnbindBackward>)	tensor(0.4666, device='cuda:0', grad_fn=<UnbindBackward>)	tensor(0.3171, device='cuda:0', grad_fn=<UnbindBackward>)	tensor(0.2139, device='cuda:0', grad_fn=<UnbindBackward>)	tensor(0.1557, device='cuda:0', grad_fn=<UnbindBackward>)	tensor(0.1396, device='cuda:0', grad_fn=<UnbindBackward>)
tensor(0.9928, device='cuda:0', grad_fn=<UnbindBackward>)	tensor(0.9719, device='cuda:0', grad_fn=<UnbindBackward>)	tensor(1.1258, device='cuda:0', grad_fn=<UnbindBackward>)	tensor(1.0462, device='cuda:0', grad_fn=<UnbindBackward>)	tensor(0.9527, device='cuda:0', grad_fn=<UnbindBackward>)	tensor(0.8151, device='cuda:0', grad_fn=<UnbindBackward>)	tensor(0.6714, device='cuda:0', grad_fn=<UnbindBackward>)	tensor(0.5781, device='cuda:0', grad_fn=<UnbindBackward>)	tensor(0.4200, device='cuda:0', grad_fn=<UnbindBackward>)	tensor(0.4703, device='cuda:0', grad_fn=<UnbindBackward>)
tensor(0.9929, device='cuda:0', grad_fn=<UnbindBackward>)	tensor(0.9722, device='cuda:0', grad_fn=<UnbindBackward>)	tensor(0.9827, device='cuda:0', grad_fn=<UnbindBackward>)	tensor(0.9293, device='cuda:0', grad_fn=<UnbindBackward>)	tensor(0.8253, device='cuda:0', grad_fn=<UnbindBackward>)	tensor(0.6570, device='cuda:0', grad_fn=<UnbindBackward>)	tensor(0.4256, device='cuda:0', grad_fn=<UnbindBackward>)	tensor(0.2129, device='cuda:0', grad_fn=<UnbindBackward>)	tensor(0.1445, device='cuda:0', grad_fn=<UnbindBackward>)	tensor(0.1044, device='cuda:0', grad_fn=<UnbindBackward>)
tensor(0.9905, device='cuda:0', grad_fn=<UnbindBackward>)	tensor(0.9698, device='cuda:0', grad_fn=<UnbindBackward>)	tensor(0.9323, device='cuda:0', grad_fn=<UnbindBackward>)	tensor(0.8468, device='cuda:0', grad_fn=<UnbindBackward>)	tensor(0.7708, device='cuda:0', grad_fn=<UnbindBackward>)	tensor(0.6763, device='cuda:0', grad_fn=<UnbindBackward>)	tensor(0.5620, device='cuda:0', grad_fn=<UnbindBackward>)	tensor(0.4482, device='cuda:0', grad_fn=<UnbindBackward>)	tensor(0.2940, device='cuda:0', grad_fn=<UnbindBackward>)	tensor(0.2639, device='cuda:0', grad_fn=<UnbindBackward>)
tensor(0.9915, device='cuda:0', grad_fn=<UnbindBackward>)	tensor(0.9491, device='cuda:0', grad_fn=<UnbindBackward>)	tensor(0.8891, device='cuda:0', grad_fn=<UnbindBackward>)	tensor(0.7465, device='cuda:0', grad_fn=<UnbindBackward>)	tensor(0.5568, device='cuda:0', grad_fn=<UnbindBackward>)	tensor(0.3885, device='cuda:0', grad_fn=<UnbindBackward>)	tensor(0.2617, device='cuda:0', grad_fn=<UnbindBackward>)	tensor(0.1925, device='cuda:0', grad_fn=<UnbindBackward>)	tensor(0.1555, device='cuda:0', grad_fn=<UnbindBackward>)	tensor(0.1426, device='cuda:0', grad_fn=<UnbindBackward>)
tensor(0.9910, device='cuda:0', grad_fn=<UnbindBackward>)	tensor(0.9683, device='cuda:0', grad_fn=<UnbindBackward>)	tensor(0.9558, device='cuda:0', grad_fn=<UnbindBackward>)	tensor(0.9020, device='cuda:0', grad_fn=<UnbindBackward>)	tensor(0.8220, device='cuda:0', grad_fn=<UnbindBackward>)	tensor(0.6803, device='cuda:0', grad_fn=<UnbindBackward>)	tensor(0.5450, device='cuda:0', grad_fn=<UnbindBackward>)	tensor(0.3403, device='cuda:0', grad_fn=<UnbindBackward>)	tensor(0.1588, device='cuda:0', grad_fn=<UnbindBackward>)	tensor(0.1054, device='cuda:0', grad_fn=<UnbindBackward>)
tensor(0.9931, device='cuda:0', grad_fn=<UnbindBackward>)	tensor(1.0285, device='cuda:0', grad_fn=<UnbindBackward>)	tensor(1.2579, device='cuda:0', grad_fn=<UnbindBackward>)	tensor(1.2643, device='cuda:0', grad_fn=<UnbindBackward>)	tensor(1.1544, device='cuda:0', grad_fn=<UnbindBackward>)	tensor(0.8632, device='cuda:0', grad_fn=<UnbindBackward>)	tensor(0.6439, device='cuda:0', grad_fn=<UnbindBackward>)	tensor(0.3781, device='cuda:0', grad_fn=<UnbindBackward>)	tensor(0.1629, device='cuda:0', grad_fn=<UnbindBackward>)	tensor(0.1297, device='cuda:0', grad_fn=<UnbindBackward>)
tensor(0.9927, device='cuda:0', grad_fn=<UnbindBackward>)	tensor(0.9715, device='cuda:0', grad_fn=<UnbindBackward>)	tensor(0.9582, device='cuda:0', grad_fn=<UnbindBackward>)	tensor(0.8549, device='cuda:0', grad_fn=<UnbindBackward>)	tensor(0.7433, device='cuda:0', grad_fn=<UnbindBackward>)	tensor(0.5790, device='cuda:0', grad_fn=<UnbindBackward>)	tensor(0.4394, device='cuda:0', grad_fn=<UnbindBackward>)	tensor(0.3251, device='cuda:0', grad_fn=<UnbindBackward>)	tensor(0.2250, device='cuda:0', grad_fn=<UnbindBackward>)	tensor(0.2130, device='cuda:0', grad_fn=<UnbindBackward>)
tensor(0.9931, device='cuda:0', grad_fn=<UnbindBackward>)	tensor(0.9359, device='cuda:0', grad_fn=<UnbindBackward>)	tensor(0.9395, device='cuda:0', grad_fn=<UnbindBackward>)	tensor(0.7686, device='cuda:0', grad_fn=<UnbindBackward>)	tensor(0.6242, device='cuda:0', grad_fn=<UnbindBackward>)	tensor(0.4774, device='cuda:0', grad_fn=<UnbindBackward>)	tensor(0.3651, device='cuda:0', grad_fn=<UnbindBackward>)	tensor(0.2779, device='cuda:0', grad_fn=<UnbindBackward>)	tensor(0.2025, device='cuda:0', grad_fn=<UnbindBackward>)	tensor(0.2118, device='cuda:0', grad_fn=<UnbindBackward>)
tensor(0.9914, device='cuda:0', grad_fn=<UnbindBackward>)	tensor(1.0311, device='cuda:0', grad_fn=<UnbindBackward>)	tensor(0.9287, device='cuda:0', grad_fn=<UnbindBackward>)	tensor(0.8150, device='cuda:0', grad_fn=<UnbindBackward>)	tensor(0.5890, device='cuda:0', grad_fn=<UnbindBackward>)	tensor(0.4060, device='cuda:0', grad_fn=<UnbindBackward>)	tensor(0.3021, device='cuda:0', grad_fn=<UnbindBackward>)	tensor(0.2304, device='cuda:0', grad_fn=<UnbindBackward>)	tensor(0.1425, device='cuda:0', grad_fn=<UnbindBackward>)	tensor(0.2134, device='cuda:0', grad_fn=<UnbindBackward>)
tensor(0.9929, device='cuda:0', grad_fn=<UnbindBackward>)	tensor(1.0595, device='cuda:0', grad_fn=<UnbindBackward>)	tensor(1.2999, device='cuda:0', grad_fn=<UnbindBackward>)	tensor(1.3411, device='cuda:0', grad_fn=<UnbindBackward>)	tensor(1.3338, device='cuda:0', grad_fn=<UnbindBackward>)	tensor(1.2542, device='cuda:0', grad_fn=<UnbindBackward>)	tensor(1.1482, device='cuda:0', grad_fn=<UnbindBackward>)	tensor(1.0623, device='cuda:0', grad_fn=<UnbindBackward>)	tensor(0.7974, device='cuda:0', grad_fn=<UnbindBackward>)	tensor(1.0252, device='cuda:0', grad_fn=<UnbindBackward>)
tensor(0.9915, device='cuda:0', grad_fn=<UnbindBackward>)	tensor(1.0189, device='cuda:0', grad_fn=<UnbindBackward>)	tensor(0.8573, device='cuda:0', grad_fn=<UnbindBackward>)	tensor(0.7210, device='cuda:0', grad_fn=<UnbindBackward>)	tensor(0.5795, device='cuda:0', grad_fn=<UnbindBackward>)	tensor(0.4117, device='cuda:0', grad_fn=<UnbindBackward>)	tensor(0.2925, device='cuda:0', grad_fn=<UnbindBackward>)	tensor(0.2281, device='cuda:0', grad_fn=<UnbindBackward>)	tensor(0.1612, device='cuda:0', grad_fn=<UnbindBackward>)	tensor(0.1517, device='cuda:0', grad_fn=<UnbindBackward>)
tensor(0.9912, device='cuda:0', grad_fn=<UnbindBackward>)	tensor(1.0498, device='cuda:0', grad_fn=<UnbindBackward>)	tensor(1.1800, device='cuda:0', grad_fn=<UnbindBackward>)	tensor(0.9914, device='cuda:0', grad_fn=<UnbindBackward>)	tensor(0.8901, device='cuda:0', grad_fn=<UnbindBackward>)	tensor(0.8441, device='cuda:0', grad_fn=<UnbindBackward>)	tensor(0.8812, device='cuda:0', grad_fn=<UnbindBackward>)	tensor(1.0273, device='cuda:0', grad_fn=<UnbindBackward>)	tensor(0.8924, device='cuda:0', grad_fn=<UnbindBackward>)	tensor(1.3324, device='cuda:0', grad_fn=<UnbindBackward>)
tensor(0.9909, device='cuda:0', grad_fn=<UnbindBackward>)	tensor(0.9065, device='cuda:0', grad_fn=<UnbindBackward>)	tensor(0.6315, device='cuda:0', grad_fn=<UnbindBackward>)	tensor(0.3764, device='cuda:0', grad_fn=<UnbindBackward>)	tensor(0.2657, device='cuda:0', grad_fn=<UnbindBackward>)	tensor(0.1614, device='cuda:0', grad_fn=<UnbindBackward>)	tensor(0.1277, device='cuda:0', grad_fn=<UnbindBackward>)	tensor(0.0870, device='cuda:0', grad_fn=<UnbindBackward>)	tensor(0.1012, device='cuda:0', grad_fn=<UnbindBackward>)	tensor(0.0639, device='cuda:0', grad_fn=<UnbindBackward>)
tensor(0.9915, device='cuda:0', grad_fn=<UnbindBackward>)	tensor(1.0137, device='cuda:0', grad_fn=<UnbindBackward>)	tensor(1.3533, device='cuda:0', grad_fn=<UnbindBackward>)	tensor(1.0913, device='cuda:0', grad_fn=<UnbindBackward>)	tensor(1.0334, device='cuda:0', grad_fn=<UnbindBackward>)	tensor(0.9068, device='cuda:0', grad_fn=<UnbindBackward>)	tensor(0.8878, device='cuda:0', grad_fn=<UnbindBackward>)	tensor(0.8803, device='cuda:0', grad_fn=<UnbindBackward>)	tensor(0.6480, device='cuda:0', grad_fn=<UnbindBackward>)	tensor(0.9275, device='cuda:0', grad_fn=<UnbindBackward>)
tensor(0.9935, device='cuda:0', grad_fn=<UnbindBackward>)	tensor(1.0361, device='cuda:0', grad_fn=<UnbindBackward>)	tensor(0.9622, device='cuda:0', grad_fn=<UnbindBackward>)	tensor(0.8788, device='cuda:0', grad_fn=<UnbindBackward>)	tensor(0.7332, device='cuda:0', grad_fn=<UnbindBackward>)	tensor(0.5808, device='cuda:0', grad_fn=<UnbindBackward>)	tensor(0.3941, device='cuda:0', grad_fn=<UnbindBackward>)	tensor(0.2199, device='cuda:0', grad_fn=<UnbindBackward>)	tensor(0.1330, device='cuda:0', grad_fn=<UnbindBackward>)	tensor(0.0908, device='cuda:0', grad_fn=<UnbindBackward>)
tensor(0.9922, device='cuda:0', grad_fn=<UnbindBackward>)	tensor(0.9427, device='cuda:0', grad_fn=<UnbindBackward>)	tensor(1.0019, device='cuda:0', grad_fn=<UnbindBackward>)	tensor(0.9968, device='cuda:0', grad_fn=<UnbindBackward>)	tensor(0.8883, device='cuda:0', grad_fn=<UnbindBackward>)	tensor(0.7602, device='cuda:0', grad_fn=<UnbindBackward>)	tensor(0.6835, device='cuda:0', grad_fn=<UnbindBackward>)	tensor(0.6470, device='cuda:0', grad_fn=<UnbindBackward>)	tensor(0.4283, device='cuda:0', grad_fn=<UnbindBackward>)	tensor(0.5566, device='cuda:0', grad_fn=<UnbindBackward>)
tensor(0.9919, device='cuda:0', grad_fn=<UnbindBackward>)	tensor(0.9836, device='cuda:0', grad_fn=<UnbindBackward>)	tensor(0.9701, device='cuda:0', grad_fn=<UnbindBackward>)	tensor(0.8627, device='cuda:0', grad_fn=<UnbindBackward>)	tensor(0.6358, device='cuda:0', grad_fn=<UnbindBackward>)	tensor(0.3131, device='cuda:0', grad_fn=<UnbindBackward>)	tensor(0.1851, device='cuda:0', grad_fn=<UnbindBackward>)	tensor(0.1321, device='cuda:0', grad_fn=<UnbindBackward>)	tensor(0.1189, device='cuda:0', grad_fn=<UnbindBackward>)	tensor(0.0919, device='cuda:0', grad_fn=<UnbindBackward>)
tensor(0.9924, device='cuda:0', grad_fn=<UnbindBackward>)	tensor(0.9869, device='cuda:0', grad_fn=<UnbindBackward>)	tensor(0.9785, device='cuda:0', grad_fn=<UnbindBackward>)	tensor(0.8856, device='cuda:0', grad_fn=<UnbindBackward>)	tensor(0.7822, device='cuda:0', grad_fn=<UnbindBackward>)	tensor(0.5926, device='cuda:0', grad_fn=<UnbindBackward>)	tensor(0.3647, device='cuda:0', grad_fn=<UnbindBackward>)	tensor(0.2235, device='cuda:0', grad_fn=<UnbindBackward>)	tensor(0.1753, device='cuda:0', grad_fn=<UnbindBackward>)	tensor(0.1502, device='cuda:0', grad_fn=<UnbindBackward>)
tensor(0.9917, device='cuda:0', grad_fn=<UnbindBackward>)	tensor(0.9593, device='cuda:0', grad_fn=<UnbindBackward>)	tensor(0.8794, device='cuda:0', grad_fn=<UnbindBackward>)	tensor(0.7768, device='cuda:0', grad_fn=<UnbindBackward>)	tensor(0.6178, device='cuda:0', grad_fn=<UnbindBackward>)	tensor(0.4216, device='cuda:0', grad_fn=<UnbindBackward>)	tensor(0.2477, device='cuda:0', grad_fn=<UnbindBackward>)	tensor(0.1360, device='cuda:0', grad_fn=<UnbindBackward>)	tensor(0.1128, device='cuda:0', grad_fn=<UnbindBackward>)	tensor(0.0861, device='cuda:0', grad_fn=<UnbindBackward>)
tensor(0.9909, device='cuda:0', grad_fn=<UnbindBackward>)	tensor(0.9663, device='cuda:0', grad_fn=<UnbindBackward>)	tensor(0.9778, device='cuda:0', grad_fn=<UnbindBackward>)	tensor(0.8571, device='cuda:0', grad_fn=<UnbindBackward>)	tensor(0.6065, device='cuda:0', grad_fn=<UnbindBackward>)	tensor(0.3456, device='cuda:0', grad_fn=<UnbindBackward>)	tensor(0.2137, device='cuda:0', grad_fn=<UnbindBackward>)	tensor(0.1493, device='cuda:0', grad_fn=<UnbindBackward>)	tensor(0.1211, device='cuda:0', grad_fn=<UnbindBackward>)	tensor(0.0922, device='cuda:0', grad_fn=<UnbindBackward>)
tensor(0.9926, device='cuda:0', grad_fn=<UnbindBackward>)	tensor(0.9929, device='cuda:0', grad_fn=<UnbindBackward>)	tensor(0.7139, device='cuda:0', grad_fn=<UnbindBackward>)	tensor(0.4990, device='cuda:0', grad_fn=<UnbindBackward>)	tensor(0.3260, device='cuda:0', grad_fn=<UnbindBackward>)	tensor(0.2164, device='cuda:0', grad_fn=<UnbindBackward>)	tensor(0.1646, device='cuda:0', grad_fn=<UnbindBackward>)	tensor(0.1265, device='cuda:0', grad_fn=<UnbindBackward>)	tensor(0.1251, device='cuda:0', grad_fn=<UnbindBackward>)	tensor(0.0921, device='cuda:0', grad_fn=<UnbindBackward>)
tensor(0.9928, device='cuda:0', grad_fn=<UnbindBackward>)	tensor(1.0728, device='cuda:0', grad_fn=<UnbindBackward>)	tensor(1.5030, device='cuda:0', grad_fn=<UnbindBackward>)	tensor(1.6047, device='cuda:0', grad_fn=<UnbindBackward>)	tensor(1.5109, device='cuda:0', grad_fn=<UnbindBackward>)	tensor(1.1482, device='cuda:0', grad_fn=<UnbindBackward>)	tensor(0.8938, device='cuda:0', grad_fn=<UnbindBackward>)	tensor(0.5578, device='cuda:0', grad_fn=<UnbindBackward>)	tensor(0.2116, device='cuda:0', grad_fn=<UnbindBackward>)	tensor(0.2021, device='cuda:0', grad_fn=<UnbindBackward>)
tensor(0.9921, device='cuda:0', grad_fn=<UnbindBackward>)	tensor(0.9660, device='cuda:0', grad_fn=<UnbindBackward>)	tensor(0.9977, device='cuda:0', grad_fn=<UnbindBackward>)	tensor(0.9752, device='cuda:0', grad_fn=<UnbindBackward>)	tensor(0.9105, device='cuda:0', grad_fn=<UnbindBackward>)	tensor(0.8201, device='cuda:0', grad_fn=<UnbindBackward>)	tensor(0.7116, device='cuda:0', grad_fn=<UnbindBackward>)	tensor(0.6366, device='cuda:0', grad_fn=<UnbindBackward>)	tensor(0.4459, device='cuda:0', grad_fn=<UnbindBackward>)	tensor(0.5341, device='cuda:0', grad_fn=<UnbindBackward>)
tensor(0.9916, device='cuda:0', grad_fn=<UnbindBackward>)	tensor(0.9542, device='cuda:0', grad_fn=<UnbindBackward>)	tensor(1.0234, device='cuda:0', grad_fn=<UnbindBackward>)	tensor(0.9246, device='cuda:0', grad_fn=<UnbindBackward>)	tensor(0.7773, device='cuda:0', grad_fn=<UnbindBackward>)	tensor(0.5665, device='cuda:0', grad_fn=<UnbindBackward>)	tensor(0.4289, device='cuda:0', grad_fn=<UnbindBackward>)	tensor(0.3198, device='cuda:0', grad_fn=<UnbindBackward>)	tensor(0.1999, device='cuda:0', grad_fn=<UnbindBackward>)	tensor(0.2036, device='cuda:0', grad_fn=<UnbindBackward>)
tensor(0.9928, device='cuda:0', grad_fn=<UnbindBackward>)	tensor(0.9993, device='cuda:0', grad_fn=<UnbindBackward>)	tensor(0.8915, device='cuda:0', grad_fn=<UnbindBackward>)	tensor(0.8099, device='cuda:0', grad_fn=<UnbindBackward>)	tensor(0.6577, device='cuda:0', grad_fn=<UnbindBackward>)	tensor(0.4598, device='cuda:0', grad_fn=<UnbindBackward>)	tensor(0.2564, device='cuda:0', grad_fn=<UnbindBackward>)	tensor(0.1544, device='cuda:0', grad_fn=<UnbindBackward>)	tensor(0.1265, device='cuda:0', grad_fn=<UnbindBackward>)	tensor(0.0950, device='cuda:0', grad_fn=<UnbindBackward>)
tensor(0.9914, device='cuda:0', grad_fn=<UnbindBackward>)	tensor(0.9474, device='cuda:0', grad_fn=<UnbindBackward>)	tensor(0.8258, device='cuda:0', grad_fn=<UnbindBackward>)	tensor(0.7388, device='cuda:0', grad_fn=<UnbindBackward>)	tensor(0.6000, device='cuda:0', grad_fn=<UnbindBackward>)	tensor(0.4885, device='cuda:0', grad_fn=<UnbindBackward>)	tensor(0.3872, device='cuda:0', grad_fn=<UnbindBackward>)	tensor(0.3175, device='cuda:0', grad_fn=<UnbindBackward>)	tensor(0.2083, device='cuda:0', grad_fn=<UnbindBackward>)	tensor(0.2229, device='cuda:0', grad_fn=<UnbindBackward>)
tensor(0.9913, device='cuda:0', grad_fn=<UnbindBackward>)	tensor(0.9825, device='cuda:0', grad_fn=<UnbindBackward>)	tensor(0.9524, device='cuda:0', grad_fn=<UnbindBackward>)	tensor(0.8709, device='cuda:0', grad_fn=<UnbindBackward>)	tensor(0.7818, device='cuda:0', grad_fn=<UnbindBackward>)	tensor(0.6688, device='cuda:0', grad_fn=<UnbindBackward>)	tensor(0.5599, device='cuda:0', grad_fn=<UnbindBackward>)	tensor(0.4437, device='cuda:0', grad_fn=<UnbindBackward>)	tensor(0.2944, device='cuda:0', grad_fn=<UnbindBackward>)	tensor(0.3058, device='cuda:0', grad_fn=<UnbindBackward>)
tensor(0.9921, device='cuda:0', grad_fn=<UnbindBackward>)	tensor(0.9609, device='cuda:0', grad_fn=<UnbindBackward>)	tensor(1.1155, device='cuda:0', grad_fn=<UnbindBackward>)	tensor(1.0823, device='cuda:0', grad_fn=<UnbindBackward>)	tensor(1.0625, device='cuda:0', grad_fn=<UnbindBackward>)	tensor(1.0225, device='cuda:0', grad_fn=<UnbindBackward>)	tensor(0.9648, device='cuda:0', grad_fn=<UnbindBackward>)	tensor(0.9433, device='cuda:0', grad_fn=<UnbindBackward>)	tensor(0.7279, device='cuda:0', grad_fn=<UnbindBackward>)	tensor(1.1598, device='cuda:0', grad_fn=<UnbindBackward>)
tensor(0.9921, device='cuda:0', grad_fn=<UnbindBackward>)	tensor(1.0303, device='cuda:0', grad_fn=<UnbindBackward>)	tensor(0.8223, device='cuda:0', grad_fn=<UnbindBackward>)	tensor(0.6995, device='cuda:0', grad_fn=<UnbindBackward>)	tensor(0.4452, device='cuda:0', grad_fn=<UnbindBackward>)	tensor(0.2765, device='cuda:0', grad_fn=<UnbindBackward>)	tensor(0.1941, device='cuda:0', grad_fn=<UnbindBackward>)	tensor(0.1436, device='cuda:0', grad_fn=<UnbindBackward>)	tensor(0.1338, device='cuda:0', grad_fn=<UnbindBackward>)	tensor(0.1034, device='cuda:0', grad_fn=<UnbindBackward>)
tensor(0.9936, device='cuda:0', grad_fn=<UnbindBackward>)	tensor(1.0428, device='cuda:0', grad_fn=<UnbindBackward>)	tensor(0.9365, device='cuda:0', grad_fn=<UnbindBackward>)	tensor(0.8590, device='cuda:0', grad_fn=<UnbindBackward>)	tensor(0.7238, device='cuda:0', grad_fn=<UnbindBackward>)	tensor(0.5664, device='cuda:0', grad_fn=<UnbindBackward>)	tensor(0.3636, device='cuda:0', grad_fn=<UnbindBackward>)	tensor(0.2454, device='cuda:0', grad_fn=<UnbindBackward>)	tensor(0.1685, device='cuda:0', grad_fn=<UnbindBackward>)	tensor(0.1419, device='cuda:0', grad_fn=<UnbindBackward>)
tensor(0.9921, device='cuda:0', grad_fn=<UnbindBackward>)	tensor(0.9935, device='cuda:0', grad_fn=<UnbindBackward>)	tensor(0.9153, device='cuda:0', grad_fn=<UnbindBackward>)	tensor(0.7046, device='cuda:0', grad_fn=<UnbindBackward>)	tensor(0.4912, device='cuda:0', grad_fn=<UnbindBackward>)	tensor(0.3452, device='cuda:0', grad_fn=<UnbindBackward>)	tensor(0.2514, device='cuda:0', grad_fn=<UnbindBackward>)	tensor(0.1887, device='cuda:0', grad_fn=<UnbindBackward>)	tensor(0.1556, device='cuda:0', grad_fn=<UnbindBackward>)	tensor(0.1380, device='cuda:0', grad_fn=<UnbindBackward>)
tensor(0.9914, device='cuda:0', grad_fn=<UnbindBackward>)	tensor(1.0662, device='cuda:0', grad_fn=<UnbindBackward>)	tensor(0.9154, device='cuda:0', grad_fn=<UnbindBackward>)	tensor(0.8038, device='cuda:0', grad_fn=<UnbindBackward>)	tensor(0.6826, device='cuda:0', grad_fn=<UnbindBackward>)	tensor(0.5168, device='cuda:0', grad_fn=<UnbindBackward>)	tensor(0.4025, device='cuda:0', grad_fn=<UnbindBackward>)	tensor(0.3623, device='cuda:0', grad_fn=<UnbindBackward>)	tensor(0.3118, device='cuda:0', grad_fn=<UnbindBackward>)	tensor(0.3395, device='cuda:0', grad_fn=<UnbindBackward>)
tensor(0.9913, device='cuda:0', grad_fn=<UnbindBackward>)	tensor(0.9615, device='cuda:0', grad_fn=<UnbindBackward>)	tensor(0.8711, device='cuda:0', grad_fn=<UnbindBackward>)	tensor(0.7447, device='cuda:0', grad_fn=<UnbindBackward>)	tensor(0.5738, device='cuda:0', grad_fn=<UnbindBackward>)	tensor(0.4211, device='cuda:0', grad_fn=<UnbindBackward>)	tensor(0.2600, device='cuda:0', grad_fn=<UnbindBackward>)	tensor(0.1676, device='cuda:0', grad_fn=<UnbindBackward>)	tensor(0.1499, device='cuda:0', grad_fn=<UnbindBackward>)	tensor(0.1269, device='cuda:0', grad_fn=<UnbindBackward>)
tensor(0.9923, device='cuda:0', grad_fn=<UnbindBackward>)	tensor(0.9628, device='cuda:0', grad_fn=<UnbindBackward>)	tensor(0.8167, device='cuda:0', grad_fn=<UnbindBackward>)	tensor(0.5555, device='cuda:0', grad_fn=<UnbindBackward>)	tensor(0.3677, device='cuda:0', grad_fn=<UnbindBackward>)	tensor(0.2489, device='cuda:0', grad_fn=<UnbindBackward>)	tensor(0.1849, device='cuda:0', grad_fn=<UnbindBackward>)	tensor(0.1450, device='cuda:0', grad_fn=<UnbindBackward>)	tensor(0.1408, device='cuda:0', grad_fn=<UnbindBackward>)	tensor(0.1172, device='cuda:0', grad_fn=<UnbindBackward>)
tensor(0.9911, device='cuda:0', grad_fn=<UnbindBackward>)	tensor(0.9544, device='cuda:0', grad_fn=<UnbindBackward>)	tensor(0.9358, device='cuda:0', grad_fn=<UnbindBackward>)	tensor(0.8308, device='cuda:0', grad_fn=<UnbindBackward>)	tensor(0.6392, device='cuda:0', grad_fn=<UnbindBackward>)	tensor(0.3731, device='cuda:0', grad_fn=<UnbindBackward>)	tensor(0.2291, device='cuda:0', grad_fn=<UnbindBackward>)	tensor(0.1533, device='cuda:0', grad_fn=<UnbindBackward>)	tensor(0.1222, device='cuda:0', grad_fn=<UnbindBackward>)	tensor(0.0913, device='cuda:0', grad_fn=<UnbindBackward>)
tensor(0.9926, device='cuda:0', grad_fn=<UnbindBackward>)	tensor(1.0134, device='cuda:0', grad_fn=<UnbindBackward>)	tensor(0.9620, device='cuda:0', grad_fn=<UnbindBackward>)	tensor(0.8801, device='cuda:0', grad_fn=<UnbindBackward>)	tensor(0.8048, device='cuda:0', grad_fn=<UnbindBackward>)	tensor(0.6475, device='cuda:0', grad_fn=<UnbindBackward>)	tensor(0.4815, device='cuda:0', grad_fn=<UnbindBackward>)	tensor(0.3420, device='cuda:0', grad_fn=<UnbindBackward>)	tensor(0.2342, device='cuda:0', grad_fn=<UnbindBackward>)	tensor(0.2140, device='cuda:0', grad_fn=<UnbindBackward>)
tensor(0.9929, device='cuda:0', grad_fn=<UnbindBackward>)	tensor(0.9665, device='cuda:0', grad_fn=<UnbindBackward>)	tensor(0.9462, device='cuda:0', grad_fn=<UnbindBackward>)	tensor(0.8717, device='cuda:0', grad_fn=<UnbindBackward>)	tensor(0.7808, device='cuda:0', grad_fn=<UnbindBackward>)	tensor(0.5114, device='cuda:0', grad_fn=<UnbindBackward>)	tensor(0.2759, device='cuda:0', grad_fn=<UnbindBackward>)	tensor(0.1752, device='cuda:0', grad_fn=<UnbindBackward>)	tensor(0.1469, device='cuda:0', grad_fn=<UnbindBackward>)	tensor(0.1374, device='cuda:0', grad_fn=<UnbindBackward>)
tensor(0.9894, device='cuda:0', grad_fn=<UnbindBackward>)	tensor(0.9277, device='cuda:0', grad_fn=<UnbindBackward>)	tensor(0.9856, device='cuda:0', grad_fn=<UnbindBackward>)	tensor(0.8586, device='cuda:0', grad_fn=<UnbindBackward>)	tensor(0.7061, device='cuda:0', grad_fn=<UnbindBackward>)	tensor(0.4913, device='cuda:0', grad_fn=<UnbindBackward>)	tensor(0.3556, device='cuda:0', grad_fn=<UnbindBackward>)	tensor(0.2563, device='cuda:0', grad_fn=<UnbindBackward>)	tensor(0.2075, device='cuda:0', grad_fn=<UnbindBackward>)	tensor(0.2416, device='cuda:0', grad_fn=<UnbindBackward>)
tensor(0.9913, device='cuda:0', grad_fn=<UnbindBackward>)	tensor(0.9575, device='cuda:0', grad_fn=<UnbindBackward>)	tensor(0.9483, device='cuda:0', grad_fn=<UnbindBackward>)	tensor(0.8608, device='cuda:0', grad_fn=<UnbindBackward>)	tensor(0.7189, device='cuda:0', grad_fn=<UnbindBackward>)	tensor(0.4663, device='cuda:0', grad_fn=<UnbindBackward>)	tensor(0.2599, device='cuda:0', grad_fn=<UnbindBackward>)	tensor(0.1585, device='cuda:0', grad_fn=<UnbindBackward>)	tensor(0.1251, device='cuda:0', grad_fn=<UnbindBackward>)	tensor(0.1019, device='cuda:0', grad_fn=<UnbindBackward>)
tensor(0.9929, device='cuda:0', grad_fn=<UnbindBackward>)	tensor(1.0043, device='cuda:0', grad_fn=<UnbindBackward>)	tensor(0.9565, device='cuda:0', grad_fn=<UnbindBackward>)	tensor(0.8441, device='cuda:0', grad_fn=<UnbindBackward>)	tensor(0.7207, device='cuda:0', grad_fn=<UnbindBackward>)	tensor(0.5629, device='cuda:0', grad_fn=<UnbindBackward>)	tensor(0.4282, device='cuda:0', grad_fn=<UnbindBackward>)	tensor(0.3396, device='cuda:0', grad_fn=<UnbindBackward>)	tensor(0.2352, device='cuda:0', grad_fn=<UnbindBackward>)	tensor(0.2511, device='cuda:0', grad_fn=<UnbindBackward>)
tensor(0.9922, device='cuda:0', grad_fn=<UnbindBackward>)	tensor(0.9888, device='cuda:0', grad_fn=<UnbindBackward>)	tensor(0.9799, device='cuda:0', grad_fn=<UnbindBackward>)	tensor(0.9004, device='cuda:0', grad_fn=<UnbindBackward>)	tensor(0.7798, device='cuda:0', grad_fn=<UnbindBackward>)	tensor(0.5931, device='cuda:0', grad_fn=<UnbindBackward>)	tensor(0.4391, device='cuda:0', grad_fn=<UnbindBackward>)	tensor(0.2954, device='cuda:0', grad_fn=<UnbindBackward>)	tensor(0.1700, device='cuda:0', grad_fn=<UnbindBackward>)	tensor(0.1543, device='cuda:0', grad_fn=<UnbindBackward>)
tensor(0.9923, device='cuda:0', grad_fn=<UnbindBackward>)	tensor(0.9464, device='cuda:0', grad_fn=<UnbindBackward>)	tensor(0.7579, device='cuda:0', grad_fn=<UnbindBackward>)	tensor(0.5222, device='cuda:0', grad_fn=<UnbindBackward>)	tensor(0.3706, device='cuda:0', grad_fn=<UnbindBackward>)	tensor(0.2271, device='cuda:0', grad_fn=<UnbindBackward>)	tensor(0.1632, device='cuda:0', grad_fn=<UnbindBackward>)	tensor(0.1267, device='cuda:0', grad_fn=<UnbindBackward>)	tensor(0.1203, device='cuda:0', grad_fn=<UnbindBackward>)	tensor(0.0963, device='cuda:0', grad_fn=<UnbindBackward>)
tensor(0.9919, device='cuda:0', grad_fn=<UnbindBackward>)	tensor(0.9614, device='cuda:0', grad_fn=<UnbindBackward>)	tensor(0.9636, device='cuda:0', grad_fn=<UnbindBackward>)	tensor(0.9263, device='cuda:0', grad_fn=<UnbindBackward>)	tensor(0.8459, device='cuda:0', grad_fn=<UnbindBackward>)	tensor(0.7319, device='cuda:0', grad_fn=<UnbindBackward>)	tensor(0.6035, device='cuda:0', grad_fn=<UnbindBackward>)	tensor(0.4519, device='cuda:0', grad_fn=<UnbindBackward>)	tensor(0.2510, device='cuda:0', grad_fn=<UnbindBackward>)	tensor(0.2224, device='cuda:0', grad_fn=<UnbindBackward>)
tensor(0.9913, device='cuda:0', grad_fn=<UnbindBackward>)	tensor(1.0290, device='cuda:0', grad_fn=<UnbindBackward>)	tensor(0.7669, device='cuda:0', grad_fn=<UnbindBackward>)	tensor(0.6337, device='cuda:0', grad_fn=<UnbindBackward>)	tensor(0.4484, device='cuda:0', grad_fn=<UnbindBackward>)	tensor(0.3165, device='cuda:0', grad_fn=<UnbindBackward>)	tensor(0.2156, device='cuda:0', grad_fn=<UnbindBackward>)	tensor(0.1562, device='cuda:0', grad_fn=<UnbindBackward>)	tensor(0.1348, device='cuda:0', grad_fn=<UnbindBackward>)	tensor(0.0969, device='cuda:0', grad_fn=<UnbindBackward>)
tensor(0.9924, device='cuda:0', grad_fn=<UnbindBackward>)	tensor(0.9603, device='cuda:0', grad_fn=<UnbindBackward>)	tensor(0.9627, device='cuda:0', grad_fn=<UnbindBackward>)	tensor(0.8942, device='cuda:0', grad_fn=<UnbindBackward>)	tensor(0.8159, device='cuda:0', grad_fn=<UnbindBackward>)	tensor(0.6818, device='cuda:0', grad_fn=<UnbindBackward>)	tensor(0.5379, device='cuda:0', grad_fn=<UnbindBackward>)	tensor(0.3955, device='cuda:0', grad_fn=<UnbindBackward>)	tensor(0.2600, device='cuda:0', grad_fn=<UnbindBackward>)	tensor(0.2692, device='cuda:0', grad_fn=<UnbindBackward>)
tensor(0.9922, device='cuda:0', grad_fn=<UnbindBackward>)	tensor(0.9757, device='cuda:0', grad_fn=<UnbindBackward>)	tensor(1.0232, device='cuda:0', grad_fn=<UnbindBackward>)	tensor(0.9542, device='cuda:0', grad_fn=<UnbindBackward>)	tensor(0.8726, device='cuda:0', grad_fn=<UnbindBackward>)	tensor(0.7626, device='cuda:0', grad_fn=<UnbindBackward>)	tensor(0.6393, device='cuda:0', grad_fn=<UnbindBackward>)	tensor(0.5331, device='cuda:0', grad_fn=<UnbindBackward>)	tensor(0.3772, device='cuda:0', grad_fn=<UnbindBackward>)	tensor(0.4183, device='cuda:0', grad_fn=<UnbindBackward>)
tensor(0.9928, device='cuda:0', grad_fn=<UnbindBackward>)	tensor(0.9545, device='cuda:0', grad_fn=<UnbindBackward>)	tensor(0.8673, device='cuda:0', grad_fn=<UnbindBackward>)	tensor(0.6279, device='cuda:0', grad_fn=<UnbindBackward>)	tensor(0.4645, device='cuda:0', grad_fn=<UnbindBackward>)	tensor(0.3371, device='cuda:0', grad_fn=<UnbindBackward>)	tensor(0.2506, device='cuda:0', grad_fn=<UnbindBackward>)	tensor(0.1920, device='cuda:0', grad_fn=<UnbindBackward>)	tensor(0.1642, device='cuda:0', grad_fn=<UnbindBackward>)	tensor(0.1510, device='cuda:0', grad_fn=<UnbindBackward>)
tensor(0.9925, device='cuda:0', grad_fn=<UnbindBackward>)	tensor(0.9539, device='cuda:0', grad_fn=<UnbindBackward>)	tensor(1.0259, device='cuda:0', grad_fn=<UnbindBackward>)	tensor(0.9717, device='cuda:0', grad_fn=<UnbindBackward>)	tensor(0.8486, device='cuda:0', grad_fn=<UnbindBackward>)	tensor(0.5423, device='cuda:0', grad_fn=<UnbindBackward>)	tensor(0.3013, device='cuda:0', grad_fn=<UnbindBackward>)	tensor(0.1920, device='cuda:0', grad_fn=<UnbindBackward>)	tensor(0.1443, device='cuda:0', grad_fn=<UnbindBackward>)	tensor(0.1344, device='cuda:0', grad_fn=<UnbindBackward>)
tensor(0.9925, device='cuda:0', grad_fn=<UnbindBackward>)	tensor(1.0121, device='cuda:0', grad_fn=<UnbindBackward>)	tensor(0.8016, device='cuda:0', grad_fn=<UnbindBackward>)	tensor(0.6635, device='cuda:0', grad_fn=<UnbindBackward>)	tensor(0.3965, device='cuda:0', grad_fn=<UnbindBackward>)	tensor(0.2432, device='cuda:0', grad_fn=<UnbindBackward>)	tensor(0.1775, device='cuda:0', grad_fn=<UnbindBackward>)	tensor(0.1208, device='cuda:0', grad_fn=<UnbindBackward>)	tensor(0.1200, device='cuda:0', grad_fn=<UnbindBackward>)	tensor(0.0923, device='cuda:0', grad_fn=<UnbindBackward>)
tensor(0.9925, device='cuda:0', grad_fn=<UnbindBackward>)	tensor(0.9697, device='cuda:0', grad_fn=<UnbindBackward>)	tensor(1.0219, device='cuda:0', grad_fn=<UnbindBackward>)	tensor(0.9531, device='cuda:0', grad_fn=<UnbindBackward>)	tensor(0.8899, device='cuda:0', grad_fn=<UnbindBackward>)	tensor(0.7631, device='cuda:0', grad_fn=<UnbindBackward>)	tensor(0.6158, device='cuda:0', grad_fn=<UnbindBackward>)	tensor(0.4769, device='cuda:0', grad_fn=<UnbindBackward>)	tensor(0.3112, device='cuda:0', grad_fn=<UnbindBackward>)	tensor(0.3098, device='cuda:0', grad_fn=<UnbindBackward>)
tensor(0.9916, device='cuda:0', grad_fn=<UnbindBackward>)	tensor(0.9696, device='cuda:0', grad_fn=<UnbindBackward>)	tensor(0.9734, device='cuda:0', grad_fn=<UnbindBackward>)	tensor(0.8927, device='cuda:0', grad_fn=<UnbindBackward>)	tensor(0.7582, device='cuda:0', grad_fn=<UnbindBackward>)	tensor(0.5169, device='cuda:0', grad_fn=<UnbindBackward>)	tensor(0.3043, device='cuda:0', grad_fn=<UnbindBackward>)	tensor(0.1993, device='cuda:0', grad_fn=<UnbindBackward>)	tensor(0.1427, device='cuda:0', grad_fn=<UnbindBackward>)	tensor(0.1261, device='cuda:0', grad_fn=<UnbindBackward>)
tensor(0.9931, device='cuda:0', grad_fn=<UnbindBackward>)	tensor(0.9651, device='cuda:0', grad_fn=<UnbindBackward>)	tensor(1.0103, device='cuda:0', grad_fn=<UnbindBackward>)	tensor(0.9886, device='cuda:0', grad_fn=<UnbindBackward>)	tensor(0.9328, device='cuda:0', grad_fn=<UnbindBackward>)	tensor(0.8414, device='cuda:0', grad_fn=<UnbindBackward>)	tensor(0.7791, device='cuda:0', grad_fn=<UnbindBackward>)	tensor(0.7324, device='cuda:0', grad_fn=<UnbindBackward>)	tensor(0.5232, device='cuda:0', grad_fn=<UnbindBackward>)	tensor(0.7065, device='cuda:0', grad_fn=<UnbindBackward>)
tensor(0.9925, device='cuda:0', grad_fn=<UnbindBackward>)	tensor(0.9628, device='cuda:0', grad_fn=<UnbindBackward>)	tensor(0.9913, device='cuda:0', grad_fn=<UnbindBackward>)	tensor(0.9170, device='cuda:0', grad_fn=<UnbindBackward>)	tensor(0.8238, device='cuda:0', grad_fn=<UnbindBackward>)	tensor(0.6991, device='cuda:0', grad_fn=<UnbindBackward>)	tensor(0.6062, device='cuda:0', grad_fn=<UnbindBackward>)	tensor(0.5396, device='cuda:0', grad_fn=<UnbindBackward>)	tensor(0.3945, device='cuda:0', grad_fn=<UnbindBackward>)	tensor(0.4669, device='cuda:0', grad_fn=<UnbindBackward>)
tensor(0.9923, device='cuda:0', grad_fn=<UnbindBackward>)	tensor(0.9714, device='cuda:0', grad_fn=<UnbindBackward>)	tensor(0.9685, device='cuda:0', grad_fn=<UnbindBackward>)	tensor(0.8443, device='cuda:0', grad_fn=<UnbindBackward>)	tensor(0.7544, device='cuda:0', grad_fn=<UnbindBackward>)	tensor(0.6343, device='cuda:0', grad_fn=<UnbindBackward>)	tensor(0.5876, device='cuda:0', grad_fn=<UnbindBackward>)	tensor(0.5291, device='cuda:0', grad_fn=<UnbindBackward>)	tensor(0.3252, device='cuda:0', grad_fn=<UnbindBackward>)	tensor(0.4048, device='cuda:0', grad_fn=<UnbindBackward>)
tensor(0.9917, device='cuda:0', grad_fn=<UnbindBackward>)	tensor(0.9282, device='cuda:0', grad_fn=<UnbindBackward>)	tensor(0.8676, device='cuda:0', grad_fn=<UnbindBackward>)	tensor(0.7217, device='cuda:0', grad_fn=<UnbindBackward>)	tensor(0.5857, device='cuda:0', grad_fn=<UnbindBackward>)	tensor(0.4223, device='cuda:0', grad_fn=<UnbindBackward>)	tensor(0.3017, device='cuda:0', grad_fn=<UnbindBackward>)	tensor(0.2296, device='cuda:0', grad_fn=<UnbindBackward>)	tensor(0.1925, device='cuda:0', grad_fn=<UnbindBackward>)	tensor(0.1815, device='cuda:0', grad_fn=<UnbindBackward>)
tensor(0.9924, device='cuda:0', grad_fn=<UnbindBackward>)	tensor(0.9705, device='cuda:0', grad_fn=<UnbindBackward>)	tensor(0.9640, device='cuda:0', grad_fn=<UnbindBackward>)	tensor(0.9602, device='cuda:0', grad_fn=<UnbindBackward>)	tensor(0.8676, device='cuda:0', grad_fn=<UnbindBackward>)	tensor(0.7656, device='cuda:0', grad_fn=<UnbindBackward>)	tensor(0.6621, device='cuda:0', grad_fn=<UnbindBackward>)	tensor(0.5688, device='cuda:0', grad_fn=<UnbindBackward>)	tensor(0.3626, device='cuda:0', grad_fn=<UnbindBackward>)	tensor(0.3801, device='cuda:0', grad_fn=<UnbindBackward>)
tensor(0.9918, device='cuda:0', grad_fn=<UnbindBackward>)	tensor(0.9597, device='cuda:0', grad_fn=<UnbindBackward>)	tensor(0.9712, device='cuda:0', grad_fn=<UnbindBackward>)	tensor(0.8990, device='cuda:0', grad_fn=<UnbindBackward>)	tensor(0.7761, device='cuda:0', grad_fn=<UnbindBackward>)	tensor(0.5071, device='cuda:0', grad_fn=<UnbindBackward>)	tensor(0.2727, device='cuda:0', grad_fn=<UnbindBackward>)	tensor(0.1658, device='cuda:0', grad_fn=<UnbindBackward>)	tensor(0.1363, device='cuda:0', grad_fn=<UnbindBackward>)	tensor(0.1125, device='cuda:0', grad_fn=<UnbindBackward>)
tensor(0.9925, device='cuda:0', grad_fn=<UnbindBackward>)	tensor(0.9260, device='cuda:0', grad_fn=<UnbindBackward>)	tensor(0.9870, device='cuda:0', grad_fn=<UnbindBackward>)	tensor(0.9146, device='cuda:0', grad_fn=<UnbindBackward>)	tensor(0.9371, device='cuda:0', grad_fn=<UnbindBackward>)	tensor(0.9122, device='cuda:0', grad_fn=<UnbindBackward>)	tensor(0.9390, device='cuda:0', grad_fn=<UnbindBackward>)	tensor(0.9221, device='cuda:0', grad_fn=<UnbindBackward>)	tensor(0.6530, device='cuda:0', grad_fn=<UnbindBackward>)	tensor(0.8161, device='cuda:0', grad_fn=<UnbindBackward>)
tensor(0.9922, device='cuda:0', grad_fn=<UnbindBackward>)	tensor(0.9655, device='cuda:0', grad_fn=<UnbindBackward>)	tensor(0.8113, device='cuda:0', grad_fn=<UnbindBackward>)	tensor(0.6836, device='cuda:0', grad_fn=<UnbindBackward>)	tensor(0.5400, device='cuda:0', grad_fn=<UnbindBackward>)	tensor(0.3989, device='cuda:0', grad_fn=<UnbindBackward>)	tensor(0.2987, device='cuda:0', grad_fn=<UnbindBackward>)	tensor(0.2165, device='cuda:0', grad_fn=<UnbindBackward>)	tensor(0.1593, device='cuda:0', grad_fn=<UnbindBackward>)	tensor(0.1420, device='cuda:0', grad_fn=<UnbindBackward>)
tensor(0.9927, device='cuda:0', grad_fn=<UnbindBackward>)	tensor(0.9998, device='cuda:0', grad_fn=<UnbindBackward>)	tensor(1.3107, device='cuda:0', grad_fn=<UnbindBackward>)	tensor(1.4066, device='cuda:0', grad_fn=<UnbindBackward>)	tensor(1.2330, device='cuda:0', grad_fn=<UnbindBackward>)	tensor(0.9622, device='cuda:0', grad_fn=<UnbindBackward>)	tensor(0.7530, device='cuda:0', grad_fn=<UnbindBackward>)	tensor(0.4983, device='cuda:0', grad_fn=<UnbindBackward>)	tensor(0.1865, device='cuda:0', grad_fn=<UnbindBackward>)	tensor(0.2006, device='cuda:0', grad_fn=<UnbindBackward>)
tensor(0.9916, device='cuda:0', grad_fn=<UnbindBackward>)	tensor(0.9731, device='cuda:0', grad_fn=<UnbindBackward>)	tensor(0.8817, device='cuda:0', grad_fn=<UnbindBackward>)	tensor(0.7464, device='cuda:0', grad_fn=<UnbindBackward>)	tensor(0.5456, device='cuda:0', grad_fn=<UnbindBackward>)	tensor(0.3469, device='cuda:0', grad_fn=<UnbindBackward>)	tensor(0.2362, device='cuda:0', grad_fn=<UnbindBackward>)	tensor(0.1658, device='cuda:0', grad_fn=<UnbindBackward>)	tensor(0.1267, device='cuda:0', grad_fn=<UnbindBackward>)	tensor(0.1038, device='cuda:0', grad_fn=<UnbindBackward>)
tensor(0.9925, device='cuda:0', grad_fn=<UnbindBackward>)	tensor(0.9385, device='cuda:0', grad_fn=<UnbindBackward>)	tensor(0.8700, device='cuda:0', grad_fn=<UnbindBackward>)	tensor(0.6548, device='cuda:0', grad_fn=<UnbindBackward>)	tensor(0.3794, device='cuda:0', grad_fn=<UnbindBackward>)	tensor(0.2278, device='cuda:0', grad_fn=<UnbindBackward>)	tensor(0.1581, device='cuda:0', grad_fn=<UnbindBackward>)	tensor(0.1096, device='cuda:0', grad_fn=<UnbindBackward>)	tensor(0.1096, device='cuda:0', grad_fn=<UnbindBackward>)	tensor(0.0717, device='cuda:0', grad_fn=<UnbindBackward>)
tensor(0.9924, device='cuda:0', grad_fn=<UnbindBackward>)	tensor(0.9500, device='cuda:0', grad_fn=<UnbindBackward>)	tensor(0.8951, device='cuda:0', grad_fn=<UnbindBackward>)	tensor(0.8421, device='cuda:0', grad_fn=<UnbindBackward>)	tensor(0.7520, device='cuda:0', grad_fn=<UnbindBackward>)	tensor(0.6549, device='cuda:0', grad_fn=<UnbindBackward>)	tensor(0.4963, device='cuda:0', grad_fn=<UnbindBackward>)	tensor(0.2906, device='cuda:0', grad_fn=<UnbindBackward>)	tensor(0.1936, device='cuda:0', grad_fn=<UnbindBackward>)	tensor(0.1579, device='cuda:0', grad_fn=<UnbindBackward>)
tensor(0.9925, device='cuda:0', grad_fn=<UnbindBackward>)	tensor(1.0002, device='cuda:0', grad_fn=<UnbindBackward>)	tensor(0.9092, device='cuda:0', grad_fn=<UnbindBackward>)	tensor(0.8296, device='cuda:0', grad_fn=<UnbindBackward>)	tensor(0.6748, device='cuda:0', grad_fn=<UnbindBackward>)	tensor(0.4472, device='cuda:0', grad_fn=<UnbindBackward>)	tensor(0.2567, device='cuda:0', grad_fn=<UnbindBackward>)	tensor(0.1716, device='cuda:0', grad_fn=<UnbindBackward>)	tensor(0.1370, device='cuda:0', grad_fn=<UnbindBackward>)	tensor(0.1083, device='cuda:0', grad_fn=<UnbindBackward>)
tensor(0.9935, device='cuda:0', grad_fn=<UnbindBackward>)	tensor(0.9676, device='cuda:0', grad_fn=<UnbindBackward>)	tensor(0.9525, device='cuda:0', grad_fn=<UnbindBackward>)	tensor(0.6716, device='cuda:0', grad_fn=<UnbindBackward>)	tensor(0.4029, device='cuda:0', grad_fn=<UnbindBackward>)	tensor(0.2721, device='cuda:0', grad_fn=<UnbindBackward>)	tensor(0.2034, device='cuda:0', grad_fn=<UnbindBackward>)	tensor(0.1579, device='cuda:0', grad_fn=<UnbindBackward>)	tensor(0.1254, device='cuda:0', grad_fn=<UnbindBackward>)	tensor(0.1176, device='cuda:0', grad_fn=<UnbindBackward>)
tensor(0.9926, device='cuda:0', grad_fn=<UnbindBackward>)	tensor(0.9833, device='cuda:0', grad_fn=<UnbindBackward>)	tensor(0.6727, device='cuda:0', grad_fn=<UnbindBackward>)	tensor(0.5368, device='cuda:0', grad_fn=<UnbindBackward>)	tensor(0.4198, device='cuda:0', grad_fn=<UnbindBackward>)	tensor(0.3024, device='cuda:0', grad_fn=<UnbindBackward>)	tensor(0.2244, device='cuda:0', grad_fn=<UnbindBackward>)	tensor(0.1807, device='cuda:0', grad_fn=<UnbindBackward>)	tensor(0.1651, device='cuda:0', grad_fn=<UnbindBackward>)	tensor(0.1544, device='cuda:0', grad_fn=<UnbindBackward>)
tensor(0.9937, device='cuda:0', grad_fn=<UnbindBackward>)	tensor(0.9931, device='cuda:0', grad_fn=<UnbindBackward>)	tensor(0.7758, device='cuda:0', grad_fn=<UnbindBackward>)	tensor(0.5502, device='cuda:0', grad_fn=<UnbindBackward>)	tensor(0.2893, device='cuda:0', grad_fn=<UnbindBackward>)	tensor(0.1858, device='cuda:0', grad_fn=<UnbindBackward>)	tensor(0.1424, device='cuda:0', grad_fn=<UnbindBackward>)	tensor(0.1017, device='cuda:0', grad_fn=<UnbindBackward>)	tensor(0.1132, device='cuda:0', grad_fn=<UnbindBackward>)	tensor(0.0835, device='cuda:0', grad_fn=<UnbindBackward>)
[truncated: 4,195 more rows]
