# Supplementary material for: Deep learning based CETSA feature prediction cross multiple cell lines with latent space representation
Source: Sci Rep. 2024 Jan 22;14:1878. doi: 10.1038/s41598-024-51193-6 (PMC10810365; doi:10.1038/s41598-024-51193-6)
Supplement: Supplementary file 1 — Supplementary Information. [file 41598_2024_51193_MOESM1_ESM.zip › CycleDNN_Codes/CycleDNN_Demo/result/prediction_jupyter.csv]

tensor(0.9919, device='cuda:0', grad_fn=<UnbindBackward>)	tensor(0.9677, device='cuda:0', grad_fn=<UnbindBackward>)	tensor(0.9087, device='cuda:0', grad_fn=<UnbindBackward>)	tensor(0.8024, device='cuda:0', grad_fn=<UnbindBackward>)	tensor(0.6850, device='cuda:0', grad_fn=<UnbindBackward>)	tensor(0.5519, device='cuda:0', grad_fn=<UnbindBackward>)	tensor(0.4233, device='cuda:0', grad_fn=<UnbindBackward>)	tensor(0.3324, device='cuda:0', grad_fn=<UnbindBackward>)	tensor(0.2327, device='cuda:0', grad_fn=<UnbindBackward>)	tensor(0.2365, device='cuda:0', grad_fn=<UnbindBackward>)
tensor(0.9926, device='cuda:0', grad_fn=<UnbindBackward>)	tensor(0.9986, device='cuda:0', grad_fn=<UnbindBackward>)	tensor(0.8675, device='cuda:0', grad_fn=<UnbindBackward>)	tensor(0.6734, device='cuda:0', grad_fn=<UnbindBackward>)	tensor(0.4732, device='cuda:0', grad_fn=<UnbindBackward>)	tensor(0.3390, device='cuda:0', grad_fn=<UnbindBackward>)	tensor(0.2587, device='cuda:0', grad_fn=<UnbindBackward>)	tensor(0.1912, device='cuda:0', grad_fn=<UnbindBackward>)	tensor(0.1410, device='cuda:0', grad_fn=<UnbindBackward>)	tensor(0.1273, device='cuda:0', grad_fn=<UnbindBackward>)
tensor(0.9900, device='cuda:0', grad_fn=<UnbindBackward>)	tensor(1.0413, device='cuda:0', grad_fn=<UnbindBackward>)	tensor(0.8206, device='cuda:0', grad_fn=<UnbindBackward>)	tensor(0.7204, device='cuda:0', grad_fn=<UnbindBackward>)	tensor(0.4991, device='cuda:0', grad_fn=<UnbindBackward>)	tensor(0.3049, device='cuda:0', grad_fn=<UnbindBackward>)	tensor(0.2083, device='cuda:0', grad_fn=<UnbindBackward>)	tensor(0.1492, device='cuda:0', grad_fn=<UnbindBackward>)	tensor(0.1325, device='cuda:0', grad_fn=<UnbindBackward>)	tensor(0.1120, device='cuda:0', grad_fn=<UnbindBackward>)
tensor(0.9923, device='cuda:0', grad_fn=<UnbindBackward>)	tensor(0.9926, device='cuda:0', grad_fn=<UnbindBackward>)	tensor(0.8589, device='cuda:0', grad_fn=<UnbindBackward>)	tensor(0.7495, device='cuda:0', grad_fn=<UnbindBackward>)	tensor(0.5594, device='cuda:0', grad_fn=<UnbindBackward>)	tensor(0.3279, device='cuda:0', grad_fn=<UnbindBackward>)	tensor(0.1923, device='cuda:0', grad_fn=<UnbindBackward>)	tensor(0.1319, device='cuda:0', grad_fn=<UnbindBackward>)	tensor(0.1184, device='cuda:0', grad_fn=<UnbindBackward>)	tensor(0.0906, device='cuda:0', grad_fn=<UnbindBackward>)
tensor(0.9913, device='cuda:0', grad_fn=<UnbindBackward>)	tensor(0.9764, device='cuda:0', grad_fn=<UnbindBackward>)	tensor(0.9718, device='cuda:0', grad_fn=<UnbindBackward>)	tensor(0.8645, device='cuda:0', grad_fn=<UnbindBackward>)	tensor(0.6628, device='cuda:0', grad_fn=<UnbindBackward>)	tensor(0.4357, device='cuda:0', grad_fn=<UnbindBackward>)	tensor(0.2951, device='cuda:0', grad_fn=<UnbindBackward>)	tensor(0.2197, device='cuda:0', grad_fn=<UnbindBackward>)	tensor(0.1688, device='cuda:0', grad_fn=<UnbindBackward>)	tensor(0.1575, device='cuda:0', grad_fn=<UnbindBackward>)
tensor(0.9918, device='cuda:0', grad_fn=<UnbindBackward>)	tensor(1.0143, device='cuda:0', grad_fn=<UnbindBackward>)	tensor(0.7712, device='cuda:0', grad_fn=<UnbindBackward>)	tensor(0.6433, device='cuda:0', grad_fn=<UnbindBackward>)	tensor(0.4509, device='cuda:0', grad_fn=<UnbindBackward>)	tensor(0.3062, device='cuda:0', grad_fn=<UnbindBackward>)	tensor(0.2195, device='cuda:0', grad_fn=<UnbindBackward>)	tensor(0.1504, device='cuda:0', grad_fn=<UnbindBackward>)	tensor(0.1357, device='cuda:0', grad_fn=<UnbindBackward>)	tensor(0.1122, device='cuda:0', grad_fn=<UnbindBackward>)
tensor(0.9907, device='cuda:0', grad_fn=<UnbindBackward>)	tensor(1.0259, device='cuda:0', grad_fn=<UnbindBackward>)	tensor(1.0902, device='cuda:0', grad_fn=<UnbindBackward>)	tensor(1.0979, device='cuda:0', grad_fn=<UnbindBackward>)	tensor(1.0448, device='cuda:0', grad_fn=<UnbindBackward>)	tensor(0.9209, device='cuda:0', grad_fn=<UnbindBackward>)	tensor(0.7586, device='cuda:0', grad_fn=<UnbindBackward>)	tensor(0.5524, device='cuda:0', grad_fn=<UnbindBackward>)	tensor(0.2988, device='cuda:0', grad_fn=<UnbindBackward>)	tensor(0.2974, device='cuda:0', grad_fn=<UnbindBackward>)
tensor(0.9918, device='cuda:0', grad_fn=<UnbindBackward>)	tensor(1.0506, device='cuda:0', grad_fn=<UnbindBackward>)	tensor(0.9060, device='cuda:0', grad_fn=<UnbindBackward>)	tensor(0.8342, device='cuda:0', grad_fn=<UnbindBackward>)	tensor(0.6506, device='cuda:0', grad_fn=<UnbindBackward>)	tensor(0.4479, device='cuda:0', grad_fn=<UnbindBackward>)	tensor(0.2727, device='cuda:0', grad_fn=<UnbindBackward>)	tensor(0.1800, device='cuda:0', grad_fn=<UnbindBackward>)	tensor(0.1411, device='cuda:0', grad_fn=<UnbindBackward>)	tensor(0.1125, device='cuda:0', grad_fn=<UnbindBackward>)
tensor(0.9918, device='cuda:0', grad_fn=<UnbindBackward>)	tensor(0.9878, device='cuda:0', grad_fn=<UnbindBackward>)	tensor(0.9991, device='cuda:0', grad_fn=<UnbindBackward>)	tensor(0.8675, device='cuda:0', grad_fn=<UnbindBackward>)	tensor(0.8001, device='cuda:0', grad_fn=<UnbindBackward>)	tensor(0.6186, device='cuda:0', grad_fn=<UnbindBackward>)	tensor(0.5089, device='cuda:0', grad_fn=<UnbindBackward>)	tensor(0.3549, device='cuda:0', grad_fn=<UnbindBackward>)	tensor(0.1937, device='cuda:0', grad_fn=<UnbindBackward>)	tensor(0.1764, device='cuda:0', grad_fn=<UnbindBackward>)
tensor(0.9922, device='cuda:0', grad_fn=<UnbindBackward>)	tensor(0.9669, device='cuda:0', grad_fn=<UnbindBackward>)	tensor(0.9142, device='cuda:0', grad_fn=<UnbindBackward>)	tensor(0.7949, device='cuda:0', grad_fn=<UnbindBackward>)	tensor(0.5104, device='cuda:0', grad_fn=<UnbindBackward>)	tensor(0.2254, device='cuda:0', grad_fn=<UnbindBackward>)	tensor(0.1376, device='cuda:0', grad_fn=<UnbindBackward>)	tensor(0.1013, device='cuda:0', grad_fn=<UnbindBackward>)	tensor(0.0963, device='cuda:0', grad_fn=<UnbindBackward>)	tensor(0.0718, device='cuda:0', grad_fn=<UnbindBackward>)
tensor(0.9908, device='cuda:0', grad_fn=<UnbindBackward>)	tensor(0.8830, device='cuda:0', grad_fn=<UnbindBackward>)	tensor(0.6866, device='cuda:0', grad_fn=<UnbindBackward>)	tensor(0.5571, device='cuda:0', grad_fn=<UnbindBackward>)	tensor(0.4492, device='cuda:0', grad_fn=<UnbindBackward>)	tensor(0.3402, device='cuda:0', grad_fn=<UnbindBackward>)	tensor(0.2587, device='cuda:0', grad_fn=<UnbindBackward>)	tensor(0.2034, device='cuda:0', grad_fn=<UnbindBackward>)	tensor(0.1530, device='cuda:0', grad_fn=<UnbindBackward>)	tensor(0.1508, device='cuda:0', grad_fn=<UnbindBackward>)
tensor(0.9908, device='cuda:0', grad_fn=<UnbindBackward>)	tensor(1.0043, device='cuda:0', grad_fn=<UnbindBackward>)	tensor(0.9572, device='cuda:0', grad_fn=<UnbindBackward>)	tensor(0.8247, device='cuda:0', grad_fn=<UnbindBackward>)	tensor(0.5176, device='cuda:0', grad_fn=<UnbindBackward>)	tensor(0.2888, device='cuda:0', grad_fn=<UnbindBackward>)	tensor(0.2001, device='cuda:0', grad_fn=<UnbindBackward>)	tensor(0.1459, device='cuda:0', grad_fn=<UnbindBackward>)	tensor(0.1231, device='cuda:0', grad_fn=<UnbindBackward>)	tensor(0.0975, device='cuda:0', grad_fn=<UnbindBackward>)
tensor(0.9922, device='cuda:0', grad_fn=<UnbindBackward>)	tensor(0.9402, device='cuda:0', grad_fn=<UnbindBackward>)	tensor(0.7924, device='cuda:0', grad_fn=<UnbindBackward>)	tensor(0.5374, device='cuda:0', grad_fn=<UnbindBackward>)	tensor(0.2968, device='cuda:0', grad_fn=<UnbindBackward>)	tensor(0.1806, device='cuda:0', grad_fn=<UnbindBackward>)	tensor(0.1322, device='cuda:0', grad_fn=<UnbindBackward>)	tensor(0.0960, device='cuda:0', grad_fn=<UnbindBackward>)	tensor(0.0992, device='cuda:0', grad_fn=<UnbindBackward>)	tensor(0.0668, device='cuda:0', grad_fn=<UnbindBackward>)
tensor(0.9926, device='cuda:0', grad_fn=<UnbindBackward>)	tensor(0.9941, device='cuda:0', grad_fn=<UnbindBackward>)	tensor(0.8615, device='cuda:0', grad_fn=<UnbindBackward>)	tensor(0.7680, device='cuda:0', grad_fn=<UnbindBackward>)	tensor(0.6257, device='cuda:0', grad_fn=<UnbindBackward>)	tensor(0.4047, device='cuda:0', grad_fn=<UnbindBackward>)	tensor(0.2135, device='cuda:0', grad_fn=<UnbindBackward>)	tensor(0.1381, device='cuda:0', grad_fn=<UnbindBackward>)	tensor(0.1356, device='cuda:0', grad_fn=<UnbindBackward>)	tensor(0.0986, device='cuda:0', grad_fn=<UnbindBackward>)
tensor(0.9910, device='cuda:0', grad_fn=<UnbindBackward>)	tensor(0.9784, device='cuda:0', grad_fn=<UnbindBackward>)	tensor(0.9554, device='cuda:0', grad_fn=<UnbindBackward>)	tensor(0.8911, device='cuda:0', grad_fn=<UnbindBackward>)	tensor(0.8252, device='cuda:0', grad_fn=<UnbindBackward>)	tensor(0.7535, device='cuda:0', grad_fn=<UnbindBackward>)	tensor(0.6158, device='cuda:0', grad_fn=<UnbindBackward>)	tensor(0.4282, device='cuda:0', grad_fn=<UnbindBackward>)	tensor(0.1933, device='cuda:0', grad_fn=<UnbindBackward>)	tensor(0.1240, device='cuda:0', grad_fn=<UnbindBackward>)
tensor(0.9919, device='cuda:0', grad_fn=<UnbindBackward>)	tensor(0.9750, device='cuda:0', grad_fn=<UnbindBackward>)	tensor(0.9663, device='cuda:0', grad_fn=<UnbindBackward>)	tensor(0.8916, device='cuda:0', grad_fn=<UnbindBackward>)	tensor(0.8317, device='cuda:0', grad_fn=<UnbindBackward>)	tensor(0.7251, device='cuda:0', grad_fn=<UnbindBackward>)	tensor(0.5913, device='cuda:0', grad_fn=<UnbindBackward>)	tensor(0.4637, device='cuda:0', grad_fn=<UnbindBackward>)	tensor(0.3788, device='cuda:0', grad_fn=<UnbindBackward>)	tensor(0.4412, device='cuda:0', grad_fn=<UnbindBackward>)
tensor(0.9918, device='cuda:0', grad_fn=<UnbindBackward>)	tensor(0.9705, device='cuda:0', grad_fn=<UnbindBackward>)	tensor(0.8471, device='cuda:0', grad_fn=<UnbindBackward>)	tensor(0.7048, device='cuda:0', grad_fn=<UnbindBackward>)	tensor(0.5634, device='cuda:0', grad_fn=<UnbindBackward>)	tensor(0.3921, device='cuda:0', grad_fn=<UnbindBackward>)	tensor(0.2708, device='cuda:0', grad_fn=<UnbindBackward>)	tensor(0.1652, device='cuda:0', grad_fn=<UnbindBackward>)	tensor(0.1293, device='cuda:0', grad_fn=<UnbindBackward>)	tensor(0.1088, device='cuda:0', grad_fn=<UnbindBackward>)
tensor(0.9929, device='cuda:0', grad_fn=<UnbindBackward>)	tensor(1.0043, device='cuda:0', grad_fn=<UnbindBackward>)	tensor(0.9565, device='cuda:0', grad_fn=<UnbindBackward>)	tensor(0.8441, device='cuda:0', grad_fn=<UnbindBackward>)	tensor(0.7207, device='cuda:0', grad_fn=<UnbindBackward>)	tensor(0.5629, device='cuda:0', grad_fn=<UnbindBackward>)	tensor(0.4282, device='cuda:0', grad_fn=<UnbindBackward>)	tensor(0.3396, device='cuda:0', grad_fn=<UnbindBackward>)	tensor(0.2352, device='cuda:0', grad_fn=<UnbindBackward>)	tensor(0.2511, device='cuda:0', grad_fn=<UnbindBackward>)
tensor(0.9918, device='cuda:0', grad_fn=<UnbindBackward>)	tensor(0.9678, device='cuda:0', grad_fn=<UnbindBackward>)	tensor(0.9367, device='cuda:0', grad_fn=<UnbindBackward>)	tensor(0.8142, device='cuda:0', grad_fn=<UnbindBackward>)	tensor(0.6390, device='cuda:0', grad_fn=<UnbindBackward>)	tensor(0.4575, device='cuda:0', grad_fn=<UnbindBackward>)	tensor(0.3269, device='cuda:0', grad_fn=<UnbindBackward>)	tensor(0.2465, device='cuda:0', grad_fn=<UnbindBackward>)	tensor(0.1712, device='cuda:0', grad_fn=<UnbindBackward>)	tensor(0.1550, device='cuda:0', grad_fn=<UnbindBackward>)
tensor(0.9911, device='cuda:0', grad_fn=<UnbindBackward>)	tensor(0.9734, device='cuda:0', grad_fn=<UnbindBackward>)	tensor(0.9114, device='cuda:0', grad_fn=<UnbindBackward>)	tensor(0.7876, device='cuda:0', grad_fn=<UnbindBackward>)	tensor(0.5246, device='cuda:0', grad_fn=<UnbindBackward>)	tensor(0.2614, device='cuda:0', grad_fn=<UnbindBackward>)	tensor(0.1677, device='cuda:0', grad_fn=<UnbindBackward>)	tensor(0.1221, device='cuda:0', grad_fn=<UnbindBackward>)	tensor(0.1072, device='cuda:0', grad_fn=<UnbindBackward>)	tensor(0.0781, device='cuda:0', grad_fn=<UnbindBackward>)
tensor(0.9921, device='cuda:0', grad_fn=<UnbindBackward>)	tensor(0.9975, device='cuda:0', grad_fn=<UnbindBackward>)	tensor(0.8042, device='cuda:0', grad_fn=<UnbindBackward>)	tensor(0.6425, device='cuda:0', grad_fn=<UnbindBackward>)	tensor(0.4142, device='cuda:0', grad_fn=<UnbindBackward>)	tensor(0.2658, device='cuda:0', grad_fn=<UnbindBackward>)	tensor(0.1917, device='cuda:0', grad_fn=<UnbindBackward>)	tensor(0.1419, device='cuda:0', grad_fn=<UnbindBackward>)	tensor(0.1351, device='cuda:0', grad_fn=<UnbindBackward>)	tensor(0.1092, device='cuda:0', grad_fn=<UnbindBackward>)
tensor(0.9919, device='cuda:0', grad_fn=<UnbindBackward>)	tensor(0.9352, device='cuda:0', grad_fn=<UnbindBackward>)	tensor(1.0005, device='cuda:0', grad_fn=<UnbindBackward>)	tensor(0.9279, device='cuda:0', grad_fn=<UnbindBackward>)	tensor(0.8616, device='cuda:0', grad_fn=<UnbindBackward>)	tensor(0.7551, device='cuda:0', grad_fn=<UnbindBackward>)	tensor(0.6863, device='cuda:0', grad_fn=<UnbindBackward>)	tensor(0.6405, device='cuda:0', grad_fn=<UnbindBackward>)	tensor(0.4717, device='cuda:0', grad_fn=<UnbindBackward>)	tensor(0.6142, device='cuda:0', grad_fn=<UnbindBackward>)
tensor(0.9943, device='cuda:0', grad_fn=<UnbindBackward>)	tensor(0.9954, device='cuda:0', grad_fn=<UnbindBackward>)	tensor(0.6443, device='cuda:0', grad_fn=<UnbindBackward>)	tensor(0.4327, device='cuda:0', grad_fn=<UnbindBackward>)	tensor(0.3050, device='cuda:0', grad_fn=<UnbindBackward>)	tensor(0.2234, device='cuda:0', grad_fn=<UnbindBackward>)	tensor(0.1613, device='cuda:0', grad_fn=<UnbindBackward>)	tensor(0.1193, device='cuda:0', grad_fn=<UnbindBackward>)	tensor(0.1253, device='cuda:0', grad_fn=<UnbindBackward>)	tensor(0.0986, device='cuda:0', grad_fn=<UnbindBackward>)
tensor(0.9927, device='cuda:0', grad_fn=<UnbindBackward>)	tensor(0.9360, device='cuda:0', grad_fn=<UnbindBackward>)	tensor(0.6896, device='cuda:0', grad_fn=<UnbindBackward>)	tensor(0.4375, device='cuda:0', grad_fn=<UnbindBackward>)	tensor(0.3240, device='cuda:0', grad_fn=<UnbindBackward>)	tensor(0.2062, device='cuda:0', grad_fn=<UnbindBackward>)	tensor(0.1605, device='cuda:0', grad_fn=<UnbindBackward>)	tensor(0.1130, device='cuda:0', grad_fn=<UnbindBackward>)	tensor(0.1099, device='cuda:0', grad_fn=<UnbindBackward>)	tensor(0.0939, device='cuda:0', grad_fn=<UnbindBackward>)
tensor(0.9926, device='cuda:0', grad_fn=<UnbindBackward>)	tensor(0.9518, device='cuda:0', grad_fn=<UnbindBackward>)	tensor(0.9411, device='cuda:0', grad_fn=<UnbindBackward>)	tensor(0.8587, device='cuda:0', grad_fn=<UnbindBackward>)	tensor(0.7119, device='cuda:0', grad_fn=<UnbindBackward>)	tensor(0.4982, device='cuda:0', grad_fn=<UnbindBackward>)	tensor(0.2894, device='cuda:0', grad_fn=<UnbindBackward>)	tensor(0.1496, device='cuda:0', grad_fn=<UnbindBackward>)	tensor(0.1189, device='cuda:0', grad_fn=<UnbindBackward>)	tensor(0.0892, device='cuda:0', grad_fn=<UnbindBackward>)
tensor(0.9917, device='cuda:0', grad_fn=<UnbindBackward>)	tensor(0.9794, device='cuda:0', grad_fn=<UnbindBackward>)	tensor(0.8843, device='cuda:0', grad_fn=<UnbindBackward>)	tensor(0.7590, device='cuda:0', grad_fn=<UnbindBackward>)	tensor(0.5219, device='cuda:0', grad_fn=<UnbindBackward>)	tensor(0.2790, device='cuda:0', grad_fn=<UnbindBackward>)	tensor(0.1601, device='cuda:0', grad_fn=<UnbindBackward>)	tensor(0.1056, device='cuda:0', grad_fn=<UnbindBackward>)	tensor(0.1053, device='cuda:0', grad_fn=<UnbindBackward>)	tensor(0.0678, device='cuda:0', grad_fn=<UnbindBackward>)
tensor(0.9924, device='cuda:0', grad_fn=<UnbindBackward>)	tensor(1.0164, device='cuda:0', grad_fn=<UnbindBackward>)	tensor(0.9984, device='cuda:0', grad_fn=<UnbindBackward>)	tensor(0.9036, device='cuda:0', grad_fn=<UnbindBackward>)	tensor(0.7228, device='cuda:0', grad_fn=<UnbindBackward>)	tensor(0.4946, device='cuda:0', grad_fn=<UnbindBackward>)	tensor(0.3205, device='cuda:0', grad_fn=<UnbindBackward>)	tensor(0.2152, device='cuda:0', grad_fn=<UnbindBackward>)	tensor(0.1522, device='cuda:0', grad_fn=<UnbindBackward>)	tensor(0.1381, device='cuda:0', grad_fn=<UnbindBackward>)
tensor(0.9923, device='cuda:0', grad_fn=<UnbindBackward>)	tensor(0.9892, device='cuda:0', grad_fn=<UnbindBackward>)	tensor(0.7750, device='cuda:0', grad_fn=<UnbindBackward>)	tensor(0.5782, device='cuda:0', grad_fn=<UnbindBackward>)	tensor(0.5231, device='cuda:0', grad_fn=<UnbindBackward>)	tensor(0.3977, device='cuda:0', grad_fn=<UnbindBackward>)	tensor(0.3252, device='cuda:0', grad_fn=<UnbindBackward>)	tensor(0.2586, device='cuda:0', grad_fn=<UnbindBackward>)	tensor(0.1812, device='cuda:0', grad_fn=<UnbindBackward>)	tensor(0.1933, device='cuda:0', grad_fn=<UnbindBackward>)
tensor(0.9926, device='cuda:0', grad_fn=<UnbindBackward>)	tensor(0.9720, device='cuda:0', grad_fn=<UnbindBackward>)	tensor(1.0252, device='cuda:0', grad_fn=<UnbindBackward>)	tensor(0.9943, device='cuda:0', grad_fn=<UnbindBackward>)	tensor(0.9391, device='cuda:0', grad_fn=<UnbindBackward>)	tensor(0.8000, device='cuda:0', grad_fn=<UnbindBackward>)	tensor(0.5823, device='cuda:0', grad_fn=<UnbindBackward>)	tensor(0.3317, device='cuda:0', grad_fn=<UnbindBackward>)	tensor(0.1673, device='cuda:0', grad_fn=<UnbindBackward>)	tensor(0.1281, device='cuda:0', grad_fn=<UnbindBackward>)
tensor(0.9915, device='cuda:0', grad_fn=<UnbindBackward>)	tensor(1.0799, device='cuda:0', grad_fn=<UnbindBackward>)	tensor(1.0815, device='cuda:0', grad_fn=<UnbindBackward>)	tensor(1.0195, device='cuda:0', grad_fn=<UnbindBackward>)	tensor(0.8214, device='cuda:0', grad_fn=<UnbindBackward>)	tensor(0.6181, device='cuda:0', grad_fn=<UnbindBackward>)	tensor(0.4774, device='cuda:0', grad_fn=<UnbindBackward>)	tensor(0.3762, device='cuda:0', grad_fn=<UnbindBackward>)	tensor(0.2799, device='cuda:0', grad_fn=<UnbindBackward>)	tensor(0.3213, device='cuda:0', grad_fn=<UnbindBackward>)
tensor(0.9906, device='cuda:0', grad_fn=<UnbindBackward>)	tensor(0.9571, device='cuda:0', grad_fn=<UnbindBackward>)	tensor(0.9694, device='cuda:0', grad_fn=<UnbindBackward>)	tensor(0.8755, device='cuda:0', grad_fn=<UnbindBackward>)	tensor(0.6708, device='cuda:0', grad_fn=<UnbindBackward>)	tensor(0.3644, device='cuda:0', grad_fn=<UnbindBackward>)	tensor(0.2163, device='cuda:0', grad_fn=<UnbindBackward>)	tensor(0.1522, device='cuda:0', grad_fn=<UnbindBackward>)	tensor(0.1271, device='cuda:0', grad_fn=<UnbindBackward>)	tensor(0.1021, device='cuda:0', grad_fn=<UnbindBackward>)
tensor(0.9923, device='cuda:0', grad_fn=<UnbindBackward>)	tensor(1.0133, device='cuda:0', grad_fn=<UnbindBackward>)	tensor(1.1394, device='cuda:0', grad_fn=<UnbindBackward>)	tensor(1.0906, device='cuda:0', grad_fn=<UnbindBackward>)	tensor(1.0073, device='cuda:0', grad_fn=<UnbindBackward>)	tensor(0.7821, device='cuda:0', grad_fn=<UnbindBackward>)	tensor(0.6005, device='cuda:0', grad_fn=<UnbindBackward>)	tensor(0.4022, device='cuda:0', grad_fn=<UnbindBackward>)	tensor(0.1913, device='cuda:0', grad_fn=<UnbindBackward>)	tensor(0.1690, device='cuda:0', grad_fn=<UnbindBackward>)
tensor(0.9915, device='cuda:0', grad_fn=<UnbindBackward>)	tensor(0.9784, device='cuda:0', grad_fn=<UnbindBackward>)	tensor(0.9400, device='cuda:0', grad_fn=<UnbindBackward>)	tensor(0.8416, device='cuda:0', grad_fn=<UnbindBackward>)	tensor(0.5900, device='cuda:0', grad_fn=<UnbindBackward>)	tensor(0.2949, device='cuda:0', grad_fn=<UnbindBackward>)	tensor(0.1640, device='cuda:0', grad_fn=<UnbindBackward>)	tensor(0.1121, device='cuda:0', grad_fn=<UnbindBackward>)	tensor(0.1059, device='cuda:0', grad_fn=<UnbindBackward>)	tensor(0.0697, device='cuda:0', grad_fn=<UnbindBackward>)
tensor(0.9915, device='cuda:0', grad_fn=<UnbindBackward>)	tensor(0.9694, device='cuda:0', grad_fn=<UnbindBackward>)	tensor(0.8629, device='cuda:0', grad_fn=<UnbindBackward>)	tensor(0.6696, device='cuda:0', grad_fn=<UnbindBackward>)	tensor(0.4022, device='cuda:0', grad_fn=<UnbindBackward>)	tensor(0.2500, device='cuda:0', grad_fn=<UnbindBackward>)	tensor(0.1755, device='cuda:0', grad_fn=<UnbindBackward>)	tensor(0.1292, device='cuda:0', grad_fn=<UnbindBackward>)	tensor(0.1198, device='cuda:0', grad_fn=<UnbindBackward>)	tensor(0.0873, device='cuda:0', grad_fn=<UnbindBackward>)
tensor(0.9916, device='cuda:0', grad_fn=<UnbindBackward>)	tensor(0.9791, device='cuda:0', grad_fn=<UnbindBackward>)	tensor(1.0609, device='cuda:0', grad_fn=<UnbindBackward>)	tensor(1.0149, device='cuda:0', grad_fn=<UnbindBackward>)	tensor(0.9665, device='cuda:0', grad_fn=<UnbindBackward>)	tensor(0.8644, device='cuda:0', grad_fn=<UnbindBackward>)	tensor(0.7629, device='cuda:0', grad_fn=<UnbindBackward>)	tensor(0.6930, device='cuda:0', grad_fn=<UnbindBackward>)	tensor(0.4692, device='cuda:0', grad_fn=<UnbindBackward>)	tensor(0.5552, device='cuda:0', grad_fn=<UnbindBackward>)
tensor(0.9918, device='cuda:0', grad_fn=<UnbindBackward>)	tensor(1.0390, device='cuda:0', grad_fn=<UnbindBackward>)	tensor(0.8299, device='cuda:0', grad_fn=<UnbindBackward>)	tensor(0.7090, device='cuda:0', grad_fn=<UnbindBackward>)	tensor(0.4600, device='cuda:0', grad_fn=<UnbindBackward>)	tensor(0.2576, device='cuda:0', grad_fn=<UnbindBackward>)	tensor(0.1809, device='cuda:0', grad_fn=<UnbindBackward>)	tensor(0.1335, device='cuda:0', grad_fn=<UnbindBackward>)	tensor(0.1258, device='cuda:0', grad_fn=<UnbindBackward>)	tensor(0.1002, device='cuda:0', grad_fn=<UnbindBackward>)
tensor(0.9914, device='cuda:0', grad_fn=<UnbindBackward>)	tensor(0.9957, device='cuda:0', grad_fn=<UnbindBackward>)	tensor(0.9286, device='cuda:0', grad_fn=<UnbindBackward>)	tensor(0.8226, device='cuda:0', grad_fn=<UnbindBackward>)	tensor(0.5961, device='cuda:0', grad_fn=<UnbindBackward>)	tensor(0.3477, device='cuda:0', grad_fn=<UnbindBackward>)	tensor(0.2210, device='cuda:0', grad_fn=<UnbindBackward>)	tensor(0.1548, device='cuda:0', grad_fn=<UnbindBackward>)	tensor(0.1357, device='cuda:0', grad_fn=<UnbindBackward>)	tensor(0.0995, device='cuda:0', grad_fn=<UnbindBackward>)
tensor(0.9917, device='cuda:0', grad_fn=<UnbindBackward>)	tensor(0.9674, device='cuda:0', grad_fn=<UnbindBackward>)	tensor(0.9262, device='cuda:0', grad_fn=<UnbindBackward>)	tensor(0.8296, device='cuda:0', grad_fn=<UnbindBackward>)	tensor(0.6866, device='cuda:0', grad_fn=<UnbindBackward>)	tensor(0.4921, device='cuda:0', grad_fn=<UnbindBackward>)	tensor(0.3401, device='cuda:0', grad_fn=<UnbindBackward>)	tensor(0.1909, device='cuda:0', grad_fn=<UnbindBackward>)	tensor(0.1257, device='cuda:0', grad_fn=<UnbindBackward>)	tensor(0.0968, device='cuda:0', grad_fn=<UnbindBackward>)
tensor(0.9917, device='cuda:0', grad_fn=<UnbindBackward>)	tensor(1.0145, device='cuda:0', grad_fn=<UnbindBackward>)	tensor(0.7632, device='cuda:0', grad_fn=<UnbindBackward>)	tensor(0.5983, device='cuda:0', grad_fn=<UnbindBackward>)	tensor(0.4164, device='cuda:0', grad_fn=<UnbindBackward>)	tensor(0.2808, device='cuda:0', grad_fn=<UnbindBackward>)	tensor(0.2070, device='cuda:0', grad_fn=<UnbindBackward>)	tensor(0.1517, device='cuda:0', grad_fn=<UnbindBackward>)	tensor(0.1275, device='cuda:0', grad_fn=<UnbindBackward>)	tensor(0.1104, device='cuda:0', grad_fn=<UnbindBackward>)
tensor(0.9920, device='cuda:0', grad_fn=<UnbindBackward>)	tensor(0.9939, device='cuda:0', grad_fn=<UnbindBackward>)	tensor(0.9484, device='cuda:0', grad_fn=<UnbindBackward>)	tensor(0.7082, device='cuda:0', grad_fn=<UnbindBackward>)	tensor(0.4656, device='cuda:0', grad_fn=<UnbindBackward>)	tensor(0.3102, device='cuda:0', grad_fn=<UnbindBackward>)	tensor(0.2234, device='cuda:0', grad_fn=<UnbindBackward>)	tensor(0.1621, device='cuda:0', grad_fn=<UnbindBackward>)	tensor(0.1390, device='cuda:0', grad_fn=<UnbindBackward>)	tensor(0.1252, device='cuda:0', grad_fn=<UnbindBackward>)
tensor(0.9926, device='cuda:0', grad_fn=<UnbindBackward>)	tensor(1.0162, device='cuda:0', grad_fn=<UnbindBackward>)	tensor(0.9008, device='cuda:0', grad_fn=<UnbindBackward>)	tensor(0.8093, device='cuda:0', grad_fn=<UnbindBackward>)	tensor(0.6028, device='cuda:0', grad_fn=<UnbindBackward>)	tensor(0.4038, device='cuda:0', grad_fn=<UnbindBackward>)	tensor(0.2243, device='cuda:0', grad_fn=<UnbindBackward>)	tensor(0.1256, device='cuda:0', grad_fn=<UnbindBackward>)	tensor(0.1107, device='cuda:0', grad_fn=<UnbindBackward>)	tensor(0.0721, device='cuda:0', grad_fn=<UnbindBackward>)
tensor(0.9923, device='cuda:0', grad_fn=<UnbindBackward>)	tensor(1.0341, device='cuda:0', grad_fn=<UnbindBackward>)	tensor(0.8490, device='cuda:0', grad_fn=<UnbindBackward>)	tensor(0.7518, device='cuda:0', grad_fn=<UnbindBackward>)	tensor(0.5689, device='cuda:0', grad_fn=<UnbindBackward>)	tensor(0.3874, device='cuda:0', grad_fn=<UnbindBackward>)	tensor(0.2382, device='cuda:0', grad_fn=<UnbindBackward>)	tensor(0.1699, device='cuda:0', grad_fn=<UnbindBackward>)	tensor(0.1348, device='cuda:0', grad_fn=<UnbindBackward>)	tensor(0.1122, device='cuda:0', grad_fn=<UnbindBackward>)
tensor(0.9920, device='cuda:0', grad_fn=<UnbindBackward>)	tensor(0.9985, device='cuda:0', grad_fn=<UnbindBackward>)	tensor(1.0039, device='cuda:0', grad_fn=<UnbindBackward>)	tensor(0.9326, device='cuda:0', grad_fn=<UnbindBackward>)	tensor(0.8234, device='cuda:0', grad_fn=<UnbindBackward>)	tensor(0.6192, device='cuda:0', grad_fn=<UnbindBackward>)	tensor(0.3516, device='cuda:0', grad_fn=<UnbindBackward>)	tensor(0.1737, device='cuda:0', grad_fn=<UnbindBackward>)	tensor(0.1368, device='cuda:0', grad_fn=<UnbindBackward>)	tensor(0.1105, device='cuda:0', grad_fn=<UnbindBackward>)
tensor(0.9928, device='cuda:0', grad_fn=<UnbindBackward>)	tensor(0.9765, device='cuda:0', grad_fn=<UnbindBackward>)	tensor(0.9851, device='cuda:0', grad_fn=<UnbindBackward>)	tensor(0.9252, device='cuda:0', grad_fn=<UnbindBackward>)	tensor(0.8268, device='cuda:0', grad_fn=<UnbindBackward>)	tensor(0.6640, device='cuda:0', grad_fn=<UnbindBackward>)	tensor(0.4798, device='cuda:0', grad_fn=<UnbindBackward>)	tensor(0.3088, device='cuda:0', grad_fn=<UnbindBackward>)	tensor(0.1910, device='cuda:0', grad_fn=<UnbindBackward>)	tensor(0.1764, device='cuda:0', grad_fn=<UnbindBackward>)
tensor(0.9928, device='cuda:0', grad_fn=<UnbindBackward>)	tensor(1.0360, device='cuda:0', grad_fn=<UnbindBackward>)	tensor(1.0466, device='cuda:0', grad_fn=<UnbindBackward>)	tensor(1.0460, device='cuda:0', grad_fn=<UnbindBackward>)	tensor(1.0486, device='cuda:0', grad_fn=<UnbindBackward>)	tensor(0.7118, device='cuda:0', grad_fn=<UnbindBackward>)	tensor(0.4334, device='cuda:0', grad_fn=<UnbindBackward>)	tensor(0.2678, device='cuda:0', grad_fn=<UnbindBackward>)	tensor(0.2056, device='cuda:0', grad_fn=<UnbindBackward>)	tensor(0.2019, device='cuda:0', grad_fn=<UnbindBackward>)
tensor(0.9914, device='cuda:0', grad_fn=<UnbindBackward>)	tensor(0.9074, device='cuda:0', grad_fn=<UnbindBackward>)	tensor(0.6618, device='cuda:0', grad_fn=<UnbindBackward>)	tensor(0.4801, device='cuda:0', grad_fn=<UnbindBackward>)	tensor(0.3580, device='cuda:0', grad_fn=<UnbindBackward>)	tensor(0.2257, device='cuda:0', grad_fn=<UnbindBackward>)	tensor(0.1627, device='cuda:0', grad_fn=<UnbindBackward>)	tensor(0.1154, device='cuda:0', grad_fn=<UnbindBackward>)	tensor(0.1093, device='cuda:0', grad_fn=<UnbindBackward>)	tensor(0.0882, device='cuda:0', grad_fn=<UnbindBackward>)
tensor(0.9927, device='cuda:0', grad_fn=<UnbindBackward>)	tensor(0.9498, device='cuda:0', grad_fn=<UnbindBackward>)	tensor(0.9800, device='cuda:0', grad_fn=<UnbindBackward>)	tensor(0.9328, device='cuda:0', grad_fn=<UnbindBackward>)	tensor(0.8704, device='cuda:0', grad_fn=<UnbindBackward>)	tensor(0.7346, device='cuda:0', grad_fn=<UnbindBackward>)	tensor(0.6146, device='cuda:0', grad_fn=<UnbindBackward>)	tensor(0.4615, device='cuda:0', grad_fn=<UnbindBackward>)	tensor(0.2466, device='cuda:0', grad_fn=<UnbindBackward>)	tensor(0.1920, device='cuda:0', grad_fn=<UnbindBackward>)
tensor(0.9931, device='cuda:0', grad_fn=<UnbindBackward>)	tensor(0.9825, device='cuda:0', grad_fn=<UnbindBackward>)	tensor(0.9827, device='cuda:0', grad_fn=<UnbindBackward>)	tensor(0.9136, device='cuda:0', grad_fn=<UnbindBackward>)	tensor(0.8308, device='cuda:0', grad_fn=<UnbindBackward>)	tensor(0.6884, device='cuda:0', grad_fn=<UnbindBackward>)	tensor(0.5432, device='cuda:0', grad_fn=<UnbindBackward>)	tensor(0.4026, device='cuda:0', grad_fn=<UnbindBackward>)	tensor(0.2620, device='cuda:0', grad_fn=<UnbindBackward>)	tensor(0.2369, device='cuda:0', grad_fn=<UnbindBackward>)
tensor(0.9924, device='cuda:0', grad_fn=<UnbindBackward>)	tensor(0.9545, device='cuda:0', grad_fn=<UnbindBackward>)	tensor(0.9354, device='cuda:0', grad_fn=<UnbindBackward>)	tensor(0.8555, device='cuda:0', grad_fn=<UnbindBackward>)	tensor(0.7735, device='cuda:0', grad_fn=<UnbindBackward>)	tensor(0.6358, device='cuda:0', grad_fn=<UnbindBackward>)	tensor(0.5043, device='cuda:0', grad_fn=<UnbindBackward>)	tensor(0.4013, device='cuda:0', grad_fn=<UnbindBackward>)	tensor(0.2883, device='cuda:0', grad_fn=<UnbindBackward>)	tensor(0.3151, device='cuda:0', grad_fn=<UnbindBackward>)
tensor(0.9914, device='cuda:0', grad_fn=<UnbindBackward>)	tensor(0.9656, device='cuda:0', grad_fn=<UnbindBackward>)	tensor(0.9106, device='cuda:0', grad_fn=<UnbindBackward>)	tensor(0.8145, device='cuda:0', grad_fn=<UnbindBackward>)	tensor(0.6590, device='cuda:0', grad_fn=<UnbindBackward>)	tensor(0.4512, device='cuda:0', grad_fn=<UnbindBackward>)	tensor(0.2846, device='cuda:0', grad_fn=<UnbindBackward>)	tensor(0.1824, device='cuda:0', grad_fn=<UnbindBackward>)	tensor(0.1408, device='cuda:0', grad_fn=<UnbindBackward>)	tensor(0.1176, device='cuda:0', grad_fn=<UnbindBackward>)
tensor(0.9905, device='cuda:0', grad_fn=<UnbindBackward>)	tensor(0.9537, device='cuda:0', grad_fn=<UnbindBackward>)	tensor(0.9735, device='cuda:0', grad_fn=<UnbindBackward>)	tensor(0.8762, device='cuda:0', grad_fn=<UnbindBackward>)	tensor(0.6430, device='cuda:0', grad_fn=<UnbindBackward>)	tensor(0.3456, device='cuda:0', grad_fn=<UnbindBackward>)	tensor(0.2095, device='cuda:0', grad_fn=<UnbindBackward>)	tensor(0.1437, device='cuda:0', grad_fn=<UnbindBackward>)	tensor(0.1209, device='cuda:0', grad_fn=<UnbindBackward>)	tensor(0.0942, device='cuda:0', grad_fn=<UnbindBackward>)
tensor(0.9917, device='cuda:0', grad_fn=<UnbindBackward>)	tensor(1.0018, device='cuda:0', grad_fn=<UnbindBackward>)	tensor(0.9909, device='cuda:0', grad_fn=<UnbindBackward>)	tensor(0.9592, device='cuda:0', grad_fn=<UnbindBackward>)	tensor(0.8817, device='cuda:0', grad_fn=<UnbindBackward>)	tensor(0.7427, device='cuda:0', grad_fn=<UnbindBackward>)	tensor(0.5968, device='cuda:0', grad_fn=<UnbindBackward>)	tensor(0.4161, device='cuda:0', grad_fn=<UnbindBackward>)	tensor(0.2212, device='cuda:0', grad_fn=<UnbindBackward>)	tensor(0.1644, device='cuda:0', grad_fn=<UnbindBackward>)
tensor(0.9928, device='cuda:0', grad_fn=<UnbindBackward>)	tensor(1.0206, device='cuda:0', grad_fn=<UnbindBackward>)	tensor(0.8202, device='cuda:0', grad_fn=<UnbindBackward>)	tensor(0.6169, device='cuda:0', grad_fn=<UnbindBackward>)	tensor(0.3908, device='cuda:0', grad_fn=<UnbindBackward>)	tensor(0.2654, device='cuda:0', grad_fn=<UnbindBackward>)	tensor(0.1975, device='cuda:0', grad_fn=<UnbindBackward>)	tensor(0.1543, device='cuda:0', grad_fn=<UnbindBackward>)	tensor(0.1335, device='cuda:0', grad_fn=<UnbindBackward>)	tensor(0.1121, device='cuda:0', grad_fn=<UnbindBackward>)
tensor(0.9925, device='cuda:0', grad_fn=<UnbindBackward>)	tensor(1.0077, device='cuda:0', grad_fn=<UnbindBackward>)	tensor(1.0691, device='cuda:0', grad_fn=<UnbindBackward>)	tensor(1.0559, device='cuda:0', grad_fn=<UnbindBackward>)	tensor(0.9981, device='cuda:0', grad_fn=<UnbindBackward>)	tensor(0.8472, device='cuda:0', grad_fn=<UnbindBackward>)	tensor(0.7505, device='cuda:0', grad_fn=<UnbindBackward>)	tensor(0.6556, device='cuda:0', grad_fn=<UnbindBackward>)	tensor(0.4112, device='cuda:0', grad_fn=<UnbindBackward>)	tensor(0.5799, device='cuda:0', grad_fn=<UnbindBackward>)
tensor(0.9913, device='cuda:0', grad_fn=<UnbindBackward>)	tensor(0.9750, device='cuda:0', grad_fn=<UnbindBackward>)	tensor(0.8877, device='cuda:0', grad_fn=<UnbindBackward>)	tensor(0.7602, device='cuda:0', grad_fn=<UnbindBackward>)	tensor(0.5241, device='cuda:0', grad_fn=<UnbindBackward>)	tensor(0.2968, device='cuda:0', grad_fn=<UnbindBackward>)	tensor(0.1822, device='cuda:0', grad_fn=<UnbindBackward>)	tensor(0.1281, device='cuda:0', grad_fn=<UnbindBackward>)	tensor(0.1139, device='cuda:0', grad_fn=<UnbindBackward>)	tensor(0.0835, device='cuda:0', grad_fn=<UnbindBackward>)
tensor(0.9919, device='cuda:0', grad_fn=<UnbindBackward>)	tensor(0.9981, device='cuda:0', grad_fn=<UnbindBackward>)	tensor(0.9288, device='cuda:0', grad_fn=<UnbindBackward>)	tensor(0.8400, device='cuda:0', grad_fn=<UnbindBackward>)	tensor(0.6928, device='cuda:0', grad_fn=<UnbindBackward>)	tensor(0.4852, device='cuda:0', grad_fn=<UnbindBackward>)	tensor(0.3369, device='cuda:0', grad_fn=<UnbindBackward>)	tensor(0.1850, device='cuda:0', grad_fn=<UnbindBackward>)	tensor(0.1256, device='cuda:0', grad_fn=<UnbindBackward>)	tensor(0.1009, device='cuda:0', grad_fn=<UnbindBackward>)
tensor(0.9915, device='cuda:0', grad_fn=<UnbindBackward>)	tensor(0.9433, device='cuda:0', grad_fn=<UnbindBackward>)	tensor(0.7435, device='cuda:0', grad_fn=<UnbindBackward>)	tensor(0.5172, device='cuda:0', grad_fn=<UnbindBackward>)	tensor(0.3727, device='cuda:0', grad_fn=<UnbindBackward>)	tensor(0.2195, device='cuda:0', grad_fn=<UnbindBackward>)	tensor(0.1592, device='cuda:0', grad_fn=<UnbindBackward>)	tensor(0.1112, device='cuda:0', grad_fn=<UnbindBackward>)	tensor(0.1135, device='cuda:0', grad_fn=<UnbindBackward>)	tensor(0.0797, device='cuda:0', grad_fn=<UnbindBackward>)
tensor(0.9919, device='cuda:0', grad_fn=<UnbindBackward>)	tensor(1.0698, device='cuda:0', grad_fn=<UnbindBackward>)	tensor(1.3128, device='cuda:0', grad_fn=<UnbindBackward>)	tensor(1.3561, device='cuda:0', grad_fn=<UnbindBackward>)	tensor(1.4805, device='cuda:0', grad_fn=<UnbindBackward>)	tensor(1.4530, device='cuda:0', grad_fn=<UnbindBackward>)	tensor(1.2954, device='cuda:0', grad_fn=<UnbindBackward>)	tensor(1.0911, device='cuda:0', grad_fn=<UnbindBackward>)	tensor(0.5896, device='cuda:0', grad_fn=<UnbindBackward>)	tensor(0.7264, device='cuda:0', grad_fn=<UnbindBackward>)
tensor(0.9914, device='cuda:0', grad_fn=<UnbindBackward>)	tensor(1.0387, device='cuda:0', grad_fn=<UnbindBackward>)	tensor(0.8877, device='cuda:0', grad_fn=<UnbindBackward>)	tensor(0.8492, device='cuda:0', grad_fn=<UnbindBackward>)	tensor(0.7309, device='cuda:0', grad_fn=<UnbindBackward>)	tensor(0.5716, device='cuda:0', grad_fn=<UnbindBackward>)	tensor(0.3655, device='cuda:0', grad_fn=<UnbindBackward>)	tensor(0.2363, device='cuda:0', grad_fn=<UnbindBackward>)	tensor(0.1597, device='cuda:0', grad_fn=<UnbindBackward>)	tensor(0.1421, device='cuda:0', grad_fn=<UnbindBackward>)
tensor(0.9918, device='cuda:0', grad_fn=<UnbindBackward>)	tensor(0.9468, device='cuda:0', grad_fn=<UnbindBackward>)	tensor(0.9661, device='cuda:0', grad_fn=<UnbindBackward>)	tensor(0.9259, device='cuda:0', grad_fn=<UnbindBackward>)	tensor(0.8418, device='cuda:0', grad_fn=<UnbindBackward>)	tensor(0.7265, device='cuda:0', grad_fn=<UnbindBackward>)	tensor(0.6334, device='cuda:0', grad_fn=<UnbindBackward>)	tensor(0.5703, device='cuda:0', grad_fn=<UnbindBackward>)	tensor(0.4177, device='cuda:0', grad_fn=<UnbindBackward>)	tensor(0.4770, device='cuda:0', grad_fn=<UnbindBackward>)
tensor(0.9915, device='cuda:0', grad_fn=<UnbindBackward>)	tensor(0.9953, device='cuda:0', grad_fn=<UnbindBackward>)	tensor(0.9619, device='cuda:0', grad_fn=<UnbindBackward>)	tensor(0.8505, device='cuda:0', grad_fn=<UnbindBackward>)	tensor(0.6360, device='cuda:0', grad_fn=<UnbindBackward>)	tensor(0.3783, device='cuda:0', grad_fn=<UnbindBackward>)	tensor(0.2179, device='cuda:0', grad_fn=<UnbindBackward>)	tensor(0.1493, device='cuda:0', grad_fn=<UnbindBackward>)	tensor(0.1217, device='cuda:0', grad_fn=<UnbindBackward>)	tensor(0.0963, device='cuda:0', grad_fn=<UnbindBackward>)
tensor(0.9914, device='cuda:0', grad_fn=<UnbindBackward>)	tensor(0.9618, device='cuda:0', grad_fn=<UnbindBackward>)	tensor(0.9821, device='cuda:0', grad_fn=<UnbindBackward>)	tensor(0.9431, device='cuda:0', grad_fn=<UnbindBackward>)	tensor(0.7795, device='cuda:0', grad_fn=<UnbindBackward>)	tensor(0.4953, device='cuda:0', grad_fn=<UnbindBackward>)	tensor(0.2475, device='cuda:0', grad_fn=<UnbindBackward>)	tensor(0.1343, device='cuda:0', grad_fn=<UnbindBackward>)	tensor(0.1144, device='cuda:0', grad_fn=<UnbindBackward>)	tensor(0.0844, device='cuda:0', grad_fn=<UnbindBackward>)
tensor(0.9931, device='cuda:0', grad_fn=<UnbindBackward>)	tensor(0.9939, device='cuda:0', grad_fn=<UnbindBackward>)	tensor(0.9898, device='cuda:0', grad_fn=<UnbindBackward>)	tensor(0.8976, device='cuda:0', grad_fn=<UnbindBackward>)	tensor(0.7832, device='cuda:0', grad_fn=<UnbindBackward>)	tensor(0.6139, device='cuda:0', grad_fn=<UnbindBackward>)	tensor(0.4507, device='cuda:0', grad_fn=<UnbindBackward>)	tensor(0.3434, device='cuda:0', grad_fn=<UnbindBackward>)	tensor(0.2491, device='cuda:0', grad_fn=<UnbindBackward>)	tensor(0.2604, device='cuda:0', grad_fn=<UnbindBackward>)
tensor(0.9935, device='cuda:0', grad_fn=<UnbindBackward>)	tensor(0.9718, device='cuda:0', grad_fn=<UnbindBackward>)	tensor(1.0573, device='cuda:0', grad_fn=<UnbindBackward>)	tensor(1.0081, device='cuda:0', grad_fn=<UnbindBackward>)	tensor(0.9710, device='cuda:0', grad_fn=<UnbindBackward>)	tensor(0.8472, device='cuda:0', grad_fn=<UnbindBackward>)	tensor(0.6994, device='cuda:0', grad_fn=<UnbindBackward>)	tensor(0.5569, device='cuda:0', grad_fn=<UnbindBackward>)	tensor(0.3836, device='cuda:0', grad_fn=<UnbindBackward>)	tensor(0.4100, device='cuda:0', grad_fn=<UnbindBackward>)
tensor(0.9920, device='cuda:0', grad_fn=<UnbindBackward>)	tensor(0.9491, device='cuda:0', grad_fn=<UnbindBackward>)	tensor(0.9200, device='cuda:0', grad_fn=<UnbindBackward>)	tensor(0.8619, device='cuda:0', grad_fn=<UnbindBackward>)	tensor(0.7647, device='cuda:0', grad_fn=<UnbindBackward>)	tensor(0.6346, device='cuda:0', grad_fn=<UnbindBackward>)	tensor(0.4976, device='cuda:0', grad_fn=<UnbindBackward>)	tensor(0.3019, device='cuda:0', grad_fn=<UnbindBackward>)	tensor(0.1521, device='cuda:0', grad_fn=<UnbindBackward>)	tensor(0.1351, device='cuda:0', grad_fn=<UnbindBackward>)
tensor(0.9907, device='cuda:0', grad_fn=<UnbindBackward>)	tensor(0.9980, device='cuda:0', grad_fn=<UnbindBackward>)	tensor(0.9425, device='cuda:0', grad_fn=<UnbindBackward>)	tensor(0.8388, device='cuda:0', grad_fn=<UnbindBackward>)	tensor(0.7063, device='cuda:0', grad_fn=<UnbindBackward>)	tensor(0.5271, device='cuda:0', grad_fn=<UnbindBackward>)	tensor(0.2746, device='cuda:0', grad_fn=<UnbindBackward>)	tensor(0.1411, device='cuda:0', grad_fn=<UnbindBackward>)	tensor(0.1221, device='cuda:0', grad_fn=<UnbindBackward>)	tensor(0.0846, device='cuda:0', grad_fn=<UnbindBackward>)
tensor(0.9919, device='cuda:0', grad_fn=<UnbindBackward>)	tensor(0.9385, device='cuda:0', grad_fn=<UnbindBackward>)	tensor(0.7144, device='cuda:0', grad_fn=<UnbindBackward>)	tensor(0.5101, device='cuda:0', grad_fn=<UnbindBackward>)	tensor(0.3718, device='cuda:0', grad_fn=<UnbindBackward>)	tensor(0.2199, device='cuda:0', grad_fn=<UnbindBackward>)	tensor(0.1543, device='cuda:0', grad_fn=<UnbindBackward>)	tensor(0.1117, device='cuda:0', grad_fn=<UnbindBackward>)	tensor(0.1121, device='cuda:0', grad_fn=<UnbindBackward>)	tensor(0.0823, device='cuda:0', grad_fn=<UnbindBackward>)
tensor(0.9920, device='cuda:0', grad_fn=<UnbindBackward>)	tensor(0.9908, device='cuda:0', grad_fn=<UnbindBackward>)	tensor(1.0119, device='cuda:0', grad_fn=<UnbindBackward>)	tensor(0.9515, device='cuda:0', grad_fn=<UnbindBackward>)	tensor(0.8788, device='cuda:0', grad_fn=<UnbindBackward>)	tensor(0.7652, device='cuda:0', grad_fn=<UnbindBackward>)	tensor(0.6706, device='cuda:0', grad_fn=<UnbindBackward>)	tensor(0.5838, device='cuda:0', grad_fn=<UnbindBackward>)	tensor(0.3963, device='cuda:0', grad_fn=<UnbindBackward>)	tensor(0.4626, device='cuda:0', grad_fn=<UnbindBackward>)
tensor(0.9908, device='cuda:0', grad_fn=<UnbindBackward>)	tensor(1.0330, device='cuda:0', grad_fn=<UnbindBackward>)	tensor(0.8150, device='cuda:0', grad_fn=<UnbindBackward>)	tensor(0.7092, device='cuda:0', grad_fn=<UnbindBackward>)	tensor(0.5282, device='cuda:0', grad_fn=<UnbindBackward>)	tensor(0.3442, device='cuda:0', grad_fn=<UnbindBackward>)	tensor(0.2291, device='cuda:0', grad_fn=<UnbindBackward>)	tensor(0.1781, device='cuda:0', grad_fn=<UnbindBackward>)	tensor(0.1520, device='cuda:0', grad_fn=<UnbindBackward>)	tensor(0.1287, device='cuda:0', grad_fn=<UnbindBackward>)
tensor(0.9921, device='cuda:0', grad_fn=<UnbindBackward>)	tensor(0.9902, device='cuda:0', grad_fn=<UnbindBackward>)	tensor(0.9394, device='cuda:0', grad_fn=<UnbindBackward>)	tensor(0.8112, device='cuda:0', grad_fn=<UnbindBackward>)	tensor(0.5881, device='cuda:0', grad_fn=<UnbindBackward>)	tensor(0.4057, device='cuda:0', grad_fn=<UnbindBackward>)	tensor(0.2923, device='cuda:0', grad_fn=<UnbindBackward>)	tensor(0.2167, device='cuda:0', grad_fn=<UnbindBackward>)	tensor(0.1638, device='cuda:0', grad_fn=<UnbindBackward>)	tensor(0.1488, device='cuda:0', grad_fn=<UnbindBackward>)
tensor(0.9914, device='cuda:0', grad_fn=<UnbindBackward>)	tensor(0.8895, device='cuda:0', grad_fn=<UnbindBackward>)	tensor(0.7007, device='cuda:0', grad_fn=<UnbindBackward>)	tensor(0.4241, device='cuda:0', grad_fn=<UnbindBackward>)	tensor(0.2806, device='cuda:0', grad_fn=<UnbindBackward>)	tensor(0.1637, device='cuda:0', grad_fn=<UnbindBackward>)	tensor(0.1313, device='cuda:0', grad_fn=<UnbindBackward>)	tensor(0.0904, device='cuda:0', grad_fn=<UnbindBackward>)	tensor(0.0951, device='cuda:0', grad_fn=<UnbindBackward>)	tensor(0.0780, device='cuda:0', grad_fn=<UnbindBackward>)
tensor(0.9922, device='cuda:0', grad_fn=<UnbindBackward>)	tensor(0.9764, device='cuda:0', grad_fn=<UnbindBackward>)	tensor(0.9946, device='cuda:0', grad_fn=<UnbindBackward>)	tensor(0.9383, device='cuda:0', grad_fn=<UnbindBackward>)	tensor(0.8547, device='cuda:0', grad_fn=<UnbindBackward>)	tensor(0.7632, device='cuda:0', grad_fn=<UnbindBackward>)	tensor(0.6679, device='cuda:0', grad_fn=<UnbindBackward>)	tensor(0.5731, device='cuda:0', grad_fn=<UnbindBackward>)	tensor(0.3447, device='cuda:0', grad_fn=<UnbindBackward>)	tensor(0.2436, device='cuda:0', grad_fn=<UnbindBackward>)
tensor(0.9924, device='cuda:0', grad_fn=<UnbindBackward>)	tensor(0.9503, device='cuda:0', grad_fn=<UnbindBackward>)	tensor(0.7647, device='cuda:0', grad_fn=<UnbindBackward>)	tensor(0.5080, device='cuda:0', grad_fn=<UnbindBackward>)	tensor(0.3413, device='cuda:0', grad_fn=<UnbindBackward>)	tensor(0.2286, device='cuda:0', grad_fn=<UnbindBackward>)	tensor(0.1683, device='cuda:0', grad_fn=<UnbindBackward>)	tensor(0.1241, device='cuda:0', grad_fn=<UnbindBackward>)	tensor(0.1098, device='cuda:0', grad_fn=<UnbindBackward>)	tensor(0.0924, device='cuda:0', grad_fn=<UnbindBackward>)
tensor(0.9932, device='cuda:0', grad_fn=<UnbindBackward>)	tensor(0.9822, device='cuda:0', grad_fn=<UnbindBackward>)	tensor(0.9976, device='cuda:0', grad_fn=<UnbindBackward>)	tensor(0.9454, device='cuda:0', grad_fn=<UnbindBackward>)	tensor(0.8680, device='cuda:0', grad_fn=<UnbindBackward>)	tensor(0.7476, device='cuda:0', grad_fn=<UnbindBackward>)	tensor(0.5792, device='cuda:0', grad_fn=<UnbindBackward>)	tensor(0.4752, device='cuda:0', grad_fn=<UnbindBackward>)	tensor(0.3633, device='cuda:0', grad_fn=<UnbindBackward>)	tensor(0.3949, device='cuda:0', grad_fn=<UnbindBackward>)
tensor(0.9972, device='cuda:0', grad_fn=<UnbindBackward>)	tensor(0.9014, device='cuda:0', grad_fn=<UnbindBackward>)	tensor(0.9336, device='cuda:0', grad_fn=<UnbindBackward>)	tensor(0.7063, device='cuda:0', grad_fn=<UnbindBackward>)	tensor(0.5084, device='cuda:0', grad_fn=<UnbindBackward>)	tensor(0.3025, device='cuda:0', grad_fn=<UnbindBackward>)	tensor(0.2284, device='cuda:0', grad_fn=<UnbindBackward>)	tensor(0.1926, device='cuda:0', grad_fn=<UnbindBackward>)	tensor(0.1533, device='cuda:0', grad_fn=<UnbindBackward>)	tensor(0.1711, device='cuda:0', grad_fn=<UnbindBackward>)
tensor(0.9924, device='cuda:0', grad_fn=<UnbindBackward>)	tensor(1.0783, device='cuda:0', grad_fn=<UnbindBackward>)	tensor(1.5662, device='cuda:0', grad_fn=<UnbindBackward>)	tensor(1.6809, device='cuda:0', grad_fn=<UnbindBackward>)	tensor(1.6012, device='cuda:0', grad_fn=<UnbindBackward>)	tensor(1.2213, device='cuda:0', grad_fn=<UnbindBackward>)	tensor(0.9611, device='cuda:0', grad_fn=<UnbindBackward>)	tensor(0.6048, device='cuda:0', grad_fn=<UnbindBackward>)	tensor(0.2179, device='cuda:0', grad_fn=<UnbindBackward>)	tensor(0.2027, device='cuda:0', grad_fn=<UnbindBackward>)
tensor(0.9943, device='cuda:0', grad_fn=<UnbindBackward>)	tensor(1.0270, device='cuda:0', grad_fn=<UnbindBackward>)	tensor(1.0219, device='cuda:0', grad_fn=<UnbindBackward>)	tensor(0.8969, device='cuda:0', grad_fn=<UnbindBackward>)	tensor(0.8864, device='cuda:0', grad_fn=<UnbindBackward>)	tensor(0.7383, device='cuda:0', grad_fn=<UnbindBackward>)	tensor(0.4706, device='cuda:0', grad_fn=<UnbindBackward>)	tensor(0.2855, device='cuda:0', grad_fn=<UnbindBackward>)	tensor(0.3025, device='cuda:0', grad_fn=<UnbindBackward>)	tensor(0.2406, device='cuda:0', grad_fn=<UnbindBackward>)
tensor(0.9917, device='cuda:0', grad_fn=<UnbindBackward>)	tensor(1.0071, device='cuda:0', grad_fn=<UnbindBackward>)	tensor(0.8521, device='cuda:0', grad_fn=<UnbindBackward>)	tensor(0.6857, device='cuda:0', grad_fn=<UnbindBackward>)	tensor(0.4758, device='cuda:0', grad_fn=<UnbindBackward>)	tensor(0.3257, device='cuda:0', grad_fn=<UnbindBackward>)	tensor(0.2357, device='cuda:0', grad_fn=<UnbindBackward>)	tensor(0.1634, device='cuda:0', grad_fn=<UnbindBackward>)	tensor(0.1253, device='cuda:0', grad_fn=<UnbindBackward>)	tensor(0.1016, device='cuda:0', grad_fn=<UnbindBackward>)
tensor(0.9928, device='cuda:0', grad_fn=<UnbindBackward>)	tensor(1.0323, device='cuda:0', grad_fn=<UnbindBackward>)	tensor(0.8594, device='cuda:0', grad_fn=<UnbindBackward>)	tensor(0.7505, device='cuda:0', grad_fn=<UnbindBackward>)	tensor(0.5153, device='cuda:0', grad_fn=<UnbindBackward>)	tensor(0.2768, device='cuda:0', grad_fn=<UnbindBackward>)	tensor(0.1697, device='cuda:0', grad_fn=<UnbindBackward>)	tensor(0.1137, device='cuda:0', grad_fn=<UnbindBackward>)	tensor(0.1101, device='cuda:0', grad_fn=<UnbindBackward>)	tensor(0.0784, device='cuda:0', grad_fn=<UnbindBackward>)
tensor(0.9913, device='cuda:0', grad_fn=<UnbindBackward>)	tensor(0.9634, device='cuda:0', grad_fn=<UnbindBackward>)	tensor(0.8606, device='cuda:0', grad_fn=<UnbindBackward>)	tensor(0.6637, device='cuda:0', grad_fn=<UnbindBackward>)	tensor(0.4132, device='cuda:0', grad_fn=<UnbindBackward>)	tensor(0.2432, device='cuda:0', grad_fn=<UnbindBackward>)	tensor(0.1603, device='cuda:0', grad_fn=<UnbindBackward>)	tensor(0.1025, device='cuda:0', grad_fn=<UnbindBackward>)	tensor(0.1028, device='cuda:0', grad_fn=<UnbindBackward>)	tensor(0.0715, device='cuda:0', grad_fn=<UnbindBackward>)
tensor(0.9924, device='cuda:0', grad_fn=<UnbindBackward>)	tensor(0.9905, device='cuda:0', grad_fn=<UnbindBackward>)	tensor(0.7506, device='cuda:0', grad_fn=<UnbindBackward>)	tensor(0.5727, device='cuda:0', grad_fn=<UnbindBackward>)	tensor(0.3927, device='cuda:0', grad_fn=<UnbindBackward>)	tensor(0.2724, device='cuda:0', grad_fn=<UnbindBackward>)	tensor(0.1908, device='cuda:0', grad_fn=<UnbindBackward>)	tensor(0.1374, device='cuda:0', grad_fn=<UnbindBackward>)	tensor(0.1303, device='cuda:0', grad_fn=<UnbindBackward>)	tensor(0.1130, device='cuda:0', grad_fn=<UnbindBackward>)
tensor(0.9914, device='cuda:0', grad_fn=<UnbindBackward>)	tensor(0.9860, device='cuda:0', grad_fn=<UnbindBackward>)	tensor(0.8594, device='cuda:0', grad_fn=<UnbindBackward>)	tensor(0.6882, device='cuda:0', grad_fn=<UnbindBackward>)	tensor(0.4274, device='cuda:0', grad_fn=<UnbindBackward>)	tensor(0.2410, device='cuda:0', grad_fn=<UnbindBackward>)	tensor(0.1620, device='cuda:0', grad_fn=<UnbindBackward>)	tensor(0.1212, device='cuda:0', grad_fn=<UnbindBackward>)	tensor(0.1113, device='cuda:0', grad_fn=<UnbindBackward>)	tensor(0.0836, device='cuda:0', grad_fn=<UnbindBackward>)
tensor(0.9935, device='cuda:0', grad_fn=<UnbindBackward>)	tensor(1.0157, device='cuda:0', grad_fn=<UnbindBackward>)	tensor(0.9936, device='cuda:0', grad_fn=<UnbindBackward>)	tensor(0.9906, device='cuda:0', grad_fn=<UnbindBackward>)	tensor(0.8849, device='cuda:0', grad_fn=<UnbindBackward>)	tensor(0.7167, device='cuda:0', grad_fn=<UnbindBackward>)	tensor(0.3782, device='cuda:0', grad_fn=<UnbindBackward>)	tensor(0.1855, device='cuda:0', grad_fn=<UnbindBackward>)	tensor(0.1304, device='cuda:0', grad_fn=<UnbindBackward>)	tensor(0.0853, device='cuda:0', grad_fn=<UnbindBackward>)
tensor(0.9919, device='cuda:0', grad_fn=<UnbindBackward>)	tensor(0.9656, device='cuda:0', grad_fn=<UnbindBackward>)	tensor(1.0055, device='cuda:0', grad_fn=<UnbindBackward>)	tensor(0.9647, device='cuda:0', grad_fn=<UnbindBackward>)	tensor(0.9063, device='cuda:0', grad_fn=<UnbindBackward>)	tensor(0.8118, device='cuda:0', grad_fn=<UnbindBackward>)	tensor(0.7055, device='cuda:0', grad_fn=<UnbindBackward>)	tensor(0.5892, device='cuda:0', grad_fn=<UnbindBackward>)	tensor(0.3472, device='cuda:0', grad_fn=<UnbindBackward>)	tensor(0.2842, device='cuda:0', grad_fn=<UnbindBackward>)
tensor(0.9926, device='cuda:0', grad_fn=<UnbindBackward>)	tensor(0.9817, device='cuda:0', grad_fn=<UnbindBackward>)	tensor(0.9502, device='cuda:0', grad_fn=<UnbindBackward>)	tensor(0.8248, device='cuda:0', grad_fn=<UnbindBackward>)	tensor(0.6125, device='cuda:0', grad_fn=<UnbindBackward>)	tensor(0.4554, device='cuda:0', grad_fn=<UnbindBackward>)	tensor(0.3360, device='cuda:0', grad_fn=<UnbindBackward>)	tensor(0.2720, device='cuda:0', grad_fn=<UnbindBackward>)	tensor(0.2154, device='cuda:0', grad_fn=<UnbindBackward>)	tensor(0.2207, device='cuda:0', grad_fn=<UnbindBackward>)
tensor(0.9914, device='cuda:0', grad_fn=<UnbindBackward>)	tensor(0.9849, device='cuda:0', grad_fn=<UnbindBackward>)	tensor(1.0315, device='cuda:0', grad_fn=<UnbindBackward>)	tensor(1.0174, device='cuda:0', grad_fn=<UnbindBackward>)	tensor(0.9659, device='cuda:0', grad_fn=<UnbindBackward>)	tensor(0.8659, device='cuda:0', grad_fn=<UnbindBackward>)	tensor(0.7101, device='cuda:0', grad_fn=<UnbindBackward>)	tensor(0.4674, device='cuda:0', grad_fn=<UnbindBackward>)	tensor(0.1881, device='cuda:0', grad_fn=<UnbindBackward>)	tensor(0.1369, device='cuda:0', grad_fn=<UnbindBackward>)
tensor(0.9924, device='cuda:0', grad_fn=<UnbindBackward>)	tensor(0.9720, device='cuda:0', grad_fn=<UnbindBackward>)	tensor(0.9319, device='cuda:0', grad_fn=<UnbindBackward>)	tensor(0.8318, device='cuda:0', grad_fn=<UnbindBackward>)	tensor(0.7021, device='cuda:0', grad_fn=<UnbindBackward>)	tensor(0.5487, device='cuda:0', grad_fn=<UnbindBackward>)	tensor(0.4318, device='cuda:0', grad_fn=<UnbindBackward>)	tensor(0.3351, device='cuda:0', grad_fn=<UnbindBackward>)	tensor(0.2390, device='cuda:0', grad_fn=<UnbindBackward>)	tensor(0.2139, device='cuda:0', grad_fn=<UnbindBackward>)
tensor(0.9931, device='cuda:0', grad_fn=<UnbindBackward>)	tensor(0.9791, device='cuda:0', grad_fn=<UnbindBackward>)	tensor(0.8987, device='cuda:0', grad_fn=<UnbindBackward>)	tensor(0.6924, device='cuda:0', grad_fn=<UnbindBackward>)	tensor(0.5924, device='cuda:0', grad_fn=<UnbindBackward>)	tensor(0.4573, device='cuda:0', grad_fn=<UnbindBackward>)	tensor(0.3656, device='cuda:0', grad_fn=<UnbindBackward>)	tensor(0.2762, device='cuda:0', grad_fn=<UnbindBackward>)	tensor(0.1813, device='cuda:0', grad_fn=<UnbindBackward>)	tensor(0.1882, device='cuda:0', grad_fn=<UnbindBackward>)
tensor(0.9926, device='cuda:0', grad_fn=<UnbindBackward>)	tensor(0.9764, device='cuda:0', grad_fn=<UnbindBackward>)	tensor(0.6552, device='cuda:0', grad_fn=<UnbindBackward>)	tensor(0.4237, device='cuda:0', grad_fn=<UnbindBackward>)	tensor(0.2664, device='cuda:0', grad_fn=<UnbindBackward>)	tensor(0.1690, device='cuda:0', grad_fn=<UnbindBackward>)	tensor(0.1297, device='cuda:0', grad_fn=<UnbindBackward>)	tensor(0.0926, device='cuda:0', grad_fn=<UnbindBackward>)	tensor(0.1046, device='cuda:0', grad_fn=<UnbindBackward>)	tensor(0.0719, device='cuda:0', grad_fn=<UnbindBackward>)
tensor(0.9924, device='cuda:0', grad_fn=<UnbindBackward>)	tensor(0.9664, device='cuda:0', grad_fn=<UnbindBackward>)	tensor(0.8744, device='cuda:0', grad_fn=<UnbindBackward>)	tensor(0.6503, device='cuda:0', grad_fn=<UnbindBackward>)	tensor(0.3926, device='cuda:0', grad_fn=<UnbindBackward>)	tensor(0.2490, device='cuda:0', grad_fn=<UnbindBackward>)	tensor(0.1745, device='cuda:0', grad_fn=<UnbindBackward>)	tensor(0.1228, device='cuda:0', grad_fn=<UnbindBackward>)	tensor(0.1132, device='cuda:0', grad_fn=<UnbindBackward>)	tensor(0.0844, device='cuda:0', grad_fn=<UnbindBackward>)
tensor(0.9916, device='cuda:0', grad_fn=<UnbindBackward>)	tensor(0.9425, device='cuda:0', grad_fn=<UnbindBackward>)	tensor(0.9985, device='cuda:0', grad_fn=<UnbindBackward>)	tensor(0.9190, device='cuda:0', grad_fn=<UnbindBackward>)	tensor(0.8574, device='cuda:0', grad_fn=<UnbindBackward>)	tensor(0.7512, device='cuda:0', grad_fn=<UnbindBackward>)	tensor(0.6591, device='cuda:0', grad_fn=<UnbindBackward>)	tensor(0.6048, device='cuda:0', grad_fn=<UnbindBackward>)	tensor(0.4820, device='cuda:0', grad_fn=<UnbindBackward>)	tensor(0.6087, device='cuda:0', grad_fn=<UnbindBackward>)
tensor(0.9925, device='cuda:0', grad_fn=<UnbindBackward>)	tensor(0.9966, device='cuda:0', grad_fn=<UnbindBackward>)	tensor(0.9035, device='cuda:0', grad_fn=<UnbindBackward>)	tensor(0.8264, device='cuda:0', grad_fn=<UnbindBackward>)	tensor(0.6744, device='cuda:0', grad_fn=<UnbindBackward>)	tensor(0.4887, device='cuda:0', grad_fn=<UnbindBackward>)	tensor(0.2749, device='cuda:0', grad_fn=<UnbindBackward>)	tensor(0.1465, device='cuda:0', grad_fn=<UnbindBackward>)	tensor(0.1260, device='cuda:0', grad_fn=<UnbindBackward>)	tensor(0.0962, device='cuda:0', grad_fn=<UnbindBackward>)
tensor(0.9955, device='cuda:0', grad_fn=<UnbindBackward>)	tensor(1.0163, device='cuda:0', grad_fn=<UnbindBackward>)	tensor(0.9607, device='cuda:0', grad_fn=<UnbindBackward>)	tensor(0.8541, device='cuda:0', grad_fn=<UnbindBackward>)	tensor(0.6555, device='cuda:0', grad_fn=<UnbindBackward>)	tensor(0.2566, device='cuda:0', grad_fn=<UnbindBackward>)	tensor(0.1526, device='cuda:0', grad_fn=<UnbindBackward>)	tensor(0.1135, device='cuda:0', grad_fn=<UnbindBackward>)	tensor(0.1350, device='cuda:0', grad_fn=<UnbindBackward>)	tensor(0.1079, device='cuda:0', grad_fn=<UnbindBackward>)
tensor(0.9936, device='cuda:0', grad_fn=<UnbindBackward>)	tensor(0.9900, device='cuda:0', grad_fn=<UnbindBackward>)	tensor(0.9904, device='cuda:0', grad_fn=<UnbindBackward>)	tensor(0.9110, device='cuda:0', grad_fn=<UnbindBackward>)	tensor(0.8848, device='cuda:0', grad_fn=<UnbindBackward>)	tensor(0.8278, device='cuda:0', grad_fn=<UnbindBackward>)	tensor(0.7871, device='cuda:0', grad_fn=<UnbindBackward>)	tensor(0.7355, device='cuda:0', grad_fn=<UnbindBackward>)	tensor(0.4865, device='cuda:0', grad_fn=<UnbindBackward>)	tensor(0.6087, device='cuda:0', grad_fn=<UnbindBackward>)
tensor(0.9915, device='cuda:0', grad_fn=<UnbindBackward>)	tensor(0.9475, device='cuda:0', grad_fn=<UnbindBackward>)	tensor(0.8970, device='cuda:0', grad_fn=<UnbindBackward>)	tensor(0.7806, device='cuda:0', grad_fn=<UnbindBackward>)	tensor(0.6433, device='cuda:0', grad_fn=<UnbindBackward>)	tensor(0.5027, device='cuda:0', grad_fn=<UnbindBackward>)	tensor(0.3537, device='cuda:0', grad_fn=<UnbindBackward>)	tensor(0.2325, device='cuda:0', grad_fn=<UnbindBackward>)	tensor(0.1624, device='cuda:0', grad_fn=<UnbindBackward>)	tensor(0.1603, device='cuda:0', grad_fn=<UnbindBackward>)
tensor(0.9924, device='cuda:0', grad_fn=<UnbindBackward>)	tensor(1.0195, device='cuda:0', grad_fn=<UnbindBackward>)	tensor(0.9587, device='cuda:0', grad_fn=<UnbindBackward>)	tensor(0.9001, device='cuda:0', grad_fn=<UnbindBackward>)	tensor(0.7947, device='cuda:0', grad_fn=<UnbindBackward>)	tensor(0.6656, device='cuda:0', grad_fn=<UnbindBackward>)	tensor(0.4666, device='cuda:0', grad_fn=<UnbindBackward>)	tensor(0.2500, device='cuda:0', grad_fn=<UnbindBackward>)	tensor(0.1493, device='cuda:0', grad_fn=<UnbindBackward>)	tensor(0.1075, device='cuda:0', grad_fn=<UnbindBackward>)
tensor(0.9912, device='cuda:0', grad_fn=<UnbindBackward>)	tensor(1.0275, device='cuda:0', grad_fn=<UnbindBackward>)	tensor(0.8128, device='cuda:0', grad_fn=<UnbindBackward>)	tensor(0.7051, device='cuda:0', grad_fn=<UnbindBackward>)	tensor(0.5162, device='cuda:0', grad_fn=<UnbindBackward>)	tensor(0.3329, device='cuda:0', grad_fn=<UnbindBackward>)	tensor(0.2117, device='cuda:0', grad_fn=<UnbindBackward>)	tensor(0.1499, device='cuda:0', grad_fn=<UnbindBackward>)	tensor(0.1330, device='cuda:0', grad_fn=<UnbindBackward>)	tensor(0.1072, device='cuda:0', grad_fn=<UnbindBackward>)
tensor(0.9897, device='cuda:0', grad_fn=<UnbindBackward>)	tensor(1.0560, device='cuda:0', grad_fn=<UnbindBackward>)	tensor(0.7710, device='cuda:0', grad_fn=<UnbindBackward>)	tensor(0.6849, device='cuda:0', grad_fn=<UnbindBackward>)	tensor(0.4862, device='cuda:0', grad_fn=<UnbindBackward>)	tensor(0.3211, device='cuda:0', grad_fn=<UnbindBackward>)	tensor(0.2250, device='cuda:0', grad_fn=<UnbindBackward>)	tensor(0.1704, device='cuda:0', grad_fn=<UnbindBackward>)	tensor(0.1411, device='cuda:0', grad_fn=<UnbindBackward>)	tensor(0.1264, device='cuda:0', grad_fn=<UnbindBackward>)
tensor(0.9929, device='cuda:0', grad_fn=<UnbindBackward>)	tensor(1.0310, device='cuda:0', grad_fn=<UnbindBackward>)	tensor(0.9018, device='cuda:0', grad_fn=<UnbindBackward>)	tensor(0.8493, device='cuda:0', grad_fn=<UnbindBackward>)	tensor(0.7065, device='cuda:0', grad_fn=<UnbindBackward>)	tensor(0.5647, device='cuda:0', grad_fn=<UnbindBackward>)	tensor(0.3757, device='cuda:0', grad_fn=<UnbindBackward>)	tensor(0.1975, device='cuda:0', grad_fn=<UnbindBackward>)	tensor(0.1293, device='cuda:0', grad_fn=<UnbindBackward>)	tensor(0.1022, device='cuda:0', grad_fn=<UnbindBackward>)
tensor(0.9934, device='cuda:0', grad_fn=<UnbindBackward>)	tensor(0.9860, device='cuda:0', grad_fn=<UnbindBackward>)	tensor(1.2083, device='cuda:0', grad_fn=<UnbindBackward>)	tensor(1.2417, device='cuda:0', grad_fn=<UnbindBackward>)	tensor(1.2265, device='cuda:0', grad_fn=<UnbindBackward>)	tensor(1.1463, device='cuda:0', grad_fn=<UnbindBackward>)	tensor(1.0934, device='cuda:0', grad_fn=<UnbindBackward>)	tensor(1.0764, device='cuda:0', grad_fn=<UnbindBackward>)	tensor(0.8889, device='cuda:0', grad_fn=<UnbindBackward>)	tensor(1.1640, device='cuda:0', grad_fn=<UnbindBackward>)
tensor(0.9917, device='cuda:0', grad_fn=<UnbindBackward>)	tensor(0.9845, device='cuda:0', grad_fn=<UnbindBackward>)	tensor(0.8500, device='cuda:0', grad_fn=<UnbindBackward>)	tensor(0.5870, device='cuda:0', grad_fn=<UnbindBackward>)	tensor(0.3638, device='cuda:0', grad_fn=<UnbindBackward>)	tensor(0.2341, device='cuda:0', grad_fn=<UnbindBackward>)	tensor(0.1752, device='cuda:0', grad_fn=<UnbindBackward>)	tensor(0.1233, device='cuda:0', grad_fn=<UnbindBackward>)	tensor(0.1175, device='cuda:0', grad_fn=<UnbindBackward>)	tensor(0.0974, device='cuda:0', grad_fn=<UnbindBackward>)
tensor(0.9930, device='cuda:0', grad_fn=<UnbindBackward>)	tensor(1.0535, device='cuda:0', grad_fn=<UnbindBackward>)	tensor(0.9356, device='cuda:0', grad_fn=<UnbindBackward>)	tensor(0.8397, device='cuda:0', grad_fn=<UnbindBackward>)	tensor(0.6920, device='cuda:0', grad_fn=<UnbindBackward>)	tensor(0.5432, device='cuda:0', grad_fn=<UnbindBackward>)	tensor(0.3377, device='cuda:0', grad_fn=<UnbindBackward>)	tensor(0.1698, device='cuda:0', grad_fn=<UnbindBackward>)	tensor(0.1242, device='cuda:0', grad_fn=<UnbindBackward>)	tensor(0.0904, device='cuda:0', grad_fn=<UnbindBackward>)
tensor(0.9913, device='cuda:0', grad_fn=<UnbindBackward>)	tensor(1.1210, device='cuda:0', grad_fn=<UnbindBackward>)	tensor(1.4430, device='cuda:0', grad_fn=<UnbindBackward>)	tensor(1.3907, device='cuda:0', grad_fn=<UnbindBackward>)	tensor(1.0365, device='cuda:0', grad_fn=<UnbindBackward>)	tensor(0.6466, device='cuda:0', grad_fn=<UnbindBackward>)	tensor(0.4284, device='cuda:0', grad_fn=<UnbindBackward>)	tensor(0.2962, device='cuda:0', grad_fn=<UnbindBackward>)	tensor(0.2092, device='cuda:0', grad_fn=<UnbindBackward>)	tensor(0.2616, device='cuda:0', grad_fn=<UnbindBackward>)
tensor(0.9919, device='cuda:0', grad_fn=<UnbindBackward>)	tensor(0.9861, device='cuda:0', grad_fn=<UnbindBackward>)	tensor(0.8696, device='cuda:0', grad_fn=<UnbindBackward>)	tensor(0.6856, device='cuda:0', grad_fn=<UnbindBackward>)	tensor(0.4006, device='cuda:0', grad_fn=<UnbindBackward>)	tensor(0.2542, device='cuda:0', grad_fn=<UnbindBackward>)	tensor(0.1811, device='cuda:0', grad_fn=<UnbindBackward>)	tensor(0.1284, device='cuda:0', grad_fn=<UnbindBackward>)	tensor(0.1199, device='cuda:0', grad_fn=<UnbindBackward>)	tensor(0.0896, device='cuda:0', grad_fn=<UnbindBackward>)
tensor(0.9936, device='cuda:0', grad_fn=<UnbindBackward>)	tensor(1.0428, device='cuda:0', grad_fn=<UnbindBackward>)	tensor(0.9365, device='cuda:0', grad_fn=<UnbindBackward>)	tensor(0.8590, device='cuda:0', grad_fn=<UnbindBackward>)	tensor(0.7238, device='cuda:0', grad_fn=<UnbindBackward>)	tensor(0.5664, device='cuda:0', grad_fn=<UnbindBackward>)	tensor(0.3636, device='cuda:0', grad_fn=<UnbindBackward>)	tensor(0.2454, device='cuda:0', grad_fn=<UnbindBackward>)	tensor(0.1685, device='cuda:0', grad_fn=<UnbindBackward>)	tensor(0.1419, device='cuda:0', grad_fn=<UnbindBackward>)
tensor(0.9915, device='cuda:0', grad_fn=<UnbindBackward>)	tensor(0.9813, device='cuda:0', grad_fn=<UnbindBackward>)	tensor(0.9020, device='cuda:0', grad_fn=<UnbindBackward>)	tensor(0.7780, device='cuda:0', grad_fn=<UnbindBackward>)	tensor(0.5361, device='cuda:0', grad_fn=<UnbindBackward>)	tensor(0.3065, device='cuda:0', grad_fn=<UnbindBackward>)	tensor(0.1990, device='cuda:0', grad_fn=<UnbindBackward>)	tensor(0.1446, device='cuda:0', grad_fn=<UnbindBackward>)	tensor(0.1226, device='cuda:0', grad_fn=<UnbindBackward>)	tensor(0.0967, device='cuda:0', grad_fn=<UnbindBackward>)
tensor(0.9921, device='cuda:0', grad_fn=<UnbindBackward>)	tensor(1.0240, device='cuda:0', grad_fn=<UnbindBackward>)	tensor(1.0241, device='cuda:0', grad_fn=<UnbindBackward>)	tensor(1.0098, device='cuda:0', grad_fn=<UnbindBackward>)	tensor(0.9068, device='cuda:0', grad_fn=<UnbindBackward>)	tensor(0.7792, device='cuda:0', grad_fn=<UnbindBackward>)	tensor(0.6131, device='cuda:0', grad_fn=<UnbindBackward>)	tensor(0.4681, device='cuda:0', grad_fn=<UnbindBackward>)	tensor(0.2655, device='cuda:0', grad_fn=<UnbindBackward>)	tensor(0.3172, device='cuda:0', grad_fn=<UnbindBackward>)
tensor(0.9930, device='cuda:0', grad_fn=<UnbindBackward>)	tensor(0.9499, device='cuda:0', grad_fn=<UnbindBackward>)	tensor(0.8972, device='cuda:0', grad_fn=<UnbindBackward>)	tensor(0.7013, device='cuda:0', grad_fn=<UnbindBackward>)	tensor(0.3546, device='cuda:0', grad_fn=<UnbindBackward>)	tensor(0.2088, device='cuda:0', grad_fn=<UnbindBackward>)	tensor(0.1414, device='cuda:0', grad_fn=<UnbindBackward>)	tensor(0.0904, device='cuda:0', grad_fn=<UnbindBackward>)	tensor(0.1007, device='cuda:0', grad_fn=<UnbindBackward>)	tensor(0.0568, device='cuda:0', grad_fn=<UnbindBackward>)
tensor(0.9941, device='cuda:0', grad_fn=<UnbindBackward>)	tensor(0.9726, device='cuda:0', grad_fn=<UnbindBackward>)	tensor(0.6023, device='cuda:0', grad_fn=<UnbindBackward>)	tensor(0.4114, device='cuda:0', grad_fn=<UnbindBackward>)	tensor(0.2908, device='cuda:0', grad_fn=<UnbindBackward>)	tensor(0.2093, device='cuda:0', grad_fn=<UnbindBackward>)	tensor(0.1519, device='cuda:0', grad_fn=<UnbindBackward>)	tensor(0.1112, device='cuda:0', grad_fn=<UnbindBackward>)	tensor(0.1164, device='cuda:0', grad_fn=<UnbindBackward>)	tensor(0.1019, device='cuda:0', grad_fn=<UnbindBackward>)
tensor(0.9916, device='cuda:0', grad_fn=<UnbindBackward>)	tensor(0.9186, device='cuda:0', grad_fn=<UnbindBackward>)	tensor(0.6785, device='cuda:0', grad_fn=<UnbindBackward>)	tensor(0.3771, device='cuda:0', grad_fn=<UnbindBackward>)	tensor(0.2368, device='cuda:0', grad_fn=<UnbindBackward>)	tensor(0.1441, device='cuda:0', grad_fn=<UnbindBackward>)	tensor(0.1176, device='cuda:0', grad_fn=<UnbindBackward>)	tensor(0.0824, device='cuda:0', grad_fn=<UnbindBackward>)	tensor(0.0973, device='cuda:0', grad_fn=<UnbindBackward>)	tensor(0.0632, device='cuda:0', grad_fn=<UnbindBackward>)
tensor(0.9922, device='cuda:0', grad_fn=<UnbindBackward>)	tensor(0.9802, device='cuda:0', grad_fn=<UnbindBackward>)	tensor(0.9763, device='cuda:0', grad_fn=<UnbindBackward>)	tensor(0.8576, device='cuda:0', grad_fn=<UnbindBackward>)	tensor(0.7588, device='cuda:0', grad_fn=<UnbindBackward>)	tensor(0.6194, device='cuda:0', grad_fn=<UnbindBackward>)	tensor(0.5120, device='cuda:0', grad_fn=<UnbindBackward>)	tensor(0.4042, device='cuda:0', grad_fn=<UnbindBackward>)	tensor(0.2767, device='cuda:0', grad_fn=<UnbindBackward>)	tensor(0.2377, device='cuda:0', grad_fn=<UnbindBackward>)
tensor(0.9913, device='cuda:0', grad_fn=<UnbindBackward>)	tensor(0.9918, device='cuda:0', grad_fn=<UnbindBackward>)	tensor(0.7765, device='cuda:0', grad_fn=<UnbindBackward>)	tensor(0.5755, device='cuda:0', grad_fn=<UnbindBackward>)	tensor(0.3841, device='cuda:0', grad_fn=<UnbindBackward>)	tensor(0.2302, device='cuda:0', grad_fn=<UnbindBackward>)	tensor(0.1691, device='cuda:0', grad_fn=<UnbindBackward>)	tensor(0.1252, device='cuda:0', grad_fn=<UnbindBackward>)	tensor(0.1156, device='cuda:0', grad_fn=<UnbindBackward>)	tensor(0.0904, device='cuda:0', grad_fn=<UnbindBackward>)
tensor(0.9921, device='cuda:0', grad_fn=<UnbindBackward>)	tensor(0.9607, device='cuda:0', grad_fn=<UnbindBackward>)	tensor(0.8520, device='cuda:0', grad_fn=<UnbindBackward>)	tensor(0.7358, device='cuda:0', grad_fn=<UnbindBackward>)	tensor(0.5275, device='cuda:0', grad_fn=<UnbindBackward>)	tensor(0.2874, device='cuda:0', grad_fn=<UnbindBackward>)	tensor(0.1781, device='cuda:0', grad_fn=<UnbindBackward>)	tensor(0.1350, device='cuda:0', grad_fn=<UnbindBackward>)	tensor(0.1166, device='cuda:0', grad_fn=<UnbindBackward>)	tensor(0.0878, device='cuda:0', grad_fn=<UnbindBackward>)
tensor(0.9923, device='cuda:0', grad_fn=<UnbindBackward>)	tensor(0.9362, device='cuda:0', grad_fn=<UnbindBackward>)	tensor(0.5693, device='cuda:0', grad_fn=<UnbindBackward>)	tensor(0.4191, device='cuda:0', grad_fn=<UnbindBackward>)	tensor(0.2852, device='cuda:0', grad_fn=<UnbindBackward>)	tensor(0.1564, device='cuda:0', grad_fn=<UnbindBackward>)	tensor(0.1215, device='cuda:0', grad_fn=<UnbindBackward>)	tensor(0.1121, device='cuda:0', grad_fn=<UnbindBackward>)	tensor(0.1190, device='cuda:0', grad_fn=<UnbindBackward>)	tensor(0.1085, device='cuda:0', grad_fn=<UnbindBackward>)
tensor(0.9927, device='cuda:0', grad_fn=<UnbindBackward>)	tensor(1.0380, device='cuda:0', grad_fn=<UnbindBackward>)	tensor(1.3525, device='cuda:0', grad_fn=<UnbindBackward>)	tensor(1.4022, device='cuda:0', grad_fn=<UnbindBackward>)	tensor(1.2740, device='cuda:0', grad_fn=<UnbindBackward>)	tensor(0.9398, device='cuda:0', grad_fn=<UnbindBackward>)	tensor(0.7014, device='cuda:0', grad_fn=<UnbindBackward>)	tensor(0.4094, device='cuda:0', grad_fn=<UnbindBackward>)	tensor(0.1638, device='cuda:0', grad_fn=<UnbindBackward>)	tensor(0.1448, device='cuda:0', grad_fn=<UnbindBackward>)
tensor(0.9934, device='cuda:0', grad_fn=<UnbindBackward>)	tensor(1.0131, device='cuda:0', grad_fn=<UnbindBackward>)	tensor(0.5889, device='cuda:0', grad_fn=<UnbindBackward>)	tensor(0.4614, device='cuda:0', grad_fn=<UnbindBackward>)	tensor(0.3509, device='cuda:0', grad_fn=<UnbindBackward>)	tensor(0.2166, device='cuda:0', grad_fn=<UnbindBackward>)	tensor(0.1667, device='cuda:0', grad_fn=<UnbindBackward>)	tensor(0.1482, device='cuda:0', grad_fn=<UnbindBackward>)	tensor(0.1430, device='cuda:0', grad_fn=<UnbindBackward>)	tensor(0.1225, device='cuda:0', grad_fn=<UnbindBackward>)
tensor(0.9913, device='cuda:0', grad_fn=<UnbindBackward>)	tensor(1.0094, device='cuda:0', grad_fn=<UnbindBackward>)	tensor(0.8338, device='cuda:0', grad_fn=<UnbindBackward>)	tensor(0.6934, device='cuda:0', grad_fn=<UnbindBackward>)	tensor(0.5128, device='cuda:0', grad_fn=<UnbindBackward>)	tensor(0.3577, device='cuda:0', grad_fn=<UnbindBackward>)	tensor(0.2639, device='cuda:0', grad_fn=<UnbindBackward>)	tensor(0.1928, device='cuda:0', grad_fn=<UnbindBackward>)	tensor(0.1505, device='cuda:0', grad_fn=<UnbindBackward>)	tensor(0.1312, device='cuda:0', grad_fn=<UnbindBackward>)
tensor(0.9912, device='cuda:0', grad_fn=<UnbindBackward>)	tensor(1.0249, device='cuda:0', grad_fn=<UnbindBackward>)	tensor(0.8150, device='cuda:0', grad_fn=<UnbindBackward>)	tensor(0.7076, device='cuda:0', grad_fn=<UnbindBackward>)	tensor(0.4944, device='cuda:0', grad_fn=<UnbindBackward>)	tensor(0.2819, device='cuda:0', grad_fn=<UnbindBackward>)	tensor(0.1939, device='cuda:0', grad_fn=<UnbindBackward>)	tensor(0.1427, device='cuda:0', grad_fn=<UnbindBackward>)	tensor(0.1195, device='cuda:0', grad_fn=<UnbindBackward>)	tensor(0.0942, device='cuda:0', grad_fn=<UnbindBackward>)
tensor(0.9914, device='cuda:0', grad_fn=<UnbindBackward>)	tensor(0.9840, device='cuda:0', grad_fn=<UnbindBackward>)	tensor(0.9391, device='cuda:0', grad_fn=<UnbindBackward>)	tensor(0.8430, device='cuda:0', grad_fn=<UnbindBackward>)	tensor(0.6667, device='cuda:0', grad_fn=<UnbindBackward>)	tensor(0.4329, device='cuda:0', grad_fn=<UnbindBackward>)	tensor(0.2322, device='cuda:0', grad_fn=<UnbindBackward>)	tensor(0.1389, device='cuda:0', grad_fn=<UnbindBackward>)	tensor(0.1238, device='cuda:0', grad_fn=<UnbindBackward>)	tensor(0.0890, device='cuda:0', grad_fn=<UnbindBackward>)
tensor(0.9925, device='cuda:0', grad_fn=<UnbindBackward>)	tensor(0.9556, device='cuda:0', grad_fn=<UnbindBackward>)	tensor(0.9414, device='cuda:0', grad_fn=<UnbindBackward>)	tensor(0.7616, device='cuda:0', grad_fn=<UnbindBackward>)	tensor(0.3939, device='cuda:0', grad_fn=<UnbindBackward>)	tensor(0.2208, device='cuda:0', grad_fn=<UnbindBackward>)	tensor(0.1496, device='cuda:0', grad_fn=<UnbindBackward>)	tensor(0.1081, device='cuda:0', grad_fn=<UnbindBackward>)	tensor(0.1137, device='cuda:0', grad_fn=<UnbindBackward>)	tensor(0.0788, device='cuda:0', grad_fn=<UnbindBackward>)
tensor(0.9910, device='cuda:0', grad_fn=<UnbindBackward>)	tensor(0.9900, device='cuda:0', grad_fn=<UnbindBackward>)	tensor(1.0676, device='cuda:0', grad_fn=<UnbindBackward>)	tensor(1.0723, device='cuda:0', grad_fn=<UnbindBackward>)	tensor(1.0196, device='cuda:0', grad_fn=<UnbindBackward>)	tensor(0.9422, device='cuda:0', grad_fn=<UnbindBackward>)	tensor(0.8548, device='cuda:0', grad_fn=<UnbindBackward>)	tensor(0.7958, device='cuda:0', grad_fn=<UnbindBackward>)	tensor(0.5068, device='cuda:0', grad_fn=<UnbindBackward>)	tensor(0.6767, device='cuda:0', grad_fn=<UnbindBackward>)
tensor(0.9911, device='cuda:0', grad_fn=<UnbindBackward>)	tensor(0.9581, device='cuda:0', grad_fn=<UnbindBackward>)	tensor(0.8981, device='cuda:0', grad_fn=<UnbindBackward>)	tensor(0.8046, device='cuda:0', grad_fn=<UnbindBackward>)	tensor(0.6573, device='cuda:0', grad_fn=<UnbindBackward>)	tensor(0.4181, device='cuda:0', grad_fn=<UnbindBackward>)	tensor(0.2281, device='cuda:0', grad_fn=<UnbindBackward>)	tensor(0.1255, device='cuda:0', grad_fn=<UnbindBackward>)	tensor(0.1079, device='cuda:0', grad_fn=<UnbindBackward>)	tensor(0.0834, device='cuda:0', grad_fn=<UnbindBackward>)
tensor(0.9913, device='cuda:0', grad_fn=<UnbindBackward>)	tensor(0.9615, device='cuda:0', grad_fn=<UnbindBackward>)	tensor(0.8711, device='cuda:0', grad_fn=<UnbindBackward>)	tensor(0.7447, device='cuda:0', grad_fn=<UnbindBackward>)	tensor(0.5738, device='cuda:0', grad_fn=<UnbindBackward>)	tensor(0.4211, device='cuda:0', grad_fn=<UnbindBackward>)	tensor(0.2600, device='cuda:0', grad_fn=<UnbindBackward>)	tensor(0.1676, device='cuda:0', grad_fn=<UnbindBackward>)	tensor(0.1499, device='cuda:0', grad_fn=<UnbindBackward>)	tensor(0.1269, device='cuda:0', grad_fn=<UnbindBackward>)
tensor(0.9931, device='cuda:0', grad_fn=<UnbindBackward>)	tensor(1.0481, device='cuda:0', grad_fn=<UnbindBackward>)	tensor(0.8652, device='cuda:0', grad_fn=<UnbindBackward>)	tensor(0.7351, device='cuda:0', grad_fn=<UnbindBackward>)	tensor(0.5643, device='cuda:0', grad_fn=<UnbindBackward>)	tensor(0.4373, device='cuda:0', grad_fn=<UnbindBackward>)	tensor(0.3364, device='cuda:0', grad_fn=<UnbindBackward>)	tensor(0.2514, device='cuda:0', grad_fn=<UnbindBackward>)	tensor(0.1658, device='cuda:0', grad_fn=<UnbindBackward>)	tensor(0.1536, device='cuda:0', grad_fn=<UnbindBackward>)
tensor(0.9913, device='cuda:0', grad_fn=<UnbindBackward>)	tensor(0.9657, device='cuda:0', grad_fn=<UnbindBackward>)	tensor(0.6852, device='cuda:0', grad_fn=<UnbindBackward>)	tensor(0.4684, device='cuda:0', grad_fn=<UnbindBackward>)	tensor(0.3544, device='cuda:0', grad_fn=<UnbindBackward>)	tensor(0.2444, device='cuda:0', grad_fn=<UnbindBackward>)	tensor(0.1822, device='cuda:0', grad_fn=<UnbindBackward>)	tensor(0.1386, device='cuda:0', grad_fn=<UnbindBackward>)	tensor(0.1319, device='cuda:0', grad_fn=<UnbindBackward>)	tensor(0.1111, device='cuda:0', grad_fn=<UnbindBackward>)
tensor(0.9922, device='cuda:0', grad_fn=<UnbindBackward>)	tensor(0.9682, device='cuda:0', grad_fn=<UnbindBackward>)	tensor(0.8955, device='cuda:0', grad_fn=<UnbindBackward>)	tensor(0.7058, device='cuda:0', grad_fn=<UnbindBackward>)	tensor(0.3924, device='cuda:0', grad_fn=<UnbindBackward>)	tensor(0.2435, device='cuda:0', grad_fn=<UnbindBackward>)	tensor(0.1652, device='cuda:0', grad_fn=<UnbindBackward>)	tensor(0.1183, device='cuda:0', grad_fn=<UnbindBackward>)	tensor(0.1150, device='cuda:0', grad_fn=<UnbindBackward>)	tensor(0.0783, device='cuda:0', grad_fn=<UnbindBackward>)
tensor(0.9911, device='cuda:0', grad_fn=<UnbindBackward>)	tensor(0.9540, device='cuda:0', grad_fn=<UnbindBackward>)	tensor(0.9509, device='cuda:0', grad_fn=<UnbindBackward>)	tensor(0.8378, device='cuda:0', grad_fn=<UnbindBackward>)	tensor(0.6660, device='cuda:0', grad_fn=<UnbindBackward>)	tensor(0.3840, device='cuda:0', grad_fn=<UnbindBackward>)	tensor(0.2434, device='cuda:0', grad_fn=<UnbindBackward>)	tensor(0.1729, device='cuda:0', grad_fn=<UnbindBackward>)	tensor(0.1392, device='cuda:0', grad_fn=<UnbindBackward>)	tensor(0.1314, device='cuda:0', grad_fn=<UnbindBackward>)
tensor(0.9930, device='cuda:0', grad_fn=<UnbindBackward>)	tensor(0.9619, device='cuda:0', grad_fn=<UnbindBackward>)	tensor(1.0528, device='cuda:0', grad_fn=<UnbindBackward>)	tensor(0.9880, device='cuda:0', grad_fn=<UnbindBackward>)	tensor(0.8893, device='cuda:0', grad_fn=<UnbindBackward>)	tensor(0.7230, device='cuda:0', grad_fn=<UnbindBackward>)	tensor(0.5560, device='cuda:0', grad_fn=<UnbindBackward>)	tensor(0.4300, device='cuda:0', grad_fn=<UnbindBackward>)	tensor(0.3055, device='cuda:0', grad_fn=<UnbindBackward>)	tensor(0.3267, device='cuda:0', grad_fn=<UnbindBackward>)
tensor(0.9932, device='cuda:0', grad_fn=<UnbindBackward>)	tensor(0.9882, device='cuda:0', grad_fn=<UnbindBackward>)	tensor(0.9181, device='cuda:0', grad_fn=<UnbindBackward>)	tensor(0.8517, device='cuda:0', grad_fn=<UnbindBackward>)	tensor(0.7162, device='cuda:0', grad_fn=<UnbindBackward>)	tensor(0.5049, device='cuda:0', grad_fn=<UnbindBackward>)	tensor(0.2968, device='cuda:0', grad_fn=<UnbindBackward>)	tensor(0.2016, device='cuda:0', grad_fn=<UnbindBackward>)	tensor(0.1436, device='cuda:0', grad_fn=<UnbindBackward>)	tensor(0.1218, device='cuda:0', grad_fn=<UnbindBackward>)
tensor(0.9928, device='cuda:0', grad_fn=<UnbindBackward>)	tensor(0.9798, device='cuda:0', grad_fn=<UnbindBackward>)	tensor(1.1522, device='cuda:0', grad_fn=<UnbindBackward>)	tensor(1.1429, device='cuda:0', grad_fn=<UnbindBackward>)	tensor(1.2815, device='cuda:0', grad_fn=<UnbindBackward>)	tensor(1.3087, device='cuda:0', grad_fn=<UnbindBackward>)	tensor(1.1413, device='cuda:0', grad_fn=<UnbindBackward>)	tensor(0.8724, device='cuda:0', grad_fn=<UnbindBackward>)	tensor(0.3862, device='cuda:0', grad_fn=<UnbindBackward>)	tensor(0.2446, device='cuda:0', grad_fn=<UnbindBackward>)
tensor(0.9923, device='cuda:0', grad_fn=<UnbindBackward>)	tensor(1.0397, device='cuda:0', grad_fn=<UnbindBackward>)	tensor(0.8733, device='cuda:0', grad_fn=<UnbindBackward>)	tensor(0.7546, device='cuda:0', grad_fn=<UnbindBackward>)	tensor(0.4710, device='cuda:0', grad_fn=<UnbindBackward>)	tensor(0.2740, device='cuda:0', grad_fn=<UnbindBackward>)	tensor(0.1981, device='cuda:0', grad_fn=<UnbindBackward>)	tensor(0.1448, device='cuda:0', grad_fn=<UnbindBackward>)	tensor(0.1293, device='cuda:0', grad_fn=<UnbindBackward>)	tensor(0.1022, device='cuda:0', grad_fn=<UnbindBackward>)
tensor(0.9920, device='cuda:0', grad_fn=<UnbindBackward>)	tensor(0.9645, device='cuda:0', grad_fn=<UnbindBackward>)	tensor(0.9270, device='cuda:0', grad_fn=<UnbindBackward>)	tensor(0.8445, device='cuda:0', grad_fn=<UnbindBackward>)	tensor(0.7400, device='cuda:0', grad_fn=<UnbindBackward>)	tensor(0.5687, device='cuda:0', grad_fn=<UnbindBackward>)	tensor(0.3905, device='cuda:0', grad_fn=<UnbindBackward>)	tensor(0.2263, device='cuda:0', grad_fn=<UnbindBackward>)	tensor(0.1574, device='cuda:0', grad_fn=<UnbindBackward>)	tensor(0.1297, device='cuda:0', grad_fn=<UnbindBackward>)
tensor(0.9926, device='cuda:0', grad_fn=<UnbindBackward>)	tensor(0.9883, device='cuda:0', grad_fn=<UnbindBackward>)	tensor(1.0032, device='cuda:0', grad_fn=<UnbindBackward>)	tensor(0.9345, device='cuda:0', grad_fn=<UnbindBackward>)	tensor(0.8283, device='cuda:0', grad_fn=<UnbindBackward>)	tensor(0.6576, device='cuda:0', grad_fn=<UnbindBackward>)	tensor(0.4956, device='cuda:0', grad_fn=<UnbindBackward>)	tensor(0.3463, device='cuda:0', grad_fn=<UnbindBackward>)	tensor(0.2068, device='cuda:0', grad_fn=<UnbindBackward>)	tensor(0.1780, device='cuda:0', grad_fn=<UnbindBackward>)
tensor(0.9911, device='cuda:0', grad_fn=<UnbindBackward>)	tensor(0.9302, device='cuda:0', grad_fn=<UnbindBackward>)	tensor(1.0810, device='cuda:0', grad_fn=<UnbindBackward>)	tensor(0.9364, device='cuda:0', grad_fn=<UnbindBackward>)	tensor(0.7774, device='cuda:0', grad_fn=<UnbindBackward>)	tensor(0.6507, device='cuda:0', grad_fn=<UnbindBackward>)	tensor(0.5925, device='cuda:0', grad_fn=<UnbindBackward>)	tensor(0.6114, device='cuda:0', grad_fn=<UnbindBackward>)	tensor(0.5150, device='cuda:0', grad_fn=<UnbindBackward>)	tensor(0.7608, device='cuda:0', grad_fn=<UnbindBackward>)
tensor(0.9912, device='cuda:0', grad_fn=<UnbindBackward>)	tensor(1.0087, device='cuda:0', grad_fn=<UnbindBackward>)	tensor(0.9759, device='cuda:0', grad_fn=<UnbindBackward>)	tensor(0.9099, device='cuda:0', grad_fn=<UnbindBackward>)	tensor(0.8383, device='cuda:0', grad_fn=<UnbindBackward>)	tensor(0.6619, device='cuda:0', grad_fn=<UnbindBackward>)	tensor(0.4703, device='cuda:0', grad_fn=<UnbindBackward>)	tensor(0.3820, device='cuda:0', grad_fn=<UnbindBackward>)	tensor(0.3002, device='cuda:0', grad_fn=<UnbindBackward>)	tensor(0.2969, device='cuda:0', grad_fn=<UnbindBackward>)
tensor(0.9926, device='cuda:0', grad_fn=<UnbindBackward>)	tensor(0.9817, device='cuda:0', grad_fn=<UnbindBackward>)	tensor(0.7390, device='cuda:0', grad_fn=<UnbindBackward>)	tensor(0.5957, device='cuda:0', grad_fn=<UnbindBackward>)	tensor(0.4638, device='cuda:0', grad_fn=<UnbindBackward>)	tensor(0.3250, device='cuda:0', grad_fn=<UnbindBackward>)	tensor(0.2512, device='cuda:0', grad_fn=<UnbindBackward>)	tensor(0.2093, device='cuda:0', grad_fn=<UnbindBackward>)	tensor(0.1709, device='cuda:0', grad_fn=<UnbindBackward>)	tensor(0.1713, device='cuda:0', grad_fn=<UnbindBackward>)
tensor(0.9921, device='cuda:0', grad_fn=<UnbindBackward>)	tensor(0.9574, device='cuda:0', grad_fn=<UnbindBackward>)	tensor(0.8634, device='cuda:0', grad_fn=<UnbindBackward>)	tensor(0.6661, device='cuda:0', grad_fn=<UnbindBackward>)	tensor(0.3842, device='cuda:0', grad_fn=<UnbindBackward>)	tensor(0.2290, device='cuda:0', grad_fn=<UnbindBackward>)	tensor(0.1573, device='cuda:0', grad_fn=<UnbindBackward>)	tensor(0.1160, device='cuda:0', grad_fn=<UnbindBackward>)	tensor(0.1128, device='cuda:0', grad_fn=<UnbindBackward>)	tensor(0.0772, device='cuda:0', grad_fn=<UnbindBackward>)
tensor(0.9926, device='cuda:0', grad_fn=<UnbindBackward>)	tensor(0.9664, device='cuda:0', grad_fn=<UnbindBackward>)	tensor(0.8893, device='cuda:0', grad_fn=<UnbindBackward>)	tensor(0.6494, device='cuda:0', grad_fn=<UnbindBackward>)	tensor(0.5057, device='cuda:0', grad_fn=<UnbindBackward>)	tensor(0.3710, device='cuda:0', grad_fn=<UnbindBackward>)	tensor(0.2742, device='cuda:0', grad_fn=<UnbindBackward>)	tensor(0.2077, device='cuda:0', grad_fn=<UnbindBackward>)	tensor(0.1667, device='cuda:0', grad_fn=<UnbindBackward>)	tensor(0.1572, device='cuda:0', grad_fn=<UnbindBackward>)
tensor(0.9920, device='cuda:0', grad_fn=<UnbindBackward>)	tensor(0.9864, device='cuda:0', grad_fn=<UnbindBackward>)	tensor(1.0097, device='cuda:0', grad_fn=<UnbindBackward>)	tensor(0.9541, device='cuda:0', grad_fn=<UnbindBackward>)	tensor(0.8306, device='cuda:0', grad_fn=<UnbindBackward>)	tensor(0.6111, device='cuda:0', grad_fn=<UnbindBackward>)	tensor(0.4084, device='cuda:0', grad_fn=<UnbindBackward>)	tensor(0.2045, device='cuda:0', grad_fn=<UnbindBackward>)	tensor(0.1287, device='cuda:0', grad_fn=<UnbindBackward>)	tensor(0.0934, device='cuda:0', grad_fn=<UnbindBackward>)
tensor(0.9928, device='cuda:0', grad_fn=<UnbindBackward>)	tensor(0.9229, device='cuda:0', grad_fn=<UnbindBackward>)	tensor(0.8115, device='cuda:0', grad_fn=<UnbindBackward>)	tensor(0.6922, device='cuda:0', grad_fn=<UnbindBackward>)	tensor(0.5320, device='cuda:0', grad_fn=<UnbindBackward>)	tensor(0.3907, device='cuda:0', grad_fn=<UnbindBackward>)	tensor(0.2748, device='cuda:0', grad_fn=<UnbindBackward>)	tensor(0.1949, device='cuda:0', grad_fn=<UnbindBackward>)	tensor(0.1752, device='cuda:0', grad_fn=<UnbindBackward>)	tensor(0.1919, device='cuda:0', grad_fn=<UnbindBackward>)
tensor(0.9922, device='cuda:0', grad_fn=<UnbindBackward>)	tensor(0.9736, device='cuda:0', grad_fn=<UnbindBackward>)	tensor(1.0124, device='cuda:0', grad_fn=<UnbindBackward>)	tensor(0.9387, device='cuda:0', grad_fn=<UnbindBackward>)	tensor(0.8047, device='cuda:0', grad_fn=<UnbindBackward>)	tensor(0.5609, device='cuda:0', grad_fn=<UnbindBackward>)	tensor(0.3600, device='cuda:0', grad_fn=<UnbindBackward>)	tensor(0.2163, device='cuda:0', grad_fn=<UnbindBackward>)	tensor(0.1370, device='cuda:0', grad_fn=<UnbindBackward>)	tensor(0.1180, device='cuda:0', grad_fn=<UnbindBackward>)
tensor(0.9916, device='cuda:0', grad_fn=<UnbindBackward>)	tensor(0.9646, device='cuda:0', grad_fn=<UnbindBackward>)	tensor(0.9549, device='cuda:0', grad_fn=<UnbindBackward>)	tensor(0.8389, device='cuda:0', grad_fn=<UnbindBackward>)	tensor(0.5601, device='cuda:0', grad_fn=<UnbindBackward>)	tensor(0.2742, device='cuda:0', grad_fn=<UnbindBackward>)	tensor(0.1642, device='cuda:0', grad_fn=<UnbindBackward>)	tensor(0.1188, device='cuda:0', grad_fn=<UnbindBackward>)	tensor(0.1075, device='cuda:0', grad_fn=<UnbindBackward>)	tensor(0.0860, device='cuda:0', grad_fn=<UnbindBackward>)
tensor(0.9912, device='cuda:0', grad_fn=<UnbindBackward>)	tensor(0.9645, device='cuda:0', grad_fn=<UnbindBackward>)	tensor(0.9108, device='cuda:0', grad_fn=<UnbindBackward>)	tensor(0.8111, device='cuda:0', grad_fn=<UnbindBackward>)	tensor(0.6385, device='cuda:0', grad_fn=<UnbindBackward>)	tensor(0.4186, device='cuda:0', grad_fn=<UnbindBackward>)	tensor(0.2336, device='cuda:0', grad_fn=<UnbindBackward>)	tensor(0.1475, device='cuda:0', grad_fn=<UnbindBackward>)	tensor(0.1231, device='cuda:0', grad_fn=<UnbindBackward>)	tensor(0.0990, device='cuda:0', grad_fn=<UnbindBackward>)
tensor(0.9912, device='cuda:0', grad_fn=<UnbindBackward>)	tensor(0.8953, device='cuda:0', grad_fn=<UnbindBackward>)	tensor(0.5660, device='cuda:0', grad_fn=<UnbindBackward>)	tensor(0.3139, device='cuda:0', grad_fn=<UnbindBackward>)	tensor(0.2175, device='cuda:0', grad_fn=<UnbindBackward>)	tensor(0.1386, device='cuda:0', grad_fn=<UnbindBackward>)	tensor(0.1144, device='cuda:0', grad_fn=<UnbindBackward>)	tensor(0.0803, device='cuda:0', grad_fn=<UnbindBackward>)	tensor(0.0990, device='cuda:0', grad_fn=<UnbindBackward>)	tensor(0.0617, device='cuda:0', grad_fn=<UnbindBackward>)
tensor(0.9935, device='cuda:0', grad_fn=<UnbindBackward>)	tensor(0.9184, device='cuda:0', grad_fn=<UnbindBackward>)	tensor(1.0149, device='cuda:0', grad_fn=<UnbindBackward>)	tensor(0.7203, device='cuda:0', grad_fn=<UnbindBackward>)	tensor(0.4347, device='cuda:0', grad_fn=<UnbindBackward>)	tensor(0.2484, device='cuda:0', grad_fn=<UnbindBackward>)	tensor(0.1842, device='cuda:0', grad_fn=<UnbindBackward>)	tensor(0.1328, device='cuda:0', grad_fn=<UnbindBackward>)	tensor(0.1169, device='cuda:0', grad_fn=<UnbindBackward>)	tensor(0.0996, device='cuda:0', grad_fn=<UnbindBackward>)
tensor(0.9913, device='cuda:0', grad_fn=<UnbindBackward>)	tensor(0.9818, device='cuda:0', grad_fn=<UnbindBackward>)	tensor(0.7724, device='cuda:0', grad_fn=<UnbindBackward>)	tensor(0.6262, device='cuda:0', grad_fn=<UnbindBackward>)	tensor(0.4855, device='cuda:0', grad_fn=<UnbindBackward>)	tensor(0.3408, device='cuda:0', grad_fn=<UnbindBackward>)	tensor(0.2435, device='cuda:0', grad_fn=<UnbindBackward>)	tensor(0.1993, device='cuda:0', grad_fn=<UnbindBackward>)	tensor(0.1841, device='cuda:0', grad_fn=<UnbindBackward>)	tensor(0.1621, device='cuda:0', grad_fn=<UnbindBackward>)
tensor(0.9926, device='cuda:0', grad_fn=<UnbindBackward>)	tensor(1.0067, device='cuda:0', grad_fn=<UnbindBackward>)	tensor(1.0112, device='cuda:0', grad_fn=<UnbindBackward>)	tensor(0.9485, device='cuda:0', grad_fn=<UnbindBackward>)	tensor(0.8597, device='cuda:0', grad_fn=<UnbindBackward>)	tensor(0.7028, device='cuda:0', grad_fn=<UnbindBackward>)	tensor(0.5018, device='cuda:0', grad_fn=<UnbindBackward>)	tensor(0.3253, device='cuda:0', grad_fn=<UnbindBackward>)	tensor(0.1984, device='cuda:0', grad_fn=<UnbindBackward>)	tensor(0.1647, device='cuda:0', grad_fn=<UnbindBackward>)
tensor(0.9918, device='cuda:0', grad_fn=<UnbindBackward>)	tensor(0.9969, device='cuda:0', grad_fn=<UnbindBackward>)	tensor(0.7977, device='cuda:0', grad_fn=<UnbindBackward>)	tensor(0.6398, device='cuda:0', grad_fn=<UnbindBackward>)	tensor(0.4288, device='cuda:0', grad_fn=<UnbindBackward>)	tensor(0.2849, device='cuda:0', grad_fn=<UnbindBackward>)	tensor(0.2037, device='cuda:0', grad_fn=<UnbindBackward>)	tensor(0.1507, device='cuda:0', grad_fn=<UnbindBackward>)	tensor(0.1318, device='cuda:0', grad_fn=<UnbindBackward>)	tensor(0.1043, device='cuda:0', grad_fn=<UnbindBackward>)
tensor(0.9913, device='cuda:0', grad_fn=<UnbindBackward>)	tensor(0.9821, device='cuda:0', grad_fn=<UnbindBackward>)	tensor(0.9380, device='cuda:0', grad_fn=<UnbindBackward>)	tensor(0.8359, device='cuda:0', grad_fn=<UnbindBackward>)	tensor(0.6587, device='cuda:0', grad_fn=<UnbindBackward>)	tensor(0.4167, device='cuda:0', grad_fn=<UnbindBackward>)	tensor(0.2342, device='cuda:0', grad_fn=<UnbindBackward>)	tensor(0.1397, device='cuda:0', grad_fn=<UnbindBackward>)	tensor(0.1182, device='cuda:0', grad_fn=<UnbindBackward>)	tensor(0.0928, device='cuda:0', grad_fn=<UnbindBackward>)
tensor(0.9877, device='cuda:0', grad_fn=<UnbindBackward>)	tensor(1.0370, device='cuda:0', grad_fn=<UnbindBackward>)	tensor(1.3774, device='cuda:0', grad_fn=<UnbindBackward>)	tensor(1.5735, device='cuda:0', grad_fn=<UnbindBackward>)	tensor(1.4960, device='cuda:0', grad_fn=<UnbindBackward>)	tensor(1.1027, device='cuda:0', grad_fn=<UnbindBackward>)	tensor(0.6367, device='cuda:0', grad_fn=<UnbindBackward>)	tensor(0.3805, device='cuda:0', grad_fn=<UnbindBackward>)	tensor(0.2812, device='cuda:0', grad_fn=<UnbindBackward>)	tensor(0.2455, device='cuda:0', grad_fn=<UnbindBackward>)
tensor(0.9915, device='cuda:0', grad_fn=<UnbindBackward>)	tensor(1.0003, device='cuda:0', grad_fn=<UnbindBackward>)	tensor(0.8966, device='cuda:0', grad_fn=<UnbindBackward>)	tensor(0.8178, device='cuda:0', grad_fn=<UnbindBackward>)	tensor(0.6970, device='cuda:0', grad_fn=<UnbindBackward>)	tensor(0.5797, device='cuda:0', grad_fn=<UnbindBackward>)	tensor(0.4545, device='cuda:0', grad_fn=<UnbindBackward>)	tensor(0.3517, device='cuda:0', grad_fn=<UnbindBackward>)	tensor(0.2200, device='cuda:0', grad_fn=<UnbindBackward>)	tensor(0.2124, device='cuda:0', grad_fn=<UnbindBackward>)
tensor(0.9924, device='cuda:0', grad_fn=<UnbindBackward>)	tensor(1.0152, device='cuda:0', grad_fn=<UnbindBackward>)	tensor(0.9254, device='cuda:0', grad_fn=<UnbindBackward>)	tensor(0.8899, device='cuda:0', grad_fn=<UnbindBackward>)	tensor(0.7882, device='cuda:0', grad_fn=<UnbindBackward>)	tensor(0.6394, device='cuda:0', grad_fn=<UnbindBackward>)	tensor(0.5040, device='cuda:0', grad_fn=<UnbindBackward>)	tensor(0.3371, device='cuda:0', grad_fn=<UnbindBackward>)	tensor(0.1744, device='cuda:0', grad_fn=<UnbindBackward>)	tensor(0.1531, device='cuda:0', grad_fn=<UnbindBackward>)
tensor(0.9927, device='cuda:0', grad_fn=<UnbindBackward>)	tensor(0.9673, device='cuda:0', grad_fn=<UnbindBackward>)	tensor(0.9815, device='cuda:0', grad_fn=<UnbindBackward>)	tensor(0.9203, device='cuda:0', grad_fn=<UnbindBackward>)	tensor(0.8493, device='cuda:0', grad_fn=<UnbindBackward>)	tensor(0.6725, device='cuda:0', grad_fn=<UnbindBackward>)	tensor(0.4544, device='cuda:0', grad_fn=<UnbindBackward>)	tensor(0.2601, device='cuda:0', grad_fn=<UnbindBackward>)	tensor(0.1658, device='cuda:0', grad_fn=<UnbindBackward>)	tensor(0.1328, device='cuda:0', grad_fn=<UnbindBackward>)
tensor(0.9916, device='cuda:0', grad_fn=<UnbindBackward>)	tensor(0.9389, device='cuda:0', grad_fn=<UnbindBackward>)	tensor(0.8478, device='cuda:0', grad_fn=<UnbindBackward>)	tensor(0.7139, device='cuda:0', grad_fn=<UnbindBackward>)	tensor(0.5748, device='cuda:0', grad_fn=<UnbindBackward>)	tensor(0.4289, device='cuda:0', grad_fn=<UnbindBackward>)	tensor(0.3055, device='cuda:0', grad_fn=<UnbindBackward>)	tensor(0.2428, device='cuda:0', grad_fn=<UnbindBackward>)	tensor(0.2055, device='cuda:0', grad_fn=<UnbindBackward>)	tensor(0.2080, device='cuda:0', grad_fn=<UnbindBackward>)
tensor(0.9913, device='cuda:0', grad_fn=<UnbindBackward>)	tensor(0.9921, device='cuda:0', grad_fn=<UnbindBackward>)	tensor(0.9842, device='cuda:0', grad_fn=<UnbindBackward>)	tensor(0.8865, device='cuda:0', grad_fn=<UnbindBackward>)	tensor(0.8185, device='cuda:0', grad_fn=<UnbindBackward>)	tensor(0.7038, device='cuda:0', grad_fn=<UnbindBackward>)	tensor(0.5789, device='cuda:0', grad_fn=<UnbindBackward>)	tensor(0.4256, device='cuda:0', grad_fn=<UnbindBackward>)	tensor(0.2526, device='cuda:0', grad_fn=<UnbindBackward>)	tensor(0.2540, device='cuda:0', grad_fn=<UnbindBackward>)
tensor(0.9935, device='cuda:0', grad_fn=<UnbindBackward>)	tensor(1.0349, device='cuda:0', grad_fn=<UnbindBackward>)	tensor(1.3051, device='cuda:0', grad_fn=<UnbindBackward>)	tensor(1.3319, device='cuda:0', grad_fn=<UnbindBackward>)	tensor(1.2444, device='cuda:0', grad_fn=<UnbindBackward>)	tensor(0.9690, device='cuda:0', grad_fn=<UnbindBackward>)	tensor(0.7143, device='cuda:0', grad_fn=<UnbindBackward>)	tensor(0.4119, device='cuda:0', grad_fn=<UnbindBackward>)	tensor(0.1711, device='cuda:0', grad_fn=<UnbindBackward>)	tensor(0.1294, device='cuda:0', grad_fn=<UnbindBackward>)
tensor(0.9913, device='cuda:0', grad_fn=<UnbindBackward>)	tensor(1.0519, device='cuda:0', grad_fn=<UnbindBackward>)	tensor(0.8567, device='cuda:0', grad_fn=<UnbindBackward>)	tensor(0.7476, device='cuda:0', grad_fn=<UnbindBackward>)	tensor(0.5217, device='cuda:0', grad_fn=<UnbindBackward>)	tensor(0.3458, device='cuda:0', grad_fn=<UnbindBackward>)	tensor(0.2438, device='cuda:0', grad_fn=<UnbindBackward>)	tensor(0.1862, device='cuda:0', grad_fn=<UnbindBackward>)	tensor(0.1569, device='cuda:0', grad_fn=<UnbindBackward>)	tensor(0.1279, device='cuda:0', grad_fn=<UnbindBackward>)
tensor(0.9919, device='cuda:0', grad_fn=<UnbindBackward>)	tensor(1.0400, device='cuda:0', grad_fn=<UnbindBackward>)	tensor(0.8897, device='cuda:0', grad_fn=<UnbindBackward>)	tensor(0.7598, device='cuda:0', grad_fn=<UnbindBackward>)	tensor(0.5025, device='cuda:0', grad_fn=<UnbindBackward>)	tensor(0.3371, device='cuda:0', grad_fn=<UnbindBackward>)	tensor(0.2430, device='cuda:0', grad_fn=<UnbindBackward>)	tensor(0.1786, device='cuda:0', grad_fn=<UnbindBackward>)	tensor(0.1469, device='cuda:0', grad_fn=<UnbindBackward>)	tensor(0.1273, device='cuda:0', grad_fn=<UnbindBackward>)
tensor(0.9912, device='cuda:0', grad_fn=<UnbindBackward>)	tensor(0.9781, device='cuda:0', grad_fn=<UnbindBackward>)	tensor(1.0720, device='cuda:0', grad_fn=<UnbindBackward>)	tensor(0.9146, device='cuda:0', grad_fn=<UnbindBackward>)	tensor(0.8487, device='cuda:0', grad_fn=<UnbindBackward>)	tensor(0.6735, device='cuda:0', grad_fn=<UnbindBackward>)	tensor(0.5179, device='cuda:0', grad_fn=<UnbindBackward>)	tensor(0.3711, device='cuda:0', grad_fn=<UnbindBackward>)	tensor(0.2535, device='cuda:0', grad_fn=<UnbindBackward>)	tensor(0.2880, device='cuda:0', grad_fn=<UnbindBackward>)
tensor(0.9926, device='cuda:0', grad_fn=<UnbindBackward>)	tensor(0.9759, device='cuda:0', grad_fn=<UnbindBackward>)	tensor(0.9352, device='cuda:0', grad_fn=<UnbindBackward>)	tensor(0.8461, device='cuda:0', grad_fn=<UnbindBackward>)	tensor(0.7221, device='cuda:0', grad_fn=<UnbindBackward>)	tensor(0.5628, device='cuda:0', grad_fn=<UnbindBackward>)	tensor(0.3707, device='cuda:0', grad_fn=<UnbindBackward>)	tensor(0.2193, device='cuda:0', grad_fn=<UnbindBackward>)	tensor(0.1549, device='cuda:0', grad_fn=<UnbindBackward>)	tensor(0.1307, device='cuda:0', grad_fn=<UnbindBackward>)
tensor(0.9913, device='cuda:0', grad_fn=<UnbindBackward>)	tensor(0.9734, device='cuda:0', grad_fn=<UnbindBackward>)	tensor(1.0403, device='cuda:0', grad_fn=<UnbindBackward>)	tensor(0.9690, device='cuda:0', grad_fn=<UnbindBackward>)	tensor(0.8787, device='cuda:0', grad_fn=<UnbindBackward>)	tensor(0.7462, device='cuda:0', grad_fn=<UnbindBackward>)	tensor(0.5914, device='cuda:0', grad_fn=<UnbindBackward>)	tensor(0.4716, device='cuda:0', grad_fn=<UnbindBackward>)	tensor(0.3270, device='cuda:0', grad_fn=<UnbindBackward>)	tensor(0.3653, device='cuda:0', grad_fn=<UnbindBackward>)
tensor(0.9934, device='cuda:0', grad_fn=<UnbindBackward>)	tensor(0.9966, device='cuda:0', grad_fn=<UnbindBackward>)	tensor(0.7423, device='cuda:0', grad_fn=<UnbindBackward>)	tensor(0.5491, device='cuda:0', grad_fn=<UnbindBackward>)	tensor(0.3867, device='cuda:0', grad_fn=<UnbindBackward>)	tensor(0.2848, device='cuda:0', grad_fn=<UnbindBackward>)	tensor(0.2098, device='cuda:0', grad_fn=<UnbindBackward>)	tensor(0.1593, device='cuda:0', grad_fn=<UnbindBackward>)	tensor(0.1385, device='cuda:0', grad_fn=<UnbindBackward>)	tensor(0.1100, device='cuda:0', grad_fn=<UnbindBackward>)
tensor(0.9928, device='cuda:0', grad_fn=<UnbindBackward>)	tensor(1.0118, device='cuda:0', grad_fn=<UnbindBackward>)	tensor(0.8722, device='cuda:0', grad_fn=<UnbindBackward>)	tensor(0.7214, device='cuda:0', grad_fn=<UnbindBackward>)	tensor(0.4567, device='cuda:0', grad_fn=<UnbindBackward>)	tensor(0.3054, device='cuda:0', grad_fn=<UnbindBackward>)	tensor(0.2242, device='cuda:0', grad_fn=<UnbindBackward>)	tensor(0.1632, device='cuda:0', grad_fn=<UnbindBackward>)	tensor(0.1418, device='cuda:0', grad_fn=<UnbindBackward>)	tensor(0.1169, device='cuda:0', grad_fn=<UnbindBackward>)
tensor(0.9901, device='cuda:0', grad_fn=<UnbindBackward>)	tensor(1.0459, device='cuda:0', grad_fn=<UnbindBackward>)	tensor(0.8847, device='cuda:0', grad_fn=<UnbindBackward>)	tensor(0.7992, device='cuda:0', grad_fn=<UnbindBackward>)	tensor(0.5968, device='cuda:0', grad_fn=<UnbindBackward>)	tensor(0.3940, device='cuda:0', grad_fn=<UnbindBackward>)	tensor(0.2528, device='cuda:0', grad_fn=<UnbindBackward>)	tensor(0.1899, device='cuda:0', grad_fn=<UnbindBackward>)	tensor(0.1530, device='cuda:0', grad_fn=<UnbindBackward>)	tensor(0.1293, device='cuda:0', grad_fn=<UnbindBackward>)
tensor(0.9890, device='cuda:0', grad_fn=<UnbindBackward>)	tensor(0.8253, device='cuda:0', grad_fn=<UnbindBackward>)	tensor(0.9683, device='cuda:0', grad_fn=<UnbindBackward>)	tensor(0.8305, device='cuda:0', grad_fn=<UnbindBackward>)	tensor(0.6743, device='cuda:0', grad_fn=<UnbindBackward>)	tensor(0.5763, device='cuda:0', grad_fn=<UnbindBackward>)	tensor(0.5150, device='cuda:0', grad_fn=<UnbindBackward>)	tensor(0.4459, device='cuda:0', grad_fn=<UnbindBackward>)	tensor(0.4561, device='cuda:0', grad_fn=<UnbindBackward>)	tensor(0.8901, device='cuda:0', grad_fn=<UnbindBackward>)
tensor(0.9922, device='cuda:0', grad_fn=<UnbindBackward>)	tensor(0.9550, device='cuda:0', grad_fn=<UnbindBackward>)	tensor(1.0376, device='cuda:0', grad_fn=<UnbindBackward>)	tensor(0.9567, device='cuda:0', grad_fn=<UnbindBackward>)	tensor(0.9196, device='cuda:0', grad_fn=<UnbindBackward>)	tensor(0.8210, device='cuda:0', grad_fn=<UnbindBackward>)	tensor(0.7391, device='cuda:0', grad_fn=<UnbindBackward>)	tensor(0.6472, device='cuda:0', grad_fn=<UnbindBackward>)	tensor(0.4184, device='cuda:0', grad_fn=<UnbindBackward>)	tensor(0.4852, device='cuda:0', grad_fn=<UnbindBackward>)
tensor(0.9928, device='cuda:0', grad_fn=<UnbindBackward>)	tensor(0.9896, device='cuda:0', grad_fn=<UnbindBackward>)	tensor(0.9533, device='cuda:0', grad_fn=<UnbindBackward>)	tensor(0.8739, device='cuda:0', grad_fn=<UnbindBackward>)	tensor(0.7464, device='cuda:0', grad_fn=<UnbindBackward>)	tensor(0.5826, device='cuda:0', grad_fn=<UnbindBackward>)	tensor(0.4115, device='cuda:0', grad_fn=<UnbindBackward>)	tensor(0.2756, device='cuda:0', grad_fn=<UnbindBackward>)	tensor(0.1752, device='cuda:0', grad_fn=<UnbindBackward>)	tensor(0.1351, device='cuda:0', grad_fn=<UnbindBackward>)
tensor(0.9915, device='cuda:0', grad_fn=<UnbindBackward>)	tensor(0.9631, device='cuda:0', grad_fn=<UnbindBackward>)	tensor(0.7442, device='cuda:0', grad_fn=<UnbindBackward>)	tensor(0.6006, device='cuda:0', grad_fn=<UnbindBackward>)	tensor(0.4674, device='cuda:0', grad_fn=<UnbindBackward>)	tensor(0.3180, device='cuda:0', grad_fn=<UnbindBackward>)	tensor(0.2312, device='cuda:0', grad_fn=<UnbindBackward>)	tensor(0.1785, device='cuda:0', grad_fn=<UnbindBackward>)	tensor(0.1588, device='cuda:0', grad_fn=<UnbindBackward>)	tensor(0.1486, device='cuda:0', grad_fn=<UnbindBackward>)
tensor(0.9926, device='cuda:0', grad_fn=<UnbindBackward>)	tensor(1.0419, device='cuda:0', grad_fn=<UnbindBackward>)	tensor(0.8628, device='cuda:0', grad_fn=<UnbindBackward>)	tensor(0.7639, device='cuda:0', grad_fn=<UnbindBackward>)	tensor(0.5796, device='cuda:0', grad_fn=<UnbindBackward>)	tensor(0.3948, device='cuda:0', grad_fn=<UnbindBackward>)	tensor(0.2370, device='cuda:0', grad_fn=<UnbindBackward>)	tensor(0.1596, device='cuda:0', grad_fn=<UnbindBackward>)	tensor(0.1282, device='cuda:0', grad_fn=<UnbindBackward>)	tensor(0.1052, device='cuda:0', grad_fn=<UnbindBackward>)
tensor(0.9920, device='cuda:0', grad_fn=<UnbindBackward>)	tensor(0.9899, device='cuda:0', grad_fn=<UnbindBackward>)	tensor(1.0444, device='cuda:0', grad_fn=<UnbindBackward>)	tensor(0.9593, device='cuda:0', grad_fn=<UnbindBackward>)	tensor(0.9050, device='cuda:0', grad_fn=<UnbindBackward>)	tensor(0.8154, device='cuda:0', grad_fn=<UnbindBackward>)	tensor(0.7237, device='cuda:0', grad_fn=<UnbindBackward>)	tensor(0.6094, device='cuda:0', grad_fn=<UnbindBackward>)	tensor(0.3837, device='cuda:0', grad_fn=<UnbindBackward>)	tensor(0.3175, device='cuda:0', grad_fn=<UnbindBackward>)
tensor(0.9927, device='cuda:0', grad_fn=<UnbindBackward>)	tensor(0.9814, device='cuda:0', grad_fn=<UnbindBackward>)	tensor(0.7718, device='cuda:0', grad_fn=<UnbindBackward>)	tensor(0.5774, device='cuda:0', grad_fn=<UnbindBackward>)	tensor(0.4769, device='cuda:0', grad_fn=<UnbindBackward>)	tensor(0.3580, device='cuda:0', grad_fn=<UnbindBackward>)	tensor(0.2889, device='cuda:0', grad_fn=<UnbindBackward>)	tensor(0.2247, device='cuda:0', grad_fn=<UnbindBackward>)	tensor(0.1610, device='cuda:0', grad_fn=<UnbindBackward>)	tensor(0.1301, device='cuda:0', grad_fn=<UnbindBackward>)
tensor(1.0030, device='cuda:0', grad_fn=<UnbindBackward>)	tensor(0.9752, device='cuda:0', grad_fn=<UnbindBackward>)	tensor(0.7717, device='cuda:0', grad_fn=<UnbindBackward>)	tensor(0.8991, device='cuda:0', grad_fn=<UnbindBackward>)	tensor(0.6945, device='cuda:0', grad_fn=<UnbindBackward>)	tensor(0.5213, device='cuda:0', grad_fn=<UnbindBackward>)	tensor(0.3086, device='cuda:0', grad_fn=<UnbindBackward>)	tensor(0.2335, device='cuda:0', grad_fn=<UnbindBackward>)	tensor(0.2445, device='cuda:0', grad_fn=<UnbindBackward>)	tensor(0.2373, device='cuda:0', grad_fn=<UnbindBackward>)
tensor(0.9921, device='cuda:0', grad_fn=<UnbindBackward>)	tensor(0.9680, device='cuda:0', grad_fn=<UnbindBackward>)	tensor(1.0415, device='cuda:0', grad_fn=<UnbindBackward>)	tensor(0.8330, device='cuda:0', grad_fn=<UnbindBackward>)	tensor(0.5766, device='cuda:0', grad_fn=<UnbindBackward>)	tensor(0.3328, device='cuda:0', grad_fn=<UnbindBackward>)	tensor(0.2278, device='cuda:0', grad_fn=<UnbindBackward>)	tensor(0.1713, device='cuda:0', grad_fn=<UnbindBackward>)	tensor(0.1325, device='cuda:0', grad_fn=<UnbindBackward>)	tensor(0.1322, device='cuda:0', grad_fn=<UnbindBackward>)
tensor(0.9932, device='cuda:0', grad_fn=<UnbindBackward>)	tensor(1.0150, device='cuda:0', grad_fn=<UnbindBackward>)	tensor(1.0419, device='cuda:0', grad_fn=<UnbindBackward>)	tensor(0.9388, device='cuda:0', grad_fn=<UnbindBackward>)	tensor(0.7530, device='cuda:0', grad_fn=<UnbindBackward>)	tensor(0.5790, device='cuda:0', grad_fn=<UnbindBackward>)	tensor(0.4230, device='cuda:0', grad_fn=<UnbindBackward>)	tensor(0.3290, device='cuda:0', grad_fn=<UnbindBackward>)	tensor(0.2521, device='cuda:0', grad_fn=<UnbindBackward>)	tensor(0.2601, device='cuda:0', grad_fn=<UnbindBackward>)
tensor(0.9933, device='cuda:0', grad_fn=<UnbindBackward>)	tensor(1.0393, device='cuda:0', grad_fn=<UnbindBackward>)	tensor(1.1065, device='cuda:0', grad_fn=<UnbindBackward>)	tensor(0.9797, device='cuda:0', grad_fn=<UnbindBackward>)	tensor(0.7739, device='cuda:0', grad_fn=<UnbindBackward>)	tensor(0.5489, device='cuda:0', grad_fn=<UnbindBackward>)	tensor(0.3957, device='cuda:0', grad_fn=<UnbindBackward>)	tensor(0.2753, device='cuda:0', grad_fn=<UnbindBackward>)	tensor(0.1844, device='cuda:0', grad_fn=<UnbindBackward>)	tensor(0.1784, device='cuda:0', grad_fn=<UnbindBackward>)
tensor(0.9916, device='cuda:0', grad_fn=<UnbindBackward>)	tensor(0.9260, device='cuda:0', grad_fn=<UnbindBackward>)	tensor(0.6935, device='cuda:0', grad_fn=<UnbindBackward>)	tensor(0.4644, device='cuda:0', grad_fn=<UnbindBackward>)	tensor(0.3309, device='cuda:0', grad_fn=<UnbindBackward>)	tensor(0.1865, device='cuda:0', grad_fn=<UnbindBackward>)	tensor(0.1315, device='cuda:0', grad_fn=<UnbindBackward>)	tensor(0.0980, device='cuda:0', grad_fn=<UnbindBackward>)	tensor(0.1104, device='cuda:0', grad_fn=<UnbindBackward>)	tensor(0.0760, device='cuda:0', grad_fn=<UnbindBackward>)
tensor(0.9918, device='cuda:0', grad_fn=<UnbindBackward>)	tensor(1.0341, device='cuda:0', grad_fn=<UnbindBackward>)	tensor(0.8031, device='cuda:0', grad_fn=<UnbindBackward>)	tensor(0.6689, device='cuda:0', grad_fn=<UnbindBackward>)	tensor(0.4641, device='cuda:0', grad_fn=<UnbindBackward>)	tensor(0.2952, device='cuda:0', grad_fn=<UnbindBackward>)	tensor(0.2092, device='cuda:0', grad_fn=<UnbindBackward>)	tensor(0.1626, device='cuda:0', grad_fn=<UnbindBackward>)	tensor(0.1407, device='cuda:0', grad_fn=<UnbindBackward>)	tensor(0.1162, device='cuda:0', grad_fn=<UnbindBackward>)
tensor(0.9913, device='cuda:0', grad_fn=<UnbindBackward>)	tensor(0.9687, device='cuda:0', grad_fn=<UnbindBackward>)	tensor(0.9230, device='cuda:0', grad_fn=<UnbindBackward>)	tensor(0.7927, device='cuda:0', grad_fn=<UnbindBackward>)	tensor(0.5240, device='cuda:0', grad_fn=<UnbindBackward>)	tensor(0.2505, device='cuda:0', grad_fn=<UnbindBackward>)	tensor(0.1642, device='cuda:0', grad_fn=<UnbindBackward>)	tensor(0.1248, device='cuda:0', grad_fn=<UnbindBackward>)	tensor(0.1110, device='cuda:0', grad_fn=<UnbindBackward>)	tensor(0.0863, device='cuda:0', grad_fn=<UnbindBackward>)
tensor(0.9909, device='cuda:0', grad_fn=<UnbindBackward>)	tensor(0.9718, device='cuda:0', grad_fn=<UnbindBackward>)	tensor(0.9747, device='cuda:0', grad_fn=<UnbindBackward>)	tensor(0.9263, device='cuda:0', grad_fn=<UnbindBackward>)	tensor(0.8462, device='cuda:0', grad_fn=<UnbindBackward>)	tensor(0.7339, device='cuda:0', grad_fn=<UnbindBackward>)	tensor(0.6269, device='cuda:0', grad_fn=<UnbindBackward>)	tensor(0.5613, device='cuda:0', grad_fn=<UnbindBackward>)	tensor(0.4098, device='cuda:0', grad_fn=<UnbindBackward>)	tensor(0.4206, device='cuda:0', grad_fn=<UnbindBackward>)
tensor(0.9932, device='cuda:0', grad_fn=<UnbindBackward>)	tensor(0.9534, device='cuda:0', grad_fn=<UnbindBackward>)	tensor(0.9214, device='cuda:0', grad_fn=<UnbindBackward>)	tensor(0.6773, device='cuda:0', grad_fn=<UnbindBackward>)	tensor(0.3895, device='cuda:0', grad_fn=<UnbindBackward>)	tensor(0.2488, device='cuda:0', grad_fn=<UnbindBackward>)	tensor(0.1778, device='cuda:0', grad_fn=<UnbindBackward>)	tensor(0.1317, device='cuda:0', grad_fn=<UnbindBackward>)	tensor(0.1184, device='cuda:0', grad_fn=<UnbindBackward>)	tensor(0.0935, device='cuda:0', grad_fn=<UnbindBackward>)
tensor(0.9929, device='cuda:0', grad_fn=<UnbindBackward>)	tensor(1.0163, device='cuda:0', grad_fn=<UnbindBackward>)	tensor(0.7609, device='cuda:0', grad_fn=<UnbindBackward>)	tensor(0.6094, device='cuda:0', grad_fn=<UnbindBackward>)	tensor(0.3840, device='cuda:0', grad_fn=<UnbindBackward>)	tensor(0.2422, device='cuda:0', grad_fn=<UnbindBackward>)	tensor(0.1758, device='cuda:0', grad_fn=<UnbindBackward>)	tensor(0.1318, device='cuda:0', grad_fn=<UnbindBackward>)	tensor(0.1263, device='cuda:0', grad_fn=<UnbindBackward>)	tensor(0.1008, device='cuda:0', grad_fn=<UnbindBackward>)
tensor(0.9926, device='cuda:0', grad_fn=<UnbindBackward>)	tensor(0.9952, device='cuda:0', grad_fn=<UnbindBackward>)	tensor(1.0352, device='cuda:0', grad_fn=<UnbindBackward>)	tensor(0.9987, device='cuda:0', grad_fn=<UnbindBackward>)	tensor(0.9347, device='cuda:0', grad_fn=<UnbindBackward>)	tensor(0.8244, device='cuda:0', grad_fn=<UnbindBackward>)	tensor(0.6621, device='cuda:0', grad_fn=<UnbindBackward>)	tensor(0.5361, device='cuda:0', grad_fn=<UnbindBackward>)	tensor(0.3753, device='cuda:0', grad_fn=<UnbindBackward>)	tensor(0.4152, device='cuda:0', grad_fn=<UnbindBackward>)
tensor(0.9926, device='cuda:0', grad_fn=<UnbindBackward>)	tensor(1.0019, device='cuda:0', grad_fn=<UnbindBackward>)	tensor(0.9616, device='cuda:0', grad_fn=<UnbindBackward>)	tensor(0.8668, device='cuda:0', grad_fn=<UnbindBackward>)	tensor(0.7449, device='cuda:0', grad_fn=<UnbindBackward>)	tensor(0.5967, device='cuda:0', grad_fn=<UnbindBackward>)	tensor(0.4597, device='cuda:0', grad_fn=<UnbindBackward>)	tensor(0.3252, device='cuda:0', grad_fn=<UnbindBackward>)	tensor(0.2095, device='cuda:0', grad_fn=<UnbindBackward>)	tensor(0.2035, device='cuda:0', grad_fn=<UnbindBackward>)
tensor(0.9922, device='cuda:0', grad_fn=<UnbindBackward>)	tensor(0.9736, device='cuda:0', grad_fn=<UnbindBackward>)	tensor(1.0003, device='cuda:0', grad_fn=<UnbindBackward>)	tensor(0.9617, device='cuda:0', grad_fn=<UnbindBackward>)	tensor(0.9027, device='cuda:0', grad_fn=<UnbindBackward>)	tensor(0.7715, device='cuda:0', grad_fn=<UnbindBackward>)	tensor(0.6197, device='cuda:0', grad_fn=<UnbindBackward>)	tensor(0.4099, device='cuda:0', grad_fn=<UnbindBackward>)	tensor(0.1933, device='cuda:0', grad_fn=<UnbindBackward>)	tensor(0.1360, device='cuda:0', grad_fn=<UnbindBackward>)
tensor(0.9927, device='cuda:0', grad_fn=<UnbindBackward>)	tensor(0.9659, device='cuda:0', grad_fn=<UnbindBackward>)	tensor(1.0434, device='cuda:0', grad_fn=<UnbindBackward>)	tensor(1.0198, device='cuda:0', grad_fn=<UnbindBackward>)	tensor(0.9821, device='cuda:0', grad_fn=<UnbindBackward>)	tensor(0.8889, device='cuda:0', grad_fn=<UnbindBackward>)	tensor(0.7965, device='cuda:0', grad_fn=<UnbindBackward>)	tensor(0.7212, device='cuda:0', grad_fn=<UnbindBackward>)	tensor(0.4999, device='cuda:0', grad_fn=<UnbindBackward>)	tensor(0.6513, device='cuda:0', grad_fn=<UnbindBackward>)
tensor(0.9919, device='cuda:0', grad_fn=<UnbindBackward>)	tensor(0.9763, device='cuda:0', grad_fn=<UnbindBackward>)	tensor(0.8502, device='cuda:0', grad_fn=<UnbindBackward>)	tensor(0.7400, device='cuda:0', grad_fn=<UnbindBackward>)	tensor(0.6130, device='cuda:0', grad_fn=<UnbindBackward>)	tensor(0.5007, device='cuda:0', grad_fn=<UnbindBackward>)	tensor(0.3570, device='cuda:0', grad_fn=<UnbindBackward>)	tensor(0.2381, device='cuda:0', grad_fn=<UnbindBackward>)	tensor(0.1771, device='cuda:0', grad_fn=<UnbindBackward>)	tensor(0.1506, device='cuda:0', grad_fn=<UnbindBackward>)
tensor(0.9923, device='cuda:0', grad_fn=<UnbindBackward>)	tensor(0.9682, device='cuda:0', grad_fn=<UnbindBackward>)	tensor(0.9302, device='cuda:0', grad_fn=<UnbindBackward>)	tensor(0.8236, device='cuda:0', grad_fn=<UnbindBackward>)	tensor(0.7148, device='cuda:0', grad_fn=<UnbindBackward>)	tensor(0.5753, device='cuda:0', grad_fn=<UnbindBackward>)	tensor(0.4614, device='cuda:0', grad_fn=<UnbindBackward>)	tensor(0.3415, device='cuda:0', grad_fn=<UnbindBackward>)	tensor(0.2150, device='cuda:0', grad_fn=<UnbindBackward>)	tensor(0.2068, device='cuda:0', grad_fn=<UnbindBackward>)
tensor(0.9913, device='cuda:0', grad_fn=<UnbindBackward>)	tensor(0.9632, device='cuda:0', grad_fn=<UnbindBackward>)	tensor(0.9793, device='cuda:0', grad_fn=<UnbindBackward>)	tensor(0.7942, device='cuda:0', grad_fn=<UnbindBackward>)	tensor(0.5365, device='cuda:0', grad_fn=<UnbindBackward>)	tensor(0.2876, device='cuda:0', grad_fn=<UnbindBackward>)	tensor(0.1907, device='cuda:0', grad_fn=<UnbindBackward>)	tensor(0.1442, device='cuda:0', grad_fn=<UnbindBackward>)	tensor(0.1215, device='cuda:0', grad_fn=<UnbindBackward>)	tensor(0.1049, device='cuda:0', grad_fn=<UnbindBackward>)
tensor(0.9920, device='cuda:0', grad_fn=<UnbindBackward>)	tensor(0.9787, device='cuda:0', grad_fn=<UnbindBackward>)	tensor(0.9294, device='cuda:0', grad_fn=<UnbindBackward>)	tensor(0.8257, device='cuda:0', grad_fn=<UnbindBackward>)	tensor(0.6467, device='cuda:0', grad_fn=<UnbindBackward>)	tensor(0.4174, device='cuda:0', grad_fn=<UnbindBackward>)	tensor(0.2586, device='cuda:0', grad_fn=<UnbindBackward>)	tensor(0.1798, device='cuda:0', grad_fn=<UnbindBackward>)	tensor(0.1353, device='cuda:0', grad_fn=<UnbindBackward>)	tensor(0.1186, device='cuda:0', grad_fn=<UnbindBackward>)
tensor(0.9921, device='cuda:0', grad_fn=<UnbindBackward>)	tensor(1.0267, device='cuda:0', grad_fn=<UnbindBackward>)	tensor(0.8819, device='cuda:0', grad_fn=<UnbindBackward>)	tensor(0.7630, device='cuda:0', grad_fn=<UnbindBackward>)	tensor(0.5120, device='cuda:0', grad_fn=<UnbindBackward>)	tensor(0.3225, device='cuda:0', grad_fn=<UnbindBackward>)	tensor(0.2257, device='cuda:0', grad_fn=<UnbindBackward>)	tensor(0.1658, device='cuda:0', grad_fn=<UnbindBackward>)	tensor(0.1397, device='cuda:0', grad_fn=<UnbindBackward>)	tensor(0.1105, device='cuda:0', grad_fn=<UnbindBackward>)
tensor(0.9909, device='cuda:0', grad_fn=<UnbindBackward>)	tensor(0.9787, device='cuda:0', grad_fn=<UnbindBackward>)	tensor(1.0987, device='cuda:0', grad_fn=<UnbindBackward>)	tensor(0.9863, device='cuda:0', grad_fn=<UnbindBackward>)	tensor(0.8567, device='cuda:0', grad_fn=<UnbindBackward>)	tensor(0.5963, device='cuda:0', grad_fn=<UnbindBackward>)	tensor(0.4440, device='cuda:0', grad_fn=<UnbindBackward>)	tensor(0.3102, device='cuda:0', grad_fn=<UnbindBackward>)	tensor(0.1812, device='cuda:0', grad_fn=<UnbindBackward>)	tensor(0.1937, device='cuda:0', grad_fn=<UnbindBackward>)
tensor(0.9917, device='cuda:0', grad_fn=<UnbindBackward>)	tensor(0.9789, device='cuda:0', grad_fn=<UnbindBackward>)	tensor(1.0371, device='cuda:0', grad_fn=<UnbindBackward>)	tensor(0.9896, device='cuda:0', grad_fn=<UnbindBackward>)	tensor(0.9231, device='cuda:0', grad_fn=<UnbindBackward>)	tensor(0.8186, device='cuda:0', grad_fn=<UnbindBackward>)	tensor(0.6950, device='cuda:0', grad_fn=<UnbindBackward>)	tensor(0.5807, device='cuda:0', grad_fn=<UnbindBackward>)	tensor(0.3666, device='cuda:0', grad_fn=<UnbindBackward>)	tensor(0.3448, device='cuda:0', grad_fn=<UnbindBackward>)
tensor(0.9926, device='cuda:0', grad_fn=<UnbindBackward>)	tensor(0.9926, device='cuda:0', grad_fn=<UnbindBackward>)	tensor(1.0364, device='cuda:0', grad_fn=<UnbindBackward>)	tensor(0.9866, device='cuda:0', grad_fn=<UnbindBackward>)	tensor(0.9420, device='cuda:0', grad_fn=<UnbindBackward>)	tensor(0.8172, device='cuda:0', grad_fn=<UnbindBackward>)	tensor(0.6273, device='cuda:0', grad_fn=<UnbindBackward>)	tensor(0.4025, device='cuda:0', grad_fn=<UnbindBackward>)	tensor(0.2116, device='cuda:0', grad_fn=<UnbindBackward>)	tensor(0.1792, device='cuda:0', grad_fn=<UnbindBackward>)
tensor(0.9909, device='cuda:0', grad_fn=<UnbindBackward>)	tensor(0.9847, device='cuda:0', grad_fn=<UnbindBackward>)	tensor(0.9111, device='cuda:0', grad_fn=<UnbindBackward>)	tensor(0.7780, device='cuda:0', grad_fn=<UnbindBackward>)	tensor(0.6338, device='cuda:0', grad_fn=<UnbindBackward>)	tensor(0.5382, device='cuda:0', grad_fn=<UnbindBackward>)	tensor(0.4201, device='cuda:0', grad_fn=<UnbindBackward>)	tensor(0.3344, device='cuda:0', grad_fn=<UnbindBackward>)	tensor(0.2167, device='cuda:0', grad_fn=<UnbindBackward>)	tensor(0.2041, device='cuda:0', grad_fn=<UnbindBackward>)
tensor(0.9931, device='cuda:0', grad_fn=<UnbindBackward>)	tensor(0.9702, device='cuda:0', grad_fn=<UnbindBackward>)	tensor(0.9489, device='cuda:0', grad_fn=<UnbindBackward>)	tensor(0.8943, device='cuda:0', grad_fn=<UnbindBackward>)	tensor(0.8201, device='cuda:0', grad_fn=<UnbindBackward>)	tensor(0.7191, device='cuda:0', grad_fn=<UnbindBackward>)	tensor(0.6262, device='cuda:0', grad_fn=<UnbindBackward>)	tensor(0.5587, device='cuda:0', grad_fn=<UnbindBackward>)	tensor(0.4198, device='cuda:0', grad_fn=<UnbindBackward>)	tensor(0.5170, device='cuda:0', grad_fn=<UnbindBackward>)
tensor(0.9924, device='cuda:0', grad_fn=<UnbindBackward>)	tensor(0.9940, device='cuda:0', grad_fn=<UnbindBackward>)	tensor(0.9901, device='cuda:0', grad_fn=<UnbindBackward>)	tensor(0.8874, device='cuda:0', grad_fn=<UnbindBackward>)	tensor(0.7169, device='cuda:0', grad_fn=<UnbindBackward>)	tensor(0.5035, device='cuda:0', grad_fn=<UnbindBackward>)	tensor(0.3310, device='cuda:0', grad_fn=<UnbindBackward>)	tensor(0.2318, device='cuda:0', grad_fn=<UnbindBackward>)	tensor(0.1722, device='cuda:0', grad_fn=<UnbindBackward>)	tensor(0.1538, device='cuda:0', grad_fn=<UnbindBackward>)
tensor(0.9911, device='cuda:0', grad_fn=<UnbindBackward>)	tensor(1.0200, device='cuda:0', grad_fn=<UnbindBackward>)	tensor(1.0195, device='cuda:0', grad_fn=<UnbindBackward>)	tensor(0.8798, device='cuda:0', grad_fn=<UnbindBackward>)	tensor(0.6866, device='cuda:0', grad_fn=<UnbindBackward>)	tensor(0.4533, device='cuda:0', grad_fn=<UnbindBackward>)	tensor(0.3128, device='cuda:0', grad_fn=<UnbindBackward>)	tensor(0.2230, device='cuda:0', grad_fn=<UnbindBackward>)	tensor(0.1610, device='cuda:0', grad_fn=<UnbindBackward>)	tensor(0.1746, device='cuda:0', grad_fn=<UnbindBackward>)
tensor(0.9927, device='cuda:0', grad_fn=<UnbindBackward>)	tensor(0.9637, device='cuda:0', grad_fn=<UnbindBackward>)	tensor(1.0305, device='cuda:0', grad_fn=<UnbindBackward>)	tensor(0.9879, device='cuda:0', grad_fn=<UnbindBackward>)	tensor(0.9164, device='cuda:0', grad_fn=<UnbindBackward>)	tensor(0.8125, device='cuda:0', grad_fn=<UnbindBackward>)	tensor(0.7198, device='cuda:0', grad_fn=<UnbindBackward>)	tensor(0.6405, device='cuda:0', grad_fn=<UnbindBackward>)	tensor(0.4275, device='cuda:0', grad_fn=<UnbindBackward>)	tensor(0.4825, device='cuda:0', grad_fn=<UnbindBackward>)
tensor(0.9915, device='cuda:0', grad_fn=<UnbindBackward>)	tensor(1.0207, device='cuda:0', grad_fn=<UnbindBackward>)	tensor(0.8855, device='cuda:0', grad_fn=<UnbindBackward>)	tensor(0.7074, device='cuda:0', grad_fn=<UnbindBackward>)	tensor(0.4996, device='cuda:0', grad_fn=<UnbindBackward>)	tensor(0.3533, device='cuda:0', grad_fn=<UnbindBackward>)	tensor(0.2568, device='cuda:0', grad_fn=<UnbindBackward>)	tensor(0.1854, device='cuda:0', grad_fn=<UnbindBackward>)	tensor(0.1421, device='cuda:0', grad_fn=<UnbindBackward>)	tensor(0.1219, device='cuda:0', grad_fn=<UnbindBackward>)
tensor(0.9929, device='cuda:0', grad_fn=<UnbindBackward>)	tensor(1.1509, device='cuda:0', grad_fn=<UnbindBackward>)	tensor(1.9257, device='cuda:0', grad_fn=<UnbindBackward>)	tensor(2.1265, device='cuda:0', grad_fn=<UnbindBackward>)	tensor(1.9071, device='cuda:0', grad_fn=<UnbindBackward>)	tensor(1.3765, device='cuda:0', grad_fn=<UnbindBackward>)	tensor(0.9805, device='cuda:0', grad_fn=<UnbindBackward>)	tensor(0.5591, device='cuda:0', grad_fn=<UnbindBackward>)	tensor(0.1940, device='cuda:0', grad_fn=<UnbindBackward>)	tensor(0.1935, device='cuda:0', grad_fn=<UnbindBackward>)
tensor(0.9925, device='cuda:0', grad_fn=<UnbindBackward>)	tensor(0.9689, device='cuda:0', grad_fn=<UnbindBackward>)	tensor(0.9708, device='cuda:0', grad_fn=<UnbindBackward>)	tensor(0.9232, device='cuda:0', grad_fn=<UnbindBackward>)	tensor(0.8089, device='cuda:0', grad_fn=<UnbindBackward>)	tensor(0.7067, device='cuda:0', grad_fn=<UnbindBackward>)	tensor(0.6124, device='cuda:0', grad_fn=<UnbindBackward>)	tensor(0.5581, device='cuda:0', grad_fn=<UnbindBackward>)	tensor(0.3989, device='cuda:0', grad_fn=<UnbindBackward>)	tensor(0.5414, device='cuda:0', grad_fn=<UnbindBackward>)
tensor(0.9900, device='cuda:0', grad_fn=<UnbindBackward>)	tensor(1.0404, device='cuda:0', grad_fn=<UnbindBackward>)	tensor(0.8416, device='cuda:0', grad_fn=<UnbindBackward>)	tensor(0.7295, device='cuda:0', grad_fn=<UnbindBackward>)	tensor(0.5206, device='cuda:0', grad_fn=<UnbindBackward>)	tensor(0.3505, device='cuda:0', grad_fn=<UnbindBackward>)	tensor(0.2287, device='cuda:0', grad_fn=<UnbindBackward>)	tensor(0.1746, device='cuda:0', grad_fn=<UnbindBackward>)	tensor(0.1343, device='cuda:0', grad_fn=<UnbindBackward>)	tensor(0.1200, device='cuda:0', grad_fn=<UnbindBackward>)
tensor(0.9931, device='cuda:0', grad_fn=<UnbindBackward>)	tensor(0.9740, device='cuda:0', grad_fn=<UnbindBackward>)	tensor(0.9863, device='cuda:0', grad_fn=<UnbindBackward>)	tensor(0.9550, device='cuda:0', grad_fn=<UnbindBackward>)	tensor(0.8368, device='cuda:0', grad_fn=<UnbindBackward>)	tensor(0.6424, device='cuda:0', grad_fn=<UnbindBackward>)	tensor(0.3742, device='cuda:0', grad_fn=<UnbindBackward>)	tensor(0.1880, device='cuda:0', grad_fn=<UnbindBackward>)	tensor(0.1322, device='cuda:0', grad_fn=<UnbindBackward>)	tensor(0.0922, device='cuda:0', grad_fn=<UnbindBackward>)
tensor(0.9914, device='cuda:0', grad_fn=<UnbindBackward>)	tensor(0.9509, device='cuda:0', grad_fn=<UnbindBackward>)	tensor(0.9110, device='cuda:0', grad_fn=<UnbindBackward>)	tensor(0.7741, device='cuda:0', grad_fn=<UnbindBackward>)	tensor(0.5800, device='cuda:0', grad_fn=<UnbindBackward>)	tensor(0.3704, device='cuda:0', grad_fn=<UnbindBackward>)	tensor(0.2590, device='cuda:0', grad_fn=<UnbindBackward>)	tensor(0.1904, device='cuda:0', grad_fn=<UnbindBackward>)	tensor(0.1404, device='cuda:0', grad_fn=<UnbindBackward>)	tensor(0.1184, device='cuda:0', grad_fn=<UnbindBackward>)
tensor(0.9928, device='cuda:0', grad_fn=<UnbindBackward>)	tensor(0.9797, device='cuda:0', grad_fn=<UnbindBackward>)	tensor(0.9940, device='cuda:0', grad_fn=<UnbindBackward>)	tensor(0.9104, device='cuda:0', grad_fn=<UnbindBackward>)	tensor(0.8050, device='cuda:0', grad_fn=<UnbindBackward>)	tensor(0.6709, device='cuda:0', grad_fn=<UnbindBackward>)	tensor(0.5351, device='cuda:0', grad_fn=<UnbindBackward>)	tensor(0.3872, device='cuda:0', grad_fn=<UnbindBackward>)	tensor(0.2074, device='cuda:0', grad_fn=<UnbindBackward>)	tensor(0.1485, device='cuda:0', grad_fn=<UnbindBackward>)
tensor(0.9863, device='cuda:0', grad_fn=<UnbindBackward>)	tensor(1.0506, device='cuda:0', grad_fn=<UnbindBackward>)	tensor(0.9594, device='cuda:0', grad_fn=<UnbindBackward>)	tensor(0.9342, device='cuda:0', grad_fn=<UnbindBackward>)	tensor(0.9189, device='cuda:0', grad_fn=<UnbindBackward>)	tensor(0.9213, device='cuda:0', grad_fn=<UnbindBackward>)	tensor(0.5365, device='cuda:0', grad_fn=<UnbindBackward>)	tensor(0.2425, device='cuda:0', grad_fn=<UnbindBackward>)	tensor(0.1752, device='cuda:0', grad_fn=<UnbindBackward>)	tensor(0.2195, device='cuda:0', grad_fn=<UnbindBackward>)
tensor(0.9922, device='cuda:0', grad_fn=<UnbindBackward>)	tensor(0.9665, device='cuda:0', grad_fn=<UnbindBackward>)	tensor(1.0486, device='cuda:0', grad_fn=<UnbindBackward>)	tensor(1.0154, device='cuda:0', grad_fn=<UnbindBackward>)	tensor(0.9573, device='cuda:0', grad_fn=<UnbindBackward>)	tensor(0.8842, device='cuda:0', grad_fn=<UnbindBackward>)	tensor(0.7855, device='cuda:0', grad_fn=<UnbindBackward>)	tensor(0.6858, device='cuda:0', grad_fn=<UnbindBackward>)	tensor(0.4515, device='cuda:0', grad_fn=<UnbindBackward>)	tensor(0.5277, device='cuda:0', grad_fn=<UnbindBackward>)
tensor(0.9921, device='cuda:0', grad_fn=<UnbindBackward>)	tensor(0.9664, device='cuda:0', grad_fn=<UnbindBackward>)	tensor(0.8692, device='cuda:0', grad_fn=<UnbindBackward>)	tensor(0.7200, device='cuda:0', grad_fn=<UnbindBackward>)	tensor(0.5953, device='cuda:0', grad_fn=<UnbindBackward>)	tensor(0.4637, device='cuda:0', grad_fn=<UnbindBackward>)	tensor(0.3580, device='cuda:0', grad_fn=<UnbindBackward>)	tensor(0.2587, device='cuda:0', grad_fn=<UnbindBackward>)	tensor(0.1835, device='cuda:0', grad_fn=<UnbindBackward>)	tensor(0.1705, device='cuda:0', grad_fn=<UnbindBackward>)
tensor(0.9915, device='cuda:0', grad_fn=<UnbindBackward>)	tensor(0.9385, device='cuda:0', grad_fn=<UnbindBackward>)	tensor(1.1033, device='cuda:0', grad_fn=<UnbindBackward>)	tensor(1.0146, device='cuda:0', grad_fn=<UnbindBackward>)	tensor(0.9149, device='cuda:0', grad_fn=<UnbindBackward>)	tensor(0.7441, device='cuda:0', grad_fn=<UnbindBackward>)	tensor(0.6084, device='cuda:0', grad_fn=<UnbindBackward>)	tensor(0.4986, device='cuda:0', grad_fn=<UnbindBackward>)	tensor(0.3298, device='cuda:0', grad_fn=<UnbindBackward>)	tensor(0.4047, device='cuda:0', grad_fn=<UnbindBackward>)
tensor(0.9926, device='cuda:0', grad_fn=<UnbindBackward>)	tensor(0.9216, device='cuda:0', grad_fn=<UnbindBackward>)	tensor(0.7236, device='cuda:0', grad_fn=<UnbindBackward>)	tensor(0.4290, device='cuda:0', grad_fn=<UnbindBackward>)	tensor(0.2940, device='cuda:0', grad_fn=<UnbindBackward>)	tensor(0.2011, device='cuda:0', grad_fn=<UnbindBackward>)	tensor(0.1586, device='cuda:0', grad_fn=<UnbindBackward>)	tensor(0.1214, device='cuda:0', grad_fn=<UnbindBackward>)	tensor(0.1140, device='cuda:0', grad_fn=<UnbindBackward>)	tensor(0.1038, device='cuda:0', grad_fn=<UnbindBackward>)
tensor(0.9917, device='cuda:0', grad_fn=<UnbindBackward>)	tensor(1.0263, device='cuda:0', grad_fn=<UnbindBackward>)	tensor(1.0219, device='cuda:0', grad_fn=<UnbindBackward>)	tensor(0.9093, device='cuda:0', grad_fn=<UnbindBackward>)	tensor(0.7518, device='cuda:0', grad_fn=<UnbindBackward>)	tensor(0.5249, device='cuda:0', grad_fn=<UnbindBackward>)	tensor(0.3707, device='cuda:0', grad_fn=<UnbindBackward>)	tensor(0.2868, device='cuda:0', grad_fn=<UnbindBackward>)	tensor(0.2113, device='cuda:0', grad_fn=<UnbindBackward>)	tensor(0.2171, device='cuda:0', grad_fn=<UnbindBackward>)
tensor(0.9923, device='cuda:0', grad_fn=<UnbindBackward>)	tensor(1.0168, device='cuda:0', grad_fn=<UnbindBackward>)	tensor(0.8606, device='cuda:0', grad_fn=<UnbindBackward>)	tensor(0.7132, device='cuda:0', grad_fn=<UnbindBackward>)	tensor(0.4418, device='cuda:0', grad_fn=<UnbindBackward>)	tensor(0.2797, device='cuda:0', grad_fn=<UnbindBackward>)	tensor(0.1995, device='cuda:0', grad_fn=<UnbindBackward>)	tensor(0.1426, device='cuda:0', grad_fn=<UnbindBackward>)	tensor(0.1241, device='cuda:0', grad_fn=<UnbindBackward>)	tensor(0.1055, device='cuda:0', grad_fn=<UnbindBackward>)
tensor(0.9922, device='cuda:0', grad_fn=<UnbindBackward>)	tensor(0.9949, device='cuda:0', grad_fn=<UnbindBackward>)	tensor(0.8156, device='cuda:0', grad_fn=<UnbindBackward>)	tensor(0.6675, device='cuda:0', grad_fn=<UnbindBackward>)	tensor(0.4153, device='cuda:0', grad_fn=<UnbindBackward>)	tensor(0.2623, device='cuda:0', grad_fn=<UnbindBackward>)	tensor(0.1868, device='cuda:0', grad_fn=<UnbindBackward>)	tensor(0.1367, device='cuda:0', grad_fn=<UnbindBackward>)	tensor(0.1264, device='cuda:0', grad_fn=<UnbindBackward>)	tensor(0.1004, device='cuda:0', grad_fn=<UnbindBackward>)
tensor(0.9925, device='cuda:0', grad_fn=<UnbindBackward>)	tensor(1.0010, device='cuda:0', grad_fn=<UnbindBackward>)	tensor(1.2884, device='cuda:0', grad_fn=<UnbindBackward>)	tensor(0.9710, device='cuda:0', grad_fn=<UnbindBackward>)	tensor(0.8797, device='cuda:0', grad_fn=<UnbindBackward>)	tensor(0.7298, device='cuda:0', grad_fn=<UnbindBackward>)	tensor(0.6502, device='cuda:0', grad_fn=<UnbindBackward>)	tensor(0.6133, device='cuda:0', grad_fn=<UnbindBackward>)	tensor(0.4699, device='cuda:0', grad_fn=<UnbindBackward>)	tensor(0.7050, device='cuda:0', grad_fn=<UnbindBackward>)
tensor(0.9915, device='cuda:0', grad_fn=<UnbindBackward>)	tensor(1.0137, device='cuda:0', grad_fn=<UnbindBackward>)	tensor(1.3533, device='cuda:0', grad_fn=<UnbindBackward>)	tensor(1.0913, device='cuda:0', grad_fn=<UnbindBackward>)	tensor(1.0334, device='cuda:0', grad_fn=<UnbindBackward>)	tensor(0.9068, device='cuda:0', grad_fn=<UnbindBackward>)	tensor(0.8878, device='cuda:0', grad_fn=<UnbindBackward>)	tensor(0.8803, device='cuda:0', grad_fn=<UnbindBackward>)	tensor(0.6480, device='cuda:0', grad_fn=<UnbindBackward>)	tensor(0.9275, device='cuda:0', grad_fn=<UnbindBackward>)
tensor(0.9894, device='cuda:0', grad_fn=<UnbindBackward>)	tensor(0.9507, device='cuda:0', grad_fn=<UnbindBackward>)	tensor(0.6495, device='cuda:0', grad_fn=<UnbindBackward>)	tensor(0.6048, device='cuda:0', grad_fn=<UnbindBackward>)	tensor(0.5331, device='cuda:0', grad_fn=<UnbindBackward>)	tensor(0.4776, device='cuda:0', grad_fn=<UnbindBackward>)	tensor(0.3536, device='cuda:0', grad_fn=<UnbindBackward>)	tensor(0.2960, device='cuda:0', grad_fn=<UnbindBackward>)	tensor(0.3106, device='cuda:0', grad_fn=<UnbindBackward>)	tensor(0.2702, device='cuda:0', grad_fn=<UnbindBackward>)
tensor(0.9916, device='cuda:0', grad_fn=<UnbindBackward>)	tensor(1.0464, device='cuda:0', grad_fn=<UnbindBackward>)	tensor(0.8702, device='cuda:0', grad_fn=<UnbindBackward>)	tensor(0.8340, device='cuda:0', grad_fn=<UnbindBackward>)	tensor(0.6621, device='cuda:0', grad_fn=<UnbindBackward>)	tensor(0.5166, device='cuda:0', grad_fn=<UnbindBackward>)	tensor(0.4092, device='cuda:0', grad_fn=<UnbindBackward>)	tensor(0.3400, device='cuda:0', grad_fn=<UnbindBackward>)	tensor(0.2989, device='cuda:0', grad_fn=<UnbindBackward>)	tensor(0.2876, device='cuda:0', grad_fn=<UnbindBackward>)
tensor(0.9920, device='cuda:0', grad_fn=<UnbindBackward>)	tensor(0.9481, device='cuda:0', grad_fn=<UnbindBackward>)	tensor(0.9304, device='cuda:0', grad_fn=<UnbindBackward>)	tensor(0.8333, device='cuda:0', grad_fn=<UnbindBackward>)	tensor(0.7202, device='cuda:0', grad_fn=<UnbindBackward>)	tensor(0.6006, device='cuda:0', grad_fn=<UnbindBackward>)	tensor(0.4749, device='cuda:0', grad_fn=<UnbindBackward>)	tensor(0.3893, device='cuda:0', grad_fn=<UnbindBackward>)	tensor(0.2837, device='cuda:0', grad_fn=<UnbindBackward>)	tensor(0.2609, device='cuda:0', grad_fn=<UnbindBackward>)
tensor(0.9928, device='cuda:0', grad_fn=<UnbindBackward>)	tensor(0.9622, device='cuda:0', grad_fn=<UnbindBackward>)	tensor(0.9323, device='cuda:0', grad_fn=<UnbindBackward>)	tensor(0.6832, device='cuda:0', grad_fn=<UnbindBackward>)	tensor(0.4619, device='cuda:0', grad_fn=<UnbindBackward>)	tensor(0.3263, device='cuda:0', grad_fn=<UnbindBackward>)	tensor(0.2464, device='cuda:0', grad_fn=<UnbindBackward>)	tensor(0.1911, device='cuda:0', grad_fn=<UnbindBackward>)	tensor(0.1453, device='cuda:0', grad_fn=<UnbindBackward>)	tensor(0.1400, device='cuda:0', grad_fn=<UnbindBackward>)
tensor(0.9918, device='cuda:0', grad_fn=<UnbindBackward>)	tensor(0.9412, device='cuda:0', grad_fn=<UnbindBackward>)	tensor(0.7583, device='cuda:0', grad_fn=<UnbindBackward>)	tensor(0.4222, device='cuda:0', grad_fn=<UnbindBackward>)	tensor(0.2658, device='cuda:0', grad_fn=<UnbindBackward>)	tensor(0.1638, device='cuda:0', grad_fn=<UnbindBackward>)	tensor(0.1369, device='cuda:0', grad_fn=<UnbindBackward>)	tensor(0.1019, device='cuda:0', grad_fn=<UnbindBackward>)	tensor(0.1053, device='cuda:0', grad_fn=<UnbindBackward>)	tensor(0.0899, device='cuda:0', grad_fn=<UnbindBackward>)
tensor(0.9916, device='cuda:0', grad_fn=<UnbindBackward>)	tensor(0.9552, device='cuda:0', grad_fn=<UnbindBackward>)	tensor(0.9384, device='cuda:0', grad_fn=<UnbindBackward>)	tensor(0.8194, device='cuda:0', grad_fn=<UnbindBackward>)	tensor(0.5533, device='cuda:0', grad_fn=<UnbindBackward>)	tensor(0.2501, device='cuda:0', grad_fn=<UnbindBackward>)	tensor(0.1469, device='cuda:0', grad_fn=<UnbindBackward>)	tensor(0.1094, device='cuda:0', grad_fn=<UnbindBackward>)	tensor(0.1023, device='cuda:0', grad_fn=<UnbindBackward>)	tensor(0.0801, device='cuda:0', grad_fn=<UnbindBackward>)
tensor(0.9933, device='cuda:0', grad_fn=<UnbindBackward>)	tensor(0.9881, device='cuda:0', grad_fn=<UnbindBackward>)	tensor(0.9824, device='cuda:0', grad_fn=<UnbindBackward>)	tensor(0.9352, device='cuda:0', grad_fn=<UnbindBackward>)	tensor(0.8528, device='cuda:0', grad_fn=<UnbindBackward>)	tensor(0.7121, device='cuda:0', grad_fn=<UnbindBackward>)	tensor(0.5298, device='cuda:0', grad_fn=<UnbindBackward>)	tensor(0.3871, device='cuda:0', grad_fn=<UnbindBackward>)	tensor(0.2685, device='cuda:0', grad_fn=<UnbindBackward>)	tensor(0.2760, device='cuda:0', grad_fn=<UnbindBackward>)
tensor(0.9914, device='cuda:0', grad_fn=<UnbindBackward>)	tensor(0.9488, device='cuda:0', grad_fn=<UnbindBackward>)	tensor(0.7836, device='cuda:0', grad_fn=<UnbindBackward>)	tensor(0.5464, device='cuda:0', grad_fn=<UnbindBackward>)	tensor(0.3442, device='cuda:0', grad_fn=<UnbindBackward>)	tensor(0.2118, device='cuda:0', grad_fn=<UnbindBackward>)	tensor(0.1511, device='cuda:0', grad_fn=<UnbindBackward>)	tensor(0.1000, device='cuda:0', grad_fn=<UnbindBackward>)	tensor(0.1041, device='cuda:0', grad_fn=<UnbindBackward>)	tensor(0.0717, device='cuda:0', grad_fn=<UnbindBackward>)
tensor(0.9917, device='cuda:0', grad_fn=<UnbindBackward>)	tensor(1.0008, device='cuda:0', grad_fn=<UnbindBackward>)	tensor(0.9011, device='cuda:0', grad_fn=<UnbindBackward>)	tensor(0.7864, device='cuda:0', grad_fn=<UnbindBackward>)	tensor(0.5378, device='cuda:0', grad_fn=<UnbindBackward>)	tensor(0.2879, device='cuda:0', grad_fn=<UnbindBackward>)	tensor(0.1910, device='cuda:0', grad_fn=<UnbindBackward>)	tensor(0.1380, device='cuda:0', grad_fn=<UnbindBackward>)	tensor(0.1195, device='cuda:0', grad_fn=<UnbindBackward>)	tensor(0.1016, device='cuda:0', grad_fn=<UnbindBackward>)
tensor(0.9918, device='cuda:0', grad_fn=<UnbindBackward>)	tensor(0.9709, device='cuda:0', grad_fn=<UnbindBackward>)	tensor(0.8994, device='cuda:0', grad_fn=<UnbindBackward>)	tensor(0.7731, device='cuda:0', grad_fn=<UnbindBackward>)	tensor(0.6449, device='cuda:0', grad_fn=<UnbindBackward>)	tensor(0.4747, device='cuda:0', grad_fn=<UnbindBackward>)	tensor(0.3191, device='cuda:0', grad_fn=<UnbindBackward>)	tensor(0.2231, device='cuda:0', grad_fn=<UnbindBackward>)	tensor(0.1824, device='cuda:0', grad_fn=<UnbindBackward>)	tensor(0.1627, device='cuda:0', grad_fn=<UnbindBackward>)
tensor(0.9913, device='cuda:0', grad_fn=<UnbindBackward>)	tensor(0.9722, device='cuda:0', grad_fn=<UnbindBackward>)	tensor(1.0929, device='cuda:0', grad_fn=<UnbindBackward>)	tensor(0.9538, device='cuda:0', grad_fn=<UnbindBackward>)	tensor(0.8416, device='cuda:0', grad_fn=<UnbindBackward>)	tensor(0.6789, device='cuda:0', grad_fn=<UnbindBackward>)	tensor(0.5390, device='cuda:0', grad_fn=<UnbindBackward>)	tensor(0.4327, device='cuda:0', grad_fn=<UnbindBackward>)	tensor(0.3026, device='cuda:0', grad_fn=<UnbindBackward>)	tensor(0.3533, device='cuda:0', grad_fn=<UnbindBackward>)
tensor(0.9924, device='cuda:0', grad_fn=<UnbindBackward>)	tensor(0.9636, device='cuda:0', grad_fn=<UnbindBackward>)	tensor(0.7753, device='cuda:0', grad_fn=<UnbindBackward>)	tensor(0.6125, device='cuda:0', grad_fn=<UnbindBackward>)	tensor(0.4318, device='cuda:0', grad_fn=<UnbindBackward>)	tensor(0.2765, device='cuda:0', grad_fn=<UnbindBackward>)	tensor(0.1817, device='cuda:0', grad_fn=<UnbindBackward>)	tensor(0.1294, device='cuda:0', grad_fn=<UnbindBackward>)	tensor(0.1168, device='cuda:0', grad_fn=<UnbindBackward>)	tensor(0.0875, device='cuda:0', grad_fn=<UnbindBackward>)
tensor(0.9911, device='cuda:0', grad_fn=<UnbindBackward>)	tensor(0.9934, device='cuda:0', grad_fn=<UnbindBackward>)	tensor(0.9388, device='cuda:0', grad_fn=<UnbindBackward>)	tensor(0.8128, device='cuda:0', grad_fn=<UnbindBackward>)	tensor(0.5645, device='cuda:0', grad_fn=<UnbindBackward>)	tensor(0.3093, device='cuda:0', grad_fn=<UnbindBackward>)	tensor(0.1996, device='cuda:0', grad_fn=<UnbindBackward>)	tensor(0.1413, device='cuda:0', grad_fn=<UnbindBackward>)	tensor(0.1137, device='cuda:0', grad_fn=<UnbindBackward>)	tensor(0.0884, device='cuda:0', grad_fn=<UnbindBackward>)
tensor(0.9903, device='cuda:0', grad_fn=<UnbindBackward>)	tensor(0.8430, device='cuda:0', grad_fn=<UnbindBackward>)	tensor(0.4869, device='cuda:0', grad_fn=<UnbindBackward>)	tensor(0.3520, device='cuda:0', grad_fn=<UnbindBackward>)	tensor(0.3222, device='cuda:0', grad_fn=<UnbindBackward>)	tensor(0.2457, device='cuda:0', grad_fn=<UnbindBackward>)	tensor(0.1947, device='cuda:0', grad_fn=<UnbindBackward>)	tensor(0.1582, device='cuda:0', grad_fn=<UnbindBackward>)	tensor(0.1482, device='cuda:0', grad_fn=<UnbindBackward>)	tensor(0.1124, device='cuda:0', grad_fn=<UnbindBackward>)
tensor(0.9924, device='cuda:0', grad_fn=<UnbindBackward>)	tensor(0.9769, device='cuda:0', grad_fn=<UnbindBackward>)	tensor(0.8866, device='cuda:0', grad_fn=<UnbindBackward>)	tensor(0.8062, device='cuda:0', grad_fn=<UnbindBackward>)	tensor(0.6440, device='cuda:0', grad_fn=<UnbindBackward>)	tensor(0.4099, device='cuda:0', grad_fn=<UnbindBackward>)	tensor(0.2037, device='cuda:0', grad_fn=<UnbindBackward>)	tensor(0.1219, device='cuda:0', grad_fn=<UnbindBackward>)	tensor(0.1181, device='cuda:0', grad_fn=<UnbindBackward>)	tensor(0.0829, device='cuda:0', grad_fn=<UnbindBackward>)
tensor(0.9913, device='cuda:0', grad_fn=<UnbindBackward>)	tensor(0.9493, device='cuda:0', grad_fn=<UnbindBackward>)	tensor(0.8562, device='cuda:0', grad_fn=<UnbindBackward>)	tensor(0.6915, device='cuda:0', grad_fn=<UnbindBackward>)	tensor(0.5345, device='cuda:0', grad_fn=<UnbindBackward>)	tensor(0.3521, device='cuda:0', grad_fn=<UnbindBackward>)	tensor(0.2187, device='cuda:0', grad_fn=<UnbindBackward>)	tensor(0.1486, device='cuda:0', grad_fn=<UnbindBackward>)	tensor(0.1290, device='cuda:0', grad_fn=<UnbindBackward>)	tensor(0.0999, device='cuda:0', grad_fn=<UnbindBackward>)
tensor(0.9921, device='cuda:0', grad_fn=<UnbindBackward>)	tensor(0.9982, device='cuda:0', grad_fn=<UnbindBackward>)	tensor(0.8737, device='cuda:0', grad_fn=<UnbindBackward>)	tensor(0.7349, device='cuda:0', grad_fn=<UnbindBackward>)	tensor(0.4067, device='cuda:0', grad_fn=<UnbindBackward>)	tensor(0.2235, device='cuda:0', grad_fn=<UnbindBackward>)	tensor(0.1652, device='cuda:0', grad_fn=<UnbindBackward>)	tensor(0.1116, device='cuda:0', grad_fn=<UnbindBackward>)	tensor(0.1049, device='cuda:0', grad_fn=<UnbindBackward>)	tensor(0.0810, device='cuda:0', grad_fn=<UnbindBackward>)
tensor(0.9915, device='cuda:0', grad_fn=<UnbindBackward>)	tensor(0.9772, device='cuda:0', grad_fn=<UnbindBackward>)	tensor(0.8752, device='cuda:0', grad_fn=<UnbindBackward>)	tensor(0.6774, device='cuda:0', grad_fn=<UnbindBackward>)	tensor(0.4341, device='cuda:0', grad_fn=<UnbindBackward>)	tensor(0.2570, device='cuda:0', grad_fn=<UnbindBackward>)	tensor(0.1765, device='cuda:0', grad_fn=<UnbindBackward>)	tensor(0.1264, device='cuda:0', grad_fn=<UnbindBackward>)	tensor(0.1173, device='cuda:0', grad_fn=<UnbindBackward>)	tensor(0.0894, device='cuda:0', grad_fn=<UnbindBackward>)
tensor(0.9909, device='cuda:0', grad_fn=<UnbindBackward>)	tensor(0.9540, device='cuda:0', grad_fn=<UnbindBackward>)	tensor(0.8939, device='cuda:0', grad_fn=<UnbindBackward>)	tensor(0.8233, device='cuda:0', grad_fn=<UnbindBackward>)	tensor(0.7352, device='cuda:0', grad_fn=<UnbindBackward>)	tensor(0.6234, device='cuda:0', grad_fn=<UnbindBackward>)	tensor(0.5165, device='cuda:0', grad_fn=<UnbindBackward>)	tensor(0.3952, device='cuda:0', grad_fn=<UnbindBackward>)	tensor(0.2211, device='cuda:0', grad_fn=<UnbindBackward>)	tensor(0.1847, device='cuda:0', grad_fn=<UnbindBackward>)
tensor(0.9910, device='cuda:0', grad_fn=<UnbindBackward>)	tensor(1.0020, device='cuda:0', grad_fn=<UnbindBackward>)	tensor(1.0033, device='cuda:0', grad_fn=<UnbindBackward>)	tensor(0.9452, device='cuda:0', grad_fn=<UnbindBackward>)	tensor(0.8751, device='cuda:0', grad_fn=<UnbindBackward>)	tensor(0.7914, device='cuda:0', grad_fn=<UnbindBackward>)	tensor(0.6717, device='cuda:0', grad_fn=<UnbindBackward>)	tensor(0.5680, device='cuda:0', grad_fn=<UnbindBackward>)	tensor(0.3811, device='cuda:0', grad_fn=<UnbindBackward>)	tensor(0.3860, device='cuda:0', grad_fn=<UnbindBackward>)
tensor(0.9903, device='cuda:0', grad_fn=<UnbindBackward>)	tensor(1.0045, device='cuda:0', grad_fn=<UnbindBackward>)	tensor(0.8260, device='cuda:0', grad_fn=<UnbindBackward>)	tensor(0.6773, device='cuda:0', grad_fn=<UnbindBackward>)	tensor(0.5242, device='cuda:0', grad_fn=<UnbindBackward>)	tensor(0.4111, device='cuda:0', grad_fn=<UnbindBackward>)	tensor(0.3097, device='cuda:0', grad_fn=<UnbindBackward>)	tensor(0.2340, device='cuda:0', grad_fn=<UnbindBackward>)	tensor(0.1694, device='cuda:0', grad_fn=<UnbindBackward>)	tensor(0.1569, device='cuda:0', grad_fn=<UnbindBackward>)
tensor(0.9927, device='cuda:0', grad_fn=<UnbindBackward>)	tensor(0.9803, device='cuda:0', grad_fn=<UnbindBackward>)	tensor(0.9702, device='cuda:0', grad_fn=<UnbindBackward>)	tensor(0.9188, device='cuda:0', grad_fn=<UnbindBackward>)	tensor(0.8179, device='cuda:0', grad_fn=<UnbindBackward>)	tensor(0.6961, device='cuda:0', grad_fn=<UnbindBackward>)	tensor(0.5873, device='cuda:0', grad_fn=<UnbindBackward>)	tensor(0.4968, device='cuda:0', grad_fn=<UnbindBackward>)	tensor(0.3483, device='cuda:0', grad_fn=<UnbindBackward>)	tensor(0.4108, device='cuda:0', grad_fn=<UnbindBackward>)
tensor(0.9922, device='cuda:0', grad_fn=<UnbindBackward>)	tensor(0.9797, device='cuda:0', grad_fn=<UnbindBackward>)	tensor(0.9624, device='cuda:0', grad_fn=<UnbindBackward>)	tensor(0.8977, device='cuda:0', grad_fn=<UnbindBackward>)	tensor(0.7801, device='cuda:0', grad_fn=<UnbindBackward>)	tensor(0.6239, device='cuda:0', grad_fn=<UnbindBackward>)	tensor(0.4547, device='cuda:0', grad_fn=<UnbindBackward>)	tensor(0.2886, device='cuda:0', grad_fn=<UnbindBackward>)	tensor(0.1690, device='cuda:0', grad_fn=<UnbindBackward>)	tensor(0.1364, device='cuda:0', grad_fn=<UnbindBackward>)
tensor(0.9916, device='cuda:0', grad_fn=<UnbindBackward>)	tensor(0.9867, device='cuda:0', grad_fn=<UnbindBackward>)	tensor(0.9754, device='cuda:0', grad_fn=<UnbindBackward>)	tensor(0.9305, device='cuda:0', grad_fn=<UnbindBackward>)	tensor(0.8397, device='cuda:0', grad_fn=<UnbindBackward>)	tensor(0.7055, device='cuda:0', grad_fn=<UnbindBackward>)	tensor(0.5581, device='cuda:0', grad_fn=<UnbindBackward>)	tensor(0.3565, device='cuda:0', grad_fn=<UnbindBackward>)	tensor(0.1637, device='cuda:0', grad_fn=<UnbindBackward>)	tensor(0.1266, device='cuda:0', grad_fn=<UnbindBackward>)
tensor(0.9913, device='cuda:0', grad_fn=<UnbindBackward>)	tensor(0.9458, device='cuda:0', grad_fn=<UnbindBackward>)	tensor(1.0287, device='cuda:0', grad_fn=<UnbindBackward>)	tensor(0.9935, device='cuda:0', grad_fn=<UnbindBackward>)	tensor(0.9684, device='cuda:0', grad_fn=<UnbindBackward>)	tensor(0.9122, device='cuda:0', grad_fn=<UnbindBackward>)	tensor(0.8866, device='cuda:0', grad_fn=<UnbindBackward>)	tensor(0.8727, device='cuda:0', grad_fn=<UnbindBackward>)	tensor(0.6342, device='cuda:0', grad_fn=<UnbindBackward>)	tensor(0.9294, device='cuda:0', grad_fn=<UnbindBackward>)
tensor(0.9924, device='cuda:0', grad_fn=<UnbindBackward>)	tensor(0.9692, device='cuda:0', grad_fn=<UnbindBackward>)	tensor(0.9665, device='cuda:0', grad_fn=<UnbindBackward>)	tensor(0.9234, device='cuda:0', grad_fn=<UnbindBackward>)	tensor(0.8353, device='cuda:0', grad_fn=<UnbindBackward>)	tensor(0.7267, device='cuda:0', grad_fn=<UnbindBackward>)	tensor(0.6006, device='cuda:0', grad_fn=<UnbindBackward>)	tensor(0.4049, device='cuda:0', grad_fn=<UnbindBackward>)	tensor(0.1677, device='cuda:0', grad_fn=<UnbindBackward>)	tensor(0.1083, device='cuda:0', grad_fn=<UnbindBackward>)
tensor(0.9918, device='cuda:0', grad_fn=<UnbindBackward>)	tensor(0.9699, device='cuda:0', grad_fn=<UnbindBackward>)	tensor(0.8274, device='cuda:0', grad_fn=<UnbindBackward>)	tensor(0.7040, device='cuda:0', grad_fn=<UnbindBackward>)	tensor(0.5258, device='cuda:0', grad_fn=<UnbindBackward>)	tensor(0.3509, device='cuda:0', grad_fn=<UnbindBackward>)	tensor(0.2838, device='cuda:0', grad_fn=<UnbindBackward>)	tensor(0.2076, device='cuda:0', grad_fn=<UnbindBackward>)	tensor(0.1512, device='cuda:0', grad_fn=<UnbindBackward>)	tensor(0.1276, device='cuda:0', grad_fn=<UnbindBackward>)
tensor(0.9924, device='cuda:0', grad_fn=<UnbindBackward>)	tensor(1.0169, device='cuda:0', grad_fn=<UnbindBackward>)	tensor(0.8800, device='cuda:0', grad_fn=<UnbindBackward>)	tensor(0.8015, device='cuda:0', grad_fn=<UnbindBackward>)	tensor(0.6157, device='cuda:0', grad_fn=<UnbindBackward>)	tensor(0.4260, device='cuda:0', grad_fn=<UnbindBackward>)	tensor(0.2661, device='cuda:0', grad_fn=<UnbindBackward>)	tensor(0.1695, device='cuda:0', grad_fn=<UnbindBackward>)	tensor(0.1289, device='cuda:0', grad_fn=<UnbindBackward>)	tensor(0.1041, device='cuda:0', grad_fn=<UnbindBackward>)
tensor(0.9924, device='cuda:0', grad_fn=<UnbindBackward>)	tensor(0.9714, device='cuda:0', grad_fn=<UnbindBackward>)	tensor(1.0026, device='cuda:0', grad_fn=<UnbindBackward>)	tensor(0.9375, device='cuda:0', grad_fn=<UnbindBackward>)	tensor(0.8373, device='cuda:0', grad_fn=<UnbindBackward>)	tensor(0.7122, device='cuda:0', grad_fn=<UnbindBackward>)	tensor(0.6219, device='cuda:0', grad_fn=<UnbindBackward>)	tensor(0.5431, device='cuda:0', grad_fn=<UnbindBackward>)	tensor(0.3969, device='cuda:0', grad_fn=<UnbindBackward>)	tensor(0.4754, device='cuda:0', grad_fn=<UnbindBackward>)
tensor(0.9933, device='cuda:0', grad_fn=<UnbindBackward>)	tensor(1.0023, device='cuda:0', grad_fn=<UnbindBackward>)	tensor(0.8926, device='cuda:0', grad_fn=<UnbindBackward>)	tensor(0.8013, device='cuda:0', grad_fn=<UnbindBackward>)	tensor(0.6375, device='cuda:0', grad_fn=<UnbindBackward>)	tensor(0.4994, device='cuda:0', grad_fn=<UnbindBackward>)	tensor(0.3302, device='cuda:0', grad_fn=<UnbindBackward>)	tensor(0.2337, device='cuda:0', grad_fn=<UnbindBackward>)	tensor(0.1698, device='cuda:0', grad_fn=<UnbindBackward>)	tensor(0.1448, device='cuda:0', grad_fn=<UnbindBackward>)
tensor(0.9917, device='cuda:0', grad_fn=<UnbindBackward>)	tensor(0.9624, device='cuda:0', grad_fn=<UnbindBackward>)	tensor(0.9853, device='cuda:0', grad_fn=<UnbindBackward>)	tensor(0.9332, device='cuda:0', grad_fn=<UnbindBackward>)	tensor(0.8649, device='cuda:0', grad_fn=<UnbindBackward>)	tensor(0.7714, device='cuda:0', grad_fn=<UnbindBackward>)	tensor(0.6535, device='cuda:0', grad_fn=<UnbindBackward>)	tensor(0.4972, device='cuda:0', grad_fn=<UnbindBackward>)	tensor(0.2611, device='cuda:0', grad_fn=<UnbindBackward>)	tensor(0.2262, device='cuda:0', grad_fn=<UnbindBackward>)
tensor(0.9929, device='cuda:0', grad_fn=<UnbindBackward>)	tensor(0.9491, device='cuda:0', grad_fn=<UnbindBackward>)	tensor(0.9898, device='cuda:0', grad_fn=<UnbindBackward>)	tensor(0.9467, device='cuda:0', grad_fn=<UnbindBackward>)	tensor(0.8471, device='cuda:0', grad_fn=<UnbindBackward>)	tensor(0.7321, device='cuda:0', grad_fn=<UnbindBackward>)	tensor(0.6330, device='cuda:0', grad_fn=<UnbindBackward>)	tensor(0.5292, device='cuda:0', grad_fn=<UnbindBackward>)	tensor(0.2867, device='cuda:0', grad_fn=<UnbindBackward>)	tensor(0.2070, device='cuda:0', grad_fn=<UnbindBackward>)
tensor(0.9919, device='cuda:0', grad_fn=<UnbindBackward>)	tensor(0.9729, device='cuda:0', grad_fn=<UnbindBackward>)	tensor(0.8454, device='cuda:0', grad_fn=<UnbindBackward>)	tensor(0.7175, device='cuda:0', grad_fn=<UnbindBackward>)	tensor(0.4606, device='cuda:0', grad_fn=<UnbindBackward>)	tensor(0.2315, device='cuda:0', grad_fn=<UnbindBackward>)	tensor(0.1616, device='cuda:0', grad_fn=<UnbindBackward>)	tensor(0.1079, device='cuda:0', grad_fn=<UnbindBackward>)	tensor(0.1043, device='cuda:0', grad_fn=<UnbindBackward>)	tensor(0.0778, device='cuda:0', grad_fn=<UnbindBackward>)
tensor(0.9914, device='cuda:0', grad_fn=<UnbindBackward>)	tensor(0.9519, device='cuda:0', grad_fn=<UnbindBackward>)	tensor(0.9743, device='cuda:0', grad_fn=<UnbindBackward>)	tensor(0.8877, device='cuda:0', grad_fn=<UnbindBackward>)	tensor(0.8142, device='cuda:0', grad_fn=<UnbindBackward>)	tensor(0.7069, device='cuda:0', grad_fn=<UnbindBackward>)	tensor(0.6151, device='cuda:0', grad_fn=<UnbindBackward>)	tensor(0.5093, device='cuda:0', grad_fn=<UnbindBackward>)	tensor(0.3162, device='cuda:0', grad_fn=<UnbindBackward>)	tensor(0.3096, device='cuda:0', grad_fn=<UnbindBackward>)
tensor(0.9917, device='cuda:0', grad_fn=<UnbindBackward>)	tensor(1.0114, device='cuda:0', grad_fn=<UnbindBackward>)	tensor(1.0229, device='cuda:0', grad_fn=<UnbindBackward>)	tensor(0.9797, device='cuda:0', grad_fn=<UnbindBackward>)	tensor(0.8795, device='cuda:0', grad_fn=<UnbindBackward>)	tensor(0.6895, device='cuda:0', grad_fn=<UnbindBackward>)	tensor(0.5318, device='cuda:0', grad_fn=<UnbindBackward>)	tensor(0.3797, device='cuda:0', grad_fn=<UnbindBackward>)	tensor(0.2236, device='cuda:0', grad_fn=<UnbindBackward>)	tensor(0.2188, device='cuda:0', grad_fn=<UnbindBackward>)
tensor(0.9926, device='cuda:0', grad_fn=<UnbindBackward>)	tensor(1.0095, device='cuda:0', grad_fn=<UnbindBackward>)	tensor(1.0911, device='cuda:0', grad_fn=<UnbindBackward>)	tensor(0.8595, device='cuda:0', grad_fn=<UnbindBackward>)	tensor(0.7051, device='cuda:0', grad_fn=<UnbindBackward>)	tensor(0.5196, device='cuda:0', grad_fn=<UnbindBackward>)	tensor(0.4022, device='cuda:0', grad_fn=<UnbindBackward>)	tensor(0.3368, device='cuda:0', grad_fn=<UnbindBackward>)	tensor(0.2680, device='cuda:0', grad_fn=<UnbindBackward>)	tensor(0.3260, device='cuda:0', grad_fn=<UnbindBackward>)
tensor(0.9895, device='cuda:0', grad_fn=<UnbindBackward>)	tensor(1.1092, device='cuda:0', grad_fn=<UnbindBackward>)	tensor(1.1872, device='cuda:0', grad_fn=<UnbindBackward>)	tensor(1.1930, device='cuda:0', grad_fn=<UnbindBackward>)	tensor(1.1393, device='cuda:0', grad_fn=<UnbindBackward>)	tensor(1.0470, device='cuda:0', grad_fn=<UnbindBackward>)	tensor(0.9435, device='cuda:0', grad_fn=<UnbindBackward>)	tensor(0.8658, device='cuda:0', grad_fn=<UnbindBackward>)	tensor(0.4587, device='cuda:0', grad_fn=<UnbindBackward>)	tensor(0.3491, device='cuda:0', grad_fn=<UnbindBackward>)
tensor(0.9905, device='cuda:0', grad_fn=<UnbindBackward>)	tensor(0.9700, device='cuda:0', grad_fn=<UnbindBackward>)	tensor(0.9550, device='cuda:0', grad_fn=<UnbindBackward>)	tensor(0.8109, device='cuda:0', grad_fn=<UnbindBackward>)	tensor(0.5104, device='cuda:0', grad_fn=<UnbindBackward>)	tensor(0.2751, device='cuda:0', grad_fn=<UnbindBackward>)	tensor(0.1869, device='cuda:0', grad_fn=<UnbindBackward>)	tensor(0.1335, device='cuda:0', grad_fn=<UnbindBackward>)	tensor(0.1158, device='cuda:0', grad_fn=<UnbindBackward>)	tensor(0.0846, device='cuda:0', grad_fn=<UnbindBackward>)
tensor(0.9928, device='cuda:0', grad_fn=<UnbindBackward>)	tensor(0.9541, device='cuda:0', grad_fn=<UnbindBackward>)	tensor(0.9900, device='cuda:0', grad_fn=<UnbindBackward>)	tensor(0.9460, device='cuda:0', grad_fn=<UnbindBackward>)	tensor(0.8808, device='cuda:0', grad_fn=<UnbindBackward>)	tensor(0.7928, device='cuda:0', grad_fn=<UnbindBackward>)	tensor(0.7118, device='cuda:0', grad_fn=<UnbindBackward>)	tensor(0.6314, device='cuda:0', grad_fn=<UnbindBackward>)	tensor(0.3940, device='cuda:0', grad_fn=<UnbindBackward>)	tensor(0.2401, device='cuda:0', grad_fn=<UnbindBackward>)
tensor(0.9928, device='cuda:0', grad_fn=<UnbindBackward>)	tensor(0.9707, device='cuda:0', grad_fn=<UnbindBackward>)	tensor(1.0252, device='cuda:0', grad_fn=<UnbindBackward>)	tensor(1.0060, device='cuda:0', grad_fn=<UnbindBackward>)	tensor(0.9610, device='cuda:0', grad_fn=<UnbindBackward>)	tensor(0.8777, device='cuda:0', grad_fn=<UnbindBackward>)	tensor(0.7867, device='cuda:0', grad_fn=<UnbindBackward>)	tensor(0.7136, device='cuda:0', grad_fn=<UnbindBackward>)	tensor(0.5075, device='cuda:0', grad_fn=<UnbindBackward>)	tensor(0.6272, device='cuda:0', grad_fn=<UnbindBackward>)
tensor(0.9920, device='cuda:0', grad_fn=<UnbindBackward>)	tensor(1.0049, device='cuda:0', grad_fn=<UnbindBackward>)	tensor(0.9645, device='cuda:0', grad_fn=<UnbindBackward>)	tensor(0.9302, device='cuda:0', grad_fn=<UnbindBackward>)	tensor(0.8519, device='cuda:0', grad_fn=<UnbindBackward>)	tensor(0.7213, device='cuda:0', grad_fn=<UnbindBackward>)	tensor(0.5818, device='cuda:0', grad_fn=<UnbindBackward>)	tensor(0.4231, device='cuda:0', grad_fn=<UnbindBackward>)	tensor(0.2366, device='cuda:0', grad_fn=<UnbindBackward>)	tensor(0.2311, device='cuda:0', grad_fn=<UnbindBackward>)
tensor(0.9919, device='cuda:0', grad_fn=<UnbindBackward>)	tensor(0.9717, device='cuda:0', grad_fn=<UnbindBackward>)	tensor(0.9665, device='cuda:0', grad_fn=<UnbindBackward>)	tensor(0.8849, device='cuda:0', grad_fn=<UnbindBackward>)	tensor(0.7550, device='cuda:0', grad_fn=<UnbindBackward>)	tensor(0.4937, device='cuda:0', grad_fn=<UnbindBackward>)	tensor(0.2666, device='cuda:0', grad_fn=<UnbindBackward>)	tensor(0.1592, device='cuda:0', grad_fn=<UnbindBackward>)	tensor(0.1270, device='cuda:0', grad_fn=<UnbindBackward>)	tensor(0.1051, device='cuda:0', grad_fn=<UnbindBackward>)
tensor(0.9928, device='cuda:0', grad_fn=<UnbindBackward>)	tensor(0.9992, device='cuda:0', grad_fn=<UnbindBackward>)	tensor(1.0171, device='cuda:0', grad_fn=<UnbindBackward>)	tensor(0.9976, device='cuda:0', grad_fn=<UnbindBackward>)	tensor(0.8939, device='cuda:0', grad_fn=<UnbindBackward>)	tensor(0.7837, device='cuda:0', grad_fn=<UnbindBackward>)	tensor(0.6782, device='cuda:0', grad_fn=<UnbindBackward>)	tensor(0.5791, device='cuda:0', grad_fn=<UnbindBackward>)	tensor(0.3689, device='cuda:0', grad_fn=<UnbindBackward>)	tensor(0.4428, device='cuda:0', grad_fn=<UnbindBackward>)
tensor(0.9917, device='cuda:0', grad_fn=<UnbindBackward>)	tensor(0.9975, device='cuda:0', grad_fn=<UnbindBackward>)	tensor(0.9946, device='cuda:0', grad_fn=<UnbindBackward>)	tensor(0.8908, device='cuda:0', grad_fn=<UnbindBackward>)	tensor(0.7152, device='cuda:0', grad_fn=<UnbindBackward>)	tensor(0.4733, device='cuda:0', grad_fn=<UnbindBackward>)	tensor(0.3119, device='cuda:0', grad_fn=<UnbindBackward>)	tensor(0.2138, device='cuda:0', grad_fn=<UnbindBackward>)	tensor(0.1496, device='cuda:0', grad_fn=<UnbindBackward>)	tensor(0.1537, device='cuda:0', grad_fn=<UnbindBackward>)
tensor(0.9917, device='cuda:0', grad_fn=<UnbindBackward>)	tensor(1.0028, device='cuda:0', grad_fn=<UnbindBackward>)	tensor(1.0123, device='cuda:0', grad_fn=<UnbindBackward>)	tensor(0.9943, device='cuda:0', grad_fn=<UnbindBackward>)	tensor(0.9149, device='cuda:0', grad_fn=<UnbindBackward>)	tensor(0.8026, device='cuda:0', grad_fn=<UnbindBackward>)	tensor(0.6614, device='cuda:0', grad_fn=<UnbindBackward>)	tensor(0.4718, device='cuda:0', grad_fn=<UnbindBackward>)	tensor(0.2149, device='cuda:0', grad_fn=<UnbindBackward>)	tensor(0.1516, device='cuda:0', grad_fn=<UnbindBackward>)
tensor(0.9932, device='cuda:0', grad_fn=<UnbindBackward>)	tensor(0.9704, device='cuda:0', grad_fn=<UnbindBackward>)	tensor(0.9933, device='cuda:0', grad_fn=<UnbindBackward>)	tensor(0.9771, device='cuda:0', grad_fn=<UnbindBackward>)	tensor(0.9480, device='cuda:0', grad_fn=<UnbindBackward>)	tensor(0.7450, device='cuda:0', grad_fn=<UnbindBackward>)	tensor(0.4181, device='cuda:0', grad_fn=<UnbindBackward>)	tensor(0.2174, device='cuda:0', grad_fn=<UnbindBackward>)	tensor(0.1608, device='cuda:0', grad_fn=<UnbindBackward>)	tensor(0.1388, device='cuda:0', grad_fn=<UnbindBackward>)
tensor(0.9900, device='cuda:0', grad_fn=<UnbindBackward>)	tensor(0.9945, device='cuda:0', grad_fn=<UnbindBackward>)	tensor(1.1098, device='cuda:0', grad_fn=<UnbindBackward>)	tensor(1.0533, device='cuda:0', grad_fn=<UnbindBackward>)	tensor(0.9479, device='cuda:0', grad_fn=<UnbindBackward>)	tensor(0.7077, device='cuda:0', grad_fn=<UnbindBackward>)	tensor(0.5630, device='cuda:0', grad_fn=<UnbindBackward>)	tensor(0.4446, device='cuda:0', grad_fn=<UnbindBackward>)	tensor(0.2263, device='cuda:0', grad_fn=<UnbindBackward>)	tensor(0.2548, device='cuda:0', grad_fn=<UnbindBackward>)
tensor(0.9929, device='cuda:0', grad_fn=<UnbindBackward>)	tensor(0.9795, device='cuda:0', grad_fn=<UnbindBackward>)	tensor(0.8954, device='cuda:0', grad_fn=<UnbindBackward>)	tensor(0.7712, device='cuda:0', grad_fn=<UnbindBackward>)	tensor(0.5023, device='cuda:0', grad_fn=<UnbindBackward>)	tensor(0.2109, device='cuda:0', grad_fn=<UnbindBackward>)	tensor(0.1375, device='cuda:0', grad_fn=<UnbindBackward>)	tensor(0.1050, device='cuda:0', grad_fn=<UnbindBackward>)	tensor(0.0987, device='cuda:0', grad_fn=<UnbindBackward>)	tensor(0.0712, device='cuda:0', grad_fn=<UnbindBackward>)
tensor(0.9918, device='cuda:0', grad_fn=<UnbindBackward>)	tensor(0.9453, device='cuda:0', grad_fn=<UnbindBackward>)	tensor(0.7726, device='cuda:0', grad_fn=<UnbindBackward>)	tensor(0.6168, device='cuda:0', grad_fn=<UnbindBackward>)	tensor(0.4378, device='cuda:0', grad_fn=<UnbindBackward>)	tensor(0.2564, device='cuda:0', grad_fn=<UnbindBackward>)	tensor(0.1797, device='cuda:0', grad_fn=<UnbindBackward>)	tensor(0.1375, device='cuda:0', grad_fn=<UnbindBackward>)	tensor(0.1307, device='cuda:0', grad_fn=<UnbindBackward>)	tensor(0.1005, device='cuda:0', grad_fn=<UnbindBackward>)
tensor(0.9922, device='cuda:0', grad_fn=<UnbindBackward>)	tensor(0.9724, device='cuda:0', grad_fn=<UnbindBackward>)	tensor(0.9697, device='cuda:0', grad_fn=<UnbindBackward>)	tensor(0.8956, device='cuda:0', grad_fn=<UnbindBackward>)	tensor(0.7991, device='cuda:0', grad_fn=<UnbindBackward>)	tensor(0.6399, device='cuda:0', grad_fn=<UnbindBackward>)	tensor(0.4815, device='cuda:0', grad_fn=<UnbindBackward>)	tensor(0.2780, device='cuda:0', grad_fn=<UnbindBackward>)	tensor(0.1461, device='cuda:0', grad_fn=<UnbindBackward>)	tensor(0.1102, device='cuda:0', grad_fn=<UnbindBackward>)
tensor(0.9927, device='cuda:0', grad_fn=<UnbindBackward>)	tensor(1.0235, device='cuda:0', grad_fn=<UnbindBackward>)	tensor(0.8761, device='cuda:0', grad_fn=<UnbindBackward>)	tensor(0.7338, device='cuda:0', grad_fn=<UnbindBackward>)	tensor(0.5818, device='cuda:0', grad_fn=<UnbindBackward>)	tensor(0.3814, device='cuda:0', grad_fn=<UnbindBackward>)	tensor(0.2844, device='cuda:0', grad_fn=<UnbindBackward>)	tensor(0.2187, device='cuda:0', grad_fn=<UnbindBackward>)	tensor(0.1501, device='cuda:0', grad_fn=<UnbindBackward>)	tensor(0.1386, device='cuda:0', grad_fn=<UnbindBackward>)
tensor(0.9889, device='cuda:0', grad_fn=<UnbindBackward>)	tensor(1.0404, device='cuda:0', grad_fn=<UnbindBackward>)	tensor(0.9388, device='cuda:0', grad_fn=<UnbindBackward>)	tensor(0.8768, device='cuda:0', grad_fn=<UnbindBackward>)	tensor(0.8559, device='cuda:0', grad_fn=<UnbindBackward>)	tensor(0.7773, device='cuda:0', grad_fn=<UnbindBackward>)	tensor(0.6952, device='cuda:0', grad_fn=<UnbindBackward>)	tensor(0.6171, device='cuda:0', grad_fn=<UnbindBackward>)	tensor(0.4980, device='cuda:0', grad_fn=<UnbindBackward>)	tensor(0.5756, device='cuda:0', grad_fn=<UnbindBackward>)
tensor(0.9913, device='cuda:0', grad_fn=<UnbindBackward>)	tensor(0.9673, device='cuda:0', grad_fn=<UnbindBackward>)	tensor(0.9647, device='cuda:0', grad_fn=<UnbindBackward>)	tensor(0.8429, device='cuda:0', grad_fn=<UnbindBackward>)	tensor(0.6193, device='cuda:0', grad_fn=<UnbindBackward>)	tensor(0.3737, device='cuda:0', grad_fn=<UnbindBackward>)	tensor(0.2423, device='cuda:0', grad_fn=<UnbindBackward>)	tensor(0.1663, device='cuda:0', grad_fn=<UnbindBackward>)	tensor(0.1237, device='cuda:0', grad_fn=<UnbindBackward>)	tensor(0.1044, device='cuda:0', grad_fn=<UnbindBackward>)
tensor(0.9910, device='cuda:0', grad_fn=<UnbindBackward>)	tensor(0.9741, device='cuda:0', grad_fn=<UnbindBackward>)	tensor(0.9841, device='cuda:0', grad_fn=<UnbindBackward>)	tensor(0.9081, device='cuda:0', grad_fn=<UnbindBackward>)	tensor(0.9157, device='cuda:0', grad_fn=<UnbindBackward>)	tensor(0.6216, device='cuda:0', grad_fn=<UnbindBackward>)	tensor(0.4313, device='cuda:0', grad_fn=<UnbindBackward>)	tensor(0.3227, device='cuda:0', grad_fn=<UnbindBackward>)	tensor(0.2511, device='cuda:0', grad_fn=<UnbindBackward>)	tensor(0.2230, device='cuda:0', grad_fn=<UnbindBackward>)
tensor(0.9918, device='cuda:0', grad_fn=<UnbindBackward>)	tensor(0.9971, device='cuda:0', grad_fn=<UnbindBackward>)	tensor(0.8842, device='cuda:0', grad_fn=<UnbindBackward>)	tensor(0.7709, device='cuda:0', grad_fn=<UnbindBackward>)	tensor(0.5389, device='cuda:0', grad_fn=<UnbindBackward>)	tensor(0.3392, device='cuda:0', grad_fn=<UnbindBackward>)	tensor(0.2087, device='cuda:0', grad_fn=<UnbindBackward>)	tensor(0.1463, device='cuda:0', grad_fn=<UnbindBackward>)	tensor(0.1220, device='cuda:0', grad_fn=<UnbindBackward>)	tensor(0.0922, device='cuda:0', grad_fn=<UnbindBackward>)
tensor(0.9929, device='cuda:0', grad_fn=<UnbindBackward>)	tensor(0.9485, device='cuda:0', grad_fn=<UnbindBackward>)	tensor(1.0184, device='cuda:0', grad_fn=<UnbindBackward>)	tensor(0.9581, device='cuda:0', grad_fn=<UnbindBackward>)	tensor(0.8756, device='cuda:0', grad_fn=<UnbindBackward>)	tensor(0.7778, device='cuda:0', grad_fn=<UnbindBackward>)	tensor(0.6665, device='cuda:0', grad_fn=<UnbindBackward>)	tensor(0.5388, device='cuda:0', grad_fn=<UnbindBackward>)	tensor(0.2832, device='cuda:0', grad_fn=<UnbindBackward>)	tensor(0.2061, device='cuda:0', grad_fn=<UnbindBackward>)
tensor(0.9927, device='cuda:0', grad_fn=<UnbindBackward>)	tensor(0.9563, device='cuda:0', grad_fn=<UnbindBackward>)	tensor(0.9970, device='cuda:0', grad_fn=<UnbindBackward>)	tensor(0.9795, device='cuda:0', grad_fn=<UnbindBackward>)	tensor(0.9102, device='cuda:0', grad_fn=<UnbindBackward>)	tensor(0.8091, device='cuda:0', grad_fn=<UnbindBackward>)	tensor(0.6960, device='cuda:0', grad_fn=<UnbindBackward>)	tensor(0.5445, device='cuda:0', grad_fn=<UnbindBackward>)	tensor(0.2683, device='cuda:0', grad_fn=<UnbindBackward>)	tensor(0.1884, device='cuda:0', grad_fn=<UnbindBackward>)
tensor(0.9931, device='cuda:0', grad_fn=<UnbindBackward>)	tensor(0.9901, device='cuda:0', grad_fn=<UnbindBackward>)	tensor(1.0028, device='cuda:0', grad_fn=<UnbindBackward>)	tensor(0.8176, device='cuda:0', grad_fn=<UnbindBackward>)	tensor(0.5210, device='cuda:0', grad_fn=<UnbindBackward>)	tensor(0.3253, device='cuda:0', grad_fn=<UnbindBackward>)	tensor(0.2371, device='cuda:0', grad_fn=<UnbindBackward>)	tensor(0.2048, device='cuda:0', grad_fn=<UnbindBackward>)	tensor(0.1945, device='cuda:0', grad_fn=<UnbindBackward>)	tensor(0.2124, device='cuda:0', grad_fn=<UnbindBackward>)
tensor(0.9918, device='cuda:0', grad_fn=<UnbindBackward>)	tensor(0.9286, device='cuda:0', grad_fn=<UnbindBackward>)	tensor(0.8959, device='cuda:0', grad_fn=<UnbindBackward>)	tensor(0.7693, device='cuda:0', grad_fn=<UnbindBackward>)	tensor(0.6247, device='cuda:0', grad_fn=<UnbindBackward>)	tensor(0.4651, device='cuda:0', grad_fn=<UnbindBackward>)	tensor(0.3560, device='cuda:0', grad_fn=<UnbindBackward>)	tensor(0.2607, device='cuda:0', grad_fn=<UnbindBackward>)	tensor(0.1796, device='cuda:0', grad_fn=<UnbindBackward>)	tensor(0.1731, device='cuda:0', grad_fn=<UnbindBackward>)
tensor(0.9919, device='cuda:0', grad_fn=<UnbindBackward>)	tensor(1.0105, device='cuda:0', grad_fn=<UnbindBackward>)	tensor(0.7552, device='cuda:0', grad_fn=<UnbindBackward>)	tensor(0.5856, device='cuda:0', grad_fn=<UnbindBackward>)	tensor(0.4058, device='cuda:0', grad_fn=<UnbindBackward>)	tensor(0.2767, device='cuda:0', grad_fn=<UnbindBackward>)	tensor(0.2023, device='cuda:0', grad_fn=<UnbindBackward>)	tensor(0.1455, device='cuda:0', grad_fn=<UnbindBackward>)	tensor(0.1315, device='cuda:0', grad_fn=<UnbindBackward>)	tensor(0.1022, device='cuda:0', grad_fn=<UnbindBackward>)
tensor(0.9914, device='cuda:0', grad_fn=<UnbindBackward>)	tensor(1.0377, device='cuda:0', grad_fn=<UnbindBackward>)	tensor(0.7996, device='cuda:0', grad_fn=<UnbindBackward>)	tensor(0.6559, device='cuda:0', grad_fn=<UnbindBackward>)	tensor(0.4186, device='cuda:0', grad_fn=<UnbindBackward>)	tensor(0.2600, device='cuda:0', grad_fn=<UnbindBackward>)	tensor(0.1858, device='cuda:0', grad_fn=<UnbindBackward>)	tensor(0.1369, device='cuda:0', grad_fn=<UnbindBackward>)	tensor(0.1243, device='cuda:0', grad_fn=<UnbindBackward>)	tensor(0.1022, device='cuda:0', grad_fn=<UnbindBackward>)
tensor(0.9928, device='cuda:0', grad_fn=<UnbindBackward>)	tensor(0.9726, device='cuda:0', grad_fn=<UnbindBackward>)	tensor(1.1558, device='cuda:0', grad_fn=<UnbindBackward>)	tensor(0.9310, device='cuda:0', grad_fn=<UnbindBackward>)	tensor(0.8991, device='cuda:0', grad_fn=<UnbindBackward>)	tensor(0.9285, device='cuda:0', grad_fn=<UnbindBackward>)	tensor(1.2249, device='cuda:0', grad_fn=<UnbindBackward>)	tensor(1.7197, device='cuda:0', grad_fn=<UnbindBackward>)	tensor(2.1639, device='cuda:0', grad_fn=<UnbindBackward>)	tensor(3.6096, device='cuda:0', grad_fn=<UnbindBackward>)
tensor(0.9928, device='cuda:0', grad_fn=<UnbindBackward>)	tensor(0.9993, device='cuda:0', grad_fn=<UnbindBackward>)	tensor(0.8915, device='cuda:0', grad_fn=<UnbindBackward>)	tensor(0.8099, device='cuda:0', grad_fn=<UnbindBackward>)	tensor(0.6577, device='cuda:0', grad_fn=<UnbindBackward>)	tensor(0.4598, device='cuda:0', grad_fn=<UnbindBackward>)	tensor(0.2564, device='cuda:0', grad_fn=<UnbindBackward>)	tensor(0.1544, device='cuda:0', grad_fn=<UnbindBackward>)	tensor(0.1265, device='cuda:0', grad_fn=<UnbindBackward>)	tensor(0.0950, device='cuda:0', grad_fn=<UnbindBackward>)
tensor(0.9929, device='cuda:0', grad_fn=<UnbindBackward>)	tensor(0.9849, device='cuda:0', grad_fn=<UnbindBackward>)	tensor(1.0148, device='cuda:0', grad_fn=<UnbindBackward>)	tensor(0.9200, device='cuda:0', grad_fn=<UnbindBackward>)	tensor(0.8598, device='cuda:0', grad_fn=<UnbindBackward>)	tensor(0.7094, device='cuda:0', grad_fn=<UnbindBackward>)	tensor(0.5563, device='cuda:0', grad_fn=<UnbindBackward>)	tensor(0.4298, device='cuda:0', grad_fn=<UnbindBackward>)	tensor(0.2995, device='cuda:0', grad_fn=<UnbindBackward>)	tensor(0.2415, device='cuda:0', grad_fn=<UnbindBackward>)
tensor(0.9930, device='cuda:0', grad_fn=<UnbindBackward>)	tensor(0.9674, device='cuda:0', grad_fn=<UnbindBackward>)	tensor(1.0153, device='cuda:0', grad_fn=<UnbindBackward>)	tensor(1.0187, device='cuda:0', grad_fn=<UnbindBackward>)	tensor(0.9209, device='cuda:0', grad_fn=<UnbindBackward>)	tensor(0.7963, device='cuda:0', grad_fn=<UnbindBackward>)	tensor(0.6883, device='cuda:0', grad_fn=<UnbindBackward>)	tensor(0.5652, device='cuda:0', grad_fn=<UnbindBackward>)	tensor(0.3030, device='cuda:0', grad_fn=<UnbindBackward>)	tensor(0.2031, device='cuda:0', grad_fn=<UnbindBackward>)
tensor(0.9918, device='cuda:0', grad_fn=<UnbindBackward>)	tensor(0.9749, device='cuda:0', grad_fn=<UnbindBackward>)	tensor(0.9489, device='cuda:0', grad_fn=<UnbindBackward>)	tensor(0.8202, device='cuda:0', grad_fn=<UnbindBackward>)	tensor(0.6851, device='cuda:0', grad_fn=<UnbindBackward>)	tensor(0.5149, device='cuda:0', grad_fn=<UnbindBackward>)	tensor(0.3587, device='cuda:0', grad_fn=<UnbindBackward>)	tensor(0.2334, device='cuda:0', grad_fn=<UnbindBackward>)	tensor(0.1641, device='cuda:0', grad_fn=<UnbindBackward>)	tensor(0.1429, device='cuda:0', grad_fn=<UnbindBackward>)
tensor(0.9925, device='cuda:0', grad_fn=<UnbindBackward>)	tensor(0.9550, device='cuda:0', grad_fn=<UnbindBackward>)	tensor(0.9872, device='cuda:0', grad_fn=<UnbindBackward>)	tensor(0.9436, device='cuda:0', grad_fn=<UnbindBackward>)	tensor(0.8681, device='cuda:0', grad_fn=<UnbindBackward>)	tensor(0.7533, device='cuda:0', grad_fn=<UnbindBackward>)	tensor(0.6649, device='cuda:0', grad_fn=<UnbindBackward>)	tensor(0.5939, device='cuda:0', grad_fn=<UnbindBackward>)	tensor(0.4406, device='cuda:0', grad_fn=<UnbindBackward>)	tensor(0.5194, device='cuda:0', grad_fn=<UnbindBackward>)
tensor(0.9930, device='cuda:0', grad_fn=<UnbindBackward>)	tensor(0.9915, device='cuda:0', grad_fn=<UnbindBackward>)	tensor(0.9720, device='cuda:0', grad_fn=<UnbindBackward>)	tensor(0.9021, device='cuda:0', grad_fn=<UnbindBackward>)	tensor(0.7722, device='cuda:0', grad_fn=<UnbindBackward>)	tensor(0.5983, device='cuda:0', grad_fn=<UnbindBackward>)	tensor(0.4066, device='cuda:0', grad_fn=<UnbindBackward>)	tensor(0.2575, device='cuda:0', grad_fn=<UnbindBackward>)	tensor(0.1663, device='cuda:0', grad_fn=<UnbindBackward>)	tensor(0.1402, device='cuda:0', grad_fn=<UnbindBackward>)
tensor(0.9933, device='cuda:0', grad_fn=<UnbindBackward>)	tensor(1.0303, device='cuda:0', grad_fn=<UnbindBackward>)	tensor(0.9262, device='cuda:0', grad_fn=<UnbindBackward>)	tensor(0.8680, device='cuda:0', grad_fn=<UnbindBackward>)	tensor(0.7252, device='cuda:0', grad_fn=<UnbindBackward>)	tensor(0.5703, device='cuda:0', grad_fn=<UnbindBackward>)	tensor(0.3649, device='cuda:0', grad_fn=<UnbindBackward>)	tensor(0.2158, device='cuda:0', grad_fn=<UnbindBackward>)	tensor(0.1424, device='cuda:0', grad_fn=<UnbindBackward>)	tensor(0.1159, device='cuda:0', grad_fn=<UnbindBackward>)
tensor(0.9919, device='cuda:0', grad_fn=<UnbindBackward>)	tensor(0.9617, device='cuda:0', grad_fn=<UnbindBackward>)	tensor(0.9579, device='cuda:0', grad_fn=<UnbindBackward>)	tensor(0.9320, device='cuda:0', grad_fn=<UnbindBackward>)	tensor(0.8666, device='cuda:0', grad_fn=<UnbindBackward>)	tensor(0.7784, device='cuda:0', grad_fn=<UnbindBackward>)	tensor(0.6679, device='cuda:0', grad_fn=<UnbindBackward>)	tensor(0.5411, device='cuda:0', grad_fn=<UnbindBackward>)	tensor(0.3168, device='cuda:0', grad_fn=<UnbindBackward>)	tensor(0.2332, device='cuda:0', grad_fn=<UnbindBackward>)
tensor(0.9933, device='cuda:0', grad_fn=<UnbindBackward>)	tensor(0.9381, device='cuda:0', grad_fn=<UnbindBackward>)	tensor(0.9524, device='cuda:0', grad_fn=<UnbindBackward>)	tensor(0.6367, device='cuda:0', grad_fn=<UnbindBackward>)	tensor(0.4267, device='cuda:0', grad_fn=<UnbindBackward>)	tensor(0.2663, device='cuda:0', grad_fn=<UnbindBackward>)	tensor(0.1993, device='cuda:0', grad_fn=<UnbindBackward>)	tensor(0.1534, device='cuda:0', grad_fn=<UnbindBackward>)	tensor(0.1213, device='cuda:0', grad_fn=<UnbindBackward>)	tensor(0.1197, device='cuda:0', grad_fn=<UnbindBackward>)
tensor(0.9899, device='cuda:0', grad_fn=<UnbindBackward>)	tensor(1.0198, device='cuda:0', grad_fn=<UnbindBackward>)	tensor(0.7812, device='cuda:0', grad_fn=<UnbindBackward>)	tensor(0.7289, device='cuda:0', grad_fn=<UnbindBackward>)	tensor(0.5511, device='cuda:0', grad_fn=<UnbindBackward>)	tensor(0.3466, device='cuda:0', grad_fn=<UnbindBackward>)	tensor(0.2487, device='cuda:0', grad_fn=<UnbindBackward>)	tensor(0.1740, device='cuda:0', grad_fn=<UnbindBackward>)	tensor(0.1441, device='cuda:0', grad_fn=<UnbindBackward>)	tensor(0.1160, device='cuda:0', grad_fn=<UnbindBackward>)
tensor(0.9926, device='cuda:0', grad_fn=<UnbindBackward>)	tensor(0.9865, device='cuda:0', grad_fn=<UnbindBackward>)	tensor(0.9166, device='cuda:0', grad_fn=<UnbindBackward>)	tensor(0.8269, device='cuda:0', grad_fn=<UnbindBackward>)	tensor(0.6464, device='cuda:0', grad_fn=<UnbindBackward>)	tensor(0.4541, device='cuda:0', grad_fn=<UnbindBackward>)	tensor(0.3025, device='cuda:0', grad_fn=<UnbindBackward>)	tensor(0.2123, device='cuda:0', grad_fn=<UnbindBackward>)	tensor(0.1563, device='cuda:0', grad_fn=<UnbindBackward>)	tensor(0.1421, device='cuda:0', grad_fn=<UnbindBackward>)
tensor(0.9917, device='cuda:0', grad_fn=<UnbindBackward>)	tensor(0.9807, device='cuda:0', grad_fn=<UnbindBackward>)	tensor(0.8726, device='cuda:0', grad_fn=<UnbindBackward>)	tensor(0.7285, device='cuda:0', grad_fn=<UnbindBackward>)	tensor(0.5075, device='cuda:0', grad_fn=<UnbindBackward>)	tensor(0.3215, device='cuda:0', grad_fn=<UnbindBackward>)	tensor(0.2229, device='cuda:0', grad_fn=<UnbindBackward>)	tensor(0.1706, device='cuda:0', grad_fn=<UnbindBackward>)	tensor(0.1415, device='cuda:0', grad_fn=<UnbindBackward>)	tensor(0.1177, device='cuda:0', grad_fn=<UnbindBackward>)
tensor(0.9927, device='cuda:0', grad_fn=<UnbindBackward>)	tensor(0.9663, device='cuda:0', grad_fn=<UnbindBackward>)	tensor(0.8674, device='cuda:0', grad_fn=<UnbindBackward>)	tensor(0.7071, device='cuda:0', grad_fn=<UnbindBackward>)	tensor(0.5505, device='cuda:0', grad_fn=<UnbindBackward>)	tensor(0.3403, device='cuda:0', grad_fn=<UnbindBackward>)	tensor(0.2379, device='cuda:0', grad_fn=<UnbindBackward>)	tensor(0.1783, device='cuda:0', grad_fn=<UnbindBackward>)	tensor(0.1709, device='cuda:0', grad_fn=<UnbindBackward>)	tensor(0.1472, device='cuda:0', grad_fn=<UnbindBackward>)
tensor(0.9929, device='cuda:0', grad_fn=<UnbindBackward>)	tensor(0.9823, device='cuda:0', grad_fn=<UnbindBackward>)	tensor(0.9804, device='cuda:0', grad_fn=<UnbindBackward>)	tensor(0.7836, device='cuda:0', grad_fn=<UnbindBackward>)	tensor(0.5496, device='cuda:0', grad_fn=<UnbindBackward>)	tensor(0.3952, device='cuda:0', grad_fn=<UnbindBackward>)	tensor(0.2924, device='cuda:0', grad_fn=<UnbindBackward>)	tensor(0.2221, device='cuda:0', grad_fn=<UnbindBackward>)	tensor(0.1681, device='cuda:0', grad_fn=<UnbindBackward>)	tensor(0.1551, device='cuda:0', grad_fn=<UnbindBackward>)
tensor(0.9914, device='cuda:0', grad_fn=<UnbindBackward>)	tensor(1.0019, device='cuda:0', grad_fn=<UnbindBackward>)	tensor(0.9518, device='cuda:0', grad_fn=<UnbindBackward>)	tensor(0.8273, device='cuda:0', grad_fn=<UnbindBackward>)	tensor(0.5828, device='cuda:0', grad_fn=<UnbindBackward>)	tensor(0.3566, device='cuda:0', grad_fn=<UnbindBackward>)	tensor(0.2262, device='cuda:0', grad_fn=<UnbindBackward>)	tensor(0.1477, device='cuda:0', grad_fn=<UnbindBackward>)	tensor(0.1209, device='cuda:0', grad_fn=<UnbindBackward>)	tensor(0.0996, device='cuda:0', grad_fn=<UnbindBackward>)
tensor(0.9915, device='cuda:0', grad_fn=<UnbindBackward>)	tensor(1.0633, device='cuda:0', grad_fn=<UnbindBackward>)	tensor(1.0535, device='cuda:0', grad_fn=<UnbindBackward>)	tensor(1.0048, device='cuda:0', grad_fn=<UnbindBackward>)	tensor(0.9305, device='cuda:0', grad_fn=<UnbindBackward>)	tensor(0.7803, device='cuda:0', grad_fn=<UnbindBackward>)	tensor(0.6443, device='cuda:0', grad_fn=<UnbindBackward>)	tensor(0.5131, device='cuda:0', grad_fn=<UnbindBackward>)	tensor(0.3190, device='cuda:0', grad_fn=<UnbindBackward>)	tensor(0.3224, device='cuda:0', grad_fn=<UnbindBackward>)
tensor(0.9930, device='cuda:0', grad_fn=<UnbindBackward>)	tensor(1.0035, device='cuda:0', grad_fn=<UnbindBackward>)	tensor(0.9503, device='cuda:0', grad_fn=<UnbindBackward>)	tensor(0.7853, device='cuda:0', grad_fn=<UnbindBackward>)	tensor(0.5941, device='cuda:0', grad_fn=<UnbindBackward>)	tensor(0.4014, device='cuda:0', grad_fn=<UnbindBackward>)	tensor(0.2598, device='cuda:0', grad_fn=<UnbindBackward>)	tensor(0.1862, device='cuda:0', grad_fn=<UnbindBackward>)	tensor(0.1594, device='cuda:0', grad_fn=<UnbindBackward>)	tensor(0.1435, device='cuda:0', grad_fn=<UnbindBackward>)
tensor(0.9919, device='cuda:0', grad_fn=<UnbindBackward>)	tensor(1.0060, device='cuda:0', grad_fn=<UnbindBackward>)	tensor(0.9630, device='cuda:0', grad_fn=<UnbindBackward>)	tensor(0.8692, device='cuda:0', grad_fn=<UnbindBackward>)	tensor(0.7678, device='cuda:0', grad_fn=<UnbindBackward>)	tensor(0.5738, device='cuda:0', grad_fn=<UnbindBackward>)	tensor(0.3965, device='cuda:0', grad_fn=<UnbindBackward>)	tensor(0.2953, device='cuda:0', grad_fn=<UnbindBackward>)	tensor(0.2340, device='cuda:0', grad_fn=<UnbindBackward>)	tensor(0.2349, device='cuda:0', grad_fn=<UnbindBackward>)
tensor(0.9888, device='cuda:0', grad_fn=<UnbindBackward>)	tensor(0.9457, device='cuda:0', grad_fn=<UnbindBackward>)	tensor(1.3377, device='cuda:0', grad_fn=<UnbindBackward>)	tensor(1.3795, device='cuda:0', grad_fn=<UnbindBackward>)	tensor(1.4098, device='cuda:0', grad_fn=<UnbindBackward>)	tensor(1.3089, device='cuda:0', grad_fn=<UnbindBackward>)	tensor(1.2641, device='cuda:0', grad_fn=<UnbindBackward>)	tensor(1.1466, device='cuda:0', grad_fn=<UnbindBackward>)	tensor(0.7337, device='cuda:0', grad_fn=<UnbindBackward>)	tensor(0.8557, device='cuda:0', grad_fn=<UnbindBackward>)
tensor(0.9919, device='cuda:0', grad_fn=<UnbindBackward>)	tensor(1.0095, device='cuda:0', grad_fn=<UnbindBackward>)	tensor(0.8313, device='cuda:0', grad_fn=<UnbindBackward>)	tensor(0.6924, device='cuda:0', grad_fn=<UnbindBackward>)	tensor(0.4585, device='cuda:0', grad_fn=<UnbindBackward>)	tensor(0.2887, device='cuda:0', grad_fn=<UnbindBackward>)	tensor(0.2054, device='cuda:0', grad_fn=<UnbindBackward>)	tensor(0.1502, device='cuda:0', grad_fn=<UnbindBackward>)	tensor(0.1340, device='cuda:0', grad_fn=<UnbindBackward>)	tensor(0.1085, device='cuda:0', grad_fn=<UnbindBackward>)
tensor(0.9921, device='cuda:0', grad_fn=<UnbindBackward>)	tensor(0.9382, device='cuda:0', grad_fn=<UnbindBackward>)	tensor(1.1140, device='cuda:0', grad_fn=<UnbindBackward>)	tensor(1.1841, device='cuda:0', grad_fn=<UnbindBackward>)	tensor(0.8191, device='cuda:0', grad_fn=<UnbindBackward>)	tensor(0.5772, device='cuda:0', grad_fn=<UnbindBackward>)	tensor(0.5436, device='cuda:0', grad_fn=<UnbindBackward>)	tensor(0.5711, device='cuda:0', grad_fn=<UnbindBackward>)	tensor(0.3123, device='cuda:0', grad_fn=<UnbindBackward>)	tensor(0.4184, device='cuda:0', grad_fn=<UnbindBackward>)
tensor(0.9910, device='cuda:0', grad_fn=<UnbindBackward>)	tensor(0.9690, device='cuda:0', grad_fn=<UnbindBackward>)	tensor(0.8950, device='cuda:0', grad_fn=<UnbindBackward>)	tensor(0.7712, device='cuda:0', grad_fn=<UnbindBackward>)	tensor(0.5093, device='cuda:0', grad_fn=<UnbindBackward>)	tensor(0.2536, device='cuda:0', grad_fn=<UnbindBackward>)	tensor(0.1564, device='cuda:0', grad_fn=<UnbindBackward>)	tensor(0.1100, device='cuda:0', grad_fn=<UnbindBackward>)	tensor(0.0982, device='cuda:0', grad_fn=<UnbindBackward>)	tensor(0.0666, device='cuda:0', grad_fn=<UnbindBackward>)
tensor(0.9938, device='cuda:0', grad_fn=<UnbindBackward>)	tensor(0.9614, device='cuda:0', grad_fn=<UnbindBackward>)	tensor(0.8479, device='cuda:0', grad_fn=<UnbindBackward>)	tensor(0.5961, device='cuda:0', grad_fn=<UnbindBackward>)	tensor(0.2894, device='cuda:0', grad_fn=<UnbindBackward>)	tensor(0.1824, device='cuda:0', grad_fn=<UnbindBackward>)	tensor(0.1292, device='cuda:0', grad_fn=<UnbindBackward>)	tensor(0.0864, device='cuda:0', grad_fn=<UnbindBackward>)	tensor(0.0976, device='cuda:0', grad_fn=<UnbindBackward>)	tensor(0.0647, device='cuda:0', grad_fn=<UnbindBackward>)
tensor(0.9919, device='cuda:0', grad_fn=<UnbindBackward>)	tensor(0.9549, device='cuda:0', grad_fn=<UnbindBackward>)	tensor(1.0450, device='cuda:0', grad_fn=<UnbindBackward>)	tensor(0.9728, device='cuda:0', grad_fn=<UnbindBackward>)	tensor(0.8525, device='cuda:0', grad_fn=<UnbindBackward>)	tensor(0.6627, device='cuda:0', grad_fn=<UnbindBackward>)	tensor(0.5152, device='cuda:0', grad_fn=<UnbindBackward>)	tensor(0.3811, device='cuda:0', grad_fn=<UnbindBackward>)	tensor(0.2334, device='cuda:0', grad_fn=<UnbindBackward>)	tensor(0.2313, device='cuda:0', grad_fn=<UnbindBackward>)
tensor(0.9911, device='cuda:0', grad_fn=<UnbindBackward>)	tensor(1.0005, device='cuda:0', grad_fn=<UnbindBackward>)	tensor(0.8061, device='cuda:0', grad_fn=<UnbindBackward>)	tensor(0.5470, device='cuda:0', grad_fn=<UnbindBackward>)	tensor(0.3594, device='cuda:0', grad_fn=<UnbindBackward>)	tensor(0.2348, device='cuda:0', grad_fn=<UnbindBackward>)	tensor(0.1834, device='cuda:0', grad_fn=<UnbindBackward>)	tensor(0.1282, device='cuda:0', grad_fn=<UnbindBackward>)	tensor(0.1192, device='cuda:0', grad_fn=<UnbindBackward>)	tensor(0.0907, device='cuda:0', grad_fn=<UnbindBackward>)
tensor(0.9919, device='cuda:0', grad_fn=<UnbindBackward>)	tensor(0.9773, device='cuda:0', grad_fn=<UnbindBackward>)	tensor(0.9078, device='cuda:0', grad_fn=<UnbindBackward>)	tensor(0.7759, device='cuda:0', grad_fn=<UnbindBackward>)	tensor(0.5996, device='cuda:0', grad_fn=<UnbindBackward>)	tensor(0.4462, device='cuda:0', grad_fn=<UnbindBackward>)	tensor(0.2997, device='cuda:0', grad_fn=<UnbindBackward>)	tensor(0.2119, device='cuda:0', grad_fn=<UnbindBackward>)	tensor(0.1655, device='cuda:0', grad_fn=<UnbindBackward>)	tensor(0.1455, device='cuda:0', grad_fn=<UnbindBackward>)
tensor(0.9907, device='cuda:0', grad_fn=<UnbindBackward>)	tensor(1.0010, device='cuda:0', grad_fn=<UnbindBackward>)	tensor(0.9603, device='cuda:0', grad_fn=<UnbindBackward>)	tensor(0.8591, device='cuda:0', grad_fn=<UnbindBackward>)	tensor(0.7841, device='cuda:0', grad_fn=<UnbindBackward>)	tensor(0.6457, device='cuda:0', grad_fn=<UnbindBackward>)	tensor(0.5154, device='cuda:0', grad_fn=<UnbindBackward>)	tensor(0.3790, device='cuda:0', grad_fn=<UnbindBackward>)	tensor(0.2148, device='cuda:0', grad_fn=<UnbindBackward>)	tensor(0.1822, device='cuda:0', grad_fn=<UnbindBackward>)
tensor(0.9920, device='cuda:0', grad_fn=<UnbindBackward>)	tensor(0.9615, device='cuda:0', grad_fn=<UnbindBackward>)	tensor(0.9813, device='cuda:0', grad_fn=<UnbindBackward>)	tensor(0.8760, device='cuda:0', grad_fn=<UnbindBackward>)	tensor(0.7524, device='cuda:0', grad_fn=<UnbindBackward>)	tensor(0.5703, device='cuda:0', grad_fn=<UnbindBackward>)	tensor(0.4257, device='cuda:0', grad_fn=<UnbindBackward>)	tensor(0.2901, device='cuda:0', grad_fn=<UnbindBackward>)	tensor(0.1832, device='cuda:0', grad_fn=<UnbindBackward>)	tensor(0.1725, device='cuda:0', grad_fn=<UnbindBackward>)
tensor(0.9920, device='cuda:0', grad_fn=<UnbindBackward>)	tensor(0.9760, device='cuda:0', grad_fn=<UnbindBackward>)	tensor(0.7915, device='cuda:0', grad_fn=<UnbindBackward>)	tensor(0.5122, device='cuda:0', grad_fn=<UnbindBackward>)	tensor(0.3363, device='cuda:0', grad_fn=<UnbindBackward>)	tensor(0.2300, device='cuda:0', grad_fn=<UnbindBackward>)	tensor(0.1803, device='cuda:0', grad_fn=<UnbindBackward>)	tensor(0.1329, device='cuda:0', grad_fn=<UnbindBackward>)	tensor(0.1172, device='cuda:0', grad_fn=<UnbindBackward>)	tensor(0.1044, device='cuda:0', grad_fn=<UnbindBackward>)
tensor(0.9916, device='cuda:0', grad_fn=<UnbindBackward>)	tensor(0.9472, device='cuda:0', grad_fn=<UnbindBackward>)	tensor(0.9906, device='cuda:0', grad_fn=<UnbindBackward>)	tensor(0.8510, device='cuda:0', grad_fn=<UnbindBackward>)	tensor(0.6577, device='cuda:0', grad_fn=<UnbindBackward>)	tensor(0.4122, device='cuda:0', grad_fn=<UnbindBackward>)	tensor(0.2907, device='cuda:0', grad_fn=<UnbindBackward>)	tensor(0.2218, device='cuda:0', grad_fn=<UnbindBackward>)	tensor(0.1783, device='cuda:0', grad_fn=<UnbindBackward>)	tensor(0.1777, device='cuda:0', grad_fn=<UnbindBackward>)
tensor(0.9920, device='cuda:0', grad_fn=<UnbindBackward>)	tensor(0.9736, device='cuda:0', grad_fn=<UnbindBackward>)	tensor(0.9336, device='cuda:0', grad_fn=<UnbindBackward>)	tensor(0.8662, device='cuda:0', grad_fn=<UnbindBackward>)	tensor(0.7180, device='cuda:0', grad_fn=<UnbindBackward>)	tensor(0.5203, device='cuda:0', grad_fn=<UnbindBackward>)	tensor(0.2767, device='cuda:0', grad_fn=<UnbindBackward>)	tensor(0.1251, device='cuda:0', grad_fn=<UnbindBackward>)	tensor(0.1108, device='cuda:0', grad_fn=<UnbindBackward>)	tensor(0.0733, device='cuda:0', grad_fn=<UnbindBackward>)
tensor(0.9928, device='cuda:0', grad_fn=<UnbindBackward>)	tensor(0.9575, device='cuda:0', grad_fn=<UnbindBackward>)	tensor(0.9470, device='cuda:0', grad_fn=<UnbindBackward>)	tensor(0.8318, device='cuda:0', grad_fn=<UnbindBackward>)	tensor(0.7113, device='cuda:0', grad_fn=<UnbindBackward>)	tensor(0.5649, device='cuda:0', grad_fn=<UnbindBackward>)	tensor(0.4216, device='cuda:0', grad_fn=<UnbindBackward>)	tensor(0.3023, device='cuda:0', grad_fn=<UnbindBackward>)	tensor(0.2314, device='cuda:0', grad_fn=<UnbindBackward>)	tensor(0.2465, device='cuda:0', grad_fn=<UnbindBackward>)
tensor(0.9935, device='cuda:0', grad_fn=<UnbindBackward>)	tensor(0.9982, device='cuda:0', grad_fn=<UnbindBackward>)	tensor(0.7356, device='cuda:0', grad_fn=<UnbindBackward>)	tensor(0.4940, device='cuda:0', grad_fn=<UnbindBackward>)	tensor(0.2740, device='cuda:0', grad_fn=<UnbindBackward>)	tensor(0.1800, device='cuda:0', grad_fn=<UnbindBackward>)	tensor(0.1388, device='cuda:0', grad_fn=<UnbindBackward>)	tensor(0.1022, device='cuda:0', grad_fn=<UnbindBackward>)	tensor(0.1139, device='cuda:0', grad_fn=<UnbindBackward>)	tensor(0.0840, device='cuda:0', grad_fn=<UnbindBackward>)
tensor(0.9926, device='cuda:0', grad_fn=<UnbindBackward>)	tensor(1.0257, device='cuda:0', grad_fn=<UnbindBackward>)	tensor(0.8295, device='cuda:0', grad_fn=<UnbindBackward>)	tensor(0.6910, device='cuda:0', grad_fn=<UnbindBackward>)	tensor(0.4269, device='cuda:0', grad_fn=<UnbindBackward>)	tensor(0.2720, device='cuda:0', grad_fn=<UnbindBackward>)	tensor(0.2016, device='cuda:0', grad_fn=<UnbindBackward>)	tensor(0.1400, device='cuda:0', grad_fn=<UnbindBackward>)	tensor(0.1292, device='cuda:0', grad_fn=<UnbindBackward>)	tensor(0.1022, device='cuda:0', grad_fn=<UnbindBackward>)
tensor(0.9924, device='cuda:0', grad_fn=<UnbindBackward>)	tensor(0.9743, device='cuda:0', grad_fn=<UnbindBackward>)	tensor(1.0031, device='cuda:0', grad_fn=<UnbindBackward>)	tensor(0.9137, device='cuda:0', grad_fn=<UnbindBackward>)	tensor(0.7866, device='cuda:0', grad_fn=<UnbindBackward>)	tensor(0.5868, device='cuda:0', grad_fn=<UnbindBackward>)	tensor(0.4573, device='cuda:0', grad_fn=<UnbindBackward>)	tensor(0.3275, device='cuda:0', grad_fn=<UnbindBackward>)	tensor(0.1807, device='cuda:0', grad_fn=<UnbindBackward>)	tensor(0.1493, device='cuda:0', grad_fn=<UnbindBackward>)
tensor(0.9921, device='cuda:0', grad_fn=<UnbindBackward>)	tensor(0.9691, device='cuda:0', grad_fn=<UnbindBackward>)	tensor(1.0072, device='cuda:0', grad_fn=<UnbindBackward>)	tensor(0.9589, device='cuda:0', grad_fn=<UnbindBackward>)	tensor(0.8809, device='cuda:0', grad_fn=<UnbindBackward>)	tensor(0.7924, device='cuda:0', grad_fn=<UnbindBackward>)	tensor(0.7066, device='cuda:0', grad_fn=<UnbindBackward>)	tensor(0.6195, device='cuda:0', grad_fn=<UnbindBackward>)	tensor(0.3664, device='cuda:0', grad_fn=<UnbindBackward>)	tensor(0.2661, device='cuda:0', grad_fn=<UnbindBackward>)
tensor(0.9935, device='cuda:0', grad_fn=<UnbindBackward>)	tensor(1.0420, device='cuda:0', grad_fn=<UnbindBackward>)	tensor(0.9469, device='cuda:0', grad_fn=<UnbindBackward>)	tensor(0.8711, device='cuda:0', grad_fn=<UnbindBackward>)	tensor(0.7040, device='cuda:0', grad_fn=<UnbindBackward>)	tensor(0.5431, device='cuda:0', grad_fn=<UnbindBackward>)	tensor(0.4088, device='cuda:0', grad_fn=<UnbindBackward>)	tensor(0.3271, device='cuda:0', grad_fn=<UnbindBackward>)	tensor(0.2514, device='cuda:0', grad_fn=<UnbindBackward>)	tensor(0.2428, device='cuda:0', grad_fn=<UnbindBackward>)
tensor(0.9924, device='cuda:0', grad_fn=<UnbindBackward>)	tensor(0.9798, device='cuda:0', grad_fn=<UnbindBackward>)	tensor(0.9238, device='cuda:0', grad_fn=<UnbindBackward>)	tensor(0.8255, device='cuda:0', grad_fn=<UnbindBackward>)	tensor(0.6740, device='cuda:0', grad_fn=<UnbindBackward>)	tensor(0.4395, device='cuda:0', grad_fn=<UnbindBackward>)	tensor(0.2504, device='cuda:0', grad_fn=<UnbindBackward>)	tensor(0.1668, device='cuda:0', grad_fn=<UnbindBackward>)	tensor(0.1387, device='cuda:0', grad_fn=<UnbindBackward>)	tensor(0.1171, device='cuda:0', grad_fn=<UnbindBackward>)
tensor(0.9915, device='cuda:0', grad_fn=<UnbindBackward>)	tensor(0.9733, device='cuda:0', grad_fn=<UnbindBackward>)	tensor(0.8334, device='cuda:0', grad_fn=<UnbindBackward>)	tensor(0.6057, device='cuda:0', grad_fn=<UnbindBackward>)	tensor(0.4028, device='cuda:0', grad_fn=<UnbindBackward>)	tensor(0.2458, device='cuda:0', grad_fn=<UnbindBackward>)	tensor(0.1772, device='cuda:0', grad_fn=<UnbindBackward>)	tensor(0.1269, device='cuda:0', grad_fn=<UnbindBackward>)	tensor(0.1159, device='cuda:0', grad_fn=<UnbindBackward>)	tensor(0.0931, device='cuda:0', grad_fn=<UnbindBackward>)
tensor(0.9911, device='cuda:0', grad_fn=<UnbindBackward>)	tensor(0.9674, device='cuda:0', grad_fn=<UnbindBackward>)	tensor(0.9724, device='cuda:0', grad_fn=<UnbindBackward>)	tensor(0.8681, device='cuda:0', grad_fn=<UnbindBackward>)	tensor(0.6492, device='cuda:0', grad_fn=<UnbindBackward>)	tensor(0.3500, device='cuda:0', grad_fn=<UnbindBackward>)	tensor(0.2078, device='cuda:0', grad_fn=<UnbindBackward>)	tensor(0.1471, device='cuda:0', grad_fn=<UnbindBackward>)	tensor(0.1248, device='cuda:0', grad_fn=<UnbindBackward>)	tensor(0.0971, device='cuda:0', grad_fn=<UnbindBackward>)
tensor(0.9937, device='cuda:0', grad_fn=<UnbindBackward>)	tensor(1.0027, device='cuda:0', grad_fn=<UnbindBackward>)	tensor(0.9983, device='cuda:0', grad_fn=<UnbindBackward>)	tensor(0.9686, device='cuda:0', grad_fn=<UnbindBackward>)	tensor(0.8674, device='cuda:0', grad_fn=<UnbindBackward>)	tensor(0.7367, device='cuda:0', grad_fn=<UnbindBackward>)	tensor(0.5935, device='cuda:0', grad_fn=<UnbindBackward>)	tensor(0.4513, device='cuda:0', grad_fn=<UnbindBackward>)	tensor(0.2793, device='cuda:0', grad_fn=<UnbindBackward>)	tensor(0.3390, device='cuda:0', grad_fn=<UnbindBackward>)
tensor(0.9924, device='cuda:0', grad_fn=<UnbindBackward>)	tensor(0.9940, device='cuda:0', grad_fn=<UnbindBackward>)	tensor(0.8380, device='cuda:0', grad_fn=<UnbindBackward>)	tensor(0.7509, device='cuda:0', grad_fn=<UnbindBackward>)	tensor(0.5899, device='cuda:0', grad_fn=<UnbindBackward>)	tensor(0.4617, device='cuda:0', grad_fn=<UnbindBackward>)	tensor(0.3041, device='cuda:0', grad_fn=<UnbindBackward>)	tensor(0.1887, device='cuda:0', grad_fn=<UnbindBackward>)	tensor(0.1384, device='cuda:0', grad_fn=<UnbindBackward>)	tensor(0.1011, device='cuda:0', grad_fn=<UnbindBackward>)
tensor(0.9927, device='cuda:0', grad_fn=<UnbindBackward>)	tensor(0.9765, device='cuda:0', grad_fn=<UnbindBackward>)	tensor(0.9470, device='cuda:0', grad_fn=<UnbindBackward>)	tensor(0.8315, device='cuda:0', grad_fn=<UnbindBackward>)	tensor(0.6912, device='cuda:0', grad_fn=<UnbindBackward>)	tensor(0.5126, device='cuda:0', grad_fn=<UnbindBackward>)	tensor(0.3693, device='cuda:0', grad_fn=<UnbindBackward>)	tensor(0.2541, device='cuda:0', grad_fn=<UnbindBackward>)	tensor(0.1774, device='cuda:0', grad_fn=<UnbindBackward>)	tensor(0.1581, device='cuda:0', grad_fn=<UnbindBackward>)
tensor(0.9920, device='cuda:0', grad_fn=<UnbindBackward>)	tensor(1.0328, device='cuda:0', grad_fn=<UnbindBackward>)	tensor(0.8568, device='cuda:0', grad_fn=<UnbindBackward>)	tensor(0.7322, device='cuda:0', grad_fn=<UnbindBackward>)	tensor(0.4791, device='cuda:0', grad_fn=<UnbindBackward>)	tensor(0.2900, device='cuda:0', grad_fn=<UnbindBackward>)	tensor(0.2075, device='cuda:0', grad_fn=<UnbindBackward>)	tensor(0.1511, device='cuda:0', grad_fn=<UnbindBackward>)	tensor(0.1325, device='cuda:0', grad_fn=<UnbindBackward>)	tensor(0.1047, device='cuda:0', grad_fn=<UnbindBackward>)
tensor(0.9918, device='cuda:0', grad_fn=<UnbindBackward>)	tensor(0.9608, device='cuda:0', grad_fn=<UnbindBackward>)	tensor(0.7189, device='cuda:0', grad_fn=<UnbindBackward>)	tensor(0.5197, device='cuda:0', grad_fn=<UnbindBackward>)	tensor(0.4052, device='cuda:0', grad_fn=<UnbindBackward>)	tensor(0.3053, device='cuda:0', grad_fn=<UnbindBackward>)	tensor(0.2115, device='cuda:0', grad_fn=<UnbindBackward>)	tensor(0.1589, device='cuda:0', grad_fn=<UnbindBackward>)	tensor(0.1514, device='cuda:0', grad_fn=<UnbindBackward>)	tensor(0.1450, device='cuda:0', grad_fn=<UnbindBackward>)
tensor(0.9926, device='cuda:0', grad_fn=<UnbindBackward>)	tensor(1.0189, device='cuda:0', grad_fn=<UnbindBackward>)	tensor(0.8627, device='cuda:0', grad_fn=<UnbindBackward>)	tensor(0.6948, device='cuda:0', grad_fn=<UnbindBackward>)	tensor(0.4405, device='cuda:0', grad_fn=<UnbindBackward>)	tensor(0.2866, device='cuda:0', grad_fn=<UnbindBackward>)	tensor(0.2096, device='cuda:0', grad_fn=<UnbindBackward>)	tensor(0.1559, device='cuda:0', grad_fn=<UnbindBackward>)	tensor(0.1357, device='cuda:0', grad_fn=<UnbindBackward>)	tensor(0.1134, device='cuda:0', grad_fn=<UnbindBackward>)
tensor(0.9908, device='cuda:0', grad_fn=<UnbindBackward>)	tensor(1.0064, device='cuda:0', grad_fn=<UnbindBackward>)	tensor(1.0027, device='cuda:0', grad_fn=<UnbindBackward>)	tensor(0.9577, device='cuda:0', grad_fn=<UnbindBackward>)	tensor(0.8899, device='cuda:0', grad_fn=<UnbindBackward>)	tensor(0.7872, device='cuda:0', grad_fn=<UnbindBackward>)	tensor(0.6072, device='cuda:0', grad_fn=<UnbindBackward>)	tensor(0.3915, device='cuda:0', grad_fn=<UnbindBackward>)	tensor(0.1962, device='cuda:0', grad_fn=<UnbindBackward>)	tensor(0.1471, device='cuda:0', grad_fn=<UnbindBackward>)
tensor(0.9921, device='cuda:0', grad_fn=<UnbindBackward>)	tensor(0.9765, device='cuda:0', grad_fn=<UnbindBackward>)	tensor(1.0740, device='cuda:0', grad_fn=<UnbindBackward>)	tensor(0.8840, device='cuda:0', grad_fn=<UnbindBackward>)	tensor(0.7790, device='cuda:0', grad_fn=<UnbindBackward>)	tensor(0.6302, device='cuda:0', grad_fn=<UnbindBackward>)	tensor(0.5452, device='cuda:0', grad_fn=<UnbindBackward>)	tensor(0.4852, device='cuda:0', grad_fn=<UnbindBackward>)	tensor(0.3953, device='cuda:0', grad_fn=<UnbindBackward>)	tensor(0.5049, device='cuda:0', grad_fn=<UnbindBackward>)
tensor(0.9912, device='cuda:0', grad_fn=<UnbindBackward>)	tensor(1.0100, device='cuda:0', grad_fn=<UnbindBackward>)	tensor(1.0228, device='cuda:0', grad_fn=<UnbindBackward>)	tensor(0.9845, device='cuda:0', grad_fn=<UnbindBackward>)	tensor(0.8768, device='cuda:0', grad_fn=<UnbindBackward>)	tensor(0.7660, device='cuda:0', grad_fn=<UnbindBackward>)	tensor(0.6126, device='cuda:0', grad_fn=<UnbindBackward>)	tensor(0.4252, device='cuda:0', grad_fn=<UnbindBackward>)	tensor(0.1817, device='cuda:0', grad_fn=<UnbindBackward>)	tensor(0.1139, device='cuda:0', grad_fn=<UnbindBackward>)
tensor(0.9924, device='cuda:0', grad_fn=<UnbindBackward>)	tensor(1.0004, device='cuda:0', grad_fn=<UnbindBackward>)	tensor(1.0409, device='cuda:0', grad_fn=<UnbindBackward>)	tensor(1.0314, device='cuda:0', grad_fn=<UnbindBackward>)	tensor(0.9734, device='cuda:0', grad_fn=<UnbindBackward>)	tensor(0.8661, device='cuda:0', grad_fn=<UnbindBackward>)	tensor(0.7049, device='cuda:0', grad_fn=<UnbindBackward>)	tensor(0.5430, device='cuda:0', grad_fn=<UnbindBackward>)	tensor(0.3066, device='cuda:0', grad_fn=<UnbindBackward>)	tensor(0.2639, device='cuda:0', grad_fn=<UnbindBackward>)
tensor(0.9919, device='cuda:0', grad_fn=<UnbindBackward>)	tensor(1.0054, device='cuda:0', grad_fn=<UnbindBackward>)	tensor(0.8963, device='cuda:0', grad_fn=<UnbindBackward>)	tensor(0.7639, device='cuda:0', grad_fn=<UnbindBackward>)	tensor(0.5536, device='cuda:0', grad_fn=<UnbindBackward>)	tensor(0.3577, device='cuda:0', grad_fn=<UnbindBackward>)	tensor(0.2591, device='cuda:0', grad_fn=<UnbindBackward>)	tensor(0.1840, device='cuda:0', grad_fn=<UnbindBackward>)	tensor(0.1310, device='cuda:0', grad_fn=<UnbindBackward>)	tensor(0.1179, device='cuda:0', grad_fn=<UnbindBackward>)
tensor(0.9913, device='cuda:0', grad_fn=<UnbindBackward>)	tensor(0.9781, device='cuda:0', grad_fn=<UnbindBackward>)	tensor(0.8222, device='cuda:0', grad_fn=<UnbindBackward>)	tensor(0.6051, device='cuda:0', grad_fn=<UnbindBackward>)	tensor(0.4022, device='cuda:0', grad_fn=<UnbindBackward>)	tensor(0.2589, device='cuda:0', grad_fn=<UnbindBackward>)	tensor(0.1896, device='cuda:0', grad_fn=<UnbindBackward>)	tensor(0.1355, device='cuda:0', grad_fn=<UnbindBackward>)	tensor(0.1199, device='cuda:0', grad_fn=<UnbindBackward>)	tensor(0.0961, device='cuda:0', grad_fn=<UnbindBackward>)
tensor(0.9916, device='cuda:0', grad_fn=<UnbindBackward>)	tensor(0.9439, device='cuda:0', grad_fn=<UnbindBackward>)	tensor(0.7683, device='cuda:0', grad_fn=<UnbindBackward>)	tensor(0.5010, device='cuda:0', grad_fn=<UnbindBackward>)	tensor(0.3116, device='cuda:0', grad_fn=<UnbindBackward>)	tensor(0.1943, device='cuda:0', grad_fn=<UnbindBackward>)	tensor(0.1447, device='cuda:0', grad_fn=<UnbindBackward>)	tensor(0.1030, device='cuda:0', grad_fn=<UnbindBackward>)	tensor(0.1049, device='cuda:0', grad_fn=<UnbindBackward>)	tensor(0.0766, device='cuda:0', grad_fn=<UnbindBackward>)
tensor(0.9924, device='cuda:0', grad_fn=<UnbindBackward>)	tensor(0.9627, device='cuda:0', grad_fn=<UnbindBackward>)	tensor(1.0412, device='cuda:0', grad_fn=<UnbindBackward>)	tensor(1.0075, device='cuda:0', grad_fn=<UnbindBackward>)	tensor(0.9699, device='cuda:0', grad_fn=<UnbindBackward>)	tensor(0.8801, device='cuda:0', grad_fn=<UnbindBackward>)	tensor(0.8045, device='cuda:0', grad_fn=<UnbindBackward>)	tensor(0.7262, device='cuda:0', grad_fn=<UnbindBackward>)	tensor(0.4446, device='cuda:0', grad_fn=<UnbindBackward>)	tensor(0.6136, device='cuda:0', grad_fn=<UnbindBackward>)
tensor(0.9924, device='cuda:0', grad_fn=<UnbindBackward>)	tensor(1.0265, device='cuda:0', grad_fn=<UnbindBackward>)	tensor(0.8811, device='cuda:0', grad_fn=<UnbindBackward>)	tensor(0.7525, device='cuda:0', grad_fn=<UnbindBackward>)	tensor(0.5339, device='cuda:0', grad_fn=<UnbindBackward>)	tensor(0.3518, device='cuda:0', grad_fn=<UnbindBackward>)	tensor(0.2427, device='cuda:0', grad_fn=<UnbindBackward>)	tensor(0.1865, device='cuda:0', grad_fn=<UnbindBackward>)	tensor(0.1391, device='cuda:0', grad_fn=<UnbindBackward>)	tensor(0.1315, device='cuda:0', grad_fn=<UnbindBackward>)
tensor(0.9917, device='cuda:0', grad_fn=<UnbindBackward>)	tensor(0.9874, device='cuda:0', grad_fn=<UnbindBackward>)	tensor(0.8645, device='cuda:0', grad_fn=<UnbindBackward>)	tensor(0.7348, device='cuda:0', grad_fn=<UnbindBackward>)	tensor(0.4847, device='cuda:0', grad_fn=<UnbindBackward>)	tensor(0.2754, device='cuda:0', grad_fn=<UnbindBackward>)	tensor(0.1784, device='cuda:0', grad_fn=<UnbindBackward>)	tensor(0.1177, device='cuda:0', grad_fn=<UnbindBackward>)	tensor(0.1063, device='cuda:0', grad_fn=<UnbindBackward>)	tensor(0.0723, device='cuda:0', grad_fn=<UnbindBackward>)
tensor(0.9892, device='cuda:0', grad_fn=<UnbindBackward>)	tensor(1.0171, device='cuda:0', grad_fn=<UnbindBackward>)	tensor(0.7377, device='cuda:0', grad_fn=<UnbindBackward>)	tensor(0.7135, device='cuda:0', grad_fn=<UnbindBackward>)	tensor(0.5200, device='cuda:0', grad_fn=<UnbindBackward>)	tensor(0.2852, device='cuda:0', grad_fn=<UnbindBackward>)	tensor(0.1902, device='cuda:0', grad_fn=<UnbindBackward>)	tensor(0.1243, device='cuda:0', grad_fn=<UnbindBackward>)	tensor(0.1109, device='cuda:0', grad_fn=<UnbindBackward>)	tensor(0.0866, device='cuda:0', grad_fn=<UnbindBackward>)
tensor(0.9923, device='cuda:0', grad_fn=<UnbindBackward>)	tensor(0.9671, device='cuda:0', grad_fn=<UnbindBackward>)	tensor(1.0027, device='cuda:0', grad_fn=<UnbindBackward>)	tensor(0.8648, device='cuda:0', grad_fn=<UnbindBackward>)	tensor(0.7003, device='cuda:0', grad_fn=<UnbindBackward>)	tensor(0.5060, device='cuda:0', grad_fn=<UnbindBackward>)	tensor(0.3682, device='cuda:0', grad_fn=<UnbindBackward>)	tensor(0.2763, device='cuda:0', grad_fn=<UnbindBackward>)	tensor(0.1935, device='cuda:0', grad_fn=<UnbindBackward>)	tensor(0.2033, device='cuda:0', grad_fn=<UnbindBackward>)
tensor(0.9916, device='cuda:0', grad_fn=<UnbindBackward>)	tensor(1.0005, device='cuda:0', grad_fn=<UnbindBackward>)	tensor(0.9705, device='cuda:0', grad_fn=<UnbindBackward>)	tensor(0.8452, device='cuda:0', grad_fn=<UnbindBackward>)	tensor(0.6194, device='cuda:0', grad_fn=<UnbindBackward>)	tensor(0.4172, device='cuda:0', grad_fn=<UnbindBackward>)	tensor(0.2690, device='cuda:0', grad_fn=<UnbindBackward>)	tensor(0.1766, device='cuda:0', grad_fn=<UnbindBackward>)	tensor(0.1348, device='cuda:0', grad_fn=<UnbindBackward>)	tensor(0.1235, device='cuda:0', grad_fn=<UnbindBackward>)
tensor(0.9925, device='cuda:0', grad_fn=<UnbindBackward>)	tensor(1.0701, device='cuda:0', grad_fn=<UnbindBackward>)	tensor(0.9899, device='cuda:0', grad_fn=<UnbindBackward>)	tensor(0.9561, device='cuda:0', grad_fn=<UnbindBackward>)	tensor(0.8445, device='cuda:0', grad_fn=<UnbindBackward>)	tensor(0.6572, device='cuda:0', grad_fn=<UnbindBackward>)	tensor(0.4174, device='cuda:0', grad_fn=<UnbindBackward>)	tensor(0.2584, device='cuda:0', grad_fn=<UnbindBackward>)	tensor(0.1668, device='cuda:0', grad_fn=<UnbindBackward>)	tensor(0.1427, device='cuda:0', grad_fn=<UnbindBackward>)
tensor(0.9955, device='cuda:0', grad_fn=<UnbindBackward>)	tensor(1.0268, device='cuda:0', grad_fn=<UnbindBackward>)	tensor(1.1864, device='cuda:0', grad_fn=<UnbindBackward>)	tensor(1.1652, device='cuda:0', grad_fn=<UnbindBackward>)	tensor(1.1963, device='cuda:0', grad_fn=<UnbindBackward>)	tensor(1.3104, device='cuda:0', grad_fn=<UnbindBackward>)	tensor(1.0941, device='cuda:0', grad_fn=<UnbindBackward>)	tensor(0.8534, device='cuda:0', grad_fn=<UnbindBackward>)	tensor(0.2926, device='cuda:0', grad_fn=<UnbindBackward>)	tensor(0.2149, device='cuda:0', grad_fn=<UnbindBackward>)
tensor(0.9916, device='cuda:0', grad_fn=<UnbindBackward>)	tensor(0.9815, device='cuda:0', grad_fn=<UnbindBackward>)	tensor(1.0189, device='cuda:0', grad_fn=<UnbindBackward>)	tensor(0.9961, device='cuda:0', grad_fn=<UnbindBackward>)	tensor(0.9265, device='cuda:0', grad_fn=<UnbindBackward>)	tensor(0.8188, device='cuda:0', grad_fn=<UnbindBackward>)	tensor(0.6707, device='cuda:0', grad_fn=<UnbindBackward>)	tensor(0.4595, device='cuda:0', grad_fn=<UnbindBackward>)	tensor(0.1993, device='cuda:0', grad_fn=<UnbindBackward>)	tensor(0.1397, device='cuda:0', grad_fn=<UnbindBackward>)
tensor(0.9926, device='cuda:0', grad_fn=<UnbindBackward>)	tensor(0.9842, device='cuda:0', grad_fn=<UnbindBackward>)	tensor(1.0756, device='cuda:0', grad_fn=<UnbindBackward>)	tensor(1.1048, device='cuda:0', grad_fn=<UnbindBackward>)	tensor(1.0111, device='cuda:0', grad_fn=<UnbindBackward>)	tensor(0.8873, device='cuda:0', grad_fn=<UnbindBackward>)	tensor(0.7842, device='cuda:0', grad_fn=<UnbindBackward>)	tensor(0.6700, device='cuda:0', grad_fn=<UnbindBackward>)	tensor(0.3943, device='cuda:0', grad_fn=<UnbindBackward>)	tensor(0.4742, device='cuda:0', grad_fn=<UnbindBackward>)
tensor(0.9926, device='cuda:0', grad_fn=<UnbindBackward>)	tensor(0.9318, device='cuda:0', grad_fn=<UnbindBackward>)	tensor(0.7616, device='cuda:0', grad_fn=<UnbindBackward>)	tensor(0.5519, device='cuda:0', grad_fn=<UnbindBackward>)	tensor(0.4260, device='cuda:0', grad_fn=<UnbindBackward>)	tensor(0.2862, device='cuda:0', grad_fn=<UnbindBackward>)	tensor(0.2132, device='cuda:0', grad_fn=<UnbindBackward>)	tensor(0.1623, device='cuda:0', grad_fn=<UnbindBackward>)	tensor(0.1305, device='cuda:0', grad_fn=<UnbindBackward>)	tensor(0.1179, device='cuda:0', grad_fn=<UnbindBackward>)
tensor(0.9929, device='cuda:0', grad_fn=<UnbindBackward>)	tensor(0.9844, device='cuda:0', grad_fn=<UnbindBackward>)	tensor(0.9835, device='cuda:0', grad_fn=<UnbindBackward>)	tensor(0.8881, device='cuda:0', grad_fn=<UnbindBackward>)	tensor(0.7552, device='cuda:0', grad_fn=<UnbindBackward>)	tensor(0.5805, device='cuda:0', grad_fn=<UnbindBackward>)	tensor(0.3948, device='cuda:0', grad_fn=<UnbindBackward>)	tensor(0.2640, device='cuda:0', grad_fn=<UnbindBackward>)	tensor(0.1963, device='cuda:0', grad_fn=<UnbindBackward>)	tensor(0.1787, device='cuda:0', grad_fn=<UnbindBackward>)
tensor(0.9924, device='cuda:0', grad_fn=<UnbindBackward>)	tensor(0.9860, device='cuda:0', grad_fn=<UnbindBackward>)	tensor(0.8979, device='cuda:0', grad_fn=<UnbindBackward>)	tensor(0.8010, device='cuda:0', grad_fn=<UnbindBackward>)	tensor(0.6380, device='cuda:0', grad_fn=<UnbindBackward>)	tensor(0.3882, device='cuda:0', grad_fn=<UnbindBackward>)	tensor(0.2025, device='cuda:0', grad_fn=<UnbindBackward>)	tensor(0.1268, device='cuda:0', grad_fn=<UnbindBackward>)	tensor(0.1167, device='cuda:0', grad_fn=<UnbindBackward>)	tensor(0.0825, device='cuda:0', grad_fn=<UnbindBackward>)
tensor(0.9931, device='cuda:0', grad_fn=<UnbindBackward>)	tensor(0.9359, device='cuda:0', grad_fn=<UnbindBackward>)	tensor(0.9395, device='cuda:0', grad_fn=<UnbindBackward>)	tensor(0.7686, device='cuda:0', grad_fn=<UnbindBackward>)	tensor(0.6242, device='cuda:0', grad_fn=<UnbindBackward>)	tensor(0.4774, device='cuda:0', grad_fn=<UnbindBackward>)	tensor(0.3651, device='cuda:0', grad_fn=<UnbindBackward>)	tensor(0.2779, device='cuda:0', grad_fn=<UnbindBackward>)	tensor(0.2025, device='cuda:0', grad_fn=<UnbindBackward>)	tensor(0.2118, device='cuda:0', grad_fn=<UnbindBackward>)
tensor(0.9923, device='cuda:0', grad_fn=<UnbindBackward>)	tensor(0.9816, device='cuda:0', grad_fn=<UnbindBackward>)	tensor(0.9630, device='cuda:0', grad_fn=<UnbindBackward>)	tensor(0.9163, device='cuda:0', grad_fn=<UnbindBackward>)	tensor(0.8264, device='cuda:0', grad_fn=<UnbindBackward>)	tensor(0.6965, device='cuda:0', grad_fn=<UnbindBackward>)	tensor(0.5585, device='cuda:0', grad_fn=<UnbindBackward>)	tensor(0.3898, device='cuda:0', grad_fn=<UnbindBackward>)	tensor(0.1932, device='cuda:0', grad_fn=<UnbindBackward>)	tensor(0.1273, device='cuda:0', grad_fn=<UnbindBackward>)
tensor(0.9921, device='cuda:0', grad_fn=<UnbindBackward>)	tensor(0.9959, device='cuda:0', grad_fn=<UnbindBackward>)	tensor(0.9122, device='cuda:0', grad_fn=<UnbindBackward>)	tensor(0.8448, device='cuda:0', grad_fn=<UnbindBackward>)	tensor(0.7205, device='cuda:0', grad_fn=<UnbindBackward>)	tensor(0.6101, device='cuda:0', grad_fn=<UnbindBackward>)	tensor(0.4434, device='cuda:0', grad_fn=<UnbindBackward>)	tensor(0.2858, device='cuda:0', grad_fn=<UnbindBackward>)	tensor(0.1802, device='cuda:0', grad_fn=<UnbindBackward>)	tensor(0.1418, device='cuda:0', grad_fn=<UnbindBackward>)
tensor(0.9910, device='cuda:0', grad_fn=<UnbindBackward>)	tensor(0.9742, device='cuda:0', grad_fn=<UnbindBackward>)	tensor(0.9420, device='cuda:0', grad_fn=<UnbindBackward>)	tensor(0.8471, device='cuda:0', grad_fn=<UnbindBackward>)	tensor(0.7417, device='cuda:0', grad_fn=<UnbindBackward>)	tensor(0.6498, device='cuda:0', grad_fn=<UnbindBackward>)	tensor(0.5372, device='cuda:0', grad_fn=<UnbindBackward>)	tensor(0.4310, device='cuda:0', grad_fn=<UnbindBackward>)	tensor(0.2835, device='cuda:0', grad_fn=<UnbindBackward>)	tensor(0.2347, device='cuda:0', grad_fn=<UnbindBackward>)
tensor(0.9905, device='cuda:0', grad_fn=<UnbindBackward>)	tensor(1.0109, device='cuda:0', grad_fn=<UnbindBackward>)	tensor(0.9503, device='cuda:0', grad_fn=<UnbindBackward>)	tensor(0.8904, device='cuda:0', grad_fn=<UnbindBackward>)	tensor(0.7787, device='cuda:0', grad_fn=<UnbindBackward>)	tensor(0.6741, device='cuda:0', grad_fn=<UnbindBackward>)	tensor(0.5765, device='cuda:0', grad_fn=<UnbindBackward>)	tensor(0.5092, device='cuda:0', grad_fn=<UnbindBackward>)	tensor(0.3437, device='cuda:0', grad_fn=<UnbindBackward>)	tensor(0.4036, device='cuda:0', grad_fn=<UnbindBackward>)
tensor(0.9929, device='cuda:0', grad_fn=<UnbindBackward>)	tensor(0.9032, device='cuda:0', grad_fn=<UnbindBackward>)	tensor(0.8636, device='cuda:0', grad_fn=<UnbindBackward>)	tensor(0.8431, device='cuda:0', grad_fn=<UnbindBackward>)	tensor(0.8451, device='cuda:0', grad_fn=<UnbindBackward>)	tensor(0.8156, device='cuda:0', grad_fn=<UnbindBackward>)	tensor(0.6713, device='cuda:0', grad_fn=<UnbindBackward>)	tensor(0.5748, device='cuda:0', grad_fn=<UnbindBackward>)	tensor(0.4972, device='cuda:0', grad_fn=<UnbindBackward>)	tensor(0.5536, device='cuda:0', grad_fn=<UnbindBackward>)
tensor(0.9919, device='cuda:0', grad_fn=<UnbindBackward>)	tensor(0.9629, device='cuda:0', grad_fn=<UnbindBackward>)	tensor(0.5157, device='cuda:0', grad_fn=<UnbindBackward>)	tensor(0.3665, device='cuda:0', grad_fn=<UnbindBackward>)	tensor(0.2781, device='cuda:0', grad_fn=<UnbindBackward>)	tensor(0.1778, device='cuda:0', grad_fn=<UnbindBackward>)	tensor(0.1427, device='cuda:0', grad_fn=<UnbindBackward>)	tensor(0.1174, device='cuda:0', grad_fn=<UnbindBackward>)	tensor(0.1104, device='cuda:0', grad_fn=<UnbindBackward>)	tensor(0.0698, device='cuda:0', grad_fn=<UnbindBackward>)
tensor(0.9923, device='cuda:0', grad_fn=<UnbindBackward>)	tensor(1.0113, device='cuda:0', grad_fn=<UnbindBackward>)	tensor(0.8475, device='cuda:0', grad_fn=<UnbindBackward>)	tensor(0.7250, device='cuda:0', grad_fn=<UnbindBackward>)	tensor(0.4842, device='cuda:0', grad_fn=<UnbindBackward>)	tensor(0.2948, device='cuda:0', grad_fn=<UnbindBackward>)	tensor(0.2042, device='cuda:0', grad_fn=<UnbindBackward>)	tensor(0.1521, device='cuda:0', grad_fn=<UnbindBackward>)	tensor(0.1404, device='cuda:0', grad_fn=<UnbindBackward>)	tensor(0.1087, device='cuda:0', grad_fn=<UnbindBackward>)
tensor(0.9919, device='cuda:0', grad_fn=<UnbindBackward>)	tensor(0.9697, device='cuda:0', grad_fn=<UnbindBackward>)	tensor(0.9784, device='cuda:0', grad_fn=<UnbindBackward>)	tensor(0.9360, device='cuda:0', grad_fn=<UnbindBackward>)	tensor(0.8251, device='cuda:0', grad_fn=<UnbindBackward>)	tensor(0.6962, device='cuda:0', grad_fn=<UnbindBackward>)	tensor(0.5653, device='cuda:0', grad_fn=<UnbindBackward>)	tensor(0.4244, device='cuda:0', grad_fn=<UnbindBackward>)	tensor(0.2088, device='cuda:0', grad_fn=<UnbindBackward>)	tensor(0.1546, device='cuda:0', grad_fn=<UnbindBackward>)
tensor(0.9919, device='cuda:0', grad_fn=<UnbindBackward>)	tensor(0.9672, device='cuda:0', grad_fn=<UnbindBackward>)	tensor(0.9600, device='cuda:0', grad_fn=<UnbindBackward>)	tensor(0.9133, device='cuda:0', grad_fn=<UnbindBackward>)	tensor(0.7690, device='cuda:0', grad_fn=<UnbindBackward>)	tensor(0.5081, device='cuda:0', grad_fn=<UnbindBackward>)	tensor(0.2490, device='cuda:0', grad_fn=<UnbindBackward>)	tensor(0.1265, device='cuda:0', grad_fn=<UnbindBackward>)	tensor(0.1139, device='cuda:0', grad_fn=<UnbindBackward>)	tensor(0.0810, device='cuda:0', grad_fn=<UnbindBackward>)
tensor(0.9915, device='cuda:0', grad_fn=<UnbindBackward>)	tensor(0.9734, device='cuda:0', grad_fn=<UnbindBackward>)	tensor(0.9773, device='cuda:0', grad_fn=<UnbindBackward>)	tensor(0.9292, device='cuda:0', grad_fn=<UnbindBackward>)	tensor(0.8386, device='cuda:0', grad_fn=<UnbindBackward>)	tensor(0.6693, device='cuda:0', grad_fn=<UnbindBackward>)	tensor(0.4884, device='cuda:0', grad_fn=<UnbindBackward>)	tensor(0.3036, device='cuda:0', grad_fn=<UnbindBackward>)	tensor(0.1653, device='cuda:0', grad_fn=<UnbindBackward>)	tensor(0.1399, device='cuda:0', grad_fn=<UnbindBackward>)
tensor(0.9892, device='cuda:0', grad_fn=<UnbindBackward>)	tensor(0.9615, device='cuda:0', grad_fn=<UnbindBackward>)	tensor(0.9147, device='cuda:0', grad_fn=<UnbindBackward>)	tensor(0.9280, device='cuda:0', grad_fn=<UnbindBackward>)	tensor(1.0268, device='cuda:0', grad_fn=<UnbindBackward>)	tensor(1.0311, device='cuda:0', grad_fn=<UnbindBackward>)	tensor(0.9168, device='cuda:0', grad_fn=<UnbindBackward>)	tensor(0.9061, device='cuda:0', grad_fn=<UnbindBackward>)	tensor(0.7504, device='cuda:0', grad_fn=<UnbindBackward>)	tensor(0.9212, device='cuda:0', grad_fn=<UnbindBackward>)
tensor(0.9923, device='cuda:0', grad_fn=<UnbindBackward>)	tensor(0.9325, device='cuda:0', grad_fn=<UnbindBackward>)	tensor(0.8763, device='cuda:0', grad_fn=<UnbindBackward>)	tensor(0.5211, device='cuda:0', grad_fn=<UnbindBackward>)	tensor(0.3534, device='cuda:0', grad_fn=<UnbindBackward>)	tensor(0.2271, device='cuda:0', grad_fn=<UnbindBackward>)	tensor(0.1851, device='cuda:0', grad_fn=<UnbindBackward>)	tensor(0.1415, device='cuda:0', grad_fn=<UnbindBackward>)	tensor(0.1222, device='cuda:0', grad_fn=<UnbindBackward>)	tensor(0.1233, device='cuda:0', grad_fn=<UnbindBackward>)
tensor(0.9924, device='cuda:0', grad_fn=<UnbindBackward>)	tensor(0.9893, device='cuda:0', grad_fn=<UnbindBackward>)	tensor(0.9686, device='cuda:0', grad_fn=<UnbindBackward>)	tensor(0.9037, device='cuda:0', grad_fn=<UnbindBackward>)	tensor(0.7900, device='cuda:0', grad_fn=<UnbindBackward>)	tensor(0.6257, device='cuda:0', grad_fn=<UnbindBackward>)	tensor(0.4570, device='cuda:0', grad_fn=<UnbindBackward>)	tensor(0.3069, device='cuda:0', grad_fn=<UnbindBackward>)	tensor(0.1805, device='cuda:0', grad_fn=<UnbindBackward>)	tensor(0.1353, device='cuda:0', grad_fn=<UnbindBackward>)
tensor(0.9942, device='cuda:0', grad_fn=<UnbindBackward>)	tensor(0.9146, device='cuda:0', grad_fn=<UnbindBackward>)	tensor(0.9993, device='cuda:0', grad_fn=<UnbindBackward>)	tensor(0.8444, device='cuda:0', grad_fn=<UnbindBackward>)	tensor(0.7246, device='cuda:0', grad_fn=<UnbindBackward>)	tensor(0.5734, device='cuda:0', grad_fn=<UnbindBackward>)	tensor(0.4999, device='cuda:0', grad_fn=<UnbindBackward>)	tensor(0.4115, device='cuda:0', grad_fn=<UnbindBackward>)	tensor(0.2248, device='cuda:0', grad_fn=<UnbindBackward>)	tensor(0.1774, device='cuda:0', grad_fn=<UnbindBackward>)
tensor(0.9921, device='cuda:0', grad_fn=<UnbindBackward>)	tensor(0.9317, device='cuda:0', grad_fn=<UnbindBackward>)	tensor(0.8050, device='cuda:0', grad_fn=<UnbindBackward>)	tensor(0.6278, device='cuda:0', grad_fn=<UnbindBackward>)	tensor(0.4690, device='cuda:0', grad_fn=<UnbindBackward>)	tensor(0.3260, device='cuda:0', grad_fn=<UnbindBackward>)	tensor(0.2327, device='cuda:0', grad_fn=<UnbindBackward>)	tensor(0.1853, device='cuda:0', grad_fn=<UnbindBackward>)	tensor(0.1755, device='cuda:0', grad_fn=<UnbindBackward>)	tensor(0.1564, device='cuda:0', grad_fn=<UnbindBackward>)
tensor(0.9909, device='cuda:0', grad_fn=<UnbindBackward>)	tensor(0.9552, device='cuda:0', grad_fn=<UnbindBackward>)	tensor(0.9811, device='cuda:0', grad_fn=<UnbindBackward>)	tensor(0.8846, device='cuda:0', grad_fn=<UnbindBackward>)	tensor(0.8034, device='cuda:0', grad_fn=<UnbindBackward>)	tensor(0.7153, device='cuda:0', grad_fn=<UnbindBackward>)	tensor(0.5284, device='cuda:0', grad_fn=<UnbindBackward>)	tensor(0.3677, device='cuda:0', grad_fn=<UnbindBackward>)	tensor(0.2457, device='cuda:0', grad_fn=<UnbindBackward>)	tensor(0.2811, device='cuda:0', grad_fn=<UnbindBackward>)
tensor(0.9912, device='cuda:0', grad_fn=<UnbindBackward>)	tensor(1.0123, device='cuda:0', grad_fn=<UnbindBackward>)	tensor(0.9132, device='cuda:0', grad_fn=<UnbindBackward>)	tensor(0.7290, device='cuda:0', grad_fn=<UnbindBackward>)	tensor(0.5643, device='cuda:0', grad_fn=<UnbindBackward>)	tensor(0.3179, device='cuda:0', grad_fn=<UnbindBackward>)	tensor(0.2315, device='cuda:0', grad_fn=<UnbindBackward>)	tensor(0.1932, device='cuda:0', grad_fn=<UnbindBackward>)	tensor(0.2028, device='cuda:0', grad_fn=<UnbindBackward>)	tensor(0.2311, device='cuda:0', grad_fn=<UnbindBackward>)
tensor(0.9918, device='cuda:0', grad_fn=<UnbindBackward>)	tensor(0.9641, device='cuda:0', grad_fn=<UnbindBackward>)	tensor(0.8875, device='cuda:0', grad_fn=<UnbindBackward>)	tensor(0.6817, device='cuda:0', grad_fn=<UnbindBackward>)	tensor(0.4269, device='cuda:0', grad_fn=<UnbindBackward>)	tensor(0.2594, device='cuda:0', grad_fn=<UnbindBackward>)	tensor(0.1811, device='cuda:0', grad_fn=<UnbindBackward>)	tensor(0.1305, device='cuda:0', grad_fn=<UnbindBackward>)	tensor(0.1155, device='cuda:0', grad_fn=<UnbindBackward>)	tensor(0.0897, device='cuda:0', grad_fn=<UnbindBackward>)
tensor(0.9918, device='cuda:0', grad_fn=<UnbindBackward>)	tensor(0.9925, device='cuda:0', grad_fn=<UnbindBackward>)	tensor(0.9736, device='cuda:0', grad_fn=<UnbindBackward>)	tensor(0.9166, device='cuda:0', grad_fn=<UnbindBackward>)	tensor(0.8604, device='cuda:0', grad_fn=<UnbindBackward>)	tensor(0.7497, device='cuda:0', grad_fn=<UnbindBackward>)	tensor(0.6096, device='cuda:0', grad_fn=<UnbindBackward>)	tensor(0.4441, device='cuda:0', grad_fn=<UnbindBackward>)	tensor(0.2564, device='cuda:0', grad_fn=<UnbindBackward>)	tensor(0.2158, device='cuda:0', grad_fn=<UnbindBackward>)
tensor(0.9921, device='cuda:0', grad_fn=<UnbindBackward>)	tensor(0.9790, device='cuda:0', grad_fn=<UnbindBackward>)	tensor(0.8551, device='cuda:0', grad_fn=<UnbindBackward>)	tensor(0.7658, device='cuda:0', grad_fn=<UnbindBackward>)	tensor(0.6503, device='cuda:0', grad_fn=<UnbindBackward>)	tensor(0.5320, device='cuda:0', grad_fn=<UnbindBackward>)	tensor(0.3646, device='cuda:0', grad_fn=<UnbindBackward>)	tensor(0.2010, device='cuda:0', grad_fn=<UnbindBackward>)	tensor(0.1424, device='cuda:0', grad_fn=<UnbindBackward>)	tensor(0.0982, device='cuda:0', grad_fn=<UnbindBackward>)
tensor(0.9932, device='cuda:0', grad_fn=<UnbindBackward>)	tensor(0.9427, device='cuda:0', grad_fn=<UnbindBackward>)	tensor(0.8962, device='cuda:0', grad_fn=<UnbindBackward>)	tensor(0.6567, device='cuda:0', grad_fn=<UnbindBackward>)	tensor(0.4793, device='cuda:0', grad_fn=<UnbindBackward>)	tensor(0.3459, device='cuda:0', grad_fn=<UnbindBackward>)	tensor(0.2661, device='cuda:0', grad_fn=<UnbindBackward>)	tensor(0.2378, device='cuda:0', grad_fn=<UnbindBackward>)	tensor(0.2195, device='cuda:0', grad_fn=<UnbindBackward>)	tensor(0.2141, device='cuda:0', grad_fn=<UnbindBackward>)
tensor(0.9923, device='cuda:0', grad_fn=<UnbindBackward>)	tensor(0.9997, device='cuda:0', grad_fn=<UnbindBackward>)	tensor(0.8406, device='cuda:0', grad_fn=<UnbindBackward>)	tensor(0.7043, device='cuda:0', grad_fn=<UnbindBackward>)	tensor(0.4416, device='cuda:0', grad_fn=<UnbindBackward>)	tensor(0.2568, device='cuda:0', grad_fn=<UnbindBackward>)	tensor(0.1804, device='cuda:0', grad_fn=<UnbindBackward>)	tensor(0.1289, device='cuda:0', grad_fn=<UnbindBackward>)	tensor(0.1238, device='cuda:0', grad_fn=<UnbindBackward>)	tensor(0.0869, device='cuda:0', grad_fn=<UnbindBackward>)
tensor(0.9914, device='cuda:0', grad_fn=<UnbindBackward>)	tensor(1.0015, device='cuda:0', grad_fn=<UnbindBackward>)	tensor(1.1084, device='cuda:0', grad_fn=<UnbindBackward>)	tensor(1.0368, device='cuda:0', grad_fn=<UnbindBackward>)	tensor(0.8785, device='cuda:0', grad_fn=<UnbindBackward>)	tensor(0.5794, device='cuda:0', grad_fn=<UnbindBackward>)	tensor(0.3724, device='cuda:0', grad_fn=<UnbindBackward>)	tensor(0.2727, device='cuda:0', grad_fn=<UnbindBackward>)	tensor(0.2505, device='cuda:0', grad_fn=<UnbindBackward>)	tensor(0.3122, device='cuda:0', grad_fn=<UnbindBackward>)
tensor(0.9929, device='cuda:0', grad_fn=<UnbindBackward>)	tensor(0.9590, device='cuda:0', grad_fn=<UnbindBackward>)	tensor(0.8729, device='cuda:0', grad_fn=<UnbindBackward>)	tensor(0.5996, device='cuda:0', grad_fn=<UnbindBackward>)	tensor(0.3875, device='cuda:0', grad_fn=<UnbindBackward>)	tensor(0.2676, device='cuda:0', grad_fn=<UnbindBackward>)	tensor(0.2000, device='cuda:0', grad_fn=<UnbindBackward>)	tensor(0.1531, device='cuda:0', grad_fn=<UnbindBackward>)	tensor(0.1246, device='cuda:0', grad_fn=<UnbindBackward>)	tensor(0.1107, device='cuda:0', grad_fn=<UnbindBackward>)
tensor(0.9915, device='cuda:0', grad_fn=<UnbindBackward>)	tensor(0.9840, device='cuda:0', grad_fn=<UnbindBackward>)	tensor(0.8479, device='cuda:0', grad_fn=<UnbindBackward>)	tensor(0.6823, device='cuda:0', grad_fn=<UnbindBackward>)	tensor(0.4630, device='cuda:0', grad_fn=<UnbindBackward>)	tensor(0.2803, device='cuda:0', grad_fn=<UnbindBackward>)	tensor(0.1909, device='cuda:0', grad_fn=<UnbindBackward>)	tensor(0.1442, device='cuda:0', grad_fn=<UnbindBackward>)	tensor(0.1278, device='cuda:0', grad_fn=<UnbindBackward>)	tensor(0.0984, device='cuda:0', grad_fn=<UnbindBackward>)
tensor(0.9922, device='cuda:0', grad_fn=<UnbindBackward>)	tensor(0.9881, device='cuda:0', grad_fn=<UnbindBackward>)	tensor(0.8033, device='cuda:0', grad_fn=<UnbindBackward>)	tensor(0.6592, device='cuda:0', grad_fn=<UnbindBackward>)	tensor(0.4147, device='cuda:0', grad_fn=<UnbindBackward>)	tensor(0.2594, device='cuda:0', grad_fn=<UnbindBackward>)	tensor(0.1841, device='cuda:0', grad_fn=<UnbindBackward>)	tensor(0.1367, device='cuda:0', grad_fn=<UnbindBackward>)	tensor(0.1267, device='cuda:0', grad_fn=<UnbindBackward>)	tensor(0.0997, device='cuda:0', grad_fn=<UnbindBackward>)
tensor(0.9932, device='cuda:0', grad_fn=<UnbindBackward>)	tensor(0.9807, device='cuda:0', grad_fn=<UnbindBackward>)	tensor(1.0263, device='cuda:0', grad_fn=<UnbindBackward>)	tensor(0.9815, device='cuda:0', grad_fn=<UnbindBackward>)	tensor(0.9069, device='cuda:0', grad_fn=<UnbindBackward>)	tensor(0.7462, device='cuda:0', grad_fn=<UnbindBackward>)	tensor(0.5008, device='cuda:0', grad_fn=<UnbindBackward>)	tensor(0.2627, device='cuda:0', grad_fn=<UnbindBackward>)	tensor(0.1555, device='cuda:0', grad_fn=<UnbindBackward>)	tensor(0.1093, device='cuda:0', grad_fn=<UnbindBackward>)
tensor(0.9928, device='cuda:0', grad_fn=<UnbindBackward>)	tensor(0.9784, device='cuda:0', grad_fn=<UnbindBackward>)	tensor(0.9913, device='cuda:0', grad_fn=<UnbindBackward>)	tensor(0.9609, device='cuda:0', grad_fn=<UnbindBackward>)	tensor(0.8713, device='cuda:0', grad_fn=<UnbindBackward>)	tensor(0.6926, device='cuda:0', grad_fn=<UnbindBackward>)	tensor(0.4555, device='cuda:0', grad_fn=<UnbindBackward>)	tensor(0.2406, device='cuda:0', grad_fn=<UnbindBackward>)	tensor(0.1407, device='cuda:0', grad_fn=<UnbindBackward>)	tensor(0.0918, device='cuda:0', grad_fn=<UnbindBackward>)
tensor(0.9922, device='cuda:0', grad_fn=<UnbindBackward>)	tensor(0.9817, device='cuda:0', grad_fn=<UnbindBackward>)	tensor(1.0507, device='cuda:0', grad_fn=<UnbindBackward>)	tensor(1.0325, device='cuda:0', grad_fn=<UnbindBackward>)	tensor(0.9607, device='cuda:0', grad_fn=<UnbindBackward>)	tensor(0.8561, device='cuda:0', grad_fn=<UnbindBackward>)	tensor(0.7150, device='cuda:0', grad_fn=<UnbindBackward>)	tensor(0.6092, device='cuda:0', grad_fn=<UnbindBackward>)	tensor(0.3865, device='cuda:0', grad_fn=<UnbindBackward>)	tensor(0.5021, device='cuda:0', grad_fn=<UnbindBackward>)
tensor(0.9921, device='cuda:0', grad_fn=<UnbindBackward>)	tensor(0.9768, device='cuda:0', grad_fn=<UnbindBackward>)	tensor(0.8989, device='cuda:0', grad_fn=<UnbindBackward>)	tensor(0.7734, device='cuda:0', grad_fn=<UnbindBackward>)	tensor(0.6034, device='cuda:0', grad_fn=<UnbindBackward>)	tensor(0.4629, device='cuda:0', grad_fn=<UnbindBackward>)	tensor(0.3350, device='cuda:0', grad_fn=<UnbindBackward>)	tensor(0.2654, device='cuda:0', grad_fn=<UnbindBackward>)	tensor(0.2343, device='cuda:0', grad_fn=<UnbindBackward>)	tensor(0.2188, device='cuda:0', grad_fn=<UnbindBackward>)
tensor(0.9922, device='cuda:0', grad_fn=<UnbindBackward>)	tensor(0.9389, device='cuda:0', grad_fn=<UnbindBackward>)	tensor(1.0176, device='cuda:0', grad_fn=<UnbindBackward>)	tensor(0.9855, device='cuda:0', grad_fn=<UnbindBackward>)	tensor(0.9047, device='cuda:0', grad_fn=<UnbindBackward>)	tensor(0.7681, device='cuda:0', grad_fn=<UnbindBackward>)	tensor(0.6476, device='cuda:0', grad_fn=<UnbindBackward>)	tensor(0.5367, device='cuda:0', grad_fn=<UnbindBackward>)	tensor(0.3346, device='cuda:0', grad_fn=<UnbindBackward>)	tensor(0.3444, device='cuda:0', grad_fn=<UnbindBackward>)
tensor(0.9928, device='cuda:0', grad_fn=<UnbindBackward>)	tensor(0.9756, device='cuda:0', grad_fn=<UnbindBackward>)	tensor(1.0641, device='cuda:0', grad_fn=<UnbindBackward>)	tensor(1.0190, device='cuda:0', grad_fn=<UnbindBackward>)	tensor(0.9708, device='cuda:0', grad_fn=<UnbindBackward>)	tensor(0.8306, device='cuda:0', grad_fn=<UnbindBackward>)	tensor(0.7015, device='cuda:0', grad_fn=<UnbindBackward>)	tensor(0.5268, device='cuda:0', grad_fn=<UnbindBackward>)	tensor(0.3047, device='cuda:0', grad_fn=<UnbindBackward>)	tensor(0.2920, device='cuda:0', grad_fn=<UnbindBackward>)
tensor(0.9918, device='cuda:0', grad_fn=<UnbindBackward>)	tensor(0.9895, device='cuda:0', grad_fn=<UnbindBackward>)	tensor(0.9870, device='cuda:0', grad_fn=<UnbindBackward>)	tensor(0.9371, device='cuda:0', grad_fn=<UnbindBackward>)	tensor(0.8511, device='cuda:0', grad_fn=<UnbindBackward>)	tensor(0.6697, device='cuda:0', grad_fn=<UnbindBackward>)	tensor(0.4658, device='cuda:0', grad_fn=<UnbindBackward>)	tensor(0.3405, device='cuda:0', grad_fn=<UnbindBackward>)	tensor(0.2294, device='cuda:0', grad_fn=<UnbindBackward>)	tensor(0.2268, device='cuda:0', grad_fn=<UnbindBackward>)
tensor(0.9921, device='cuda:0', grad_fn=<UnbindBackward>)	tensor(0.9858, device='cuda:0', grad_fn=<UnbindBackward>)	tensor(0.9987, device='cuda:0', grad_fn=<UnbindBackward>)	tensor(0.9391, device='cuda:0', grad_fn=<UnbindBackward>)	tensor(0.8600, device='cuda:0', grad_fn=<UnbindBackward>)	tensor(0.7870, device='cuda:0', grad_fn=<UnbindBackward>)	tensor(0.7019, device='cuda:0', grad_fn=<UnbindBackward>)	tensor(0.6326, device='cuda:0', grad_fn=<UnbindBackward>)	tensor(0.4196, device='cuda:0', grad_fn=<UnbindBackward>)	tensor(0.2990, device='cuda:0', grad_fn=<UnbindBackward>)
tensor(0.9923, device='cuda:0', grad_fn=<UnbindBackward>)	tensor(0.9874, device='cuda:0', grad_fn=<UnbindBackward>)	tensor(0.9946, device='cuda:0', grad_fn=<UnbindBackward>)	tensor(0.9260, device='cuda:0', grad_fn=<UnbindBackward>)	tensor(0.8061, device='cuda:0', grad_fn=<UnbindBackward>)	tensor(0.5940, device='cuda:0', grad_fn=<UnbindBackward>)	tensor(0.3644, device='cuda:0', grad_fn=<UnbindBackward>)	tensor(0.2292, device='cuda:0', grad_fn=<UnbindBackward>)	tensor(0.1628, device='cuda:0', grad_fn=<UnbindBackward>)	tensor(0.1344, device='cuda:0', grad_fn=<UnbindBackward>)
tensor(0.9919, device='cuda:0', grad_fn=<UnbindBackward>)	tensor(0.9757, device='cuda:0', grad_fn=<UnbindBackward>)	tensor(0.9408, device='cuda:0', grad_fn=<UnbindBackward>)	tensor(0.8454, device='cuda:0', grad_fn=<UnbindBackward>)	tensor(0.7065, device='cuda:0', grad_fn=<UnbindBackward>)	tensor(0.5070, device='cuda:0', grad_fn=<UnbindBackward>)	tensor(0.3309, device='cuda:0', grad_fn=<UnbindBackward>)	tensor(0.1871, device='cuda:0', grad_fn=<UnbindBackward>)	tensor(0.1343, device='cuda:0', grad_fn=<UnbindBackward>)	tensor(0.1034, device='cuda:0', grad_fn=<UnbindBackward>)
tensor(0.9923, device='cuda:0', grad_fn=<UnbindBackward>)	tensor(0.9582, device='cuda:0', grad_fn=<UnbindBackward>)	tensor(0.7631, device='cuda:0', grad_fn=<UnbindBackward>)	tensor(0.5159, device='cuda:0', grad_fn=<UnbindBackward>)	tensor(0.3496, device='cuda:0', grad_fn=<UnbindBackward>)	tensor(0.2337, device='cuda:0', grad_fn=<UnbindBackward>)	tensor(0.1768, device='cuda:0', grad_fn=<UnbindBackward>)	tensor(0.1304, device='cuda:0', grad_fn=<UnbindBackward>)	tensor(0.1155, device='cuda:0', grad_fn=<UnbindBackward>)	tensor(0.0948, device='cuda:0', grad_fn=<UnbindBackward>)
tensor(0.9916, device='cuda:0', grad_fn=<UnbindBackward>)	tensor(1.0025, device='cuda:0', grad_fn=<UnbindBackward>)	tensor(0.8356, device='cuda:0', grad_fn=<UnbindBackward>)	tensor(0.6900, device='cuda:0', grad_fn=<UnbindBackward>)	tensor(0.4729, device='cuda:0', grad_fn=<UnbindBackward>)	tensor(0.3082, device='cuda:0', grad_fn=<UnbindBackward>)	tensor(0.2137, device='cuda:0', grad_fn=<UnbindBackward>)	tensor(0.1593, device='cuda:0', grad_fn=<UnbindBackward>)	tensor(0.1368, device='cuda:0', grad_fn=<UnbindBackward>)	tensor(0.1086, device='cuda:0', grad_fn=<UnbindBackward>)
tensor(0.9926, device='cuda:0', grad_fn=<UnbindBackward>)	tensor(0.9957, device='cuda:0', grad_fn=<UnbindBackward>)	tensor(0.8587, device='cuda:0', grad_fn=<UnbindBackward>)	tensor(0.6558, device='cuda:0', grad_fn=<UnbindBackward>)	tensor(0.5313, device='cuda:0', grad_fn=<UnbindBackward>)	tensor(0.4053, device='cuda:0', grad_fn=<UnbindBackward>)	tensor(0.3225, device='cuda:0', grad_fn=<UnbindBackward>)	tensor(0.2400, device='cuda:0', grad_fn=<UnbindBackward>)	tensor(0.1592, device='cuda:0', grad_fn=<UnbindBackward>)	tensor(0.1547, device='cuda:0', grad_fn=<UnbindBackward>)
tensor(0.9926, device='cuda:0', grad_fn=<UnbindBackward>)	tensor(0.9778, device='cuda:0', grad_fn=<UnbindBackward>)	tensor(1.0317, device='cuda:0', grad_fn=<UnbindBackward>)	tensor(1.0000, device='cuda:0', grad_fn=<UnbindBackward>)	tensor(0.9469, device='cuda:0', grad_fn=<UnbindBackward>)	tensor(0.7896, device='cuda:0', grad_fn=<UnbindBackward>)	tensor(0.6055, device='cuda:0', grad_fn=<UnbindBackward>)	tensor(0.3774, device='cuda:0', grad_fn=<UnbindBackward>)	tensor(0.1965, device='cuda:0', grad_fn=<UnbindBackward>)	tensor(0.1843, device='cuda:0', grad_fn=<UnbindBackward>)
tensor(0.9922, device='cuda:0', grad_fn=<UnbindBackward>)	tensor(0.9532, device='cuda:0', grad_fn=<UnbindBackward>)	tensor(0.9001, device='cuda:0', grad_fn=<UnbindBackward>)	tensor(0.6635, device='cuda:0', grad_fn=<UnbindBackward>)	tensor(0.4283, device='cuda:0', grad_fn=<UnbindBackward>)	tensor(0.2715, device='cuda:0', grad_fn=<UnbindBackward>)	tensor(0.1905, device='cuda:0', grad_fn=<UnbindBackward>)	tensor(0.1374, device='cuda:0', grad_fn=<UnbindBackward>)	tensor(0.1172, device='cuda:0', grad_fn=<UnbindBackward>)	tensor(0.0979, device='cuda:0', grad_fn=<UnbindBackward>)
tensor(0.9915, device='cuda:0', grad_fn=<UnbindBackward>)	tensor(0.9727, device='cuda:0', grad_fn=<UnbindBackward>)	tensor(0.9183, device='cuda:0', grad_fn=<UnbindBackward>)	tensor(0.8086, device='cuda:0', grad_fn=<UnbindBackward>)	tensor(0.5258, device='cuda:0', grad_fn=<UnbindBackward>)	tensor(0.2412, device='cuda:0', grad_fn=<UnbindBackward>)	tensor(0.1499, device='cuda:0', grad_fn=<UnbindBackward>)	tensor(0.1088, device='cuda:0', grad_fn=<UnbindBackward>)	tensor(0.0985, device='cuda:0', grad_fn=<UnbindBackward>)	tensor(0.0704, device='cuda:0', grad_fn=<UnbindBackward>)
tensor(0.9920, device='cuda:0', grad_fn=<UnbindBackward>)	tensor(0.9256, device='cuda:0', grad_fn=<UnbindBackward>)	tensor(0.8349, device='cuda:0', grad_fn=<UnbindBackward>)	tensor(0.6685, device='cuda:0', grad_fn=<UnbindBackward>)	tensor(0.4920, device='cuda:0', grad_fn=<UnbindBackward>)	tensor(0.3514, device='cuda:0', grad_fn=<UnbindBackward>)	tensor(0.2539, device='cuda:0', grad_fn=<UnbindBackward>)	tensor(0.1998, device='cuda:0', grad_fn=<UnbindBackward>)	tensor(0.1815, device='cuda:0', grad_fn=<UnbindBackward>)	tensor(0.1627, device='cuda:0', grad_fn=<UnbindBackward>)
tensor(0.9923, device='cuda:0', grad_fn=<UnbindBackward>)	tensor(0.9486, device='cuda:0', grad_fn=<UnbindBackward>)	tensor(0.8994, device='cuda:0', grad_fn=<UnbindBackward>)	tensor(0.6616, device='cuda:0', grad_fn=<UnbindBackward>)	tensor(0.4377, device='cuda:0', grad_fn=<UnbindBackward>)	tensor(0.2674, device='cuda:0', grad_fn=<UnbindBackward>)	tensor(0.1885, device='cuda:0', grad_fn=<UnbindBackward>)	tensor(0.1463, device='cuda:0', grad_fn=<UnbindBackward>)	tensor(0.1218, device='cuda:0', grad_fn=<UnbindBackward>)	tensor(0.1118, device='cuda:0', grad_fn=<UnbindBackward>)
tensor(0.9911, device='cuda:0', grad_fn=<UnbindBackward>)	tensor(0.9716, device='cuda:0', grad_fn=<UnbindBackward>)	tensor(0.9732, device='cuda:0', grad_fn=<UnbindBackward>)	tensor(0.9067, device='cuda:0', grad_fn=<UnbindBackward>)	tensor(0.7333, device='cuda:0', grad_fn=<UnbindBackward>)	tensor(0.4545, device='cuda:0', grad_fn=<UnbindBackward>)	tensor(0.2368, device='cuda:0', grad_fn=<UnbindBackward>)	tensor(0.1350, device='cuda:0', grad_fn=<UnbindBackward>)	tensor(0.1120, device='cuda:0', grad_fn=<UnbindBackward>)	tensor(0.0834, device='cuda:0', grad_fn=<UnbindBackward>)
tensor(0.9925, device='cuda:0', grad_fn=<UnbindBackward>)	tensor(0.9474, device='cuda:0', grad_fn=<UnbindBackward>)	tensor(1.0708, device='cuda:0', grad_fn=<UnbindBackward>)	tensor(1.0376, device='cuda:0', grad_fn=<UnbindBackward>)	tensor(0.9625, device='cuda:0', grad_fn=<UnbindBackward>)	tensor(0.8677, device='cuda:0', grad_fn=<UnbindBackward>)	tensor(0.7639, device='cuda:0', grad_fn=<UnbindBackward>)	tensor(0.6869, device='cuda:0', grad_fn=<UnbindBackward>)	tensor(0.4660, device='cuda:0', grad_fn=<UnbindBackward>)	tensor(0.6564, device='cuda:0', grad_fn=<UnbindBackward>)
tensor(0.9927, device='cuda:0', grad_fn=<UnbindBackward>)	tensor(0.9603, device='cuda:0', grad_fn=<UnbindBackward>)	tensor(1.0885, device='cuda:0', grad_fn=<UnbindBackward>)	tensor(1.0491, device='cuda:0', grad_fn=<UnbindBackward>)	tensor(0.9875, device='cuda:0', grad_fn=<UnbindBackward>)	tensor(0.8000, device='cuda:0', grad_fn=<UnbindBackward>)	tensor(0.5962, device='cuda:0', grad_fn=<UnbindBackward>)	tensor(0.3363, device='cuda:0', grad_fn=<UnbindBackward>)	tensor(0.1731, device='cuda:0', grad_fn=<UnbindBackward>)	tensor(0.1538, device='cuda:0', grad_fn=<UnbindBackward>)
tensor(0.9925, device='cuda:0', grad_fn=<UnbindBackward>)	tensor(1.0012, device='cuda:0', grad_fn=<UnbindBackward>)	tensor(1.0188, device='cuda:0', grad_fn=<UnbindBackward>)	tensor(0.9475, device='cuda:0', grad_fn=<UnbindBackward>)	tensor(0.8129, device='cuda:0', grad_fn=<UnbindBackward>)	tensor(0.6307, device='cuda:0', grad_fn=<UnbindBackward>)	tensor(0.4401, device='cuda:0', grad_fn=<UnbindBackward>)	tensor(0.2774, device='cuda:0', grad_fn=<UnbindBackward>)	tensor(0.1652, device='cuda:0', grad_fn=<UnbindBackward>)	tensor(0.1410, device='cuda:0', grad_fn=<UnbindBackward>)
tensor(0.9917, device='cuda:0', grad_fn=<UnbindBackward>)	tensor(0.9979, device='cuda:0', grad_fn=<UnbindBackward>)	tensor(0.8785, device='cuda:0', grad_fn=<UnbindBackward>)	tensor(0.6993, device='cuda:0', grad_fn=<UnbindBackward>)	tensor(0.4167, device='cuda:0', grad_fn=<UnbindBackward>)	tensor(0.2642, device='cuda:0', grad_fn=<UnbindBackward>)	tensor(0.1877, device='cuda:0', grad_fn=<UnbindBackward>)	tensor(0.1341, device='cuda:0', grad_fn=<UnbindBackward>)	tensor(0.1206, device='cuda:0', grad_fn=<UnbindBackward>)	tensor(0.0933, device='cuda:0', grad_fn=<UnbindBackward>)
tensor(0.9912, device='cuda:0', grad_fn=<UnbindBackward>)	tensor(0.9667, device='cuda:0', grad_fn=<UnbindBackward>)	tensor(0.9452, device='cuda:0', grad_fn=<UnbindBackward>)	tensor(0.8677, device='cuda:0', grad_fn=<UnbindBackward>)	tensor(0.7624, device='cuda:0', grad_fn=<UnbindBackward>)	tensor(0.6655, device='cuda:0', grad_fn=<UnbindBackward>)	tensor(0.5571, device='cuda:0', grad_fn=<UnbindBackward>)	tensor(0.4616, device='cuda:0', grad_fn=<UnbindBackward>)	tensor(0.2925, device='cuda:0', grad_fn=<UnbindBackward>)	tensor(0.2068, device='cuda:0', grad_fn=<UnbindBackward>)
tensor(0.9921, device='cuda:0', grad_fn=<UnbindBackward>)	tensor(1.0019, device='cuda:0', grad_fn=<UnbindBackward>)	tensor(0.9372, device='cuda:0', grad_fn=<UnbindBackward>)	tensor(0.8439, device='cuda:0', grad_fn=<UnbindBackward>)	tensor(0.7454, device='cuda:0', grad_fn=<UnbindBackward>)	tensor(0.5742, device='cuda:0', grad_fn=<UnbindBackward>)	tensor(0.4076, device='cuda:0', grad_fn=<UnbindBackward>)	tensor(0.3053, device='cuda:0', grad_fn=<UnbindBackward>)	tensor(0.2017, device='cuda:0', grad_fn=<UnbindBackward>)	tensor(0.1976, device='cuda:0', grad_fn=<UnbindBackward>)
tensor(0.9920, device='cuda:0', grad_fn=<UnbindBackward>)	tensor(0.9679, device='cuda:0', grad_fn=<UnbindBackward>)	tensor(0.9482, device='cuda:0', grad_fn=<UnbindBackward>)	tensor(0.7808, device='cuda:0', grad_fn=<UnbindBackward>)	tensor(0.5702, device='cuda:0', grad_fn=<UnbindBackward>)	tensor(0.3846, device='cuda:0', grad_fn=<UnbindBackward>)	tensor(0.2832, device='cuda:0', grad_fn=<UnbindBackward>)	tensor(0.2131, device='cuda:0', grad_fn=<UnbindBackward>)	tensor(0.1460, device='cuda:0', grad_fn=<UnbindBackward>)	tensor(0.1349, device='cuda:0', grad_fn=<UnbindBackward>)
tensor(0.9930, device='cuda:0', grad_fn=<UnbindBackward>)	tensor(0.9259, device='cuda:0', grad_fn=<UnbindBackward>)	tensor(0.9428, device='cuda:0', grad_fn=<UnbindBackward>)	tensor(0.8373, device='cuda:0', grad_fn=<UnbindBackward>)	tensor(0.7431, device='cuda:0', grad_fn=<UnbindBackward>)	tensor(0.6046, device='cuda:0', grad_fn=<UnbindBackward>)	tensor(0.4991, device='cuda:0', grad_fn=<UnbindBackward>)	tensor(0.4428, device='cuda:0', grad_fn=<UnbindBackward>)	tensor(0.3676, device='cuda:0', grad_fn=<UnbindBackward>)	tensor(0.4155, device='cuda:0', grad_fn=<UnbindBackward>)
tensor(0.9925, device='cuda:0', grad_fn=<UnbindBackward>)	tensor(1.0119, device='cuda:0', grad_fn=<UnbindBackward>)	tensor(0.9710, device='cuda:0', grad_fn=<UnbindBackward>)	tensor(0.9364, device='cuda:0', grad_fn=<UnbindBackward>)	tensor(0.8033, device='cuda:0', grad_fn=<UnbindBackward>)	tensor(0.5577, device='cuda:0', grad_fn=<UnbindBackward>)	tensor(0.2730, device='cuda:0', grad_fn=<UnbindBackward>)	tensor(0.1422, device='cuda:0', grad_fn=<UnbindBackward>)	tensor(0.1327, device='cuda:0', grad_fn=<UnbindBackward>)	tensor(0.0886, device='cuda:0', grad_fn=<UnbindBackward>)
tensor(0.9925, device='cuda:0', grad_fn=<UnbindBackward>)	tensor(0.9664, device='cuda:0', grad_fn=<UnbindBackward>)	tensor(0.9684, device='cuda:0', grad_fn=<UnbindBackward>)	tensor(0.8612, device='cuda:0', grad_fn=<UnbindBackward>)	tensor(0.7900, device='cuda:0', grad_fn=<UnbindBackward>)	tensor(0.6073, device='cuda:0', grad_fn=<UnbindBackward>)	tensor(0.4479, device='cuda:0', grad_fn=<UnbindBackward>)	tensor(0.3690, device='cuda:0', grad_fn=<UnbindBackward>)	tensor(0.3020, device='cuda:0', grad_fn=<UnbindBackward>)	tensor(0.3023, device='cuda:0', grad_fn=<UnbindBackward>)
tensor(0.9924, device='cuda:0', grad_fn=<UnbindBackward>)	tensor(0.9566, device='cuda:0', grad_fn=<UnbindBackward>)	tensor(1.0076, device='cuda:0', grad_fn=<UnbindBackward>)	tensor(0.9376, device='cuda:0', grad_fn=<UnbindBackward>)	tensor(0.8524, device='cuda:0', grad_fn=<UnbindBackward>)	tensor(0.7236, device='cuda:0', grad_fn=<UnbindBackward>)	tensor(0.6283, device='cuda:0', grad_fn=<UnbindBackward>)	tensor(0.5197, device='cuda:0', grad_fn=<UnbindBackward>)	tensor(0.3217, device='cuda:0', grad_fn=<UnbindBackward>)	tensor(0.3252, device='cuda:0', grad_fn=<UnbindBackward>)
tensor(0.9933, device='cuda:0', grad_fn=<UnbindBackward>)	tensor(0.9935, device='cuda:0', grad_fn=<UnbindBackward>)	tensor(0.7640, device='cuda:0', grad_fn=<UnbindBackward>)	tensor(0.6245, device='cuda:0', grad_fn=<UnbindBackward>)	tensor(0.4520, device='cuda:0', grad_fn=<UnbindBackward>)	tensor(0.1718, device='cuda:0', grad_fn=<UnbindBackward>)	tensor(0.1168, device='cuda:0', grad_fn=<UnbindBackward>)	tensor(0.1003, device='cuda:0', grad_fn=<UnbindBackward>)	tensor(0.1452, device='cuda:0', grad_fn=<UnbindBackward>)	tensor(0.1360, device='cuda:0', grad_fn=<UnbindBackward>)
tensor(0.9936, device='cuda:0', grad_fn=<UnbindBackward>)	tensor(1.0185, device='cuda:0', grad_fn=<UnbindBackward>)	tensor(0.8645, device='cuda:0', grad_fn=<UnbindBackward>)	tensor(0.7595, device='cuda:0', grad_fn=<UnbindBackward>)	tensor(0.5825, device='cuda:0', grad_fn=<UnbindBackward>)	tensor(0.3308, device='cuda:0', grad_fn=<UnbindBackward>)	tensor(0.2283, device='cuda:0', grad_fn=<UnbindBackward>)	tensor(0.1775, device='cuda:0', grad_fn=<UnbindBackward>)	tensor(0.1616, device='cuda:0', grad_fn=<UnbindBackward>)	tensor(0.1449, device='cuda:0', grad_fn=<UnbindBackward>)
tensor(0.9918, device='cuda:0', grad_fn=<UnbindBackward>)	tensor(0.9837, device='cuda:0', grad_fn=<UnbindBackward>)	tensor(0.8716, device='cuda:0', grad_fn=<UnbindBackward>)	tensor(0.7463, device='cuda:0', grad_fn=<UnbindBackward>)	tensor(0.5275, device='cuda:0', grad_fn=<UnbindBackward>)	tensor(0.2979, device='cuda:0', grad_fn=<UnbindBackward>)	tensor(0.1955, device='cuda:0', grad_fn=<UnbindBackward>)	tensor(0.1398, device='cuda:0', grad_fn=<UnbindBackward>)	tensor(0.1184, device='cuda:0', grad_fn=<UnbindBackward>)	tensor(0.0918, device='cuda:0', grad_fn=<UnbindBackward>)
tensor(0.9929, device='cuda:0', grad_fn=<UnbindBackward>)	tensor(1.0208, device='cuda:0', grad_fn=<UnbindBackward>)	tensor(0.8956, device='cuda:0', grad_fn=<UnbindBackward>)	tensor(0.7872, device='cuda:0', grad_fn=<UnbindBackward>)	tensor(0.5627, device='cuda:0', grad_fn=<UnbindBackward>)	tensor(0.4056, device='cuda:0', grad_fn=<UnbindBackward>)	tensor(0.2799, device='cuda:0', grad_fn=<UnbindBackward>)	tensor(0.2024, device='cuda:0', grad_fn=<UnbindBackward>)	tensor(0.1534, device='cuda:0', grad_fn=<UnbindBackward>)	tensor(0.1386, device='cuda:0', grad_fn=<UnbindBackward>)
tensor(0.9911, device='cuda:0', grad_fn=<UnbindBackward>)	tensor(0.9809, device='cuda:0', grad_fn=<UnbindBackward>)	tensor(0.9970, device='cuda:0', grad_fn=<UnbindBackward>)	tensor(0.9752, device='cuda:0', grad_fn=<UnbindBackward>)	tensor(0.9046, device='cuda:0', grad_fn=<UnbindBackward>)	tensor(0.7960, device='cuda:0', grad_fn=<UnbindBackward>)	tensor(0.6598, device='cuda:0', grad_fn=<UnbindBackward>)	tensor(0.4368, device='cuda:0', grad_fn=<UnbindBackward>)	tensor(0.1763, device='cuda:0', grad_fn=<UnbindBackward>)	tensor(0.1223, device='cuda:0', grad_fn=<UnbindBackward>)
tensor(0.9935, device='cuda:0', grad_fn=<UnbindBackward>)	tensor(1.0299, device='cuda:0', grad_fn=<UnbindBackward>)	tensor(0.9973, device='cuda:0', grad_fn=<UnbindBackward>)	tensor(0.9765, device='cuda:0', grad_fn=<UnbindBackward>)	tensor(0.8847, device='cuda:0', grad_fn=<UnbindBackward>)	tensor(0.7700, device='cuda:0', grad_fn=<UnbindBackward>)	tensor(0.5771, device='cuda:0', grad_fn=<UnbindBackward>)	tensor(0.3557, device='cuda:0', grad_fn=<UnbindBackward>)	tensor(0.2006, device='cuda:0', grad_fn=<UnbindBackward>)	tensor(0.1872, device='cuda:0', grad_fn=<UnbindBackward>)
tensor(0.9922, device='cuda:0', grad_fn=<UnbindBackward>)	tensor(1.0399, device='cuda:0', grad_fn=<UnbindBackward>)	tensor(0.9314, device='cuda:0', grad_fn=<UnbindBackward>)	tensor(0.8444, device='cuda:0', grad_fn=<UnbindBackward>)	tensor(0.6393, device='cuda:0', grad_fn=<UnbindBackward>)	tensor(0.4417, device='cuda:0', grad_fn=<UnbindBackward>)	tensor(0.3125, device='cuda:0', grad_fn=<UnbindBackward>)	tensor(0.2203, device='cuda:0', grad_fn=<UnbindBackward>)	tensor(0.1569, device='cuda:0', grad_fn=<UnbindBackward>)	tensor(0.1413, device='cuda:0', grad_fn=<UnbindBackward>)
tensor(0.9923, device='cuda:0', grad_fn=<UnbindBackward>)	tensor(0.9635, device='cuda:0', grad_fn=<UnbindBackward>)	tensor(1.0511, device='cuda:0', grad_fn=<UnbindBackward>)	tensor(0.9899, device='cuda:0', grad_fn=<UnbindBackward>)	tensor(0.9331, device='cuda:0', grad_fn=<UnbindBackward>)	tensor(0.8343, device='cuda:0', grad_fn=<UnbindBackward>)	tensor(0.7850, device='cuda:0', grad_fn=<UnbindBackward>)	tensor(0.7235, device='cuda:0', grad_fn=<UnbindBackward>)	tensor(0.4484, device='cuda:0', grad_fn=<UnbindBackward>)	tensor(0.5909, device='cuda:0', grad_fn=<UnbindBackward>)
tensor(0.9907, device='cuda:0', grad_fn=<UnbindBackward>)	tensor(1.0042, device='cuda:0', grad_fn=<UnbindBackward>)	tensor(1.2040, device='cuda:0', grad_fn=<UnbindBackward>)	tensor(1.1440, device='cuda:0', grad_fn=<UnbindBackward>)	tensor(0.8578, device='cuda:0', grad_fn=<UnbindBackward>)	tensor(0.4978, device='cuda:0', grad_fn=<UnbindBackward>)	tensor(0.2980, device='cuda:0', grad_fn=<UnbindBackward>)	tensor(0.1897, device='cuda:0', grad_fn=<UnbindBackward>)	tensor(0.1355, device='cuda:0', grad_fn=<UnbindBackward>)	tensor(0.1488, device='cuda:0', grad_fn=<UnbindBackward>)
tensor(0.9922, device='cuda:0', grad_fn=<UnbindBackward>)	tensor(0.9343, device='cuda:0', grad_fn=<UnbindBackward>)	tensor(0.6742, device='cuda:0', grad_fn=<UnbindBackward>)	tensor(0.3993, device='cuda:0', grad_fn=<UnbindBackward>)	tensor(0.2794, device='cuda:0', grad_fn=<UnbindBackward>)	tensor(0.1818, device='cuda:0', grad_fn=<UnbindBackward>)	tensor(0.1493, device='cuda:0', grad_fn=<UnbindBackward>)	tensor(0.1103, device='cuda:0', grad_fn=<UnbindBackward>)	tensor(0.1125, device='cuda:0', grad_fn=<UnbindBackward>)	tensor(0.0816, device='cuda:0', grad_fn=<UnbindBackward>)
tensor(0.9928, device='cuda:0', grad_fn=<UnbindBackward>)	tensor(0.9760, device='cuda:0', grad_fn=<UnbindBackward>)	tensor(0.9869, device='cuda:0', grad_fn=<UnbindBackward>)	tensor(0.7559, device='cuda:0', grad_fn=<UnbindBackward>)	tensor(0.4722, device='cuda:0', grad_fn=<UnbindBackward>)	tensor(0.2849, device='cuda:0', grad_fn=<UnbindBackward>)	tensor(0.1989, device='cuda:0', grad_fn=<UnbindBackward>)	tensor(0.1547, device='cuda:0', grad_fn=<UnbindBackward>)	tensor(0.1269, device='cuda:0', grad_fn=<UnbindBackward>)	tensor(0.1155, device='cuda:0', grad_fn=<UnbindBackward>)
tensor(0.9926, device='cuda:0', grad_fn=<UnbindBackward>)	tensor(0.9550, device='cuda:0', grad_fn=<UnbindBackward>)	tensor(0.9660, device='cuda:0', grad_fn=<UnbindBackward>)	tensor(0.6915, device='cuda:0', grad_fn=<UnbindBackward>)	tensor(0.4680, device='cuda:0', grad_fn=<UnbindBackward>)	tensor(0.3222, device='cuda:0', grad_fn=<UnbindBackward>)	tensor(0.2405, device='cuda:0', grad_fn=<UnbindBackward>)	tensor(0.1809, device='cuda:0', grad_fn=<UnbindBackward>)	tensor(0.1394, device='cuda:0', grad_fn=<UnbindBackward>)	tensor(0.1373, device='cuda:0', grad_fn=<UnbindBackward>)
tensor(0.9921, device='cuda:0', grad_fn=<UnbindBackward>)	tensor(0.9895, device='cuda:0', grad_fn=<UnbindBackward>)	tensor(0.8016, device='cuda:0', grad_fn=<UnbindBackward>)	tensor(0.6215, device='cuda:0', grad_fn=<UnbindBackward>)	tensor(0.4387, device='cuda:0', grad_fn=<UnbindBackward>)	tensor(0.2928, device='cuda:0', grad_fn=<UnbindBackward>)	tensor(0.2178, device='cuda:0', grad_fn=<UnbindBackward>)	tensor(0.1576, device='cuda:0', grad_fn=<UnbindBackward>)	tensor(0.1325, device='cuda:0', grad_fn=<UnbindBackward>)	tensor(0.1067, device='cuda:0', grad_fn=<UnbindBackward>)
tensor(0.9908, device='cuda:0', grad_fn=<UnbindBackward>)	tensor(1.0389, device='cuda:0', grad_fn=<UnbindBackward>)	tensor(0.8014, device='cuda:0', grad_fn=<UnbindBackward>)	tensor(0.7328, device='cuda:0', grad_fn=<UnbindBackward>)	tensor(0.5911, device='cuda:0', grad_fn=<UnbindBackward>)	tensor(0.4436, device='cuda:0', grad_fn=<UnbindBackward>)	tensor(0.3370, device='cuda:0', grad_fn=<UnbindBackward>)	tensor(0.2939, device='cuda:0', grad_fn=<UnbindBackward>)	tensor(0.2737, device='cuda:0', grad_fn=<UnbindBackward>)	tensor(0.2578, device='cuda:0', grad_fn=<UnbindBackward>)
tensor(0.9919, device='cuda:0', grad_fn=<UnbindBackward>)	tensor(0.9740, device='cuda:0', grad_fn=<UnbindBackward>)	tensor(0.9491, device='cuda:0', grad_fn=<UnbindBackward>)	tensor(0.8903, device='cuda:0', grad_fn=<UnbindBackward>)	tensor(0.8403, device='cuda:0', grad_fn=<UnbindBackward>)	tensor(0.7417, device='cuda:0', grad_fn=<UnbindBackward>)	tensor(0.6010, device='cuda:0', grad_fn=<UnbindBackward>)	tensor(0.4287, device='cuda:0', grad_fn=<UnbindBackward>)	tensor(0.2342, device='cuda:0', grad_fn=<UnbindBackward>)	tensor(0.1569, device='cuda:0', grad_fn=<UnbindBackward>)
tensor(0.9917, device='cuda:0', grad_fn=<UnbindBackward>)	tensor(1.0012, device='cuda:0', grad_fn=<UnbindBackward>)	tensor(0.9182, device='cuda:0', grad_fn=<UnbindBackward>)	tensor(0.7799, device='cuda:0', grad_fn=<UnbindBackward>)	tensor(0.5244, device='cuda:0', grad_fn=<UnbindBackward>)	tensor(0.3395, device='cuda:0', grad_fn=<UnbindBackward>)	tensor(0.2429, device='cuda:0', grad_fn=<UnbindBackward>)	tensor(0.1827, device='cuda:0', grad_fn=<UnbindBackward>)	tensor(0.1475, device='cuda:0', grad_fn=<UnbindBackward>)	tensor(0.1251, device='cuda:0', grad_fn=<UnbindBackward>)
tensor(0.9923, device='cuda:0', grad_fn=<UnbindBackward>)	tensor(0.9576, device='cuda:0', grad_fn=<UnbindBackward>)	tensor(1.0259, device='cuda:0', grad_fn=<UnbindBackward>)	tensor(0.9822, device='cuda:0', grad_fn=<UnbindBackward>)	tensor(0.9432, device='cuda:0', grad_fn=<UnbindBackward>)	tensor(0.8389, device='cuda:0', grad_fn=<UnbindBackward>)	tensor(0.7391, device='cuda:0', grad_fn=<UnbindBackward>)	tensor(0.6151, device='cuda:0', grad_fn=<UnbindBackward>)	tensor(0.3868, device='cuda:0', grad_fn=<UnbindBackward>)	tensor(0.3719, device='cuda:0', grad_fn=<UnbindBackward>)
tensor(0.9925, device='cuda:0', grad_fn=<UnbindBackward>)	tensor(1.0046, device='cuda:0', grad_fn=<UnbindBackward>)	tensor(0.8752, device='cuda:0', grad_fn=<UnbindBackward>)	tensor(0.6866, device='cuda:0', grad_fn=<UnbindBackward>)	tensor(0.4366, device='cuda:0', grad_fn=<UnbindBackward>)	tensor(0.3014, device='cuda:0', grad_fn=<UnbindBackward>)	tensor(0.2212, device='cuda:0', grad_fn=<UnbindBackward>)	tensor(0.1623, device='cuda:0', grad_fn=<UnbindBackward>)	tensor(0.1424, device='cuda:0', grad_fn=<UnbindBackward>)	tensor(0.1144, device='cuda:0', grad_fn=<UnbindBackward>)
tensor(0.9923, device='cuda:0', grad_fn=<UnbindBackward>)	tensor(0.9779, device='cuda:0', grad_fn=<UnbindBackward>)	tensor(0.9564, device='cuda:0', grad_fn=<UnbindBackward>)	tensor(0.8627, device='cuda:0', grad_fn=<UnbindBackward>)	tensor(0.6967, device='cuda:0', grad_fn=<UnbindBackward>)	tensor(0.5113, device='cuda:0', grad_fn=<UnbindBackward>)	tensor(0.3668, device='cuda:0', grad_fn=<UnbindBackward>)	tensor(0.2749, device='cuda:0', grad_fn=<UnbindBackward>)	tensor(0.1846, device='cuda:0', grad_fn=<UnbindBackward>)	tensor(0.1870, device='cuda:0', grad_fn=<UnbindBackward>)
tensor(0.9926, device='cuda:0', grad_fn=<UnbindBackward>)	tensor(0.9669, device='cuda:0', grad_fn=<UnbindBackward>)	tensor(1.0494, device='cuda:0', grad_fn=<UnbindBackward>)	tensor(1.0144, device='cuda:0', grad_fn=<UnbindBackward>)	tensor(1.0529, device='cuda:0', grad_fn=<UnbindBackward>)	tensor(1.0306, device='cuda:0', grad_fn=<UnbindBackward>)	tensor(0.9818, device='cuda:0', grad_fn=<UnbindBackward>)	tensor(0.9496, device='cuda:0', grad_fn=<UnbindBackward>)	tensor(0.7455, device='cuda:0', grad_fn=<UnbindBackward>)	tensor(0.9871, device='cuda:0', grad_fn=<UnbindBackward>)
tensor(0.9924, device='cuda:0', grad_fn=<UnbindBackward>)	tensor(1.0412, device='cuda:0', grad_fn=<UnbindBackward>)	tensor(1.3341, device='cuda:0', grad_fn=<UnbindBackward>)	tensor(1.3575, device='cuda:0', grad_fn=<UnbindBackward>)	tensor(1.2655, device='cuda:0', grad_fn=<UnbindBackward>)	tensor(0.9595, device='cuda:0', grad_fn=<UnbindBackward>)	tensor(0.7487, device='cuda:0', grad_fn=<UnbindBackward>)	tensor(0.4590, device='cuda:0', grad_fn=<UnbindBackward>)	tensor(0.1767, device='cuda:0', grad_fn=<UnbindBackward>)	tensor(0.1507, device='cuda:0', grad_fn=<UnbindBackward>)
tensor(0.9914, device='cuda:0', grad_fn=<UnbindBackward>)	tensor(0.9637, device='cuda:0', grad_fn=<UnbindBackward>)	tensor(0.8726, device='cuda:0', grad_fn=<UnbindBackward>)	tensor(0.7340, device='cuda:0', grad_fn=<UnbindBackward>)	tensor(0.5313, device='cuda:0', grad_fn=<UnbindBackward>)	tensor(0.2953, device='cuda:0', grad_fn=<UnbindBackward>)	tensor(0.1664, device='cuda:0', grad_fn=<UnbindBackward>)	tensor(0.1060, device='cuda:0', grad_fn=<UnbindBackward>)	tensor(0.1078, device='cuda:0', grad_fn=<UnbindBackward>)	tensor(0.0681, device='cuda:0', grad_fn=<UnbindBackward>)
tensor(0.9916, device='cuda:0', grad_fn=<UnbindBackward>)	tensor(0.9563, device='cuda:0', grad_fn=<UnbindBackward>)	tensor(1.0308, device='cuda:0', grad_fn=<UnbindBackward>)	tensor(0.8118, device='cuda:0', grad_fn=<UnbindBackward>)	tensor(0.5363, device='cuda:0', grad_fn=<UnbindBackward>)	tensor(0.2927, device='cuda:0', grad_fn=<UnbindBackward>)	tensor(0.2130, device='cuda:0', grad_fn=<UnbindBackward>)	tensor(0.1732, device='cuda:0', grad_fn=<UnbindBackward>)	tensor(0.1437, device='cuda:0', grad_fn=<UnbindBackward>)	tensor(0.1481, device='cuda:0', grad_fn=<UnbindBackward>)
tensor(0.9931, device='cuda:0', grad_fn=<UnbindBackward>)	tensor(0.9457, device='cuda:0', grad_fn=<UnbindBackward>)	tensor(0.8415, device='cuda:0', grad_fn=<UnbindBackward>)	tensor(0.6500, device='cuda:0', grad_fn=<UnbindBackward>)	tensor(0.5495, device='cuda:0', grad_fn=<UnbindBackward>)	tensor(0.4036, device='cuda:0', grad_fn=<UnbindBackward>)	tensor(0.3042, device='cuda:0', grad_fn=<UnbindBackward>)	tensor(0.2157, device='cuda:0', grad_fn=<UnbindBackward>)	tensor(0.1600, device='cuda:0', grad_fn=<UnbindBackward>)	tensor(0.1478, device='cuda:0', grad_fn=<UnbindBackward>)
tensor(0.9913, device='cuda:0', grad_fn=<UnbindBackward>)	tensor(0.9698, device='cuda:0', grad_fn=<UnbindBackward>)	tensor(1.0680, device='cuda:0', grad_fn=<UnbindBackward>)	tensor(0.9092, device='cuda:0', grad_fn=<UnbindBackward>)	tensor(0.6638, device='cuda:0', grad_fn=<UnbindBackward>)	tensor(0.3745, device='cuda:0', grad_fn=<UnbindBackward>)	tensor(0.2509, device='cuda:0', grad_fn=<UnbindBackward>)	tensor(0.1719, device='cuda:0', grad_fn=<UnbindBackward>)	tensor(0.1334, device='cuda:0', grad_fn=<UnbindBackward>)	tensor(0.1304, device='cuda:0', grad_fn=<UnbindBackward>)
tensor(0.9917, device='cuda:0', grad_fn=<UnbindBackward>)	tensor(0.9919, device='cuda:0', grad_fn=<UnbindBackward>)	tensor(0.8018, device='cuda:0', grad_fn=<UnbindBackward>)	tensor(0.6346, device='cuda:0', grad_fn=<UnbindBackward>)	tensor(0.3913, device='cuda:0', grad_fn=<UnbindBackward>)	tensor(0.2189, device='cuda:0', grad_fn=<UnbindBackward>)	tensor(0.1495, device='cuda:0', grad_fn=<UnbindBackward>)	tensor(0.1136, device='cuda:0', grad_fn=<UnbindBackward>)	tensor(0.1124, device='cuda:0', grad_fn=<UnbindBackward>)	tensor(0.0783, device='cuda:0', grad_fn=<UnbindBackward>)
tensor(0.9919, device='cuda:0', grad_fn=<UnbindBackward>)	tensor(0.9755, device='cuda:0', grad_fn=<UnbindBackward>)	tensor(0.9984, device='cuda:0', grad_fn=<UnbindBackward>)	tensor(0.9553, device='cuda:0', grad_fn=<UnbindBackward>)	tensor(0.8634, device='cuda:0', grad_fn=<UnbindBackward>)	tensor(0.7134, device='cuda:0', grad_fn=<UnbindBackward>)	tensor(0.5348, device='cuda:0', grad_fn=<UnbindBackward>)	tensor(0.3035, device='cuda:0', grad_fn=<UnbindBackward>)	tensor(0.1464, device='cuda:0', grad_fn=<UnbindBackward>)	tensor(0.1083, device='cuda:0', grad_fn=<UnbindBackward>)
tensor(0.9914, device='cuda:0', grad_fn=<UnbindBackward>)	tensor(0.9539, device='cuda:0', grad_fn=<UnbindBackward>)	tensor(0.9995, device='cuda:0', grad_fn=<UnbindBackward>)	tensor(0.8939, device='cuda:0', grad_fn=<UnbindBackward>)	tensor(0.8191, device='cuda:0', grad_fn=<UnbindBackward>)	tensor(0.6754, device='cuda:0', grad_fn=<UnbindBackward>)	tensor(0.5720, device='cuda:0', grad_fn=<UnbindBackward>)	tensor(0.4936, device='cuda:0', grad_fn=<UnbindBackward>)	tensor(0.3604, device='cuda:0', grad_fn=<UnbindBackward>)	tensor(0.4152, device='cuda:0', grad_fn=<UnbindBackward>)
tensor(0.9917, device='cuda:0', grad_fn=<UnbindBackward>)	tensor(0.9690, device='cuda:0', grad_fn=<UnbindBackward>)	tensor(0.9418, device='cuda:0', grad_fn=<UnbindBackward>)	tensor(0.8141, device='cuda:0', grad_fn=<UnbindBackward>)	tensor(0.6231, device='cuda:0', grad_fn=<UnbindBackward>)	tensor(0.4097, device='cuda:0', grad_fn=<UnbindBackward>)	tensor(0.2614, device='cuda:0', grad_fn=<UnbindBackward>)	tensor(0.1696, device='cuda:0', grad_fn=<UnbindBackward>)	tensor(0.1279, device='cuda:0', grad_fn=<UnbindBackward>)	tensor(0.1026, device='cuda:0', grad_fn=<UnbindBackward>)
tensor(0.9925, device='cuda:0', grad_fn=<UnbindBackward>)	tensor(0.9593, device='cuda:0', grad_fn=<UnbindBackward>)	tensor(0.9749, device='cuda:0', grad_fn=<UnbindBackward>)	tensor(0.9454, device='cuda:0', grad_fn=<UnbindBackward>)	tensor(0.8266, device='cuda:0', grad_fn=<UnbindBackward>)	tensor(0.5443, device='cuda:0', grad_fn=<UnbindBackward>)	tensor(0.2669, device='cuda:0', grad_fn=<UnbindBackward>)	tensor(0.1490, device='cuda:0', grad_fn=<UnbindBackward>)	tensor(0.1275, device='cuda:0', grad_fn=<UnbindBackward>)	tensor(0.0980, device='cuda:0', grad_fn=<UnbindBackward>)
tensor(0.9927, device='cuda:0', grad_fn=<UnbindBackward>)	tensor(0.9837, device='cuda:0', grad_fn=<UnbindBackward>)	tensor(0.9329, device='cuda:0', grad_fn=<UnbindBackward>)	tensor(0.8638, device='cuda:0', grad_fn=<UnbindBackward>)	tensor(0.7319, device='cuda:0', grad_fn=<UnbindBackward>)	tensor(0.5472, device='cuda:0', grad_fn=<UnbindBackward>)	tensor(0.3102, device='cuda:0', grad_fn=<UnbindBackward>)	tensor(0.1525, device='cuda:0', grad_fn=<UnbindBackward>)	tensor(0.1252, device='cuda:0', grad_fn=<UnbindBackward>)	tensor(0.0943, device='cuda:0', grad_fn=<UnbindBackward>)
tensor(0.9931, device='cuda:0', grad_fn=<UnbindBackward>)	tensor(0.9943, device='cuda:0', grad_fn=<UnbindBackward>)	tensor(0.9529, device='cuda:0', grad_fn=<UnbindBackward>)	tensor(0.9112, device='cuda:0', grad_fn=<UnbindBackward>)	tensor(0.7825, device='cuda:0', grad_fn=<UnbindBackward>)	tensor(0.6648, device='cuda:0', grad_fn=<UnbindBackward>)	tensor(0.5321, device='cuda:0', grad_fn=<UnbindBackward>)	tensor(0.4176, device='cuda:0', grad_fn=<UnbindBackward>)	tensor(0.2545, device='cuda:0', grad_fn=<UnbindBackward>)	tensor(0.2883, device='cuda:0', grad_fn=<UnbindBackward>)
tensor(0.9927, device='cuda:0', grad_fn=<UnbindBackward>)	tensor(0.9622, device='cuda:0', grad_fn=<UnbindBackward>)	tensor(0.9738, device='cuda:0', grad_fn=<UnbindBackward>)	tensor(0.9076, device='cuda:0', grad_fn=<UnbindBackward>)	tensor(0.8231, device='cuda:0', grad_fn=<UnbindBackward>)	tensor(0.6863, device='cuda:0', grad_fn=<UnbindBackward>)	tensor(0.5433, device='cuda:0', grad_fn=<UnbindBackward>)	tensor(0.4099, device='cuda:0', grad_fn=<UnbindBackward>)	tensor(0.2614, device='cuda:0', grad_fn=<UnbindBackward>)	tensor(0.2314, device='cuda:0', grad_fn=<UnbindBackward>)
tensor(0.9918, device='cuda:0', grad_fn=<UnbindBackward>)	tensor(0.9610, device='cuda:0', grad_fn=<UnbindBackward>)	tensor(0.9933, device='cuda:0', grad_fn=<UnbindBackward>)	tensor(0.8228, device='cuda:0', grad_fn=<UnbindBackward>)	tensor(0.5097, device='cuda:0', grad_fn=<UnbindBackward>)	tensor(0.2966, device='cuda:0', grad_fn=<UnbindBackward>)	tensor(0.1933, device='cuda:0', grad_fn=<UnbindBackward>)	tensor(0.1250, device='cuda:0', grad_fn=<UnbindBackward>)	tensor(0.1138, device='cuda:0', grad_fn=<UnbindBackward>)	tensor(0.0797, device='cuda:0', grad_fn=<UnbindBackward>)
tensor(0.9921, device='cuda:0', grad_fn=<UnbindBackward>)	tensor(1.0378, device='cuda:0', grad_fn=<UnbindBackward>)	tensor(0.6788, device='cuda:0', grad_fn=<UnbindBackward>)	tensor(0.4587, device='cuda:0', grad_fn=<UnbindBackward>)	tensor(0.3519, device='cuda:0', grad_fn=<UnbindBackward>)	tensor(0.2170, device='cuda:0', grad_fn=<UnbindBackward>)	tensor(0.1736, device='cuda:0', grad_fn=<UnbindBackward>)	tensor(0.1387, device='cuda:0', grad_fn=<UnbindBackward>)	tensor(0.1287, device='cuda:0', grad_fn=<UnbindBackward>)	tensor(0.1010, device='cuda:0', grad_fn=<UnbindBackward>)
tensor(0.9926, device='cuda:0', grad_fn=<UnbindBackward>)	tensor(1.0137, device='cuda:0', grad_fn=<UnbindBackward>)	tensor(0.9311, device='cuda:0', grad_fn=<UnbindBackward>)	tensor(0.8367, device='cuda:0', grad_fn=<UnbindBackward>)	tensor(0.6882, device='cuda:0', grad_fn=<UnbindBackward>)	tensor(0.5230, device='cuda:0', grad_fn=<UnbindBackward>)	tensor(0.4050, device='cuda:0', grad_fn=<UnbindBackward>)	tensor(0.2905, device='cuda:0', grad_fn=<UnbindBackward>)	tensor(0.1821, device='cuda:0', grad_fn=<UnbindBackward>)	tensor(0.1638, device='cuda:0', grad_fn=<UnbindBackward>)
tensor(0.9914, device='cuda:0', grad_fn=<UnbindBackward>)	tensor(1.0014, device='cuda:0', grad_fn=<UnbindBackward>)	tensor(0.9643, device='cuda:0', grad_fn=<UnbindBackward>)	tensor(0.8236, device='cuda:0', grad_fn=<UnbindBackward>)	tensor(0.6725, device='cuda:0', grad_fn=<UnbindBackward>)	tensor(0.4734, device='cuda:0', grad_fn=<UnbindBackward>)	tensor(0.3485, device='cuda:0', grad_fn=<UnbindBackward>)	tensor(0.3158, device='cuda:0', grad_fn=<UnbindBackward>)	tensor(0.2838, device='cuda:0', grad_fn=<UnbindBackward>)	tensor(0.3192, device='cuda:0', grad_fn=<UnbindBackward>)
tensor(0.9912, device='cuda:0', grad_fn=<UnbindBackward>)	tensor(0.9387, device='cuda:0', grad_fn=<UnbindBackward>)	tensor(0.8165, device='cuda:0', grad_fn=<UnbindBackward>)	tensor(0.6609, device='cuda:0', grad_fn=<UnbindBackward>)	tensor(0.4839, device='cuda:0', grad_fn=<UnbindBackward>)	tensor(0.3436, device='cuda:0', grad_fn=<UnbindBackward>)	tensor(0.2461, device='cuda:0', grad_fn=<UnbindBackward>)	tensor(0.1855, device='cuda:0', grad_fn=<UnbindBackward>)	tensor(0.1581, device='cuda:0', grad_fn=<UnbindBackward>)	tensor(0.1446, device='cuda:0', grad_fn=<UnbindBackward>)
tensor(0.9942, device='cuda:0', grad_fn=<UnbindBackward>)	tensor(0.9399, device='cuda:0', grad_fn=<UnbindBackward>)	tensor(0.9053, device='cuda:0', grad_fn=<UnbindBackward>)	tensor(0.7519, device='cuda:0', grad_fn=<UnbindBackward>)	tensor(0.5135, device='cuda:0', grad_fn=<UnbindBackward>)	tensor(0.2525, device='cuda:0', grad_fn=<UnbindBackward>)	tensor(0.1618, device='cuda:0', grad_fn=<UnbindBackward>)	tensor(0.1259, device='cuda:0', grad_fn=<UnbindBackward>)	tensor(0.1136, device='cuda:0', grad_fn=<UnbindBackward>)	tensor(0.1037, device='cuda:0', grad_fn=<UnbindBackward>)
tensor(0.9904, device='cuda:0', grad_fn=<UnbindBackward>)	tensor(1.0274, device='cuda:0', grad_fn=<UnbindBackward>)	tensor(0.8621, device='cuda:0', grad_fn=<UnbindBackward>)	tensor(0.7484, device='cuda:0', grad_fn=<UnbindBackward>)	tensor(0.5395, device='cuda:0', grad_fn=<UnbindBackward>)	tensor(0.3603, device='cuda:0', grad_fn=<UnbindBackward>)	tensor(0.2405, device='cuda:0', grad_fn=<UnbindBackward>)	tensor(0.1628, device='cuda:0', grad_fn=<UnbindBackward>)	tensor(0.1333, device='cuda:0', grad_fn=<UnbindBackward>)	tensor(0.1150, device='cuda:0', grad_fn=<UnbindBackward>)
tensor(0.9931, device='cuda:0', grad_fn=<UnbindBackward>)	tensor(1.1545, device='cuda:0', grad_fn=<UnbindBackward>)	tensor(1.7535, device='cuda:0', grad_fn=<UnbindBackward>)	tensor(1.9905, device='cuda:0', grad_fn=<UnbindBackward>)	tensor(1.9272, device='cuda:0', grad_fn=<UnbindBackward>)	tensor(1.5490, device='cuda:0', grad_fn=<UnbindBackward>)	tensor(1.1795, device='cuda:0', grad_fn=<UnbindBackward>)	tensor(0.7113, device='cuda:0', grad_fn=<UnbindBackward>)	tensor(0.2662, device='cuda:0', grad_fn=<UnbindBackward>)	tensor(0.2258, device='cuda:0', grad_fn=<UnbindBackward>)
tensor(0.9921, device='cuda:0', grad_fn=<UnbindBackward>)	tensor(0.9905, device='cuda:0', grad_fn=<UnbindBackward>)	tensor(0.7339, device='cuda:0', grad_fn=<UnbindBackward>)	tensor(0.5407, device='cuda:0', grad_fn=<UnbindBackward>)	tensor(0.4062, device='cuda:0', grad_fn=<UnbindBackward>)	tensor(0.2898, device='cuda:0', grad_fn=<UnbindBackward>)	tensor(0.2218, device='cuda:0', grad_fn=<UnbindBackward>)	tensor(0.1730, device='cuda:0', grad_fn=<UnbindBackward>)	tensor(0.1361, device='cuda:0', grad_fn=<UnbindBackward>)	tensor(0.1165, device='cuda:0', grad_fn=<UnbindBackward>)
tensor(0.9918, device='cuda:0', grad_fn=<UnbindBackward>)	tensor(0.9673, device='cuda:0', grad_fn=<UnbindBackward>)	tensor(0.9591, device='cuda:0', grad_fn=<UnbindBackward>)	tensor(0.8988, device='cuda:0', grad_fn=<UnbindBackward>)	tensor(0.7558, device='cuda:0', grad_fn=<UnbindBackward>)	tensor(0.5110, device='cuda:0', grad_fn=<UnbindBackward>)	tensor(0.2627, device='cuda:0', grad_fn=<UnbindBackward>)	tensor(0.1300, device='cuda:0', grad_fn=<UnbindBackward>)	tensor(0.1126, device='cuda:0', grad_fn=<UnbindBackward>)	tensor(0.0800, device='cuda:0', grad_fn=<UnbindBackward>)
tensor(0.9921, device='cuda:0', grad_fn=<UnbindBackward>)	tensor(0.9715, device='cuda:0', grad_fn=<UnbindBackward>)	tensor(0.7413, device='cuda:0', grad_fn=<UnbindBackward>)	tensor(0.4821, device='cuda:0', grad_fn=<UnbindBackward>)	tensor(0.3565, device='cuda:0', grad_fn=<UnbindBackward>)	tensor(0.2445, device='cuda:0', grad_fn=<UnbindBackward>)	tensor(0.1945, device='cuda:0', grad_fn=<UnbindBackward>)	tensor(0.1438, device='cuda:0', grad_fn=<UnbindBackward>)	tensor(0.1285, device='cuda:0', grad_fn=<UnbindBackward>)	tensor(0.1029, device='cuda:0', grad_fn=<UnbindBackward>)
tensor(0.9889, device='cuda:0', grad_fn=<UnbindBackward>)	tensor(0.9326, device='cuda:0', grad_fn=<UnbindBackward>)	tensor(0.9518, device='cuda:0', grad_fn=<UnbindBackward>)	tensor(1.0948, device='cuda:0', grad_fn=<UnbindBackward>)	tensor(1.3480, device='cuda:0', grad_fn=<UnbindBackward>)	tensor(1.5935, device='cuda:0', grad_fn=<UnbindBackward>)	tensor(1.1450, device='cuda:0', grad_fn=<UnbindBackward>)	tensor(0.6863, device='cuda:0', grad_fn=<UnbindBackward>)	tensor(0.2805, device='cuda:0', grad_fn=<UnbindBackward>)	tensor(0.1600, device='cuda:0', grad_fn=<UnbindBackward>)
tensor(0.9928, device='cuda:0', grad_fn=<UnbindBackward>)	tensor(0.9288, device='cuda:0', grad_fn=<UnbindBackward>)	tensor(0.7206, device='cuda:0', grad_fn=<UnbindBackward>)	tensor(0.4847, device='cuda:0', grad_fn=<UnbindBackward>)	tensor(0.3694, device='cuda:0', grad_fn=<UnbindBackward>)	tensor(0.2455, device='cuda:0', grad_fn=<UnbindBackward>)	tensor(0.1931, device='cuda:0', grad_fn=<UnbindBackward>)	tensor(0.1375, device='cuda:0', grad_fn=<UnbindBackward>)	tensor(0.1178, device='cuda:0', grad_fn=<UnbindBackward>)	tensor(0.1059, device='cuda:0', grad_fn=<UnbindBackward>)
tensor(0.9908, device='cuda:0', grad_fn=<UnbindBackward>)	tensor(0.8966, device='cuda:0', grad_fn=<UnbindBackward>)	tensor(0.7024, device='cuda:0', grad_fn=<UnbindBackward>)	tensor(0.5506, device='cuda:0', grad_fn=<UnbindBackward>)	tensor(0.4181, device='cuda:0', grad_fn=<UnbindBackward>)	tensor(0.3075, device='cuda:0', grad_fn=<UnbindBackward>)	tensor(0.2343, device='cuda:0', grad_fn=<UnbindBackward>)	tensor(0.1841, device='cuda:0', grad_fn=<UnbindBackward>)	tensor(0.1311, device='cuda:0', grad_fn=<UnbindBackward>)	tensor(0.1235, device='cuda:0', grad_fn=<UnbindBackward>)
tensor(0.9940, device='cuda:0', grad_fn=<UnbindBackward>)	tensor(0.9691, device='cuda:0', grad_fn=<UnbindBackward>)	tensor(0.6563, device='cuda:0', grad_fn=<UnbindBackward>)	tensor(0.4669, device='cuda:0', grad_fn=<UnbindBackward>)	tensor(0.3413, device='cuda:0', grad_fn=<UnbindBackward>)	tensor(0.2419, device='cuda:0', grad_fn=<UnbindBackward>)	tensor(0.1724, device='cuda:0', grad_fn=<UnbindBackward>)	tensor(0.1283, device='cuda:0', grad_fn=<UnbindBackward>)	tensor(0.1309, device='cuda:0', grad_fn=<UnbindBackward>)	tensor(0.1020, device='cuda:0', grad_fn=<UnbindBackward>)
tensor(0.9938, device='cuda:0', grad_fn=<UnbindBackward>)	tensor(0.9734, device='cuda:0', grad_fn=<UnbindBackward>)	tensor(1.0501, device='cuda:0', grad_fn=<UnbindBackward>)	tensor(1.0212, device='cuda:0', grad_fn=<UnbindBackward>)	tensor(0.9464, device='cuda:0', grad_fn=<UnbindBackward>)	tensor(0.8322, device='cuda:0', grad_fn=<UnbindBackward>)	tensor(0.7237, device='cuda:0', grad_fn=<UnbindBackward>)	tensor(0.6292, device='cuda:0', grad_fn=<UnbindBackward>)	tensor(0.4648, device='cuda:0', grad_fn=<UnbindBackward>)	tensor(0.5655, device='cuda:0', grad_fn=<UnbindBackward>)
tensor(0.9916, device='cuda:0', grad_fn=<UnbindBackward>)	tensor(0.9587, device='cuda:0', grad_fn=<UnbindBackward>)	tensor(0.9561, device='cuda:0', grad_fn=<UnbindBackward>)	tensor(0.7763, device='cuda:0', grad_fn=<UnbindBackward>)	tensor(0.4675, device='cuda:0', grad_fn=<UnbindBackward>)	tensor(0.2670, device='cuda:0', grad_fn=<UnbindBackward>)	tensor(0.1775, device='cuda:0', grad_fn=<UnbindBackward>)	tensor(0.1226, device='cuda:0', grad_fn=<UnbindBackward>)	tensor(0.1137, device='cuda:0', grad_fn=<UnbindBackward>)	tensor(0.0815, device='cuda:0', grad_fn=<UnbindBackward>)
tensor(0.9906, device='cuda:0', grad_fn=<UnbindBackward>)	tensor(0.9278, device='cuda:0', grad_fn=<UnbindBackward>)	tensor(1.0425, device='cuda:0', grad_fn=<UnbindBackward>)	tensor(0.9187, device='cuda:0', grad_fn=<UnbindBackward>)	tensor(0.8015, device='cuda:0', grad_fn=<UnbindBackward>)	tensor(0.7120, device='cuda:0', grad_fn=<UnbindBackward>)	tensor(0.6842, device='cuda:0', grad_fn=<UnbindBackward>)	tensor(0.7323, device='cuda:0', grad_fn=<UnbindBackward>)	tensor(0.6307, device='cuda:0', grad_fn=<UnbindBackward>)	tensor(0.9092, device='cuda:0', grad_fn=<UnbindBackward>)
tensor(0.9907, device='cuda:0', grad_fn=<UnbindBackward>)	tensor(0.9428, device='cuda:0', grad_fn=<UnbindBackward>)	tensor(0.8464, device='cuda:0', grad_fn=<UnbindBackward>)	tensor(0.6816, device='cuda:0', grad_fn=<UnbindBackward>)	tensor(0.4987, device='cuda:0', grad_fn=<UnbindBackward>)	tensor(0.3284, device='cuda:0', grad_fn=<UnbindBackward>)	tensor(0.2246, device='cuda:0', grad_fn=<UnbindBackward>)	tensor(0.1666, device='cuda:0', grad_fn=<UnbindBackward>)	tensor(0.1469, device='cuda:0', grad_fn=<UnbindBackward>)	tensor(0.1311, device='cuda:0', grad_fn=<UnbindBackward>)
tensor(0.9921, device='cuda:0', grad_fn=<UnbindBackward>)	tensor(1.0077, device='cuda:0', grad_fn=<UnbindBackward>)	tensor(0.9034, device='cuda:0', grad_fn=<UnbindBackward>)	tensor(0.7905, device='cuda:0', grad_fn=<UnbindBackward>)	tensor(0.5875, device='cuda:0', grad_fn=<UnbindBackward>)	tensor(0.3638, device='cuda:0', grad_fn=<UnbindBackward>)	tensor(0.2414, device='cuda:0', grad_fn=<UnbindBackward>)	tensor(0.1808, device='cuda:0', grad_fn=<UnbindBackward>)	tensor(0.1543, device='cuda:0', grad_fn=<UnbindBackward>)	tensor(0.1316, device='cuda:0', grad_fn=<UnbindBackward>)
tensor(0.9927, device='cuda:0', grad_fn=<UnbindBackward>)	tensor(0.9658, device='cuda:0', grad_fn=<UnbindBackward>)	tensor(1.0139, device='cuda:0', grad_fn=<UnbindBackward>)	tensor(0.8465, device='cuda:0', grad_fn=<UnbindBackward>)	tensor(0.7010, device='cuda:0', grad_fn=<UnbindBackward>)	tensor(0.5076, device='cuda:0', grad_fn=<UnbindBackward>)	tensor(0.3692, device='cuda:0', grad_fn=<UnbindBackward>)	tensor(0.2658, device='cuda:0', grad_fn=<UnbindBackward>)	tensor(0.1692, device='cuda:0', grad_fn=<UnbindBackward>)	tensor(0.1730, device='cuda:0', grad_fn=<UnbindBackward>)
tensor(0.9916, device='cuda:0', grad_fn=<UnbindBackward>)	tensor(0.9469, device='cuda:0', grad_fn=<UnbindBackward>)	tensor(0.8931, device='cuda:0', grad_fn=<UnbindBackward>)	tensor(0.6906, device='cuda:0', grad_fn=<UnbindBackward>)	tensor(0.4780, device='cuda:0', grad_fn=<UnbindBackward>)	tensor(0.2656, device='cuda:0', grad_fn=<UnbindBackward>)	tensor(0.1692, device='cuda:0', grad_fn=<UnbindBackward>)	tensor(0.1157, device='cuda:0', grad_fn=<UnbindBackward>)	tensor(0.1010, device='cuda:0', grad_fn=<UnbindBackward>)	tensor(0.0758, device='cuda:0', grad_fn=<UnbindBackward>)
tensor(0.9927, device='cuda:0', grad_fn=<UnbindBackward>)	tensor(0.9788, device='cuda:0', grad_fn=<UnbindBackward>)	tensor(0.8970, device='cuda:0', grad_fn=<UnbindBackward>)	tensor(0.8291, device='cuda:0', grad_fn=<UnbindBackward>)	tensor(0.6841, device='cuda:0', grad_fn=<UnbindBackward>)	tensor(0.5415, device='cuda:0', grad_fn=<UnbindBackward>)	tensor(0.3498, device='cuda:0', grad_fn=<UnbindBackward>)	tensor(0.2124, device='cuda:0', grad_fn=<UnbindBackward>)	tensor(0.1544, device='cuda:0', grad_fn=<UnbindBackward>)	tensor(0.1241, device='cuda:0', grad_fn=<UnbindBackward>)
tensor(0.9913, device='cuda:0', grad_fn=<UnbindBackward>)	tensor(0.9829, device='cuda:0', grad_fn=<UnbindBackward>)	tensor(0.9806, device='cuda:0', grad_fn=<UnbindBackward>)	tensor(0.8051, device='cuda:0', grad_fn=<UnbindBackward>)	tensor(0.5388, device='cuda:0', grad_fn=<UnbindBackward>)	tensor(0.2903, device='cuda:0', grad_fn=<UnbindBackward>)	tensor(0.1953, device='cuda:0', grad_fn=<UnbindBackward>)	tensor(0.1518, device='cuda:0', grad_fn=<UnbindBackward>)	tensor(0.1315, device='cuda:0', grad_fn=<UnbindBackward>)	tensor(0.1154, device='cuda:0', grad_fn=<UnbindBackward>)
tensor(0.9919, device='cuda:0', grad_fn=<UnbindBackward>)	tensor(0.9807, device='cuda:0', grad_fn=<UnbindBackward>)	tensor(1.0079, device='cuda:0', grad_fn=<UnbindBackward>)	tensor(0.9406, device='cuda:0', grad_fn=<UnbindBackward>)	tensor(0.8874, device='cuda:0', grad_fn=<UnbindBackward>)	tensor(0.7869, device='cuda:0', grad_fn=<UnbindBackward>)	tensor(0.7122, device='cuda:0', grad_fn=<UnbindBackward>)	tensor(0.6361, device='cuda:0', grad_fn=<UnbindBackward>)	tensor(0.4393, device='cuda:0', grad_fn=<UnbindBackward>)	tensor(0.5527, device='cuda:0', grad_fn=<UnbindBackward>)
tensor(0.9906, device='cuda:0', grad_fn=<UnbindBackward>)	tensor(0.9581, device='cuda:0', grad_fn=<UnbindBackward>)	tensor(0.9567, device='cuda:0', grad_fn=<UnbindBackward>)	tensor(0.8562, device='cuda:0', grad_fn=<UnbindBackward>)	tensor(0.6422, device='cuda:0', grad_fn=<UnbindBackward>)	tensor(0.3745, device='cuda:0', grad_fn=<UnbindBackward>)	tensor(0.2173, device='cuda:0', grad_fn=<UnbindBackward>)	tensor(0.1403, device='cuda:0', grad_fn=<UnbindBackward>)	tensor(0.1164, device='cuda:0', grad_fn=<UnbindBackward>)	tensor(0.0863, device='cuda:0', grad_fn=<UnbindBackward>)
tensor(0.9907, device='cuda:0', grad_fn=<UnbindBackward>)	tensor(0.9480, device='cuda:0', grad_fn=<UnbindBackward>)	tensor(0.8670, device='cuda:0', grad_fn=<UnbindBackward>)	tensor(0.6848, device='cuda:0', grad_fn=<UnbindBackward>)	tensor(0.4686, device='cuda:0', grad_fn=<UnbindBackward>)	tensor(0.2367, device='cuda:0', grad_fn=<UnbindBackward>)	tensor(0.1518, device='cuda:0', grad_fn=<UnbindBackward>)	tensor(0.1136, device='cuda:0', grad_fn=<UnbindBackward>)	tensor(0.1117, device='cuda:0', grad_fn=<UnbindBackward>)	tensor(0.0865, device='cuda:0', grad_fn=<UnbindBackward>)
tensor(0.9918, device='cuda:0', grad_fn=<UnbindBackward>)	tensor(0.9888, device='cuda:0', grad_fn=<UnbindBackward>)	tensor(0.8155, device='cuda:0', grad_fn=<UnbindBackward>)	tensor(0.6455, device='cuda:0', grad_fn=<UnbindBackward>)	tensor(0.4319, device='cuda:0', grad_fn=<UnbindBackward>)	tensor(0.2699, device='cuda:0', grad_fn=<UnbindBackward>)	tensor(0.1880, device='cuda:0', grad_fn=<UnbindBackward>)	tensor(0.1419, device='cuda:0', grad_fn=<UnbindBackward>)	tensor(0.1234, device='cuda:0', grad_fn=<UnbindBackward>)	tensor(0.0971, device='cuda:0', grad_fn=<UnbindBackward>)
tensor(0.9912, device='cuda:0', grad_fn=<UnbindBackward>)	tensor(1.0259, device='cuda:0', grad_fn=<UnbindBackward>)	tensor(0.9742, device='cuda:0', grad_fn=<UnbindBackward>)	tensor(0.8408, device='cuda:0', grad_fn=<UnbindBackward>)	tensor(0.6785, device='cuda:0', grad_fn=<UnbindBackward>)	tensor(0.5285, device='cuda:0', grad_fn=<UnbindBackward>)	tensor(0.3846, device='cuda:0', grad_fn=<UnbindBackward>)	tensor(0.2495, device='cuda:0', grad_fn=<UnbindBackward>)	tensor(0.1590, device='cuda:0', grad_fn=<UnbindBackward>)	tensor(0.1299, device='cuda:0', grad_fn=<UnbindBackward>)
tensor(0.9932, device='cuda:0', grad_fn=<UnbindBackward>)	tensor(1.0567, device='cuda:0', grad_fn=<UnbindBackward>)	tensor(0.8513, device='cuda:0', grad_fn=<UnbindBackward>)	tensor(0.7285, device='cuda:0', grad_fn=<UnbindBackward>)	tensor(0.5309, device='cuda:0', grad_fn=<UnbindBackward>)	tensor(0.4054, device='cuda:0', grad_fn=<UnbindBackward>)	tensor(0.2987, device='cuda:0', grad_fn=<UnbindBackward>)	tensor(0.2275, device='cuda:0', grad_fn=<UnbindBackward>)	tensor(0.1667, device='cuda:0', grad_fn=<UnbindBackward>)	tensor(0.1488, device='cuda:0', grad_fn=<UnbindBackward>)
tensor(0.9933, device='cuda:0', grad_fn=<UnbindBackward>)	tensor(0.9970, device='cuda:0', grad_fn=<UnbindBackward>)	tensor(0.7449, device='cuda:0', grad_fn=<UnbindBackward>)	tensor(0.5358, device='cuda:0', grad_fn=<UnbindBackward>)	tensor(0.2889, device='cuda:0', grad_fn=<UnbindBackward>)	tensor(0.1793, device='cuda:0', grad_fn=<UnbindBackward>)	tensor(0.1408, device='cuda:0', grad_fn=<UnbindBackward>)	tensor(0.1018, device='cuda:0', grad_fn=<UnbindBackward>)	tensor(0.1106, device='cuda:0', grad_fn=<UnbindBackward>)	tensor(0.0821, device='cuda:0', grad_fn=<UnbindBackward>)
tensor(0.9909, device='cuda:0', grad_fn=<UnbindBackward>)	tensor(0.9536, device='cuda:0', grad_fn=<UnbindBackward>)	tensor(0.8824, device='cuda:0', grad_fn=<UnbindBackward>)	tensor(0.6848, device='cuda:0', grad_fn=<UnbindBackward>)	tensor(0.4486, device='cuda:0', grad_fn=<UnbindBackward>)	tensor(0.2250, device='cuda:0', grad_fn=<UnbindBackward>)	tensor(0.1329, device='cuda:0', grad_fn=<UnbindBackward>)	tensor(0.0908, device='cuda:0', grad_fn=<UnbindBackward>)	tensor(0.0951, device='cuda:0', grad_fn=<UnbindBackward>)	tensor(0.0621, device='cuda:0', grad_fn=<UnbindBackward>)
tensor(0.9925, device='cuda:0', grad_fn=<UnbindBackward>)	tensor(0.9914, device='cuda:0', grad_fn=<UnbindBackward>)	tensor(1.0068, device='cuda:0', grad_fn=<UnbindBackward>)	tensor(0.9551, device='cuda:0', grad_fn=<UnbindBackward>)	tensor(0.8783, device='cuda:0', grad_fn=<UnbindBackward>)	tensor(0.7758, device='cuda:0', grad_fn=<UnbindBackward>)	tensor(0.6667, device='cuda:0', grad_fn=<UnbindBackward>)	tensor(0.5882, device='cuda:0', grad_fn=<UnbindBackward>)	tensor(0.4291, device='cuda:0', grad_fn=<UnbindBackward>)	tensor(0.5035, device='cuda:0', grad_fn=<UnbindBackward>)
tensor(0.9921, device='cuda:0', grad_fn=<UnbindBackward>)	tensor(0.9864, device='cuda:0', grad_fn=<UnbindBackward>)	tensor(1.0452, device='cuda:0', grad_fn=<UnbindBackward>)	tensor(0.9674, device='cuda:0', grad_fn=<UnbindBackward>)	tensor(0.8896, device='cuda:0', grad_fn=<UnbindBackward>)	tensor(0.7604, device='cuda:0', grad_fn=<UnbindBackward>)	tensor(0.5952, device='cuda:0', grad_fn=<UnbindBackward>)	tensor(0.4296, device='cuda:0', grad_fn=<UnbindBackward>)	tensor(0.2527, device='cuda:0', grad_fn=<UnbindBackward>)	tensor(0.2226, device='cuda:0', grad_fn=<UnbindBackward>)
tensor(0.9909, device='cuda:0', grad_fn=<UnbindBackward>)	tensor(0.9784, device='cuda:0', grad_fn=<UnbindBackward>)	tensor(0.8984, device='cuda:0', grad_fn=<UnbindBackward>)	tensor(0.7324, device='cuda:0', grad_fn=<UnbindBackward>)	tensor(0.4339, device='cuda:0', grad_fn=<UnbindBackward>)	tensor(0.2286, device='cuda:0', grad_fn=<UnbindBackward>)	tensor(0.1518, device='cuda:0', grad_fn=<UnbindBackward>)	tensor(0.1076, device='cuda:0', grad_fn=<UnbindBackward>)	tensor(0.1030, device='cuda:0', grad_fn=<UnbindBackward>)	tensor(0.0719, device='cuda:0', grad_fn=<UnbindBackward>)
tensor(0.9928, device='cuda:0', grad_fn=<UnbindBackward>)	tensor(1.0206, device='cuda:0', grad_fn=<UnbindBackward>)	tensor(1.0858, device='cuda:0', grad_fn=<UnbindBackward>)	tensor(1.0535, device='cuda:0', grad_fn=<UnbindBackward>)	tensor(1.0185, device='cuda:0', grad_fn=<UnbindBackward>)	tensor(0.9184, device='cuda:0', grad_fn=<UnbindBackward>)	tensor(0.8054, device='cuda:0', grad_fn=<UnbindBackward>)	tensor(0.7281, device='cuda:0', grad_fn=<UnbindBackward>)	tensor(0.5670, device='cuda:0', grad_fn=<UnbindBackward>)	tensor(0.7187, device='cuda:0', grad_fn=<UnbindBackward>)
tensor(0.9931, device='cuda:0', grad_fn=<UnbindBackward>)	tensor(0.9811, device='cuda:0', grad_fn=<UnbindBackward>)	tensor(0.6396, device='cuda:0', grad_fn=<UnbindBackward>)	tensor(0.3815, device='cuda:0', grad_fn=<UnbindBackward>)	tensor(0.2531, device='cuda:0', grad_fn=<UnbindBackward>)	tensor(0.1748, device='cuda:0', grad_fn=<UnbindBackward>)	tensor(0.1369, device='cuda:0', grad_fn=<UnbindBackward>)	tensor(0.0996, device='cuda:0', grad_fn=<UnbindBackward>)	tensor(0.1082, device='cuda:0', grad_fn=<UnbindBackward>)	tensor(0.0762, device='cuda:0', grad_fn=<UnbindBackward>)
tensor(0.9919, device='cuda:0', grad_fn=<UnbindBackward>)	tensor(0.9772, device='cuda:0', grad_fn=<UnbindBackward>)	tensor(1.0378, device='cuda:0', grad_fn=<UnbindBackward>)	tensor(0.9991, device='cuda:0', grad_fn=<UnbindBackward>)	tensor(0.9288, device='cuda:0', grad_fn=<UnbindBackward>)	tensor(0.7778, device='cuda:0', grad_fn=<UnbindBackward>)	tensor(0.6068, device='cuda:0', grad_fn=<UnbindBackward>)	tensor(0.3407, device='cuda:0', grad_fn=<UnbindBackward>)	tensor(0.1505, device='cuda:0', grad_fn=<UnbindBackward>)	tensor(0.1193, device='cuda:0', grad_fn=<UnbindBackward>)
tensor(0.9911, device='cuda:0', grad_fn=<UnbindBackward>)	tensor(0.9387, device='cuda:0', grad_fn=<UnbindBackward>)	tensor(0.6713, device='cuda:0', grad_fn=<UnbindBackward>)	tensor(0.4152, device='cuda:0', grad_fn=<UnbindBackward>)	tensor(0.2634, device='cuda:0', grad_fn=<UnbindBackward>)	tensor(0.1557, device='cuda:0', grad_fn=<UnbindBackward>)	tensor(0.1158, device='cuda:0', grad_fn=<UnbindBackward>)	tensor(0.0833, device='cuda:0', grad_fn=<UnbindBackward>)	tensor(0.0990, device='cuda:0', grad_fn=<UnbindBackward>)	tensor(0.0637, device='cuda:0', grad_fn=<UnbindBackward>)
tensor(0.9921, device='cuda:0', grad_fn=<UnbindBackward>)	tensor(1.0045, device='cuda:0', grad_fn=<UnbindBackward>)	tensor(0.8529, device='cuda:0', grad_fn=<UnbindBackward>)	tensor(0.7196, device='cuda:0', grad_fn=<UnbindBackward>)	tensor(0.5045, device='cuda:0', grad_fn=<UnbindBackward>)	tensor(0.3339, device='cuda:0', grad_fn=<UnbindBackward>)	tensor(0.2238, device='cuda:0', grad_fn=<UnbindBackward>)	tensor(0.1703, device='cuda:0', grad_fn=<UnbindBackward>)	tensor(0.1502, device='cuda:0', grad_fn=<UnbindBackward>)	tensor(0.1181, device='cuda:0', grad_fn=<UnbindBackward>)
tensor(0.9920, device='cuda:0', grad_fn=<UnbindBackward>)	tensor(0.9814, device='cuda:0', grad_fn=<UnbindBackward>)	tensor(1.0272, device='cuda:0', grad_fn=<UnbindBackward>)	tensor(0.9775, device='cuda:0', grad_fn=<UnbindBackward>)	tensor(0.8588, device='cuda:0', grad_fn=<UnbindBackward>)	tensor(0.6490, device='cuda:0', grad_fn=<UnbindBackward>)	tensor(0.4402, device='cuda:0', grad_fn=<UnbindBackward>)	tensor(0.2127, device='cuda:0', grad_fn=<UnbindBackward>)	tensor(0.1257, device='cuda:0', grad_fn=<UnbindBackward>)	tensor(0.0860, device='cuda:0', grad_fn=<UnbindBackward>)
tensor(0.9919, device='cuda:0', grad_fn=<UnbindBackward>)	tensor(0.9005, device='cuda:0', grad_fn=<UnbindBackward>)	tensor(0.8309, device='cuda:0', grad_fn=<UnbindBackward>)	tensor(0.6862, device='cuda:0', grad_fn=<UnbindBackward>)	tensor(0.5353, device='cuda:0', grad_fn=<UnbindBackward>)	tensor(0.4231, device='cuda:0', grad_fn=<UnbindBackward>)	tensor(0.3295, device='cuda:0', grad_fn=<UnbindBackward>)	tensor(0.2745, device='cuda:0', grad_fn=<UnbindBackward>)	tensor(0.2204, device='cuda:0', grad_fn=<UnbindBackward>)	tensor(0.2121, device='cuda:0', grad_fn=<UnbindBackward>)
tensor(0.9927, device='cuda:0', grad_fn=<UnbindBackward>)	tensor(1.0400, device='cuda:0', grad_fn=<UnbindBackward>)	tensor(0.8608, device='cuda:0', grad_fn=<UnbindBackward>)	tensor(0.7650, device='cuda:0', grad_fn=<UnbindBackward>)	tensor(0.5866, device='cuda:0', grad_fn=<UnbindBackward>)	tensor(0.3967, device='cuda:0', grad_fn=<UnbindBackward>)	tensor(0.2412, device='cuda:0', grad_fn=<UnbindBackward>)	tensor(0.1642, device='cuda:0', grad_fn=<UnbindBackward>)	tensor(0.1331, device='cuda:0', grad_fn=<UnbindBackward>)	tensor(0.1106, device='cuda:0', grad_fn=<UnbindBackward>)
tensor(0.9914, device='cuda:0', grad_fn=<UnbindBackward>)	tensor(0.9879, device='cuda:0', grad_fn=<UnbindBackward>)	tensor(1.0207, device='cuda:0', grad_fn=<UnbindBackward>)	tensor(0.9582, device='cuda:0', grad_fn=<UnbindBackward>)	tensor(0.8853, device='cuda:0', grad_fn=<UnbindBackward>)	tensor(0.7652, device='cuda:0', grad_fn=<UnbindBackward>)	tensor(0.5810, device='cuda:0', grad_fn=<UnbindBackward>)	tensor(0.3779, device='cuda:0', grad_fn=<UnbindBackward>)	tensor(0.2033, device='cuda:0', grad_fn=<UnbindBackward>)	tensor(0.1861, device='cuda:0', grad_fn=<UnbindBackward>)
tensor(0.9919, device='cuda:0', grad_fn=<UnbindBackward>)	tensor(0.9614, device='cuda:0', grad_fn=<UnbindBackward>)	tensor(0.9636, device='cuda:0', grad_fn=<UnbindBackward>)	tensor(0.9263, device='cuda:0', grad_fn=<UnbindBackward>)	tensor(0.8459, device='cuda:0', grad_fn=<UnbindBackward>)	tensor(0.7319, device='cuda:0', grad_fn=<UnbindBackward>)	tensor(0.6035, device='cuda:0', grad_fn=<UnbindBackward>)	tensor(0.4519, device='cuda:0', grad_fn=<UnbindBackward>)	tensor(0.2510, device='cuda:0', grad_fn=<UnbindBackward>)	tensor(0.2224, device='cuda:0', grad_fn=<UnbindBackward>)
tensor(0.9918, device='cuda:0', grad_fn=<UnbindBackward>)	tensor(0.9189, device='cuda:0', grad_fn=<UnbindBackward>)	tensor(0.8996, device='cuda:0', grad_fn=<UnbindBackward>)	tensor(0.7103, device='cuda:0', grad_fn=<UnbindBackward>)	tensor(0.4435, device='cuda:0', grad_fn=<UnbindBackward>)	tensor(0.2534, device='cuda:0', grad_fn=<UnbindBackward>)	tensor(0.1895, device='cuda:0', grad_fn=<UnbindBackward>)	tensor(0.1470, device='cuda:0', grad_fn=<UnbindBackward>)	tensor(0.1367, device='cuda:0', grad_fn=<UnbindBackward>)	tensor(0.1043, device='cuda:0', grad_fn=<UnbindBackward>)
tensor(0.9924, device='cuda:0', grad_fn=<UnbindBackward>)	tensor(1.0375, device='cuda:0', grad_fn=<UnbindBackward>)	tensor(0.8066, device='cuda:0', grad_fn=<UnbindBackward>)	tensor(0.6164, device='cuda:0', grad_fn=<UnbindBackward>)	tensor(0.3989, device='cuda:0', grad_fn=<UnbindBackward>)	tensor(0.2608, device='cuda:0', grad_fn=<UnbindBackward>)	tensor(0.1965, device='cuda:0', grad_fn=<UnbindBackward>)	tensor(0.1404, device='cuda:0', grad_fn=<UnbindBackward>)	tensor(0.1202, device='cuda:0', grad_fn=<UnbindBackward>)	tensor(0.1009, device='cuda:0', grad_fn=<UnbindBackward>)
tensor(0.9924, device='cuda:0', grad_fn=<UnbindBackward>)	tensor(0.9783, device='cuda:0', grad_fn=<UnbindBackward>)	tensor(0.9120, device='cuda:0', grad_fn=<UnbindBackward>)	tensor(0.7789, device='cuda:0', grad_fn=<UnbindBackward>)	tensor(0.5272, device='cuda:0', grad_fn=<UnbindBackward>)	tensor(0.2703, device='cuda:0', grad_fn=<UnbindBackward>)	tensor(0.1835, device='cuda:0', grad_fn=<UnbindBackward>)	tensor(0.1339, device='cuda:0', grad_fn=<UnbindBackward>)	tensor(0.1119, device='cuda:0', grad_fn=<UnbindBackward>)	tensor(0.0937, device='cuda:0', grad_fn=<UnbindBackward>)
tensor(0.9912, device='cuda:0', grad_fn=<UnbindBackward>)	tensor(0.9506, device='cuda:0', grad_fn=<UnbindBackward>)	tensor(0.9851, device='cuda:0', grad_fn=<UnbindBackward>)	tensor(0.8571, device='cuda:0', grad_fn=<UnbindBackward>)	tensor(0.6683, device='cuda:0', grad_fn=<UnbindBackward>)	tensor(0.4238, device='cuda:0', grad_fn=<UnbindBackward>)	tensor(0.2926, device='cuda:0', grad_fn=<UnbindBackward>)	tensor(0.2229, device='cuda:0', grad_fn=<UnbindBackward>)	tensor(0.1576, device='cuda:0', grad_fn=<UnbindBackward>)	tensor(0.1538, device='cuda:0', grad_fn=<UnbindBackward>)
tensor(0.9930, device='cuda:0', grad_fn=<UnbindBackward>)	tensor(0.9580, device='cuda:0', grad_fn=<UnbindBackward>)	tensor(1.0221, device='cuda:0', grad_fn=<UnbindBackward>)	tensor(0.9966, device='cuda:0', grad_fn=<UnbindBackward>)	tensor(0.9470, device='cuda:0', grad_fn=<UnbindBackward>)	tensor(0.8426, device='cuda:0', grad_fn=<UnbindBackward>)	tensor(0.7544, device='cuda:0', grad_fn=<UnbindBackward>)	tensor(0.6594, device='cuda:0', grad_fn=<UnbindBackward>)	tensor(0.4373, device='cuda:0', grad_fn=<UnbindBackward>)	tensor(0.5406, device='cuda:0', grad_fn=<UnbindBackward>)
tensor(0.9921, device='cuda:0', grad_fn=<UnbindBackward>)	tensor(0.9971, device='cuda:0', grad_fn=<UnbindBackward>)	tensor(0.8872, device='cuda:0', grad_fn=<UnbindBackward>)	tensor(0.7576, device='cuda:0', grad_fn=<UnbindBackward>)	tensor(0.4951, device='cuda:0', grad_fn=<UnbindBackward>)	tensor(0.2929, device='cuda:0', grad_fn=<UnbindBackward>)	tensor(0.2071, device='cuda:0', grad_fn=<UnbindBackward>)	tensor(0.1512, device='cuda:0', grad_fn=<UnbindBackward>)	tensor(0.1316, device='cuda:0', grad_fn=<UnbindBackward>)	tensor(0.1010, device='cuda:0', grad_fn=<UnbindBackward>)
tensor(0.9922, device='cuda:0', grad_fn=<UnbindBackward>)	tensor(1.0287, device='cuda:0', grad_fn=<UnbindBackward>)	tensor(0.8781, device='cuda:0', grad_fn=<UnbindBackward>)	tensor(0.7689, device='cuda:0', grad_fn=<UnbindBackward>)	tensor(0.5338, device='cuda:0', grad_fn=<UnbindBackward>)	tensor(0.2902, device='cuda:0', grad_fn=<UnbindBackward>)	tensor(0.1844, device='cuda:0', grad_fn=<UnbindBackward>)	tensor(0.1336, device='cuda:0', grad_fn=<UnbindBackward>)	tensor(0.1223, device='cuda:0', grad_fn=<UnbindBackward>)	tensor(0.0907, device='cuda:0', grad_fn=<UnbindBackward>)
tensor(0.9912, device='cuda:0', grad_fn=<UnbindBackward>)	tensor(0.9634, device='cuda:0', grad_fn=<UnbindBackward>)	tensor(1.0078, device='cuda:0', grad_fn=<UnbindBackward>)	tensor(0.9737, device='cuda:0', grad_fn=<UnbindBackward>)	tensor(0.9631, device='cuda:0', grad_fn=<UnbindBackward>)	tensor(0.8784, device='cuda:0', grad_fn=<UnbindBackward>)	tensor(0.7964, device='cuda:0', grad_fn=<UnbindBackward>)	tensor(0.7299, device='cuda:0', grad_fn=<UnbindBackward>)	tensor(0.4819, device='cuda:0', grad_fn=<UnbindBackward>)	tensor(0.5823, device='cuda:0', grad_fn=<UnbindBackward>)
tensor(0.9932, device='cuda:0', grad_fn=<UnbindBackward>)	tensor(1.0104, device='cuda:0', grad_fn=<UnbindBackward>)	tensor(0.7917, device='cuda:0', grad_fn=<UnbindBackward>)	tensor(0.5248, device='cuda:0', grad_fn=<UnbindBackward>)	tensor(0.3055, device='cuda:0', grad_fn=<UnbindBackward>)	tensor(0.2065, device='cuda:0', grad_fn=<UnbindBackward>)	tensor(0.1582, device='cuda:0', grad_fn=<UnbindBackward>)	tensor(0.1205, device='cuda:0', grad_fn=<UnbindBackward>)	tensor(0.1185, device='cuda:0', grad_fn=<UnbindBackward>)	tensor(0.0983, device='cuda:0', grad_fn=<UnbindBackward>)
tensor(0.9917, device='cuda:0', grad_fn=<UnbindBackward>)	tensor(0.9376, device='cuda:0', grad_fn=<UnbindBackward>)	tensor(0.7778, device='cuda:0', grad_fn=<UnbindBackward>)	tensor(0.5111, device='cuda:0', grad_fn=<UnbindBackward>)	tensor(0.3689, device='cuda:0', grad_fn=<UnbindBackward>)	tensor(0.2473, device='cuda:0', grad_fn=<UnbindBackward>)	tensor(0.1917, device='cuda:0', grad_fn=<UnbindBackward>)	tensor(0.1377, device='cuda:0', grad_fn=<UnbindBackward>)	tensor(0.1275, device='cuda:0', grad_fn=<UnbindBackward>)	tensor(0.1046, device='cuda:0', grad_fn=<UnbindBackward>)
tensor(0.9914, device='cuda:0', grad_fn=<UnbindBackward>)	tensor(0.9651, device='cuda:0', grad_fn=<UnbindBackward>)	tensor(0.9611, device='cuda:0', grad_fn=<UnbindBackward>)	tensor(0.8362, device='cuda:0', grad_fn=<UnbindBackward>)	tensor(0.5621, device='cuda:0', grad_fn=<UnbindBackward>)	tensor(0.2724, device='cuda:0', grad_fn=<UnbindBackward>)	tensor(0.1667, device='cuda:0', grad_fn=<UnbindBackward>)	tensor(0.1203, device='cuda:0', grad_fn=<UnbindBackward>)	tensor(0.1089, device='cuda:0', grad_fn=<UnbindBackward>)	tensor(0.0865, device='cuda:0', grad_fn=<UnbindBackward>)
tensor(0.9936, device='cuda:0', grad_fn=<UnbindBackward>)	tensor(0.9917, device='cuda:0', grad_fn=<UnbindBackward>)	tensor(0.6837, device='cuda:0', grad_fn=<UnbindBackward>)	tensor(0.5129, device='cuda:0', grad_fn=<UnbindBackward>)	tensor(0.3803, device='cuda:0', grad_fn=<UnbindBackward>)	tensor(0.2779, device='cuda:0', grad_fn=<UnbindBackward>)	tensor(0.2098, device='cuda:0', grad_fn=<UnbindBackward>)	tensor(0.1546, device='cuda:0', grad_fn=<UnbindBackward>)	tensor(0.1338, device='cuda:0', grad_fn=<UnbindBackward>)	tensor(0.1116, device='cuda:0', grad_fn=<UnbindBackward>)
tensor(0.9916, device='cuda:0', grad_fn=<UnbindBackward>)	tensor(0.9659, device='cuda:0', grad_fn=<UnbindBackward>)	tensor(0.8067, device='cuda:0', grad_fn=<UnbindBackward>)	tensor(0.7091, device='cuda:0', grad_fn=<UnbindBackward>)	tensor(0.5892, device='cuda:0', grad_fn=<UnbindBackward>)	tensor(0.4936, device='cuda:0', grad_fn=<UnbindBackward>)	tensor(0.3353, device='cuda:0', grad_fn=<UnbindBackward>)	tensor(0.1807, device='cuda:0', grad_fn=<UnbindBackward>)	tensor(0.1342, device='cuda:0', grad_fn=<UnbindBackward>)	tensor(0.0788, device='cuda:0', grad_fn=<UnbindBackward>)
tensor(0.9933, device='cuda:0', grad_fn=<UnbindBackward>)	tensor(0.9849, device='cuda:0', grad_fn=<UnbindBackward>)	tensor(1.0079, device='cuda:0', grad_fn=<UnbindBackward>)	tensor(0.9337, device='cuda:0', grad_fn=<UnbindBackward>)	tensor(0.8092, device='cuda:0', grad_fn=<UnbindBackward>)	tensor(0.6585, device='cuda:0', grad_fn=<UnbindBackward>)	tensor(0.5026, device='cuda:0', grad_fn=<UnbindBackward>)	tensor(0.4075, device='cuda:0', grad_fn=<UnbindBackward>)	tensor(0.3086, device='cuda:0', grad_fn=<UnbindBackward>)	tensor(0.3268, device='cuda:0', grad_fn=<UnbindBackward>)
tensor(0.9921, device='cuda:0', grad_fn=<UnbindBackward>)	tensor(0.9828, device='cuda:0', grad_fn=<UnbindBackward>)	tensor(0.9192, device='cuda:0', grad_fn=<UnbindBackward>)	tensor(0.8003, device='cuda:0', grad_fn=<UnbindBackward>)	tensor(0.6519, device='cuda:0', grad_fn=<UnbindBackward>)	tensor(0.4861, device='cuda:0', grad_fn=<UnbindBackward>)	tensor(0.3634, device='cuda:0', grad_fn=<UnbindBackward>)	tensor(0.2404, device='cuda:0', grad_fn=<UnbindBackward>)	tensor(0.1516, device='cuda:0', grad_fn=<UnbindBackward>)	tensor(0.1366, device='cuda:0', grad_fn=<UnbindBackward>)
tensor(0.9921, device='cuda:0', grad_fn=<UnbindBackward>)	tensor(0.9815, device='cuda:0', grad_fn=<UnbindBackward>)	tensor(0.8588, device='cuda:0', grad_fn=<UnbindBackward>)	tensor(0.7025, device='cuda:0', grad_fn=<UnbindBackward>)	tensor(0.5084, device='cuda:0', grad_fn=<UnbindBackward>)	tensor(0.3610, device='cuda:0', grad_fn=<UnbindBackward>)	tensor(0.2624, device='cuda:0', grad_fn=<UnbindBackward>)	tensor(0.2020, device='cuda:0', grad_fn=<UnbindBackward>)	tensor(0.1621, device='cuda:0', grad_fn=<UnbindBackward>)	tensor(0.1383, device='cuda:0', grad_fn=<UnbindBackward>)
tensor(0.9918, device='cuda:0', grad_fn=<UnbindBackward>)	tensor(1.0000, device='cuda:0', grad_fn=<UnbindBackward>)	tensor(0.8919, device='cuda:0', grad_fn=<UnbindBackward>)	tensor(0.7966, device='cuda:0', grad_fn=<UnbindBackward>)	tensor(0.6839, device='cuda:0', grad_fn=<UnbindBackward>)	tensor(0.5442, device='cuda:0', grad_fn=<UnbindBackward>)	tensor(0.4352, device='cuda:0', grad_fn=<UnbindBackward>)	tensor(0.3188, device='cuda:0', grad_fn=<UnbindBackward>)	tensor(0.1938, device='cuda:0', grad_fn=<UnbindBackward>)	tensor(0.1637, device='cuda:0', grad_fn=<UnbindBackward>)
tensor(0.9919, device='cuda:0', grad_fn=<UnbindBackward>)	tensor(0.9641, device='cuda:0', grad_fn=<UnbindBackward>)	tensor(0.9846, device='cuda:0', grad_fn=<UnbindBackward>)	tensor(0.9188, device='cuda:0', grad_fn=<UnbindBackward>)	tensor(0.8745, device='cuda:0', grad_fn=<UnbindBackward>)	tensor(0.7698, device='cuda:0', grad_fn=<UnbindBackward>)	tensor(0.6217, device='cuda:0', grad_fn=<UnbindBackward>)	tensor(0.4677, device='cuda:0', grad_fn=<UnbindBackward>)	tensor(0.3001, device='cuda:0', grad_fn=<UnbindBackward>)	tensor(0.2768, device='cuda:0', grad_fn=<UnbindBackward>)
tensor(0.9920, device='cuda:0', grad_fn=<UnbindBackward>)	tensor(1.0019, device='cuda:0', grad_fn=<UnbindBackward>)	tensor(0.8687, device='cuda:0', grad_fn=<UnbindBackward>)	tensor(0.7394, device='cuda:0', grad_fn=<UnbindBackward>)	tensor(0.5369, device='cuda:0', grad_fn=<UnbindBackward>)	tensor(0.3576, device='cuda:0', grad_fn=<UnbindBackward>)	tensor(0.2362, device='cuda:0', grad_fn=<UnbindBackward>)	tensor(0.1761, device='cuda:0', grad_fn=<UnbindBackward>)	tensor(0.1398, device='cuda:0', grad_fn=<UnbindBackward>)	tensor(0.1210, device='cuda:0', grad_fn=<UnbindBackward>)
tensor(0.9888, device='cuda:0', grad_fn=<UnbindBackward>)	tensor(1.0052, device='cuda:0', grad_fn=<UnbindBackward>)	tensor(1.0212, device='cuda:0', grad_fn=<UnbindBackward>)	tensor(0.9383, device='cuda:0', grad_fn=<UnbindBackward>)	tensor(0.8632, device='cuda:0', grad_fn=<UnbindBackward>)	tensor(0.8003, device='cuda:0', grad_fn=<UnbindBackward>)	tensor(0.6860, device='cuda:0', grad_fn=<UnbindBackward>)	tensor(0.6163, device='cuda:0', grad_fn=<UnbindBackward>)	tensor(0.4429, device='cuda:0', grad_fn=<UnbindBackward>)	tensor(0.3410, device='cuda:0', grad_fn=<UnbindBackward>)
tensor(0.9929, device='cuda:0', grad_fn=<UnbindBackward>)	tensor(1.0062, device='cuda:0', grad_fn=<UnbindBackward>)	tensor(0.8352, device='cuda:0', grad_fn=<UnbindBackward>)	tensor(0.7089, device='cuda:0', grad_fn=<UnbindBackward>)	tensor(0.4599, device='cuda:0', grad_fn=<UnbindBackward>)	tensor(0.2885, device='cuda:0', grad_fn=<UnbindBackward>)	tensor(0.2044, device='cuda:0', grad_fn=<UnbindBackward>)	tensor(0.1537, device='cuda:0', grad_fn=<UnbindBackward>)	tensor(0.1418, device='cuda:0', grad_fn=<UnbindBackward>)	tensor(0.1083, device='cuda:0', grad_fn=<UnbindBackward>)
tensor(0.9930, device='cuda:0', grad_fn=<UnbindBackward>)	tensor(0.9827, device='cuda:0', grad_fn=<UnbindBackward>)	tensor(0.9313, device='cuda:0', grad_fn=<UnbindBackward>)	tensor(0.8550, device='cuda:0', grad_fn=<UnbindBackward>)	tensor(0.7278, device='cuda:0', grad_fn=<UnbindBackward>)	tensor(0.5660, device='cuda:0', grad_fn=<UnbindBackward>)	tensor(0.3511, device='cuda:0', grad_fn=<UnbindBackward>)	tensor(0.1728, device='cuda:0', grad_fn=<UnbindBackward>)	tensor(0.1362, device='cuda:0', grad_fn=<UnbindBackward>)	tensor(0.1028, device='cuda:0', grad_fn=<UnbindBackward>)
tensor(0.9914, device='cuda:0', grad_fn=<UnbindBackward>)	tensor(0.9382, device='cuda:0', grad_fn=<UnbindBackward>)	tensor(0.8738, device='cuda:0', grad_fn=<UnbindBackward>)	tensor(0.7415, device='cuda:0', grad_fn=<UnbindBackward>)	tensor(0.6293, device='cuda:0', grad_fn=<UnbindBackward>)	tensor(0.5240, device='cuda:0', grad_fn=<UnbindBackward>)	tensor(0.4050, device='cuda:0', grad_fn=<UnbindBackward>)	tensor(0.3104, device='cuda:0', grad_fn=<UnbindBackward>)	tensor(0.2645, device='cuda:0', grad_fn=<UnbindBackward>)	tensor(0.2662, device='cuda:0', grad_fn=<UnbindBackward>)
tensor(0.9910, device='cuda:0', grad_fn=<UnbindBackward>)	tensor(1.0514, device='cuda:0', grad_fn=<UnbindBackward>)	tensor(0.8403, device='cuda:0', grad_fn=<UnbindBackward>)	tensor(0.7553, device='cuda:0', grad_fn=<UnbindBackward>)	tensor(0.5828, device='cuda:0', grad_fn=<UnbindBackward>)	tensor(0.4477, device='cuda:0', grad_fn=<UnbindBackward>)	tensor(0.2839, device='cuda:0', grad_fn=<UnbindBackward>)	tensor(0.1756, device='cuda:0', grad_fn=<UnbindBackward>)	tensor(0.1330, device='cuda:0', grad_fn=<UnbindBackward>)	tensor(0.1041, device='cuda:0', grad_fn=<UnbindBackward>)
tensor(0.9926, device='cuda:0', grad_fn=<UnbindBackward>)	tensor(1.0472, device='cuda:0', grad_fn=<UnbindBackward>)	tensor(0.8911, device='cuda:0', grad_fn=<UnbindBackward>)	tensor(0.7677, device='cuda:0', grad_fn=<UnbindBackward>)	tensor(0.5309, device='cuda:0', grad_fn=<UnbindBackward>)	tensor(0.3584, device='cuda:0', grad_fn=<UnbindBackward>)	tensor(0.2590, device='cuda:0', grad_fn=<UnbindBackward>)	tensor(0.1825, device='cuda:0', grad_fn=<UnbindBackward>)	tensor(0.1552, device='cuda:0', grad_fn=<UnbindBackward>)	tensor(0.1271, device='cuda:0', grad_fn=<UnbindBackward>)
tensor(0.9926, device='cuda:0', grad_fn=<UnbindBackward>)	tensor(0.9777, device='cuda:0', grad_fn=<UnbindBackward>)	tensor(0.9827, device='cuda:0', grad_fn=<UnbindBackward>)	tensor(0.9324, device='cuda:0', grad_fn=<UnbindBackward>)	tensor(0.8223, device='cuda:0', grad_fn=<UnbindBackward>)	tensor(0.6991, device='cuda:0', grad_fn=<UnbindBackward>)	tensor(0.6017, device='cuda:0', grad_fn=<UnbindBackward>)	tensor(0.5179, device='cuda:0', grad_fn=<UnbindBackward>)	tensor(0.3588, device='cuda:0', grad_fn=<UnbindBackward>)	tensor(0.4130, device='cuda:0', grad_fn=<UnbindBackward>)
tensor(0.9918, device='cuda:0', grad_fn=<UnbindBackward>)	tensor(0.9940, device='cuda:0', grad_fn=<UnbindBackward>)	tensor(0.9536, device='cuda:0', grad_fn=<UnbindBackward>)	tensor(0.8764, device='cuda:0', grad_fn=<UnbindBackward>)	tensor(0.7790, device='cuda:0', grad_fn=<UnbindBackward>)	tensor(0.6444, device='cuda:0', grad_fn=<UnbindBackward>)	tensor(0.4795, device='cuda:0', grad_fn=<UnbindBackward>)	tensor(0.3089, device='cuda:0', grad_fn=<UnbindBackward>)	tensor(0.1848, device='cuda:0', grad_fn=<UnbindBackward>)	tensor(0.1590, device='cuda:0', grad_fn=<UnbindBackward>)
tensor(0.9913, device='cuda:0', grad_fn=<UnbindBackward>)	tensor(1.0002, device='cuda:0', grad_fn=<UnbindBackward>)	tensor(0.9774, device='cuda:0', grad_fn=<UnbindBackward>)	tensor(0.9223, device='cuda:0', grad_fn=<UnbindBackward>)	tensor(0.8509, device='cuda:0', grad_fn=<UnbindBackward>)	tensor(0.7448, device='cuda:0', grad_fn=<UnbindBackward>)	tensor(0.6422, device='cuda:0', grad_fn=<UnbindBackward>)	tensor(0.5669, device='cuda:0', grad_fn=<UnbindBackward>)	tensor(0.4356, device='cuda:0', grad_fn=<UnbindBackward>)	tensor(0.4896, device='cuda:0', grad_fn=<UnbindBackward>)
tensor(0.9921, device='cuda:0', grad_fn=<UnbindBackward>)	tensor(0.9610, device='cuda:0', grad_fn=<UnbindBackward>)	tensor(0.9960, device='cuda:0', grad_fn=<UnbindBackward>)	tensor(0.9399, device='cuda:0', grad_fn=<UnbindBackward>)	tensor(0.8650, device='cuda:0', grad_fn=<UnbindBackward>)	tensor(0.7587, device='cuda:0', grad_fn=<UnbindBackward>)	tensor(0.6830, device='cuda:0', grad_fn=<UnbindBackward>)	tensor(0.6258, device='cuda:0', grad_fn=<UnbindBackward>)	tensor(0.4323, device='cuda:0', grad_fn=<UnbindBackward>)	tensor(0.5385, device='cuda:0', grad_fn=<UnbindBackward>)
tensor(0.9943, device='cuda:0', grad_fn=<UnbindBackward>)	tensor(0.9960, device='cuda:0', grad_fn=<UnbindBackward>)	tensor(0.7439, device='cuda:0', grad_fn=<UnbindBackward>)	tensor(0.5973, device='cuda:0', grad_fn=<UnbindBackward>)	tensor(0.4315, device='cuda:0', grad_fn=<UnbindBackward>)	tensor(0.2999, device='cuda:0', grad_fn=<UnbindBackward>)	tensor(0.2141, device='cuda:0', grad_fn=<UnbindBackward>)	tensor(0.1706, device='cuda:0', grad_fn=<UnbindBackward>)	tensor(0.1392, device='cuda:0', grad_fn=<UnbindBackward>)	tensor(0.1357, device='cuda:0', grad_fn=<UnbindBackward>)
tensor(0.9911, device='cuda:0', grad_fn=<UnbindBackward>)	tensor(0.9720, device='cuda:0', grad_fn=<UnbindBackward>)	tensor(0.8887, device='cuda:0', grad_fn=<UnbindBackward>)	tensor(0.7179, device='cuda:0', grad_fn=<UnbindBackward>)	tensor(0.4368, device='cuda:0', grad_fn=<UnbindBackward>)	tensor(0.2416, device='cuda:0', grad_fn=<UnbindBackward>)	tensor(0.1640, device='cuda:0', grad_fn=<UnbindBackward>)	tensor(0.1222, device='cuda:0', grad_fn=<UnbindBackward>)	tensor(0.1107, device='cuda:0', grad_fn=<UnbindBackward>)	tensor(0.0846, device='cuda:0', grad_fn=<UnbindBackward>)
tensor(0.9925, device='cuda:0', grad_fn=<UnbindBackward>)	tensor(1.0421, device='cuda:0', grad_fn=<UnbindBackward>)	tensor(0.8793, device='cuda:0', grad_fn=<UnbindBackward>)	tensor(0.7803, device='cuda:0', grad_fn=<UnbindBackward>)	tensor(0.5851, device='cuda:0', grad_fn=<UnbindBackward>)	tensor(0.3974, device='cuda:0', grad_fn=<UnbindBackward>)	tensor(0.2368, device='cuda:0', grad_fn=<UnbindBackward>)	tensor(0.1484, device='cuda:0', grad_fn=<UnbindBackward>)	tensor(0.1283, device='cuda:0', grad_fn=<UnbindBackward>)	tensor(0.0919, device='cuda:0', grad_fn=<UnbindBackward>)
tensor(0.9908, device='cuda:0', grad_fn=<UnbindBackward>)	tensor(0.8888, device='cuda:0', grad_fn=<UnbindBackward>)	tensor(0.8971, device='cuda:0', grad_fn=<UnbindBackward>)	tensor(0.8365, device='cuda:0', grad_fn=<UnbindBackward>)	tensor(0.7563, device='cuda:0', grad_fn=<UnbindBackward>)	tensor(0.6432, device='cuda:0', grad_fn=<UnbindBackward>)	tensor(0.5431, device='cuda:0', grad_fn=<UnbindBackward>)	tensor(0.4400, device='cuda:0', grad_fn=<UnbindBackward>)	tensor(0.2698, device='cuda:0', grad_fn=<UnbindBackward>)	tensor(0.2658, device='cuda:0', grad_fn=<UnbindBackward>)
tensor(0.9927, device='cuda:0', grad_fn=<UnbindBackward>)	tensor(0.9891, device='cuda:0', grad_fn=<UnbindBackward>)	tensor(1.0126, device='cuda:0', grad_fn=<UnbindBackward>)	tensor(0.9179, device='cuda:0', grad_fn=<UnbindBackward>)	tensor(0.8113, device='cuda:0', grad_fn=<UnbindBackward>)	tensor(0.6486, device='cuda:0', grad_fn=<UnbindBackward>)	tensor(0.4730, device='cuda:0', grad_fn=<UnbindBackward>)	tensor(0.3397, device='cuda:0', grad_fn=<UnbindBackward>)	tensor(0.2199, device='cuda:0', grad_fn=<UnbindBackward>)	tensor(0.2204, device='cuda:0', grad_fn=<UnbindBackward>)
tensor(0.9917, device='cuda:0', grad_fn=<UnbindBackward>)	tensor(0.9634, device='cuda:0', grad_fn=<UnbindBackward>)	tensor(0.9627, device='cuda:0', grad_fn=<UnbindBackward>)	tensor(0.8502, device='cuda:0', grad_fn=<UnbindBackward>)	tensor(0.6776, device='cuda:0', grad_fn=<UnbindBackward>)	tensor(0.4342, device='cuda:0', grad_fn=<UnbindBackward>)	tensor(0.2519, device='cuda:0', grad_fn=<UnbindBackward>)	tensor(0.1633, device='cuda:0', grad_fn=<UnbindBackward>)	tensor(0.1307, device='cuda:0', grad_fn=<UnbindBackward>)	tensor(0.1056, device='cuda:0', grad_fn=<UnbindBackward>)
tensor(0.9919, device='cuda:0', grad_fn=<UnbindBackward>)	tensor(1.0200, device='cuda:0', grad_fn=<UnbindBackward>)	tensor(0.8599, device='cuda:0', grad_fn=<UnbindBackward>)	tensor(0.7322, device='cuda:0', grad_fn=<UnbindBackward>)	tensor(0.5345, device='cuda:0', grad_fn=<UnbindBackward>)	tensor(0.3623, device='cuda:0', grad_fn=<UnbindBackward>)	tensor(0.2570, device='cuda:0', grad_fn=<UnbindBackward>)	tensor(0.1890, device='cuda:0', grad_fn=<UnbindBackward>)	tensor(0.1476, device='cuda:0', grad_fn=<UnbindBackward>)	tensor(0.1254, device='cuda:0', grad_fn=<UnbindBackward>)
tensor(0.9924, device='cuda:0', grad_fn=<UnbindBackward>)	tensor(0.9641, device='cuda:0', grad_fn=<UnbindBackward>)	tensor(0.9436, device='cuda:0', grad_fn=<UnbindBackward>)	tensor(0.8733, device='cuda:0', grad_fn=<UnbindBackward>)	tensor(0.7767, device='cuda:0', grad_fn=<UnbindBackward>)	tensor(0.6162, device='cuda:0', grad_fn=<UnbindBackward>)	tensor(0.3912, device='cuda:0', grad_fn=<UnbindBackward>)	tensor(0.2177, device='cuda:0', grad_fn=<UnbindBackward>)	tensor(0.1544, device='cuda:0', grad_fn=<UnbindBackward>)	tensor(0.1164, device='cuda:0', grad_fn=<UnbindBackward>)
tensor(0.9902, device='cuda:0', grad_fn=<UnbindBackward>)	tensor(0.9862, device='cuda:0', grad_fn=<UnbindBackward>)	tensor(1.1030, device='cuda:0', grad_fn=<UnbindBackward>)	tensor(1.0789, device='cuda:0', grad_fn=<UnbindBackward>)	tensor(1.1932, device='cuda:0', grad_fn=<UnbindBackward>)	tensor(1.2096, device='cuda:0', grad_fn=<UnbindBackward>)	tensor(0.9282, device='cuda:0', grad_fn=<UnbindBackward>)	tensor(0.5988, device='cuda:0', grad_fn=<UnbindBackward>)	tensor(0.3056, device='cuda:0', grad_fn=<UnbindBackward>)	tensor(0.1941, device='cuda:0', grad_fn=<UnbindBackward>)
tensor(0.9924, device='cuda:0', grad_fn=<UnbindBackward>)	tensor(0.9357, device='cuda:0', grad_fn=<UnbindBackward>)	tensor(1.0001, device='cuda:0', grad_fn=<UnbindBackward>)	tensor(0.9316, device='cuda:0', grad_fn=<UnbindBackward>)	tensor(0.8852, device='cuda:0', grad_fn=<UnbindBackward>)	tensor(0.7774, device='cuda:0', grad_fn=<UnbindBackward>)	tensor(0.7053, device='cuda:0', grad_fn=<UnbindBackward>)	tensor(0.6300, device='cuda:0', grad_fn=<UnbindBackward>)	tensor(0.4194, device='cuda:0', grad_fn=<UnbindBackward>)	tensor(0.5261, device='cuda:0', grad_fn=<UnbindBackward>)
tensor(0.9921, device='cuda:0', grad_fn=<UnbindBackward>)	tensor(0.9508, device='cuda:0', grad_fn=<UnbindBackward>)	tensor(0.7676, device='cuda:0', grad_fn=<UnbindBackward>)	tensor(0.5608, device='cuda:0', grad_fn=<UnbindBackward>)	tensor(0.4276, device='cuda:0', grad_fn=<UnbindBackward>)	tensor(0.2805, device='cuda:0', grad_fn=<UnbindBackward>)	tensor(0.1914, device='cuda:0', grad_fn=<UnbindBackward>)	tensor(0.1531, device='cuda:0', grad_fn=<UnbindBackward>)	tensor(0.1532, device='cuda:0', grad_fn=<UnbindBackward>)	tensor(0.1321, device='cuda:0', grad_fn=<UnbindBackward>)
tensor(0.9957, device='cuda:0', grad_fn=<UnbindBackward>)	tensor(1.0467, device='cuda:0', grad_fn=<UnbindBackward>)	tensor(0.7718, device='cuda:0', grad_fn=<UnbindBackward>)	tensor(0.6234, device='cuda:0', grad_fn=<UnbindBackward>)	tensor(0.3849, device='cuda:0', grad_fn=<UnbindBackward>)	tensor(0.2560, device='cuda:0', grad_fn=<UnbindBackward>)	tensor(0.1867, device='cuda:0', grad_fn=<UnbindBackward>)	tensor(0.1316, device='cuda:0', grad_fn=<UnbindBackward>)	tensor(0.1331, device='cuda:0', grad_fn=<UnbindBackward>)	tensor(0.1009, device='cuda:0', grad_fn=<UnbindBackward>)
tensor(0.9932, device='cuda:0', grad_fn=<UnbindBackward>)	tensor(0.9712, device='cuda:0', grad_fn=<UnbindBackward>)	tensor(1.0063, device='cuda:0', grad_fn=<UnbindBackward>)	tensor(0.9905, device='cuda:0', grad_fn=<UnbindBackward>)	tensor(0.9724, device='cuda:0', grad_fn=<UnbindBackward>)	tensor(0.9906, device='cuda:0', grad_fn=<UnbindBackward>)	tensor(1.0086, device='cuda:0', grad_fn=<UnbindBackward>)	tensor(1.0330, device='cuda:0', grad_fn=<UnbindBackward>)	tensor(0.7514, device='cuda:0', grad_fn=<UnbindBackward>)	tensor(1.0184, device='cuda:0', grad_fn=<UnbindBackward>)
tensor(0.9915, device='cuda:0', grad_fn=<UnbindBackward>)	tensor(1.0369, device='cuda:0', grad_fn=<UnbindBackward>)	tensor(0.8673, device='cuda:0', grad_fn=<UnbindBackward>)	tensor(0.8181, device='cuda:0', grad_fn=<UnbindBackward>)	tensor(0.5616, device='cuda:0', grad_fn=<UnbindBackward>)	tensor(0.2801, device='cuda:0', grad_fn=<UnbindBackward>)	tensor(0.1591, device='cuda:0', grad_fn=<UnbindBackward>)	tensor(0.1002, device='cuda:0', grad_fn=<UnbindBackward>)	tensor(0.0956, device='cuda:0', grad_fn=<UnbindBackward>)	tensor(0.0668, device='cuda:0', grad_fn=<UnbindBackward>)
tensor(0.9925, device='cuda:0', grad_fn=<UnbindBackward>)	tensor(0.9697, device='cuda:0', grad_fn=<UnbindBackward>)	tensor(1.0003, device='cuda:0', grad_fn=<UnbindBackward>)	tensor(0.8067, device='cuda:0', grad_fn=<UnbindBackward>)	tensor(0.5593, device='cuda:0', grad_fn=<UnbindBackward>)	tensor(0.3512, device='cuda:0', grad_fn=<UnbindBackward>)	tensor(0.2464, device='cuda:0', grad_fn=<UnbindBackward>)	tensor(0.1858, device='cuda:0', grad_fn=<UnbindBackward>)	tensor(0.1353, device='cuda:0', grad_fn=<UnbindBackward>)	tensor(0.1278, device='cuda:0', grad_fn=<UnbindBackward>)
tensor(0.9934, device='cuda:0', grad_fn=<UnbindBackward>)	tensor(1.0114, device='cuda:0', grad_fn=<UnbindBackward>)	tensor(0.8695, device='cuda:0', grad_fn=<UnbindBackward>)	tensor(0.7426, device='cuda:0', grad_fn=<UnbindBackward>)	tensor(0.5294, device='cuda:0', grad_fn=<UnbindBackward>)	tensor(0.2850, device='cuda:0', grad_fn=<UnbindBackward>)	tensor(0.1924, device='cuda:0', grad_fn=<UnbindBackward>)	tensor(0.1470, device='cuda:0', grad_fn=<UnbindBackward>)	tensor(0.1205, device='cuda:0', grad_fn=<UnbindBackward>)	tensor(0.0998, device='cuda:0', grad_fn=<UnbindBackward>)
tensor(0.9885, device='cuda:0', grad_fn=<UnbindBackward>)	tensor(1.0208, device='cuda:0', grad_fn=<UnbindBackward>)	tensor(0.7743, device='cuda:0', grad_fn=<UnbindBackward>)	tensor(0.7467, device='cuda:0', grad_fn=<UnbindBackward>)	tensor(0.5537, device='cuda:0', grad_fn=<UnbindBackward>)	tensor(0.3268, device='cuda:0', grad_fn=<UnbindBackward>)	tensor(0.2251, device='cuda:0', grad_fn=<UnbindBackward>)	tensor(0.1518, device='cuda:0', grad_fn=<UnbindBackward>)	tensor(0.1261, device='cuda:0', grad_fn=<UnbindBackward>)	tensor(0.0989, device='cuda:0', grad_fn=<UnbindBackward>)
tensor(0.9935, device='cuda:0', grad_fn=<UnbindBackward>)	tensor(0.9962, device='cuda:0', grad_fn=<UnbindBackward>)	tensor(0.6394, device='cuda:0', grad_fn=<UnbindBackward>)	tensor(0.5034, device='cuda:0', grad_fn=<UnbindBackward>)	tensor(0.3821, device='cuda:0', grad_fn=<UnbindBackward>)	tensor(0.2548, device='cuda:0', grad_fn=<UnbindBackward>)	tensor(0.1959, device='cuda:0', grad_fn=<UnbindBackward>)	tensor(0.1616, device='cuda:0', grad_fn=<UnbindBackward>)	tensor(0.1332, device='cuda:0', grad_fn=<UnbindBackward>)	tensor(0.1178, device='cuda:0', grad_fn=<UnbindBackward>)
tensor(0.9925, device='cuda:0', grad_fn=<UnbindBackward>)	tensor(0.9652, device='cuda:0', grad_fn=<UnbindBackward>)	tensor(0.9815, device='cuda:0', grad_fn=<UnbindBackward>)	tensor(0.9386, device='cuda:0', grad_fn=<UnbindBackward>)	tensor(0.8486, device='cuda:0', grad_fn=<UnbindBackward>)	tensor(0.7283, device='cuda:0', grad_fn=<UnbindBackward>)	tensor(0.5995, device='cuda:0', grad_fn=<UnbindBackward>)	tensor(0.4532, device='cuda:0', grad_fn=<UnbindBackward>)	tensor(0.2263, device='cuda:0', grad_fn=<UnbindBackward>)	tensor(0.1486, device='cuda:0', grad_fn=<UnbindBackward>)
tensor(0.9930, device='cuda:0', grad_fn=<UnbindBackward>)	tensor(0.9709, device='cuda:0', grad_fn=<UnbindBackward>)	tensor(0.9972, device='cuda:0', grad_fn=<UnbindBackward>)	tensor(0.9691, device='cuda:0', grad_fn=<UnbindBackward>)	tensor(0.8695, device='cuda:0', grad_fn=<UnbindBackward>)	tensor(0.6605, device='cuda:0', grad_fn=<UnbindBackward>)	tensor(0.3627, device='cuda:0', grad_fn=<UnbindBackward>)	tensor(0.1654, device='cuda:0', grad_fn=<UnbindBackward>)	tensor(0.1283, device='cuda:0', grad_fn=<UnbindBackward>)	tensor(0.0847, device='cuda:0', grad_fn=<UnbindBackward>)
tensor(0.9934, device='cuda:0', grad_fn=<UnbindBackward>)	tensor(0.9706, device='cuda:0', grad_fn=<UnbindBackward>)	tensor(1.2908, device='cuda:0', grad_fn=<UnbindBackward>)	tensor(1.0049, device='cuda:0', grad_fn=<UnbindBackward>)	tensor(0.6686, device='cuda:0', grad_fn=<UnbindBackward>)	tensor(0.4085, device='cuda:0', grad_fn=<UnbindBackward>)	tensor(0.3021, device='cuda:0', grad_fn=<UnbindBackward>)	tensor(0.2309, device='cuda:0', grad_fn=<UnbindBackward>)	tensor(0.1642, device='cuda:0', grad_fn=<UnbindBackward>)	tensor(0.1931, device='cuda:0', grad_fn=<UnbindBackward>)
tensor(0.9920, device='cuda:0', grad_fn=<UnbindBackward>)	tensor(1.0609, device='cuda:0', grad_fn=<UnbindBackward>)	tensor(1.3333, device='cuda:0', grad_fn=<UnbindBackward>)	tensor(1.3936, device='cuda:0', grad_fn=<UnbindBackward>)	tensor(1.3274, device='cuda:0', grad_fn=<UnbindBackward>)	tensor(1.0650, device='cuda:0', grad_fn=<UnbindBackward>)	tensor(0.8462, device='cuda:0', grad_fn=<UnbindBackward>)	tensor(0.5344, device='cuda:0', grad_fn=<UnbindBackward>)	tensor(0.2038, device='cuda:0', grad_fn=<UnbindBackward>)	tensor(0.1793, device='cuda:0', grad_fn=<UnbindBackward>)
tensor(0.9932, device='cuda:0', grad_fn=<UnbindBackward>)	tensor(0.9523, device='cuda:0', grad_fn=<UnbindBackward>)	tensor(0.9175, device='cuda:0', grad_fn=<UnbindBackward>)	tensor(0.8365, device='cuda:0', grad_fn=<UnbindBackward>)	tensor(0.7204, device='cuda:0', grad_fn=<UnbindBackward>)	tensor(0.5299, device='cuda:0', grad_fn=<UnbindBackward>)	tensor(0.3315, device='cuda:0', grad_fn=<UnbindBackward>)	tensor(0.1830, device='cuda:0', grad_fn=<UnbindBackward>)	tensor(0.1367, device='cuda:0', grad_fn=<UnbindBackward>)	tensor(0.1029, device='cuda:0', grad_fn=<UnbindBackward>)
tensor(0.9912, device='cuda:0', grad_fn=<UnbindBackward>)	tensor(0.9670, device='cuda:0', grad_fn=<UnbindBackward>)	tensor(1.2133, device='cuda:0', grad_fn=<UnbindBackward>)	tensor(1.1486, device='cuda:0', grad_fn=<UnbindBackward>)	tensor(1.0509, device='cuda:0', grad_fn=<UnbindBackward>)	tensor(0.7998, device='cuda:0', grad_fn=<UnbindBackward>)	tensor(0.6526, device='cuda:0', grad_fn=<UnbindBackward>)	tensor(0.4630, device='cuda:0', grad_fn=<UnbindBackward>)	tensor(0.2219, device='cuda:0', grad_fn=<UnbindBackward>)	tensor(0.2060, device='cuda:0', grad_fn=<UnbindBackward>)
tensor(0.9921, device='cuda:0', grad_fn=<UnbindBackward>)	tensor(0.9347, device='cuda:0', grad_fn=<UnbindBackward>)	tensor(1.0056, device='cuda:0', grad_fn=<UnbindBackward>)	tensor(0.9125, device='cuda:0', grad_fn=<UnbindBackward>)	tensor(0.8258, device='cuda:0', grad_fn=<UnbindBackward>)	tensor(0.7162, device='cuda:0', grad_fn=<UnbindBackward>)	tensor(0.6321, device='cuda:0', grad_fn=<UnbindBackward>)	tensor(0.5816, device='cuda:0', grad_fn=<UnbindBackward>)	tensor(0.4355, device='cuda:0', grad_fn=<UnbindBackward>)	tensor(0.5812, device='cuda:0', grad_fn=<UnbindBackward>)
tensor(0.9928, device='cuda:0', grad_fn=<UnbindBackward>)	tensor(0.9748, device='cuda:0', grad_fn=<UnbindBackward>)	tensor(0.9624, device='cuda:0', grad_fn=<UnbindBackward>)	tensor(0.8958, device='cuda:0', grad_fn=<UnbindBackward>)	tensor(0.7825, device='cuda:0', grad_fn=<UnbindBackward>)	tensor(0.6024, device='cuda:0', grad_fn=<UnbindBackward>)	tensor(0.3772, device='cuda:0', grad_fn=<UnbindBackward>)	tensor(0.2134, device='cuda:0', grad_fn=<UnbindBackward>)	tensor(0.1524, device='cuda:0', grad_fn=<UnbindBackward>)	tensor(0.1277, device='cuda:0', grad_fn=<UnbindBackward>)
tensor(0.9914, device='cuda:0', grad_fn=<UnbindBackward>)	tensor(1.0169, device='cuda:0', grad_fn=<UnbindBackward>)	tensor(0.9146, device='cuda:0', grad_fn=<UnbindBackward>)	tensor(0.8059, device='cuda:0', grad_fn=<UnbindBackward>)	tensor(0.5676, device='cuda:0', grad_fn=<UnbindBackward>)	tensor(0.3193, device='cuda:0', grad_fn=<UnbindBackward>)	tensor(0.2153, device='cuda:0', grad_fn=<UnbindBackward>)	tensor(0.1591, device='cuda:0', grad_fn=<UnbindBackward>)	tensor(0.1292, device='cuda:0', grad_fn=<UnbindBackward>)	tensor(0.1076, device='cuda:0', grad_fn=<UnbindBackward>)
tensor(0.9854, device='cuda:0', grad_fn=<UnbindBackward>)	tensor(0.7974, device='cuda:0', grad_fn=<UnbindBackward>)	tensor(0.8022, device='cuda:0', grad_fn=<UnbindBackward>)	tensor(0.8047, device='cuda:0', grad_fn=<UnbindBackward>)	tensor(0.7577, device='cuda:0', grad_fn=<UnbindBackward>)	tensor(0.6505, device='cuda:0', grad_fn=<UnbindBackward>)	tensor(0.4843, device='cuda:0', grad_fn=<UnbindBackward>)	tensor(0.4503, device='cuda:0', grad_fn=<UnbindBackward>)	tensor(0.5277, device='cuda:0', grad_fn=<UnbindBackward>)	tensor(0.5115, device='cuda:0', grad_fn=<UnbindBackward>)
tensor(0.9931, device='cuda:0', grad_fn=<UnbindBackward>)	tensor(1.0433, device='cuda:0', grad_fn=<UnbindBackward>)	tensor(0.8794, device='cuda:0', grad_fn=<UnbindBackward>)	tensor(0.7429, device='cuda:0', grad_fn=<UnbindBackward>)	tensor(0.4799, device='cuda:0', grad_fn=<UnbindBackward>)	tensor(0.3280, device='cuda:0', grad_fn=<UnbindBackward>)	tensor(0.2409, device='cuda:0', grad_fn=<UnbindBackward>)	tensor(0.1781, device='cuda:0', grad_fn=<UnbindBackward>)	tensor(0.1518, device='cuda:0', grad_fn=<UnbindBackward>)	tensor(0.1258, device='cuda:0', grad_fn=<UnbindBackward>)
tensor(0.9928, device='cuda:0', grad_fn=<UnbindBackward>)	tensor(0.9644, device='cuda:0', grad_fn=<UnbindBackward>)	tensor(0.9816, device='cuda:0', grad_fn=<UnbindBackward>)	tensor(0.8815, device='cuda:0', grad_fn=<UnbindBackward>)	tensor(0.7115, device='cuda:0', grad_fn=<UnbindBackward>)	tensor(0.4793, device='cuda:0', grad_fn=<UnbindBackward>)	tensor(0.2782, device='cuda:0', grad_fn=<UnbindBackward>)	tensor(0.1739, device='cuda:0', grad_fn=<UnbindBackward>)	tensor(0.1393, device='cuda:0', grad_fn=<UnbindBackward>)	tensor(0.1130, device='cuda:0', grad_fn=<UnbindBackward>)
tensor(0.9914, device='cuda:0', grad_fn=<UnbindBackward>)	tensor(0.9708, device='cuda:0', grad_fn=<UnbindBackward>)	tensor(1.0360, device='cuda:0', grad_fn=<UnbindBackward>)	tensor(0.9616, device='cuda:0', grad_fn=<UnbindBackward>)	tensor(0.7601, device='cuda:0', grad_fn=<UnbindBackward>)	tensor(0.4668, device='cuda:0', grad_fn=<UnbindBackward>)	tensor(0.3081, device='cuda:0', grad_fn=<UnbindBackward>)	tensor(0.2105, device='cuda:0', grad_fn=<UnbindBackward>)	tensor(0.1420, device='cuda:0', grad_fn=<UnbindBackward>)	tensor(0.1428, device='cuda:0', grad_fn=<UnbindBackward>)
tensor(0.9925, device='cuda:0', grad_fn=<UnbindBackward>)	tensor(0.9786, device='cuda:0', grad_fn=<UnbindBackward>)	tensor(0.9105, device='cuda:0', grad_fn=<UnbindBackward>)	tensor(0.8085, device='cuda:0', grad_fn=<UnbindBackward>)	tensor(0.6543, device='cuda:0', grad_fn=<UnbindBackward>)	tensor(0.4914, device='cuda:0', grad_fn=<UnbindBackward>)	tensor(0.3749, device='cuda:0', grad_fn=<UnbindBackward>)	tensor(0.2907, device='cuda:0', grad_fn=<UnbindBackward>)	tensor(0.1994, device='cuda:0', grad_fn=<UnbindBackward>)	tensor(0.1833, device='cuda:0', grad_fn=<UnbindBackward>)
tensor(0.9911, device='cuda:0', grad_fn=<UnbindBackward>)	tensor(0.9964, device='cuda:0', grad_fn=<UnbindBackward>)	tensor(1.0144, device='cuda:0', grad_fn=<UnbindBackward>)	tensor(0.9485, device='cuda:0', grad_fn=<UnbindBackward>)	tensor(0.8540, device='cuda:0', grad_fn=<UnbindBackward>)	tensor(0.7052, device='cuda:0', grad_fn=<UnbindBackward>)	tensor(0.5406, device='cuda:0', grad_fn=<UnbindBackward>)	tensor(0.3740, device='cuda:0', grad_fn=<UnbindBackward>)	tensor(0.2312, device='cuda:0', grad_fn=<UnbindBackward>)	tensor(0.2188, device='cuda:0', grad_fn=<UnbindBackward>)
tensor(0.9926, device='cuda:0', grad_fn=<UnbindBackward>)	tensor(1.0368, device='cuda:0', grad_fn=<UnbindBackward>)	tensor(0.8796, device='cuda:0', grad_fn=<UnbindBackward>)	tensor(0.7884, device='cuda:0', grad_fn=<UnbindBackward>)	tensor(0.5913, device='cuda:0', grad_fn=<UnbindBackward>)	tensor(0.4047, device='cuda:0', grad_fn=<UnbindBackward>)	tensor(0.2403, device='cuda:0', grad_fn=<UnbindBackward>)	tensor(0.1593, device='cuda:0', grad_fn=<UnbindBackward>)	tensor(0.1293, device='cuda:0', grad_fn=<UnbindBackward>)	tensor(0.1003, device='cuda:0', grad_fn=<UnbindBackward>)
tensor(0.9922, device='cuda:0', grad_fn=<UnbindBackward>)	tensor(0.9683, device='cuda:0', grad_fn=<UnbindBackward>)	tensor(1.0063, device='cuda:0', grad_fn=<UnbindBackward>)	tensor(0.9438, device='cuda:0', grad_fn=<UnbindBackward>)	tensor(0.7629, device='cuda:0', grad_fn=<UnbindBackward>)	tensor(0.4425, device='cuda:0', grad_fn=<UnbindBackward>)	tensor(0.2317, device='cuda:0', grad_fn=<UnbindBackward>)	tensor(0.1490, device='cuda:0', grad_fn=<UnbindBackward>)	tensor(0.1262, device='cuda:0', grad_fn=<UnbindBackward>)	tensor(0.1008, device='cuda:0', grad_fn=<UnbindBackward>)
tensor(0.9920, device='cuda:0', grad_fn=<UnbindBackward>)	tensor(0.9604, device='cuda:0', grad_fn=<UnbindBackward>)	tensor(1.2515, device='cuda:0', grad_fn=<UnbindBackward>)	tensor(1.1920, device='cuda:0', grad_fn=<UnbindBackward>)	tensor(1.1703, device='cuda:0', grad_fn=<UnbindBackward>)	tensor(1.0414, device='cuda:0', grad_fn=<UnbindBackward>)	tensor(0.9508, device='cuda:0', grad_fn=<UnbindBackward>)	tensor(0.8325, device='cuda:0', grad_fn=<UnbindBackward>)	tensor(0.4895, device='cuda:0', grad_fn=<UnbindBackward>)	tensor(0.5257, device='cuda:0', grad_fn=<UnbindBackward>)
tensor(0.9920, device='cuda:0', grad_fn=<UnbindBackward>)	tensor(1.0072, device='cuda:0', grad_fn=<UnbindBackward>)	tensor(0.9062, device='cuda:0', grad_fn=<UnbindBackward>)	tensor(0.7744, device='cuda:0', grad_fn=<UnbindBackward>)	tensor(0.4963, device='cuda:0', grad_fn=<UnbindBackward>)	tensor(0.3052, device='cuda:0', grad_fn=<UnbindBackward>)	tensor(0.2164, device='cuda:0', grad_fn=<UnbindBackward>)	tensor(0.1613, device='cuda:0', grad_fn=<UnbindBackward>)	tensor(0.1358, device='cuda:0', grad_fn=<UnbindBackward>)	tensor(0.1055, device='cuda:0', grad_fn=<UnbindBackward>)
tensor(0.9924, device='cuda:0', grad_fn=<UnbindBackward>)	tensor(1.0284, device='cuda:0', grad_fn=<UnbindBackward>)	tensor(0.9443, device='cuda:0', grad_fn=<UnbindBackward>)	tensor(0.8283, device='cuda:0', grad_fn=<UnbindBackward>)	tensor(0.6738, device='cuda:0', grad_fn=<UnbindBackward>)	tensor(0.4942, device='cuda:0', grad_fn=<UnbindBackward>)	tensor(0.3599, device='cuda:0', grad_fn=<UnbindBackward>)	tensor(0.2507, device='cuda:0', grad_fn=<UnbindBackward>)	tensor(0.1713, device='cuda:0', grad_fn=<UnbindBackward>)	tensor(0.1460, device='cuda:0', grad_fn=<UnbindBackward>)
tensor(0.9922, device='cuda:0', grad_fn=<UnbindBackward>)	tensor(0.9778, device='cuda:0', grad_fn=<UnbindBackward>)	tensor(0.7805, device='cuda:0', grad_fn=<UnbindBackward>)	tensor(0.5417, device='cuda:0', grad_fn=<UnbindBackward>)	tensor(0.3974, device='cuda:0', grad_fn=<UnbindBackward>)	tensor(0.2761, device='cuda:0', grad_fn=<UnbindBackward>)	tensor(0.2146, device='cuda:0', grad_fn=<UnbindBackward>)	tensor(0.1488, device='cuda:0', grad_fn=<UnbindBackward>)	tensor(0.1232, device='cuda:0', grad_fn=<UnbindBackward>)	tensor(0.0914, device='cuda:0', grad_fn=<UnbindBackward>)
tensor(0.9918, device='cuda:0', grad_fn=<UnbindBackward>)	tensor(1.0215, device='cuda:0', grad_fn=<UnbindBackward>)	tensor(1.2637, device='cuda:0', grad_fn=<UnbindBackward>)	tensor(1.0279, device='cuda:0', grad_fn=<UnbindBackward>)	tensor(0.8888, device='cuda:0', grad_fn=<UnbindBackward>)	tensor(0.7074, device='cuda:0', grad_fn=<UnbindBackward>)	tensor(0.6042, device='cuda:0', grad_fn=<UnbindBackward>)	tensor(0.5435, device='cuda:0', grad_fn=<UnbindBackward>)	tensor(0.3559, device='cuda:0', grad_fn=<UnbindBackward>)	tensor(0.3863, device='cuda:0', grad_fn=<UnbindBackward>)
tensor(0.9914, device='cuda:0', grad_fn=<UnbindBackward>)	tensor(0.9671, device='cuda:0', grad_fn=<UnbindBackward>)	tensor(0.7794, device='cuda:0', grad_fn=<UnbindBackward>)	tensor(0.5979, device='cuda:0', grad_fn=<UnbindBackward>)	tensor(0.4251, device='cuda:0', grad_fn=<UnbindBackward>)	tensor(0.2552, device='cuda:0', grad_fn=<UnbindBackward>)	tensor(0.1798, device='cuda:0', grad_fn=<UnbindBackward>)	tensor(0.1350, device='cuda:0', grad_fn=<UnbindBackward>)	tensor(0.1328, device='cuda:0', grad_fn=<UnbindBackward>)	tensor(0.1011, device='cuda:0', grad_fn=<UnbindBackward>)
tensor(0.9919, device='cuda:0', grad_fn=<UnbindBackward>)	tensor(0.9800, device='cuda:0', grad_fn=<UnbindBackward>)	tensor(1.1242, device='cuda:0', grad_fn=<UnbindBackward>)	tensor(1.0079, device='cuda:0', grad_fn=<UnbindBackward>)	tensor(0.9397, device='cuda:0', grad_fn=<UnbindBackward>)	tensor(0.8382, device='cuda:0', grad_fn=<UnbindBackward>)	tensor(0.7964, device='cuda:0', grad_fn=<UnbindBackward>)	tensor(0.7520, device='cuda:0', grad_fn=<UnbindBackward>)	tensor(0.5041, device='cuda:0', grad_fn=<UnbindBackward>)	tensor(0.5896, device='cuda:0', grad_fn=<UnbindBackward>)
tensor(0.9918, device='cuda:0', grad_fn=<UnbindBackward>)	tensor(0.9652, device='cuda:0', grad_fn=<UnbindBackward>)	tensor(0.8733, device='cuda:0', grad_fn=<UnbindBackward>)	tensor(0.7093, device='cuda:0', grad_fn=<UnbindBackward>)	tensor(0.5053, device='cuda:0', grad_fn=<UnbindBackward>)	tensor(0.3483, device='cuda:0', grad_fn=<UnbindBackward>)	tensor(0.2505, device='cuda:0', grad_fn=<UnbindBackward>)	tensor(0.1896, device='cuda:0', grad_fn=<UnbindBackward>)	tensor(0.1478, device='cuda:0', grad_fn=<UnbindBackward>)	tensor(0.1247, device='cuda:0', grad_fn=<UnbindBackward>)
tensor(0.9914, device='cuda:0', grad_fn=<UnbindBackward>)	tensor(1.0579, device='cuda:0', grad_fn=<UnbindBackward>)	tensor(0.8690, device='cuda:0', grad_fn=<UnbindBackward>)	tensor(0.7576, device='cuda:0', grad_fn=<UnbindBackward>)	tensor(0.5621, device='cuda:0', grad_fn=<UnbindBackward>)	tensor(0.3961, device='cuda:0', grad_fn=<UnbindBackward>)	tensor(0.2801, device='cuda:0', grad_fn=<UnbindBackward>)	tensor(0.1965, device='cuda:0', grad_fn=<UnbindBackward>)	tensor(0.1628, device='cuda:0', grad_fn=<UnbindBackward>)	tensor(0.1363, device='cuda:0', grad_fn=<UnbindBackward>)
tensor(0.9932, device='cuda:0', grad_fn=<UnbindBackward>)	tensor(0.9779, device='cuda:0', grad_fn=<UnbindBackward>)	tensor(0.9065, device='cuda:0', grad_fn=<UnbindBackward>)	tensor(0.8004, device='cuda:0', grad_fn=<UnbindBackward>)	tensor(0.6849, device='cuda:0', grad_fn=<UnbindBackward>)	tensor(0.5574, device='cuda:0', grad_fn=<UnbindBackward>)	tensor(0.4250, device='cuda:0', grad_fn=<UnbindBackward>)	tensor(0.3121, device='cuda:0', grad_fn=<UnbindBackward>)	tensor(0.2309, device='cuda:0', grad_fn=<UnbindBackward>)	tensor(0.2222, device='cuda:0', grad_fn=<UnbindBackward>)
tensor(0.9926, device='cuda:0', grad_fn=<UnbindBackward>)	tensor(0.9861, device='cuda:0', grad_fn=<UnbindBackward>)	tensor(0.8252, device='cuda:0', grad_fn=<UnbindBackward>)	tensor(0.6653, device='cuda:0', grad_fn=<UnbindBackward>)	tensor(0.3993, device='cuda:0', grad_fn=<UnbindBackward>)	tensor(0.2583, device='cuda:0', grad_fn=<UnbindBackward>)	tensor(0.1911, device='cuda:0', grad_fn=<UnbindBackward>)	tensor(0.1449, device='cuda:0', grad_fn=<UnbindBackward>)	tensor(0.1341, device='cuda:0', grad_fn=<UnbindBackward>)	tensor(0.1008, device='cuda:0', grad_fn=<UnbindBackward>)
tensor(0.9917, device='cuda:0', grad_fn=<UnbindBackward>)	tensor(0.9847, device='cuda:0', grad_fn=<UnbindBackward>)	tensor(0.8456, device='cuda:0', grad_fn=<UnbindBackward>)	tensor(0.7076, device='cuda:0', grad_fn=<UnbindBackward>)	tensor(0.4821, device='cuda:0', grad_fn=<UnbindBackward>)	tensor(0.3028, device='cuda:0', grad_fn=<UnbindBackward>)	tensor(0.2103, device='cuda:0', grad_fn=<UnbindBackward>)	tensor(0.1579, device='cuda:0', grad_fn=<UnbindBackward>)	tensor(0.1373, device='cuda:0', grad_fn=<UnbindBackward>)	tensor(0.1143, device='cuda:0', grad_fn=<UnbindBackward>)
tensor(0.9916, device='cuda:0', grad_fn=<UnbindBackward>)	tensor(0.9751, device='cuda:0', grad_fn=<UnbindBackward>)	tensor(0.8092, device='cuda:0', grad_fn=<UnbindBackward>)	tensor(0.5850, device='cuda:0', grad_fn=<UnbindBackward>)	tensor(0.3828, device='cuda:0', grad_fn=<UnbindBackward>)	tensor(0.2434, device='cuda:0', grad_fn=<UnbindBackward>)	tensor(0.1782, device='cuda:0', grad_fn=<UnbindBackward>)	tensor(0.1320, device='cuda:0', grad_fn=<UnbindBackward>)	tensor(0.1263, device='cuda:0', grad_fn=<UnbindBackward>)	tensor(0.0993, device='cuda:0', grad_fn=<UnbindBackward>)
tensor(0.9915, device='cuda:0', grad_fn=<UnbindBackward>)	tensor(0.9654, device='cuda:0', grad_fn=<UnbindBackward>)	tensor(0.9627, device='cuda:0', grad_fn=<UnbindBackward>)	tensor(0.8913, device='cuda:0', grad_fn=<UnbindBackward>)	tensor(0.7304, device='cuda:0', grad_fn=<UnbindBackward>)	tensor(0.4554, device='cuda:0', grad_fn=<UnbindBackward>)	tensor(0.2323, device='cuda:0', grad_fn=<UnbindBackward>)	tensor(0.1400, device='cuda:0', grad_fn=<UnbindBackward>)	tensor(0.1193, device='cuda:0', grad_fn=<UnbindBackward>)	tensor(0.0919, device='cuda:0', grad_fn=<UnbindBackward>)
tensor(0.9917, device='cuda:0', grad_fn=<UnbindBackward>)	tensor(0.9992, device='cuda:0', grad_fn=<UnbindBackward>)	tensor(0.8470, device='cuda:0', grad_fn=<UnbindBackward>)	tensor(0.6711, device='cuda:0', grad_fn=<UnbindBackward>)	tensor(0.5047, device='cuda:0', grad_fn=<UnbindBackward>)	tensor(0.3679, device='cuda:0', grad_fn=<UnbindBackward>)	tensor(0.2773, device='cuda:0', grad_fn=<UnbindBackward>)	tensor(0.2067, device='cuda:0', grad_fn=<UnbindBackward>)	tensor(0.1537, device='cuda:0', grad_fn=<UnbindBackward>)	tensor(0.1428, device='cuda:0', grad_fn=<UnbindBackward>)
tensor(0.9924, device='cuda:0', grad_fn=<UnbindBackward>)	tensor(0.9774, device='cuda:0', grad_fn=<UnbindBackward>)	tensor(0.9570, device='cuda:0', grad_fn=<UnbindBackward>)	tensor(0.8578, device='cuda:0', grad_fn=<UnbindBackward>)	tensor(0.7329, device='cuda:0', grad_fn=<UnbindBackward>)	tensor(0.5352, device='cuda:0', grad_fn=<UnbindBackward>)	tensor(0.3474, device='cuda:0', grad_fn=<UnbindBackward>)	tensor(0.2225, device='cuda:0', grad_fn=<UnbindBackward>)	tensor(0.1636, device='cuda:0', grad_fn=<UnbindBackward>)	tensor(0.1311, device='cuda:0', grad_fn=<UnbindBackward>)
tensor(0.9915, device='cuda:0', grad_fn=<UnbindBackward>)	tensor(1.0618, device='cuda:0', grad_fn=<UnbindBackward>)	tensor(0.8492, device='cuda:0', grad_fn=<UnbindBackward>)	tensor(0.7848, device='cuda:0', grad_fn=<UnbindBackward>)	tensor(0.6254, device='cuda:0', grad_fn=<UnbindBackward>)	tensor(0.5047, device='cuda:0', grad_fn=<UnbindBackward>)	tensor(0.3664, device='cuda:0', grad_fn=<UnbindBackward>)	tensor(0.2276, device='cuda:0', grad_fn=<UnbindBackward>)	tensor(0.1355, device='cuda:0', grad_fn=<UnbindBackward>)	tensor(0.1040, device='cuda:0', grad_fn=<UnbindBackward>)
tensor(0.9905, device='cuda:0', grad_fn=<UnbindBackward>)	tensor(1.0297, device='cuda:0', grad_fn=<UnbindBackward>)	tensor(1.0558, device='cuda:0', grad_fn=<UnbindBackward>)	tensor(0.9806, device='cuda:0', grad_fn=<UnbindBackward>)	tensor(0.8646, device='cuda:0', grad_fn=<UnbindBackward>)	tensor(0.6886, device='cuda:0', grad_fn=<UnbindBackward>)	tensor(0.4946, device='cuda:0', grad_fn=<UnbindBackward>)	tensor(0.3991, device='cuda:0', grad_fn=<UnbindBackward>)	tensor(0.2857, device='cuda:0', grad_fn=<UnbindBackward>)	tensor(0.3378, device='cuda:0', grad_fn=<UnbindBackward>)
tensor(0.9924, device='cuda:0', grad_fn=<UnbindBackward>)	tensor(0.9851, device='cuda:0', grad_fn=<UnbindBackward>)	tensor(0.9612, device='cuda:0', grad_fn=<UnbindBackward>)	tensor(0.9063, device='cuda:0', grad_fn=<UnbindBackward>)	tensor(0.7731, device='cuda:0', grad_fn=<UnbindBackward>)	tensor(0.5020, device='cuda:0', grad_fn=<UnbindBackward>)	tensor(0.2242, device='cuda:0', grad_fn=<UnbindBackward>)	tensor(0.1170, device='cuda:0', grad_fn=<UnbindBackward>)	tensor(0.1181, device='cuda:0', grad_fn=<UnbindBackward>)	tensor(0.0814, device='cuda:0', grad_fn=<UnbindBackward>)
tensor(0.9926, device='cuda:0', grad_fn=<UnbindBackward>)	tensor(1.0094, device='cuda:0', grad_fn=<UnbindBackward>)	tensor(0.9043, device='cuda:0', grad_fn=<UnbindBackward>)	tensor(0.8301, device='cuda:0', grad_fn=<UnbindBackward>)	tensor(0.6612, device='cuda:0', grad_fn=<UnbindBackward>)	tensor(0.4324, device='cuda:0', grad_fn=<UnbindBackward>)	tensor(0.2366, device='cuda:0', grad_fn=<UnbindBackward>)	tensor(0.1475, device='cuda:0', grad_fn=<UnbindBackward>)	tensor(0.1281, device='cuda:0', grad_fn=<UnbindBackward>)	tensor(0.0923, device='cuda:0', grad_fn=<UnbindBackward>)
tensor(0.9910, device='cuda:0', grad_fn=<UnbindBackward>)	tensor(0.9673, device='cuda:0', grad_fn=<UnbindBackward>)	tensor(0.8669, device='cuda:0', grad_fn=<UnbindBackward>)	tensor(0.7814, device='cuda:0', grad_fn=<UnbindBackward>)	tensor(0.6992, device='cuda:0', grad_fn=<UnbindBackward>)	tensor(0.6083, device='cuda:0', grad_fn=<UnbindBackward>)	tensor(0.4766, device='cuda:0', grad_fn=<UnbindBackward>)	tensor(0.3346, device='cuda:0', grad_fn=<UnbindBackward>)	tensor(0.1977, device='cuda:0', grad_fn=<UnbindBackward>)	tensor(0.1347, device='cuda:0', grad_fn=<UnbindBackward>)
tensor(0.9922, device='cuda:0', grad_fn=<UnbindBackward>)	tensor(0.9895, device='cuda:0', grad_fn=<UnbindBackward>)	tensor(0.8669, device='cuda:0', grad_fn=<UnbindBackward>)	tensor(0.7451, device='cuda:0', grad_fn=<UnbindBackward>)	tensor(0.5384, device='cuda:0', grad_fn=<UnbindBackward>)	tensor(0.3076, device='cuda:0', grad_fn=<UnbindBackward>)	tensor(0.1760, device='cuda:0', grad_fn=<UnbindBackward>)	tensor(0.1154, device='cuda:0', grad_fn=<UnbindBackward>)	tensor(0.1107, device='cuda:0', grad_fn=<UnbindBackward>)	tensor(0.0752, device='cuda:0', grad_fn=<UnbindBackward>)
tensor(0.9923, device='cuda:0', grad_fn=<UnbindBackward>)	tensor(1.0082, device='cuda:0', grad_fn=<UnbindBackward>)	tensor(0.8437, device='cuda:0', grad_fn=<UnbindBackward>)	tensor(0.7418, device='cuda:0', grad_fn=<UnbindBackward>)	tensor(0.5694, device='cuda:0', grad_fn=<UnbindBackward>)	tensor(0.3849, device='cuda:0', grad_fn=<UnbindBackward>)	tensor(0.2563, device='cuda:0', grad_fn=<UnbindBackward>)	tensor(0.1900, device='cuda:0', grad_fn=<UnbindBackward>)	tensor(0.1458, device='cuda:0', grad_fn=<UnbindBackward>)	tensor(0.1339, device='cuda:0', grad_fn=<UnbindBackward>)
tensor(0.9915, device='cuda:0', grad_fn=<UnbindBackward>)	tensor(0.9757, device='cuda:0', grad_fn=<UnbindBackward>)	tensor(0.9176, device='cuda:0', grad_fn=<UnbindBackward>)	tensor(0.8538, device='cuda:0', grad_fn=<UnbindBackward>)	tensor(0.7583, device='cuda:0', grad_fn=<UnbindBackward>)	tensor(0.6215, device='cuda:0', grad_fn=<UnbindBackward>)	tensor(0.4780, device='cuda:0', grad_fn=<UnbindBackward>)	tensor(0.2672, device='cuda:0', grad_fn=<UnbindBackward>)	tensor(0.1373, device='cuda:0', grad_fn=<UnbindBackward>)	tensor(0.0998, device='cuda:0', grad_fn=<UnbindBackward>)
tensor(0.9933, device='cuda:0', grad_fn=<UnbindBackward>)	tensor(1.0097, device='cuda:0', grad_fn=<UnbindBackward>)	tensor(0.8860, device='cuda:0', grad_fn=<UnbindBackward>)	tensor(0.7765, device='cuda:0', grad_fn=<UnbindBackward>)	tensor(0.5894, device='cuda:0', grad_fn=<UnbindBackward>)	tensor(0.4299, device='cuda:0', grad_fn=<UnbindBackward>)	tensor(0.2849, device='cuda:0', grad_fn=<UnbindBackward>)	tensor(0.2041, device='cuda:0', grad_fn=<UnbindBackward>)	tensor(0.1600, device='cuda:0', grad_fn=<UnbindBackward>)	tensor(0.1381, device='cuda:0', grad_fn=<UnbindBackward>)
tensor(0.9926, device='cuda:0', grad_fn=<UnbindBackward>)	tensor(0.9613, device='cuda:0', grad_fn=<UnbindBackward>)	tensor(1.0063, device='cuda:0', grad_fn=<UnbindBackward>)	tensor(0.9574, device='cuda:0', grad_fn=<UnbindBackward>)	tensor(0.8605, device='cuda:0', grad_fn=<UnbindBackward>)	tensor(0.7261, device='cuda:0', grad_fn=<UnbindBackward>)	tensor(0.6331, device='cuda:0', grad_fn=<UnbindBackward>)	tensor(0.5611, device='cuda:0', grad_fn=<UnbindBackward>)	tensor(0.3993, device='cuda:0', grad_fn=<UnbindBackward>)	tensor(0.4620, device='cuda:0', grad_fn=<UnbindBackward>)
tensor(0.9919, device='cuda:0', grad_fn=<UnbindBackward>)	tensor(0.9375, device='cuda:0', grad_fn=<UnbindBackward>)	tensor(0.7966, device='cuda:0', grad_fn=<UnbindBackward>)	tensor(0.5625, device='cuda:0', grad_fn=<UnbindBackward>)	tensor(0.3156, device='cuda:0', grad_fn=<UnbindBackward>)	tensor(0.1926, device='cuda:0', grad_fn=<UnbindBackward>)	tensor(0.1364, device='cuda:0', grad_fn=<UnbindBackward>)	tensor(0.0946, device='cuda:0', grad_fn=<UnbindBackward>)	tensor(0.1024, device='cuda:0', grad_fn=<UnbindBackward>)	tensor(0.0666, device='cuda:0', grad_fn=<UnbindBackward>)
tensor(0.9913, device='cuda:0', grad_fn=<UnbindBackward>)	tensor(0.9577, device='cuda:0', grad_fn=<UnbindBackward>)	tensor(0.7781, device='cuda:0', grad_fn=<UnbindBackward>)	tensor(0.6355, device='cuda:0', grad_fn=<UnbindBackward>)	tensor(0.5044, device='cuda:0', grad_fn=<UnbindBackward>)	tensor(0.3992, device='cuda:0', grad_fn=<UnbindBackward>)	tensor(0.2895, device='cuda:0', grad_fn=<UnbindBackward>)	tensor(0.1979, device='cuda:0', grad_fn=<UnbindBackward>)	tensor(0.1632, device='cuda:0', grad_fn=<UnbindBackward>)	tensor(0.1323, device='cuda:0', grad_fn=<UnbindBackward>)
tensor(0.9925, device='cuda:0', grad_fn=<UnbindBackward>)	tensor(1.0449, device='cuda:0', grad_fn=<UnbindBackward>)	tensor(0.8583, device='cuda:0', grad_fn=<UnbindBackward>)	tensor(0.8049, device='cuda:0', grad_fn=<UnbindBackward>)	tensor(0.6757, device='cuda:0', grad_fn=<UnbindBackward>)	tensor(0.5515, device='cuda:0', grad_fn=<UnbindBackward>)	tensor(0.3700, device='cuda:0', grad_fn=<UnbindBackward>)	tensor(0.2062, device='cuda:0', grad_fn=<UnbindBackward>)	tensor(0.1366, device='cuda:0', grad_fn=<UnbindBackward>)	tensor(0.1071, device='cuda:0', grad_fn=<UnbindBackward>)
tensor(0.9916, device='cuda:0', grad_fn=<UnbindBackward>)	tensor(1.0159, device='cuda:0', grad_fn=<UnbindBackward>)	tensor(0.7848, device='cuda:0', grad_fn=<UnbindBackward>)	tensor(0.6607, device='cuda:0', grad_fn=<UnbindBackward>)	tensor(0.5001, device='cuda:0', grad_fn=<UnbindBackward>)	tensor(0.3912, device='cuda:0', grad_fn=<UnbindBackward>)	tensor(0.2951, device='cuda:0', grad_fn=<UnbindBackward>)	tensor(0.2248, device='cuda:0', grad_fn=<UnbindBackward>)	tensor(0.1614, device='cuda:0', grad_fn=<UnbindBackward>)	tensor(0.1326, device='cuda:0', grad_fn=<UnbindBackward>)
tensor(0.9924, device='cuda:0', grad_fn=<UnbindBackward>)	tensor(0.9470, device='cuda:0', grad_fn=<UnbindBackward>)	tensor(0.6282, device='cuda:0', grad_fn=<UnbindBackward>)	tensor(0.4199, device='cuda:0', grad_fn=<UnbindBackward>)	tensor(0.3243, device='cuda:0', grad_fn=<UnbindBackward>)	tensor(0.2233, device='cuda:0', grad_fn=<UnbindBackward>)	tensor(0.1765, device='cuda:0', grad_fn=<UnbindBackward>)	tensor(0.1358, device='cuda:0', grad_fn=<UnbindBackward>)	tensor(0.1258, device='cuda:0', grad_fn=<UnbindBackward>)	tensor(0.0933, device='cuda:0', grad_fn=<UnbindBackward>)
tensor(0.9915, device='cuda:0', grad_fn=<UnbindBackward>)	tensor(0.9408, device='cuda:0', grad_fn=<UnbindBackward>)	tensor(1.0129, device='cuda:0', grad_fn=<UnbindBackward>)	tensor(0.9759, device='cuda:0', grad_fn=<UnbindBackward>)	tensor(0.9455, device='cuda:0', grad_fn=<UnbindBackward>)	tensor(0.8828, device='cuda:0', grad_fn=<UnbindBackward>)	tensor(0.8439, device='cuda:0', grad_fn=<UnbindBackward>)	tensor(0.8268, device='cuda:0', grad_fn=<UnbindBackward>)	tensor(0.5992, device='cuda:0', grad_fn=<UnbindBackward>)	tensor(0.8416, device='cuda:0', grad_fn=<UnbindBackward>)
tensor(0.9922, device='cuda:0', grad_fn=<UnbindBackward>)	tensor(0.9954, device='cuda:0', grad_fn=<UnbindBackward>)	tensor(0.8095, device='cuda:0', grad_fn=<UnbindBackward>)	tensor(0.6040, device='cuda:0', grad_fn=<UnbindBackward>)	tensor(0.4478, device='cuda:0', grad_fn=<UnbindBackward>)	tensor(0.3201, device='cuda:0', grad_fn=<UnbindBackward>)	tensor(0.2443, device='cuda:0', grad_fn=<UnbindBackward>)	tensor(0.1862, device='cuda:0', grad_fn=<UnbindBackward>)	tensor(0.1506, device='cuda:0', grad_fn=<UnbindBackward>)	tensor(0.1312, device='cuda:0', grad_fn=<UnbindBackward>)
tensor(0.9924, device='cuda:0', grad_fn=<UnbindBackward>)	tensor(0.9289, device='cuda:0', grad_fn=<UnbindBackward>)	tensor(0.8814, device='cuda:0', grad_fn=<UnbindBackward>)	tensor(0.8067, device='cuda:0', grad_fn=<UnbindBackward>)	tensor(0.6778, device='cuda:0', grad_fn=<UnbindBackward>)	tensor(0.5626, device='cuda:0', grad_fn=<UnbindBackward>)	tensor(0.4631, device='cuda:0', grad_fn=<UnbindBackward>)	tensor(0.3668, device='cuda:0', grad_fn=<UnbindBackward>)	tensor(0.2011, device='cuda:0', grad_fn=<UnbindBackward>)	tensor(0.1622, device='cuda:0', grad_fn=<UnbindBackward>)
tensor(0.9915, device='cuda:0', grad_fn=<UnbindBackward>)	tensor(0.9948, device='cuda:0', grad_fn=<UnbindBackward>)	tensor(0.7647, device='cuda:0', grad_fn=<UnbindBackward>)	tensor(0.6679, device='cuda:0', grad_fn=<UnbindBackward>)	tensor(0.5752, device='cuda:0', grad_fn=<UnbindBackward>)	tensor(0.5003, device='cuda:0', grad_fn=<UnbindBackward>)	tensor(0.3890, device='cuda:0', grad_fn=<UnbindBackward>)	tensor(0.2497, device='cuda:0', grad_fn=<UnbindBackward>)	tensor(0.1416, device='cuda:0', grad_fn=<UnbindBackward>)	tensor(0.0956, device='cuda:0', grad_fn=<UnbindBackward>)
tensor(0.9912, device='cuda:0', grad_fn=<UnbindBackward>)	tensor(1.0174, device='cuda:0', grad_fn=<UnbindBackward>)	tensor(0.8880, device='cuda:0', grad_fn=<UnbindBackward>)	tensor(0.7233, device='cuda:0', grad_fn=<UnbindBackward>)	tensor(0.5570, device='cuda:0', grad_fn=<UnbindBackward>)	tensor(0.4030, device='cuda:0', grad_fn=<UnbindBackward>)	tensor(0.2874, device='cuda:0', grad_fn=<UnbindBackward>)	tensor(0.2030, device='cuda:0', grad_fn=<UnbindBackward>)	tensor(0.1577, device='cuda:0', grad_fn=<UnbindBackward>)	tensor(0.1342, device='cuda:0', grad_fn=<UnbindBackward>)
tensor(0.9919, device='cuda:0', grad_fn=<UnbindBackward>)	tensor(0.9659, device='cuda:0', grad_fn=<UnbindBackward>)	tensor(0.9373, device='cuda:0', grad_fn=<UnbindBackward>)	tensor(0.8890, device='cuda:0', grad_fn=<UnbindBackward>)	tensor(0.8147, device='cuda:0', grad_fn=<UnbindBackward>)	tensor(0.7127, device='cuda:0', grad_fn=<UnbindBackward>)	tensor(0.5925, device='cuda:0', grad_fn=<UnbindBackward>)	tensor(0.4701, device='cuda:0', grad_fn=<UnbindBackward>)	tensor(0.2964, device='cuda:0', grad_fn=<UnbindBackward>)	tensor(0.2317, device='cuda:0', grad_fn=<UnbindBackward>)
tensor(0.9915, device='cuda:0', grad_fn=<UnbindBackward>)	tensor(0.9607, device='cuda:0', grad_fn=<UnbindBackward>)	tensor(0.8935, device='cuda:0', grad_fn=<UnbindBackward>)	tensor(0.7714, device='cuda:0', grad_fn=<UnbindBackward>)	tensor(0.5853, device='cuda:0', grad_fn=<UnbindBackward>)	tensor(0.3576, device='cuda:0', grad_fn=<UnbindBackward>)	tensor(0.2282, device='cuda:0', grad_fn=<UnbindBackward>)	tensor(0.1396, device='cuda:0', grad_fn=<UnbindBackward>)	tensor(0.1135, device='cuda:0', grad_fn=<UnbindBackward>)	tensor(0.0897, device='cuda:0', grad_fn=<UnbindBackward>)
tensor(0.9918, device='cuda:0', grad_fn=<UnbindBackward>)	tensor(0.9836, device='cuda:0', grad_fn=<UnbindBackward>)	tensor(0.9447, device='cuda:0', grad_fn=<UnbindBackward>)	tensor(0.7996, device='cuda:0', grad_fn=<UnbindBackward>)	tensor(0.5684, device='cuda:0', grad_fn=<UnbindBackward>)	tensor(0.3388, device='cuda:0', grad_fn=<UnbindBackward>)	tensor(0.2251, device='cuda:0', grad_fn=<UnbindBackward>)	tensor(0.1604, device='cuda:0', grad_fn=<UnbindBackward>)	tensor(0.1343, device='cuda:0', grad_fn=<UnbindBackward>)	tensor(0.1118, device='cuda:0', grad_fn=<UnbindBackward>)
tensor(0.9927, device='cuda:0', grad_fn=<UnbindBackward>)	tensor(0.9651, device='cuda:0', grad_fn=<UnbindBackward>)	tensor(1.0165, device='cuda:0', grad_fn=<UnbindBackward>)	tensor(0.9123, device='cuda:0', grad_fn=<UnbindBackward>)	tensor(0.7122, device='cuda:0', grad_fn=<UnbindBackward>)	tensor(0.3979, device='cuda:0', grad_fn=<UnbindBackward>)	tensor(0.2661, device='cuda:0', grad_fn=<UnbindBackward>)	tensor(0.1791, device='cuda:0', grad_fn=<UnbindBackward>)	tensor(0.1278, device='cuda:0', grad_fn=<UnbindBackward>)	tensor(0.1253, device='cuda:0', grad_fn=<UnbindBackward>)
tensor(0.9929, device='cuda:0', grad_fn=<UnbindBackward>)	tensor(0.9665, device='cuda:0', grad_fn=<UnbindBackward>)	tensor(0.9462, device='cuda:0', grad_fn=<UnbindBackward>)	tensor(0.8717, device='cuda:0', grad_fn=<UnbindBackward>)	tensor(0.7808, device='cuda:0', grad_fn=<UnbindBackward>)	tensor(0.5114, device='cuda:0', grad_fn=<UnbindBackward>)	tensor(0.2759, device='cuda:0', grad_fn=<UnbindBackward>)	tensor(0.1752, device='cuda:0', grad_fn=<UnbindBackward>)	tensor(0.1469, device='cuda:0', grad_fn=<UnbindBackward>)	tensor(0.1374, device='cuda:0', grad_fn=<UnbindBackward>)
tensor(0.9913, device='cuda:0', grad_fn=<UnbindBackward>)	tensor(0.9542, device='cuda:0', grad_fn=<UnbindBackward>)	tensor(0.9095, device='cuda:0', grad_fn=<UnbindBackward>)	tensor(0.7918, device='cuda:0', grad_fn=<UnbindBackward>)	tensor(0.6309, device='cuda:0', grad_fn=<UnbindBackward>)	tensor(0.4570, device='cuda:0', grad_fn=<UnbindBackward>)	tensor(0.3224, device='cuda:0', grad_fn=<UnbindBackward>)	tensor(0.2389, device='cuda:0', grad_fn=<UnbindBackward>)	tensor(0.1643, device='cuda:0', grad_fn=<UnbindBackward>)	tensor(0.1690, device='cuda:0', grad_fn=<UnbindBackward>)
tensor(0.9927, device='cuda:0', grad_fn=<UnbindBackward>)	tensor(0.9657, device='cuda:0', grad_fn=<UnbindBackward>)	tensor(1.1223, device='cuda:0', grad_fn=<UnbindBackward>)	tensor(0.9773, device='cuda:0', grad_fn=<UnbindBackward>)	tensor(0.9403, device='cuda:0', grad_fn=<UnbindBackward>)	tensor(0.8366, device='cuda:0', grad_fn=<UnbindBackward>)	tensor(0.8115, device='cuda:0', grad_fn=<UnbindBackward>)	tensor(0.7990, device='cuda:0', grad_fn=<UnbindBackward>)	tensor(0.6238, device='cuda:0', grad_fn=<UnbindBackward>)	tensor(0.8650, device='cuda:0', grad_fn=<UnbindBackward>)
tensor(0.9925, device='cuda:0', grad_fn=<UnbindBackward>)	tensor(0.9539, device='cuda:0', grad_fn=<UnbindBackward>)	tensor(1.0259, device='cuda:0', grad_fn=<UnbindBackward>)	tensor(0.9717, device='cuda:0', grad_fn=<UnbindBackward>)	tensor(0.8486, device='cuda:0', grad_fn=<UnbindBackward>)	tensor(0.5423, device='cuda:0', grad_fn=<UnbindBackward>)	tensor(0.3013, device='cuda:0', grad_fn=<UnbindBackward>)	tensor(0.1920, device='cuda:0', grad_fn=<UnbindBackward>)	tensor(0.1443, device='cuda:0', grad_fn=<UnbindBackward>)	tensor(0.1344, device='cuda:0', grad_fn=<UnbindBackward>)
tensor(0.9911, device='cuda:0', grad_fn=<UnbindBackward>)	tensor(1.0122, device='cuda:0', grad_fn=<UnbindBackward>)	tensor(1.0494, device='cuda:0', grad_fn=<UnbindBackward>)	tensor(0.9956, device='cuda:0', grad_fn=<UnbindBackward>)	tensor(0.9432, device='cuda:0', grad_fn=<UnbindBackward>)	tensor(0.8549, device='cuda:0', grad_fn=<UnbindBackward>)	tensor(0.7110, device='cuda:0', grad_fn=<UnbindBackward>)	tensor(0.5666, device='cuda:0', grad_fn=<UnbindBackward>)	tensor(0.3497, device='cuda:0', grad_fn=<UnbindBackward>)	tensor(0.2769, device='cuda:0', grad_fn=<UnbindBackward>)
tensor(0.9920, device='cuda:0', grad_fn=<UnbindBackward>)	tensor(1.0059, device='cuda:0', grad_fn=<UnbindBackward>)	tensor(0.8286, device='cuda:0', grad_fn=<UnbindBackward>)	tensor(0.6494, device='cuda:0', grad_fn=<UnbindBackward>)	tensor(0.4200, device='cuda:0', grad_fn=<UnbindBackward>)	tensor(0.2816, device='cuda:0', grad_fn=<UnbindBackward>)	tensor(0.2102, device='cuda:0', grad_fn=<UnbindBackward>)	tensor(0.1548, device='cuda:0', grad_fn=<UnbindBackward>)	tensor(0.1382, device='cuda:0', grad_fn=<UnbindBackward>)	tensor(0.1109, device='cuda:0', grad_fn=<UnbindBackward>)
tensor(0.9924, device='cuda:0', grad_fn=<UnbindBackward>)	tensor(1.0489, device='cuda:0', grad_fn=<UnbindBackward>)	tensor(1.5159, device='cuda:0', grad_fn=<UnbindBackward>)	tensor(1.6104, device='cuda:0', grad_fn=<UnbindBackward>)	tensor(1.5069, device='cuda:0', grad_fn=<UnbindBackward>)	tensor(1.1425, device='cuda:0', grad_fn=<UnbindBackward>)	tensor(0.9133, device='cuda:0', grad_fn=<UnbindBackward>)	tensor(0.5898, device='cuda:0', grad_fn=<UnbindBackward>)	tensor(0.2170, device='cuda:0', grad_fn=<UnbindBackward>)	tensor(0.1947, device='cuda:0', grad_fn=<UnbindBackward>)
tensor(0.9928, device='cuda:0', grad_fn=<UnbindBackward>)	tensor(1.0346, device='cuda:0', grad_fn=<UnbindBackward>)	tensor(0.8293, device='cuda:0', grad_fn=<UnbindBackward>)	tensor(0.7651, device='cuda:0', grad_fn=<UnbindBackward>)	tensor(0.6396, device='cuda:0', grad_fn=<UnbindBackward>)	tensor(0.5363, device='cuda:0', grad_fn=<UnbindBackward>)	tensor(0.3627, device='cuda:0', grad_fn=<UnbindBackward>)	tensor(0.1833, device='cuda:0', grad_fn=<UnbindBackward>)	tensor(0.1222, device='cuda:0', grad_fn=<UnbindBackward>)	tensor(0.0839, device='cuda:0', grad_fn=<UnbindBackward>)
tensor(0.9916, device='cuda:0', grad_fn=<UnbindBackward>)	tensor(0.9925, device='cuda:0', grad_fn=<UnbindBackward>)	tensor(0.9982, device='cuda:0', grad_fn=<UnbindBackward>)	tensor(0.9522, device='cuda:0', grad_fn=<UnbindBackward>)	tensor(0.8695, device='cuda:0', grad_fn=<UnbindBackward>)	tensor(0.7355, device='cuda:0', grad_fn=<UnbindBackward>)	tensor(0.5882, device='cuda:0', grad_fn=<UnbindBackward>)	tensor(0.4689, device='cuda:0', grad_fn=<UnbindBackward>)	tensor(0.3169, device='cuda:0', grad_fn=<UnbindBackward>)	tensor(0.2772, device='cuda:0', grad_fn=<UnbindBackward>)
tensor(0.9927, device='cuda:0', grad_fn=<UnbindBackward>)	tensor(0.9799, device='cuda:0', grad_fn=<UnbindBackward>)	tensor(0.9398, device='cuda:0', grad_fn=<UnbindBackward>)	tensor(0.8855, device='cuda:0', grad_fn=<UnbindBackward>)	tensor(0.7648, device='cuda:0', grad_fn=<UnbindBackward>)	tensor(0.5915, device='cuda:0', grad_fn=<UnbindBackward>)	tensor(0.3594, device='cuda:0', grad_fn=<UnbindBackward>)	tensor(0.1836, device='cuda:0', grad_fn=<UnbindBackward>)	tensor(0.1248, device='cuda:0', grad_fn=<UnbindBackward>)	tensor(0.0927, device='cuda:0', grad_fn=<UnbindBackward>)
tensor(0.9925, device='cuda:0', grad_fn=<UnbindBackward>)	tensor(0.9823, device='cuda:0', grad_fn=<UnbindBackward>)	tensor(0.9984, device='cuda:0', grad_fn=<UnbindBackward>)	tensor(0.9589, device='cuda:0', grad_fn=<UnbindBackward>)	tensor(0.8382, device='cuda:0', grad_fn=<UnbindBackward>)	tensor(0.6033, device='cuda:0', grad_fn=<UnbindBackward>)	tensor(0.2982, device='cuda:0', grad_fn=<UnbindBackward>)	tensor(0.1541, device='cuda:0', grad_fn=<UnbindBackward>)	tensor(0.1289, device='cuda:0', grad_fn=<UnbindBackward>)	tensor(0.0882, device='cuda:0', grad_fn=<UnbindBackward>)
tensor(0.9942, device='cuda:0', grad_fn=<UnbindBackward>)	tensor(0.9668, device='cuda:0', grad_fn=<UnbindBackward>)	tensor(1.0713, device='cuda:0', grad_fn=<UnbindBackward>)	tensor(1.0465, device='cuda:0', grad_fn=<UnbindBackward>)	tensor(1.0013, device='cuda:0', grad_fn=<UnbindBackward>)	tensor(0.8364, device='cuda:0', grad_fn=<UnbindBackward>)	tensor(0.6955, device='cuda:0', grad_fn=<UnbindBackward>)	tensor(0.5522, device='cuda:0', grad_fn=<UnbindBackward>)	tensor(0.3590, device='cuda:0', grad_fn=<UnbindBackward>)	tensor(0.4113, device='cuda:0', grad_fn=<UnbindBackward>)
tensor(0.9921, device='cuda:0', grad_fn=<UnbindBackward>)	tensor(1.0046, device='cuda:0', grad_fn=<UnbindBackward>)	tensor(0.8634, device='cuda:0', grad_fn=<UnbindBackward>)	tensor(0.7496, device='cuda:0', grad_fn=<UnbindBackward>)	tensor(0.5498, device='cuda:0', grad_fn=<UnbindBackward>)	tensor(0.3487, device='cuda:0', grad_fn=<UnbindBackward>)	tensor(0.2327, device='cuda:0', grad_fn=<UnbindBackward>)	tensor(0.1721, device='cuda:0', grad_fn=<UnbindBackward>)	tensor(0.1377, device='cuda:0', grad_fn=<UnbindBackward>)	tensor(0.1190, device='cuda:0', grad_fn=<UnbindBackward>)
tensor(0.9925, device='cuda:0', grad_fn=<UnbindBackward>)	tensor(1.0447, device='cuda:0', grad_fn=<UnbindBackward>)	tensor(0.9265, device='cuda:0', grad_fn=<UnbindBackward>)	tensor(0.8455, device='cuda:0', grad_fn=<UnbindBackward>)	tensor(0.7176, device='cuda:0', grad_fn=<UnbindBackward>)	tensor(0.5353, device='cuda:0', grad_fn=<UnbindBackward>)	tensor(0.3823, device='cuda:0', grad_fn=<UnbindBackward>)	tensor(0.3049, device='cuda:0', grad_fn=<UnbindBackward>)	tensor(0.2073, device='cuda:0', grad_fn=<UnbindBackward>)	tensor(0.2144, device='cuda:0', grad_fn=<UnbindBackward>)
tensor(0.9929, device='cuda:0', grad_fn=<UnbindBackward>)	tensor(0.9422, device='cuda:0', grad_fn=<UnbindBackward>)	tensor(0.5173, device='cuda:0', grad_fn=<UnbindBackward>)	tensor(0.3854, device='cuda:0', grad_fn=<UnbindBackward>)	tensor(0.3087, device='cuda:0', grad_fn=<UnbindBackward>)	tensor(0.2107, device='cuda:0', grad_fn=<UnbindBackward>)	tensor(0.1654, device='cuda:0', grad_fn=<UnbindBackward>)	tensor(0.1403, device='cuda:0', grad_fn=<UnbindBackward>)	tensor(0.1271, device='cuda:0', grad_fn=<UnbindBackward>)	tensor(0.0886, device='cuda:0', grad_fn=<UnbindBackward>)
tensor(0.9913, device='cuda:0', grad_fn=<UnbindBackward>)	tensor(0.9366, device='cuda:0', grad_fn=<UnbindBackward>)	tensor(0.9139, device='cuda:0', grad_fn=<UnbindBackward>)	tensor(0.8170, device='cuda:0', grad_fn=<UnbindBackward>)	tensor(0.7581, device='cuda:0', grad_fn=<UnbindBackward>)	tensor(0.6260, device='cuda:0', grad_fn=<UnbindBackward>)	tensor(0.4891, device='cuda:0', grad_fn=<UnbindBackward>)	tensor(0.3216, device='cuda:0', grad_fn=<UnbindBackward>)	tensor(0.1878, device='cuda:0', grad_fn=<UnbindBackward>)	tensor(0.1628, device='cuda:0', grad_fn=<UnbindBackward>)
tensor(0.9886, device='cuda:0', grad_fn=<UnbindBackward>)	tensor(1.0846, device='cuda:0', grad_fn=<UnbindBackward>)	tensor(1.1357, device='cuda:0', grad_fn=<UnbindBackward>)	tensor(1.1214, device='cuda:0', grad_fn=<UnbindBackward>)	tensor(1.0623, device='cuda:0', grad_fn=<UnbindBackward>)	tensor(0.8534, device='cuda:0', grad_fn=<UnbindBackward>)	tensor(0.5852, device='cuda:0', grad_fn=<UnbindBackward>)	tensor(0.3499, device='cuda:0', grad_fn=<UnbindBackward>)	tensor(0.2085, device='cuda:0', grad_fn=<UnbindBackward>)	tensor(0.1769, device='cuda:0', grad_fn=<UnbindBackward>)
tensor(0.9925, device='cuda:0', grad_fn=<UnbindBackward>)	tensor(1.0000, device='cuda:0', grad_fn=<UnbindBackward>)	tensor(0.9960, device='cuda:0', grad_fn=<UnbindBackward>)	tensor(0.8814, device='cuda:0', grad_fn=<UnbindBackward>)	tensor(0.7615, device='cuda:0', grad_fn=<UnbindBackward>)	tensor(0.6142, device='cuda:0', grad_fn=<UnbindBackward>)	tensor(0.4693, device='cuda:0', grad_fn=<UnbindBackward>)	tensor(0.3493, device='cuda:0', grad_fn=<UnbindBackward>)	tensor(0.2247, device='cuda:0', grad_fn=<UnbindBackward>)	tensor(0.2030, device='cuda:0', grad_fn=<UnbindBackward>)
tensor(0.9922, device='cuda:0', grad_fn=<UnbindBackward>)	tensor(1.0087, device='cuda:0', grad_fn=<UnbindBackward>)	tensor(0.7903, device='cuda:0', grad_fn=<UnbindBackward>)	tensor(0.5645, device='cuda:0', grad_fn=<UnbindBackward>)	tensor(0.3953, device='cuda:0', grad_fn=<UnbindBackward>)	tensor(0.2800, device='cuda:0', grad_fn=<UnbindBackward>)	tensor(0.2146, device='cuda:0', grad_fn=<UnbindBackward>)	tensor(0.1590, device='cuda:0', grad_fn=<UnbindBackward>)	tensor(0.1353, device='cuda:0', grad_fn=<UnbindBackward>)	tensor(0.1101, device='cuda:0', grad_fn=<UnbindBackward>)
tensor(0.9923, device='cuda:0', grad_fn=<UnbindBackward>)	tensor(0.9563, device='cuda:0', grad_fn=<UnbindBackward>)	tensor(0.9642, device='cuda:0', grad_fn=<UnbindBackward>)	tensor(0.9201, device='cuda:0', grad_fn=<UnbindBackward>)	tensor(0.8536, device='cuda:0', grad_fn=<UnbindBackward>)	tensor(0.7433, device='cuda:0', grad_fn=<UnbindBackward>)	tensor(0.6136, device='cuda:0', grad_fn=<UnbindBackward>)	tensor(0.4581, device='cuda:0', grad_fn=<UnbindBackward>)	tensor(0.2392, device='cuda:0', grad_fn=<UnbindBackward>)	tensor(0.1667, device='cuda:0', grad_fn=<UnbindBackward>)
tensor(0.9912, device='cuda:0', grad_fn=<UnbindBackward>)	tensor(0.9683, device='cuda:0', grad_fn=<UnbindBackward>)	tensor(0.9136, device='cuda:0', grad_fn=<UnbindBackward>)	tensor(0.7851, device='cuda:0', grad_fn=<UnbindBackward>)	tensor(0.5106, device='cuda:0', grad_fn=<UnbindBackward>)	tensor(0.2599, device='cuda:0', grad_fn=<UnbindBackward>)	tensor(0.1752, device='cuda:0', grad_fn=<UnbindBackward>)	tensor(0.1286, device='cuda:0', grad_fn=<UnbindBackward>)	tensor(0.1069, device='cuda:0', grad_fn=<UnbindBackward>)	tensor(0.0835, device='cuda:0', grad_fn=<UnbindBackward>)
tensor(0.9931, device='cuda:0', grad_fn=<UnbindBackward>)	tensor(0.9800, device='cuda:0', grad_fn=<UnbindBackward>)	tensor(1.0072, device='cuda:0', grad_fn=<UnbindBackward>)	tensor(0.9703, device='cuda:0', grad_fn=<UnbindBackward>)	tensor(0.8976, device='cuda:0', grad_fn=<UnbindBackward>)	tensor(0.7607, device='cuda:0', grad_fn=<UnbindBackward>)	tensor(0.5370, device='cuda:0', grad_fn=<UnbindBackward>)	tensor(0.3304, device='cuda:0', grad_fn=<UnbindBackward>)	tensor(0.2006, device='cuda:0', grad_fn=<UnbindBackward>)	tensor(0.1773, device='cuda:0', grad_fn=<UnbindBackward>)
tensor(0.9934, device='cuda:0', grad_fn=<UnbindBackward>)	tensor(0.9908, device='cuda:0', grad_fn=<UnbindBackward>)	tensor(0.7739, device='cuda:0', grad_fn=<UnbindBackward>)	tensor(0.6091, device='cuda:0', grad_fn=<UnbindBackward>)	tensor(0.3599, device='cuda:0', grad_fn=<UnbindBackward>)	tensor(0.2287, device='cuda:0', grad_fn=<UnbindBackward>)	tensor(0.1707, device='cuda:0', grad_fn=<UnbindBackward>)	tensor(0.1332, device='cuda:0', grad_fn=<UnbindBackward>)	tensor(0.1280, device='cuda:0', grad_fn=<UnbindBackward>)	tensor(0.1005, device='cuda:0', grad_fn=<UnbindBackward>)
tensor(0.9933, device='cuda:0', grad_fn=<UnbindBackward>)	tensor(0.9731, device='cuda:0', grad_fn=<UnbindBackward>)	tensor(0.9691, device='cuda:0', grad_fn=<UnbindBackward>)	tensor(0.9131, device='cuda:0', grad_fn=<UnbindBackward>)	tensor(0.8087, device='cuda:0', grad_fn=<UnbindBackward>)	tensor(0.6474, device='cuda:0', grad_fn=<UnbindBackward>)	tensor(0.4124, device='cuda:0', grad_fn=<UnbindBackward>)	tensor(0.2015, device='cuda:0', grad_fn=<UnbindBackward>)	tensor(0.1390, device='cuda:0', grad_fn=<UnbindBackward>)	tensor(0.0984, device='cuda:0', grad_fn=<UnbindBackward>)
tensor(0.9920, device='cuda:0', grad_fn=<UnbindBackward>)	tensor(0.9714, device='cuda:0', grad_fn=<UnbindBackward>)	tensor(0.9683, device='cuda:0', grad_fn=<UnbindBackward>)	tensor(0.8750, device='cuda:0', grad_fn=<UnbindBackward>)	tensor(0.7741, device='cuda:0', grad_fn=<UnbindBackward>)	tensor(0.5670, device='cuda:0', grad_fn=<UnbindBackward>)	tensor(0.3953, device='cuda:0', grad_fn=<UnbindBackward>)	tensor(0.2622, device='cuda:0', grad_fn=<UnbindBackward>)	tensor(0.1942, device='cuda:0', grad_fn=<UnbindBackward>)	tensor(0.1858, device='cuda:0', grad_fn=<UnbindBackward>)
tensor(0.9925, device='cuda:0', grad_fn=<UnbindBackward>)	tensor(1.0157, device='cuda:0', grad_fn=<UnbindBackward>)	tensor(0.7504, device='cuda:0', grad_fn=<UnbindBackward>)	tensor(0.5565, device='cuda:0', grad_fn=<UnbindBackward>)	tensor(0.3721, device='cuda:0', grad_fn=<UnbindBackward>)	tensor(0.2480, device='cuda:0', grad_fn=<UnbindBackward>)	tensor(0.1896, device='cuda:0', grad_fn=<UnbindBackward>)	tensor(0.1448, device='cuda:0', grad_fn=<UnbindBackward>)	tensor(0.1198, device='cuda:0', grad_fn=<UnbindBackward>)	tensor(0.1008, device='cuda:0', grad_fn=<UnbindBackward>)
tensor(0.9930, device='cuda:0', grad_fn=<UnbindBackward>)	tensor(0.9906, device='cuda:0', grad_fn=<UnbindBackward>)	tensor(0.9645, device='cuda:0', grad_fn=<UnbindBackward>)	tensor(0.8923, device='cuda:0', grad_fn=<UnbindBackward>)	tensor(0.7616, device='cuda:0', grad_fn=<UnbindBackward>)	tensor(0.6005, device='cuda:0', grad_fn=<UnbindBackward>)	tensor(0.4373, device='cuda:0', grad_fn=<UnbindBackward>)	tensor(0.3059, device='cuda:0', grad_fn=<UnbindBackward>)	tensor(0.1902, device='cuda:0', grad_fn=<UnbindBackward>)	tensor(0.1672, device='cuda:0', grad_fn=<UnbindBackward>)
tensor(0.9921, device='cuda:0', grad_fn=<UnbindBackward>)	tensor(0.9459, device='cuda:0', grad_fn=<UnbindBackward>)	tensor(0.7943, device='cuda:0', grad_fn=<UnbindBackward>)	tensor(0.6356, device='cuda:0', grad_fn=<UnbindBackward>)	tensor(0.4592, device='cuda:0', grad_fn=<UnbindBackward>)	tensor(0.3323, device='cuda:0', grad_fn=<UnbindBackward>)	tensor(0.2391, device='cuda:0', grad_fn=<UnbindBackward>)	tensor(0.1871, device='cuda:0', grad_fn=<UnbindBackward>)	tensor(0.1465, device='cuda:0', grad_fn=<UnbindBackward>)	tensor(0.1326, device='cuda:0', grad_fn=<UnbindBackward>)
tensor(0.9920, device='cuda:0', grad_fn=<UnbindBackward>)	tensor(1.0178, device='cuda:0', grad_fn=<UnbindBackward>)	tensor(0.8618, device='cuda:0', grad_fn=<UnbindBackward>)	tensor(0.7633, device='cuda:0', grad_fn=<UnbindBackward>)	tensor(0.5433, device='cuda:0', grad_fn=<UnbindBackward>)	tensor(0.3086, device='cuda:0', grad_fn=<UnbindBackward>)	tensor(0.1799, device='cuda:0', grad_fn=<UnbindBackward>)	tensor(0.1218, device='cuda:0', grad_fn=<UnbindBackward>)	tensor(0.1155, device='cuda:0', grad_fn=<UnbindBackward>)	tensor(0.0827, device='cuda:0', grad_fn=<UnbindBackward>)
tensor(0.9926, device='cuda:0', grad_fn=<UnbindBackward>)	tensor(0.9407, device='cuda:0', grad_fn=<UnbindBackward>)	tensor(0.7542, device='cuda:0', grad_fn=<UnbindBackward>)	tensor(0.6008, device='cuda:0', grad_fn=<UnbindBackward>)	tensor(0.4165, device='cuda:0', grad_fn=<UnbindBackward>)	tensor(0.2583, device='cuda:0', grad_fn=<UnbindBackward>)	tensor(0.1876, device='cuda:0', grad_fn=<UnbindBackward>)	tensor(0.1557, device='cuda:0', grad_fn=<UnbindBackward>)	tensor(0.1327, device='cuda:0', grad_fn=<UnbindBackward>)	tensor(0.1301, device='cuda:0', grad_fn=<UnbindBackward>)
tensor(0.9918, device='cuda:0', grad_fn=<UnbindBackward>)	tensor(0.9032, device='cuda:0', grad_fn=<UnbindBackward>)	tensor(0.6928, device='cuda:0', grad_fn=<UnbindBackward>)	tensor(0.4515, device='cuda:0', grad_fn=<UnbindBackward>)	tensor(0.3306, device='cuda:0', grad_fn=<UnbindBackward>)	tensor(0.2128, device='cuda:0', grad_fn=<UnbindBackward>)	tensor(0.1648, device='cuda:0', grad_fn=<UnbindBackward>)	tensor(0.1160, device='cuda:0', grad_fn=<UnbindBackward>)	tensor(0.1090, device='cuda:0', grad_fn=<UnbindBackward>)	tensor(0.0965, device='cuda:0', grad_fn=<UnbindBackward>)
tensor(0.9922, device='cuda:0', grad_fn=<UnbindBackward>)	tensor(1.0085, device='cuda:0', grad_fn=<UnbindBackward>)	tensor(0.8947, device='cuda:0', grad_fn=<UnbindBackward>)	tensor(0.7587, device='cuda:0', grad_fn=<UnbindBackward>)	tensor(0.4951, device='cuda:0', grad_fn=<UnbindBackward>)	tensor(0.3176, device='cuda:0', grad_fn=<UnbindBackward>)	tensor(0.2334, device='cuda:0', grad_fn=<UnbindBackward>)	tensor(0.1726, device='cuda:0', grad_fn=<UnbindBackward>)	tensor(0.1382, device='cuda:0', grad_fn=<UnbindBackward>)	tensor(0.1159, device='cuda:0', grad_fn=<UnbindBackward>)
tensor(0.9913, device='cuda:0', grad_fn=<UnbindBackward>)	tensor(0.9645, device='cuda:0', grad_fn=<UnbindBackward>)	tensor(0.9845, device='cuda:0', grad_fn=<UnbindBackward>)	tensor(0.8124, device='cuda:0', grad_fn=<UnbindBackward>)	tensor(0.5702, device='cuda:0', grad_fn=<UnbindBackward>)	tensor(0.3546, device='cuda:0', grad_fn=<UnbindBackward>)	tensor(0.2532, device='cuda:0', grad_fn=<UnbindBackward>)	tensor(0.2053, device='cuda:0', grad_fn=<UnbindBackward>)	tensor(0.1737, device='cuda:0', grad_fn=<UnbindBackward>)	tensor(0.1659, device='cuda:0', grad_fn=<UnbindBackward>)
tensor(0.9916, device='cuda:0', grad_fn=<UnbindBackward>)	tensor(0.9701, device='cuda:0', grad_fn=<UnbindBackward>)	tensor(1.0057, device='cuda:0', grad_fn=<UnbindBackward>)	tensor(0.8292, device='cuda:0', grad_fn=<UnbindBackward>)	tensor(0.5953, device='cuda:0', grad_fn=<UnbindBackward>)	tensor(0.3729, device='cuda:0', grad_fn=<UnbindBackward>)	tensor(0.2614, device='cuda:0', grad_fn=<UnbindBackward>)	tensor(0.2019, device='cuda:0', grad_fn=<UnbindBackward>)	tensor(0.1413, device='cuda:0', grad_fn=<UnbindBackward>)	tensor(0.1310, device='cuda:0', grad_fn=<UnbindBackward>)
tensor(0.9925, device='cuda:0', grad_fn=<UnbindBackward>)	tensor(1.0090, device='cuda:0', grad_fn=<UnbindBackward>)	tensor(0.9173, device='cuda:0', grad_fn=<UnbindBackward>)	tensor(0.8243, device='cuda:0', grad_fn=<UnbindBackward>)	tensor(0.6928, device='cuda:0', grad_fn=<UnbindBackward>)	tensor(0.5195, device='cuda:0', grad_fn=<UnbindBackward>)	tensor(0.3000, device='cuda:0', grad_fn=<UnbindBackward>)	tensor(0.1763, device='cuda:0', grad_fn=<UnbindBackward>)	tensor(0.1417, device='cuda:0', grad_fn=<UnbindBackward>)	tensor(0.1152, device='cuda:0', grad_fn=<UnbindBackward>)
tensor(0.9915, device='cuda:0', grad_fn=<UnbindBackward>)	tensor(0.9578, device='cuda:0', grad_fn=<UnbindBackward>)	tensor(0.8821, device='cuda:0', grad_fn=<UnbindBackward>)	tensor(0.7740, device='cuda:0', grad_fn=<UnbindBackward>)	tensor(0.6958, device='cuda:0', grad_fn=<UnbindBackward>)	tensor(0.5558, device='cuda:0', grad_fn=<UnbindBackward>)	tensor(0.4380, device='cuda:0', grad_fn=<UnbindBackward>)	tensor(0.3487, device='cuda:0', grad_fn=<UnbindBackward>)	tensor(0.2496, device='cuda:0', grad_fn=<UnbindBackward>)	tensor(0.2578, device='cuda:0', grad_fn=<UnbindBackward>)
tensor(0.9909, device='cuda:0', grad_fn=<UnbindBackward>)	tensor(1.0118, device='cuda:0', grad_fn=<UnbindBackward>)	tensor(0.9509, device='cuda:0', grad_fn=<UnbindBackward>)	tensor(0.8231, device='cuda:0', grad_fn=<UnbindBackward>)	tensor(0.4848, device='cuda:0', grad_fn=<UnbindBackward>)	tensor(0.2576, device='cuda:0', grad_fn=<UnbindBackward>)	tensor(0.1646, device='cuda:0', grad_fn=<UnbindBackward>)	tensor(0.1073, device='cuda:0', grad_fn=<UnbindBackward>)	tensor(0.0972, device='cuda:0', grad_fn=<UnbindBackward>)	tensor(0.0650, device='cuda:0', grad_fn=<UnbindBackward>)
tensor(0.9919, device='cuda:0', grad_fn=<UnbindBackward>)	tensor(0.9622, device='cuda:0', grad_fn=<UnbindBackward>)	tensor(0.9124, device='cuda:0', grad_fn=<UnbindBackward>)	tensor(0.7811, device='cuda:0', grad_fn=<UnbindBackward>)	tensor(0.6597, device='cuda:0', grad_fn=<UnbindBackward>)	tensor(0.5131, device='cuda:0', grad_fn=<UnbindBackward>)	tensor(0.3654, device='cuda:0', grad_fn=<UnbindBackward>)	tensor(0.2593, device='cuda:0', grad_fn=<UnbindBackward>)	tensor(0.1781, device='cuda:0', grad_fn=<UnbindBackward>)	tensor(0.1713, device='cuda:0', grad_fn=<UnbindBackward>)
tensor(0.9914, device='cuda:0', grad_fn=<UnbindBackward>)	tensor(0.9811, device='cuda:0', grad_fn=<UnbindBackward>)	tensor(0.9228, device='cuda:0', grad_fn=<UnbindBackward>)	tensor(0.7925, device='cuda:0', grad_fn=<UnbindBackward>)	tensor(0.5435, device='cuda:0', grad_fn=<UnbindBackward>)	tensor(0.2831, device='cuda:0', grad_fn=<UnbindBackward>)	tensor(0.1896, device='cuda:0', grad_fn=<UnbindBackward>)	tensor(0.1372, device='cuda:0', grad_fn=<UnbindBackward>)	tensor(0.1137, device='cuda:0', grad_fn=<UnbindBackward>)	tensor(0.0890, device='cuda:0', grad_fn=<UnbindBackward>)
tensor(0.9930, device='cuda:0', grad_fn=<UnbindBackward>)	tensor(1.0349, device='cuda:0', grad_fn=<UnbindBackward>)	tensor(0.8662, device='cuda:0', grad_fn=<UnbindBackward>)	tensor(0.7871, device='cuda:0', grad_fn=<UnbindBackward>)	tensor(0.6416, device='cuda:0', grad_fn=<UnbindBackward>)	tensor(0.5059, device='cuda:0', grad_fn=<UnbindBackward>)	tensor(0.3382, device='cuda:0', grad_fn=<UnbindBackward>)	tensor(0.1971, device='cuda:0', grad_fn=<UnbindBackward>)	tensor(0.1339, device='cuda:0', grad_fn=<UnbindBackward>)	tensor(0.1016, device='cuda:0', grad_fn=<UnbindBackward>)
tensor(0.9919, device='cuda:0', grad_fn=<UnbindBackward>)	tensor(1.0327, device='cuda:0', grad_fn=<UnbindBackward>)	tensor(0.8156, device='cuda:0', grad_fn=<UnbindBackward>)	tensor(0.7091, device='cuda:0', grad_fn=<UnbindBackward>)	tensor(0.5119, device='cuda:0', grad_fn=<UnbindBackward>)	tensor(0.2999, device='cuda:0', grad_fn=<UnbindBackward>)	tensor(0.2075, device='cuda:0', grad_fn=<UnbindBackward>)	tensor(0.1528, device='cuda:0', grad_fn=<UnbindBackward>)	tensor(0.1370, device='cuda:0', grad_fn=<UnbindBackward>)	tensor(0.1090, device='cuda:0', grad_fn=<UnbindBackward>)
tensor(0.9912, device='cuda:0', grad_fn=<UnbindBackward>)	tensor(0.9566, device='cuda:0', grad_fn=<UnbindBackward>)	tensor(1.0031, device='cuda:0', grad_fn=<UnbindBackward>)	tensor(0.9112, device='cuda:0', grad_fn=<UnbindBackward>)	tensor(0.8103, device='cuda:0', grad_fn=<UnbindBackward>)	tensor(0.6444, device='cuda:0', grad_fn=<UnbindBackward>)	tensor(0.4989, device='cuda:0', grad_fn=<UnbindBackward>)	tensor(0.3584, device='cuda:0', grad_fn=<UnbindBackward>)	tensor(0.2132, device='cuda:0', grad_fn=<UnbindBackward>)	tensor(0.2324, device='cuda:0', grad_fn=<UnbindBackward>)
tensor(0.9925, device='cuda:0', grad_fn=<UnbindBackward>)	tensor(0.9355, device='cuda:0', grad_fn=<UnbindBackward>)	tensor(0.9461, device='cuda:0', grad_fn=<UnbindBackward>)	tensor(0.9037, device='cuda:0', grad_fn=<UnbindBackward>)	tensor(0.8444, device='cuda:0', grad_fn=<UnbindBackward>)	tensor(0.7389, device='cuda:0', grad_fn=<UnbindBackward>)	tensor(0.6540, device='cuda:0', grad_fn=<UnbindBackward>)	tensor(0.5960, device='cuda:0', grad_fn=<UnbindBackward>)	tensor(0.4646, device='cuda:0', grad_fn=<UnbindBackward>)	tensor(0.5788, device='cuda:0', grad_fn=<UnbindBackward>)
tensor(0.9934, device='cuda:0', grad_fn=<UnbindBackward>)	tensor(0.9511, device='cuda:0', grad_fn=<UnbindBackward>)	tensor(1.0247, device='cuda:0', grad_fn=<UnbindBackward>)	tensor(0.9304, device='cuda:0', grad_fn=<UnbindBackward>)	tensor(0.7738, device='cuda:0', grad_fn=<UnbindBackward>)	tensor(0.5999, device='cuda:0', grad_fn=<UnbindBackward>)	tensor(0.4924, device='cuda:0', grad_fn=<UnbindBackward>)	tensor(0.4036, device='cuda:0', grad_fn=<UnbindBackward>)	tensor(0.2213, device='cuda:0', grad_fn=<UnbindBackward>)	tensor(0.1575, device='cuda:0', grad_fn=<UnbindBackward>)
tensor(0.9923, device='cuda:0', grad_fn=<UnbindBackward>)	tensor(0.9417, device='cuda:0', grad_fn=<UnbindBackward>)	tensor(0.8167, device='cuda:0', grad_fn=<UnbindBackward>)	tensor(0.6249, device='cuda:0', grad_fn=<UnbindBackward>)	tensor(0.5194, device='cuda:0', grad_fn=<UnbindBackward>)	tensor(0.3858, device='cuda:0', grad_fn=<UnbindBackward>)	tensor(0.3032, device='cuda:0', grad_fn=<UnbindBackward>)	tensor(0.2117, device='cuda:0', grad_fn=<UnbindBackward>)	tensor(0.1551, device='cuda:0', grad_fn=<UnbindBackward>)	tensor(0.1399, device='cuda:0', grad_fn=<UnbindBackward>)
tensor(0.9904, device='cuda:0', grad_fn=<UnbindBackward>)	tensor(1.0807, device='cuda:0', grad_fn=<UnbindBackward>)	tensor(0.8147, device='cuda:0', grad_fn=<UnbindBackward>)	tensor(0.7134, device='cuda:0', grad_fn=<UnbindBackward>)	tensor(0.4940, device='cuda:0', grad_fn=<UnbindBackward>)	tensor(0.3260, device='cuda:0', grad_fn=<UnbindBackward>)	tensor(0.2142, device='cuda:0', grad_fn=<UnbindBackward>)	tensor(0.1573, device='cuda:0', grad_fn=<UnbindBackward>)	tensor(0.1450, device='cuda:0', grad_fn=<UnbindBackward>)	tensor(0.1381, device='cuda:0', grad_fn=<UnbindBackward>)
tensor(0.9929, device='cuda:0', grad_fn=<UnbindBackward>)	tensor(1.2141, device='cuda:0', grad_fn=<UnbindBackward>)	tensor(1.0506, device='cuda:0', grad_fn=<UnbindBackward>)	tensor(0.9174, device='cuda:0', grad_fn=<UnbindBackward>)	tensor(0.9699, device='cuda:0', grad_fn=<UnbindBackward>)	tensor(0.8719, device='cuda:0', grad_fn=<UnbindBackward>)	tensor(0.8298, device='cuda:0', grad_fn=<UnbindBackward>)	tensor(0.8117, device='cuda:0', grad_fn=<UnbindBackward>)	tensor(0.7050, device='cuda:0', grad_fn=<UnbindBackward>)	tensor(0.9785, device='cuda:0', grad_fn=<UnbindBackward>)
tensor(0.9912, device='cuda:0', grad_fn=<UnbindBackward>)	tensor(1.0205, device='cuda:0', grad_fn=<UnbindBackward>)	tensor(1.2949, device='cuda:0', grad_fn=<UnbindBackward>)	tensor(1.4286, device='cuda:0', grad_fn=<UnbindBackward>)	tensor(1.2378, device='cuda:0', grad_fn=<UnbindBackward>)	tensor(0.9652, device='cuda:0', grad_fn=<UnbindBackward>)	tensor(0.6265, device='cuda:0', grad_fn=<UnbindBackward>)	tensor(0.4148, device='cuda:0', grad_fn=<UnbindBackward>)	tensor(0.1939, device='cuda:0', grad_fn=<UnbindBackward>)	tensor(0.2133, device='cuda:0', grad_fn=<UnbindBackward>)
tensor(0.9919, device='cuda:0', grad_fn=<UnbindBackward>)	tensor(0.9646, device='cuda:0', grad_fn=<UnbindBackward>)	tensor(0.7854, device='cuda:0', grad_fn=<UnbindBackward>)	tensor(0.4594, device='cuda:0', grad_fn=<UnbindBackward>)	tensor(0.2739, device='cuda:0', grad_fn=<UnbindBackward>)	tensor(0.1685, device='cuda:0', grad_fn=<UnbindBackward>)	tensor(0.1382, device='cuda:0', grad_fn=<UnbindBackward>)	tensor(0.0990, device='cuda:0', grad_fn=<UnbindBackward>)	tensor(0.0987, device='cuda:0', grad_fn=<UnbindBackward>)	tensor(0.0827, device='cuda:0', grad_fn=<UnbindBackward>)
tensor(0.9913, device='cuda:0', grad_fn=<UnbindBackward>)	tensor(1.0142, device='cuda:0', grad_fn=<UnbindBackward>)	tensor(0.9258, device='cuda:0', grad_fn=<UnbindBackward>)	tensor(0.7706, device='cuda:0', grad_fn=<UnbindBackward>)	tensor(0.6172, device='cuda:0', grad_fn=<UnbindBackward>)	tensor(0.4483, device='cuda:0', grad_fn=<UnbindBackward>)	tensor(0.3102, device='cuda:0', grad_fn=<UnbindBackward>)	tensor(0.2211, device='cuda:0', grad_fn=<UnbindBackward>)	tensor(0.1643, device='cuda:0', grad_fn=<UnbindBackward>)	tensor(0.1485, device='cuda:0', grad_fn=<UnbindBackward>)
tensor(0.9910, device='cuda:0', grad_fn=<UnbindBackward>)	tensor(1.0327, device='cuda:0', grad_fn=<UnbindBackward>)	tensor(1.1334, device='cuda:0', grad_fn=<UnbindBackward>)	tensor(1.1997, device='cuda:0', grad_fn=<UnbindBackward>)	tensor(1.1988, device='cuda:0', grad_fn=<UnbindBackward>)	tensor(1.0801, device='cuda:0', grad_fn=<UnbindBackward>)	tensor(0.8716, device='cuda:0', grad_fn=<UnbindBackward>)	tensor(0.5701, device='cuda:0', grad_fn=<UnbindBackward>)	tensor(0.2873, device='cuda:0', grad_fn=<UnbindBackward>)	tensor(0.2171, device='cuda:0', grad_fn=<UnbindBackward>)
tensor(0.9922, device='cuda:0', grad_fn=<UnbindBackward>)	tensor(0.9939, device='cuda:0', grad_fn=<UnbindBackward>)	tensor(0.8632, device='cuda:0', grad_fn=<UnbindBackward>)	tensor(0.7802, device='cuda:0', grad_fn=<UnbindBackward>)	tensor(0.6449, device='cuda:0', grad_fn=<UnbindBackward>)	tensor(0.5182, device='cuda:0', grad_fn=<UnbindBackward>)	tensor(0.3801, device='cuda:0', grad_fn=<UnbindBackward>)	tensor(0.2274, device='cuda:0', grad_fn=<UnbindBackward>)	tensor(0.1468, device='cuda:0', grad_fn=<UnbindBackward>)	tensor(0.1089, device='cuda:0', grad_fn=<UnbindBackward>)
tensor(0.9932, device='cuda:0', grad_fn=<UnbindBackward>)	tensor(0.9743, device='cuda:0', grad_fn=<UnbindBackward>)	tensor(0.9978, device='cuda:0', grad_fn=<UnbindBackward>)	tensor(0.9218, device='cuda:0', grad_fn=<UnbindBackward>)	tensor(0.7972, device='cuda:0', grad_fn=<UnbindBackward>)	tensor(0.6203, device='cuda:0', grad_fn=<UnbindBackward>)	tensor(0.3511, device='cuda:0', grad_fn=<UnbindBackward>)	tensor(0.1889, device='cuda:0', grad_fn=<UnbindBackward>)	tensor(0.1489, device='cuda:0', grad_fn=<UnbindBackward>)	tensor(0.1147, device='cuda:0', grad_fn=<UnbindBackward>)
tensor(0.9911, device='cuda:0', grad_fn=<UnbindBackward>)	tensor(1.0059, device='cuda:0', grad_fn=<UnbindBackward>)	tensor(0.9770, device='cuda:0', grad_fn=<UnbindBackward>)	tensor(0.9112, device='cuda:0', grad_fn=<UnbindBackward>)	tensor(0.8111, device='cuda:0', grad_fn=<UnbindBackward>)	tensor(0.6778, device='cuda:0', grad_fn=<UnbindBackward>)	tensor(0.5069, device='cuda:0', grad_fn=<UnbindBackward>)	tensor(0.3649, device='cuda:0', grad_fn=<UnbindBackward>)	tensor(0.2320, device='cuda:0', grad_fn=<UnbindBackward>)	tensor(0.2025, device='cuda:0', grad_fn=<UnbindBackward>)
tensor(0.9918, device='cuda:0', grad_fn=<UnbindBackward>)	tensor(1.0215, device='cuda:0', grad_fn=<UnbindBackward>)	tensor(1.0560, device='cuda:0', grad_fn=<UnbindBackward>)	tensor(1.0485, device='cuda:0', grad_fn=<UnbindBackward>)	tensor(1.0503, device='cuda:0', grad_fn=<UnbindBackward>)	tensor(0.9195, device='cuda:0', grad_fn=<UnbindBackward>)	tensor(0.7095, device='cuda:0', grad_fn=<UnbindBackward>)	tensor(0.4910, device='cuda:0', grad_fn=<UnbindBackward>)	tensor(0.2886, device='cuda:0', grad_fn=<UnbindBackward>)	tensor(0.2670, device='cuda:0', grad_fn=<UnbindBackward>)
tensor(0.9927, device='cuda:0', grad_fn=<UnbindBackward>)	tensor(1.0273, device='cuda:0', grad_fn=<UnbindBackward>)	tensor(0.8701, device='cuda:0', grad_fn=<UnbindBackward>)	tensor(0.7238, device='cuda:0', grad_fn=<UnbindBackward>)	tensor(0.4703, device='cuda:0', grad_fn=<UnbindBackward>)	tensor(0.3087, device='cuda:0', grad_fn=<UnbindBackward>)	tensor(0.2269, device='cuda:0', grad_fn=<UnbindBackward>)	tensor(0.1677, device='cuda:0', grad_fn=<UnbindBackward>)	tensor(0.1431, device='cuda:0', grad_fn=<UnbindBackward>)	tensor(0.1176, device='cuda:0', grad_fn=<UnbindBackward>)
tensor(0.9925, device='cuda:0', grad_fn=<UnbindBackward>)	tensor(0.9439, device='cuda:0', grad_fn=<UnbindBackward>)	tensor(0.8876, device='cuda:0', grad_fn=<UnbindBackward>)	tensor(0.6306, device='cuda:0', grad_fn=<UnbindBackward>)	tensor(0.3955, device='cuda:0', grad_fn=<UnbindBackward>)	tensor(0.2388, device='cuda:0', grad_fn=<UnbindBackward>)	tensor(0.1765, device='cuda:0', grad_fn=<UnbindBackward>)	tensor(0.1474, device='cuda:0', grad_fn=<UnbindBackward>)	tensor(0.1389, device='cuda:0', grad_fn=<UnbindBackward>)	tensor(0.1252, device='cuda:0', grad_fn=<UnbindBackward>)
tensor(0.9918, device='cuda:0', grad_fn=<UnbindBackward>)	tensor(0.9939, device='cuda:0', grad_fn=<UnbindBackward>)	tensor(0.9763, device='cuda:0', grad_fn=<UnbindBackward>)	tensor(0.9170, device='cuda:0', grad_fn=<UnbindBackward>)	tensor(0.8105, device='cuda:0', grad_fn=<UnbindBackward>)	tensor(0.6716, device='cuda:0', grad_fn=<UnbindBackward>)	tensor(0.5250, device='cuda:0', grad_fn=<UnbindBackward>)	tensor(0.3285, device='cuda:0', grad_fn=<UnbindBackward>)	tensor(0.1614, device='cuda:0', grad_fn=<UnbindBackward>)	tensor(0.1270, device='cuda:0', grad_fn=<UnbindBackward>)
tensor(0.9906, device='cuda:0', grad_fn=<UnbindBackward>)	tensor(1.0672, device='cuda:0', grad_fn=<UnbindBackward>)	tensor(0.9084, device='cuda:0', grad_fn=<UnbindBackward>)	tensor(0.8532, device='cuda:0', grad_fn=<UnbindBackward>)	tensor(0.7119, device='cuda:0', grad_fn=<UnbindBackward>)	tensor(0.5364, device='cuda:0', grad_fn=<UnbindBackward>)	tensor(0.3098, device='cuda:0', grad_fn=<UnbindBackward>)	tensor(0.1931, device='cuda:0', grad_fn=<UnbindBackward>)	tensor(0.1470, device='cuda:0', grad_fn=<UnbindBackward>)	tensor(0.1193, device='cuda:0', grad_fn=<UnbindBackward>)
tensor(0.9905, device='cuda:0', grad_fn=<UnbindBackward>)	tensor(1.0584, device='cuda:0', grad_fn=<UnbindBackward>)	tensor(1.0228, device='cuda:0', grad_fn=<UnbindBackward>)	tensor(1.0007, device='cuda:0', grad_fn=<UnbindBackward>)	tensor(1.0071, device='cuda:0', grad_fn=<UnbindBackward>)	tensor(0.9158, device='cuda:0', grad_fn=<UnbindBackward>)	tensor(0.7627, device='cuda:0', grad_fn=<UnbindBackward>)	tensor(0.5331, device='cuda:0', grad_fn=<UnbindBackward>)	tensor(0.2431, device='cuda:0', grad_fn=<UnbindBackward>)	tensor(0.1787, device='cuda:0', grad_fn=<UnbindBackward>)
tensor(0.9918, device='cuda:0', grad_fn=<UnbindBackward>)	tensor(0.9699, device='cuda:0', grad_fn=<UnbindBackward>)	tensor(0.9642, device='cuda:0', grad_fn=<UnbindBackward>)	tensor(0.8377, device='cuda:0', grad_fn=<UnbindBackward>)	tensor(0.7236, device='cuda:0', grad_fn=<UnbindBackward>)	tensor(0.5659, device='cuda:0', grad_fn=<UnbindBackward>)	tensor(0.4721, device='cuda:0', grad_fn=<UnbindBackward>)	tensor(0.3854, device='cuda:0', grad_fn=<UnbindBackward>)	tensor(0.2746, device='cuda:0', grad_fn=<UnbindBackward>)	tensor(0.3034, device='cuda:0', grad_fn=<UnbindBackward>)
tensor(0.9922, device='cuda:0', grad_fn=<UnbindBackward>)	tensor(1.0409, device='cuda:0', grad_fn=<UnbindBackward>)	tensor(0.8940, device='cuda:0', grad_fn=<UnbindBackward>)	tensor(0.7872, device='cuda:0', grad_fn=<UnbindBackward>)	tensor(0.6127, device='cuda:0', grad_fn=<UnbindBackward>)	tensor(0.4431, device='cuda:0', grad_fn=<UnbindBackward>)	tensor(0.2815, device='cuda:0', grad_fn=<UnbindBackward>)	tensor(0.1886, device='cuda:0', grad_fn=<UnbindBackward>)	tensor(0.1381, device='cuda:0', grad_fn=<UnbindBackward>)	tensor(0.1175, device='cuda:0', grad_fn=<UnbindBackward>)
tensor(0.9915, device='cuda:0', grad_fn=<UnbindBackward>)	tensor(0.9887, device='cuda:0', grad_fn=<UnbindBackward>)	tensor(0.8163, device='cuda:0', grad_fn=<UnbindBackward>)	tensor(0.6780, device='cuda:0', grad_fn=<UnbindBackward>)	tensor(0.4654, device='cuda:0', grad_fn=<UnbindBackward>)	tensor(0.2923, device='cuda:0', grad_fn=<UnbindBackward>)	tensor(0.2066, device='cuda:0', grad_fn=<UnbindBackward>)	tensor(0.1487, device='cuda:0', grad_fn=<UnbindBackward>)	tensor(0.1356, device='cuda:0', grad_fn=<UnbindBackward>)	tensor(0.1026, device='cuda:0', grad_fn=<UnbindBackward>)
tensor(0.9930, device='cuda:0', grad_fn=<UnbindBackward>)	tensor(1.0011, device='cuda:0', grad_fn=<UnbindBackward>)	tensor(0.8097, device='cuda:0', grad_fn=<UnbindBackward>)	tensor(0.6947, device='cuda:0', grad_fn=<UnbindBackward>)	tensor(0.4620, device='cuda:0', grad_fn=<UnbindBackward>)	tensor(0.2390, device='cuda:0', grad_fn=<UnbindBackward>)	tensor(0.1486, device='cuda:0', grad_fn=<UnbindBackward>)	tensor(0.1060, device='cuda:0', grad_fn=<UnbindBackward>)	tensor(0.1229, device='cuda:0', grad_fn=<UnbindBackward>)	tensor(0.0940, device='cuda:0', grad_fn=<UnbindBackward>)
tensor(0.9920, device='cuda:0', grad_fn=<UnbindBackward>)	tensor(0.9314, device='cuda:0', grad_fn=<UnbindBackward>)	tensor(0.7793, device='cuda:0', grad_fn=<UnbindBackward>)	tensor(0.5888, device='cuda:0', grad_fn=<UnbindBackward>)	tensor(0.4457, device='cuda:0', grad_fn=<UnbindBackward>)	tensor(0.2941, device='cuda:0', grad_fn=<UnbindBackward>)	tensor(0.2023, device='cuda:0', grad_fn=<UnbindBackward>)	tensor(0.1482, device='cuda:0', grad_fn=<UnbindBackward>)	tensor(0.1298, device='cuda:0', grad_fn=<UnbindBackward>)	tensor(0.1039, device='cuda:0', grad_fn=<UnbindBackward>)
tensor(0.9916, device='cuda:0', grad_fn=<UnbindBackward>)	tensor(0.9687, device='cuda:0', grad_fn=<UnbindBackward>)	tensor(0.9104, device='cuda:0', grad_fn=<UnbindBackward>)	tensor(0.8356, device='cuda:0', grad_fn=<UnbindBackward>)	tensor(0.6967, device='cuda:0', grad_fn=<UnbindBackward>)	tensor(0.4501, device='cuda:0', grad_fn=<UnbindBackward>)	tensor(0.2298, device='cuda:0', grad_fn=<UnbindBackward>)	tensor(0.1284, device='cuda:0', grad_fn=<UnbindBackward>)	tensor(0.1127, device='cuda:0', grad_fn=<UnbindBackward>)	tensor(0.0852, device='cuda:0', grad_fn=<UnbindBackward>)
tensor(0.9928, device='cuda:0', grad_fn=<UnbindBackward>)	tensor(0.9901, device='cuda:0', grad_fn=<UnbindBackward>)	tensor(0.9331, device='cuda:0', grad_fn=<UnbindBackward>)	tensor(0.8100, device='cuda:0', grad_fn=<UnbindBackward>)	tensor(0.6583, device='cuda:0', grad_fn=<UnbindBackward>)	tensor(0.4982, device='cuda:0', grad_fn=<UnbindBackward>)	tensor(0.3379, device='cuda:0', grad_fn=<UnbindBackward>)	tensor(0.2544, device='cuda:0', grad_fn=<UnbindBackward>)	tensor(0.2062, device='cuda:0', grad_fn=<UnbindBackward>)	tensor(0.1947, device='cuda:0', grad_fn=<UnbindBackward>)
tensor(0.9930, device='cuda:0', grad_fn=<UnbindBackward>)	tensor(0.9992, device='cuda:0', grad_fn=<UnbindBackward>)	tensor(0.9614, device='cuda:0', grad_fn=<UnbindBackward>)	tensor(0.8774, device='cuda:0', grad_fn=<UnbindBackward>)	tensor(0.7357, device='cuda:0', grad_fn=<UnbindBackward>)	tensor(0.5535, device='cuda:0', grad_fn=<UnbindBackward>)	tensor(0.3898, device='cuda:0', grad_fn=<UnbindBackward>)	tensor(0.2733, device='cuda:0', grad_fn=<UnbindBackward>)	tensor(0.1870, device='cuda:0', grad_fn=<UnbindBackward>)	tensor(0.1690, device='cuda:0', grad_fn=<UnbindBackward>)
tensor(0.9926, device='cuda:0', grad_fn=<UnbindBackward>)	tensor(0.9649, device='cuda:0', grad_fn=<UnbindBackward>)	tensor(1.0005, device='cuda:0', grad_fn=<UnbindBackward>)	tensor(0.9385, device='cuda:0', grad_fn=<UnbindBackward>)	tensor(0.8640, device='cuda:0', grad_fn=<UnbindBackward>)	tensor(0.7669, device='cuda:0', grad_fn=<UnbindBackward>)	tensor(0.6767, device='cuda:0', grad_fn=<UnbindBackward>)	tensor(0.5785, device='cuda:0', grad_fn=<UnbindBackward>)	tensor(0.3438, device='cuda:0', grad_fn=<UnbindBackward>)	tensor(0.2280, device='cuda:0', grad_fn=<UnbindBackward>)
tensor(0.9925, device='cuda:0', grad_fn=<UnbindBackward>)	tensor(0.9850, device='cuda:0', grad_fn=<UnbindBackward>)	tensor(0.9699, device='cuda:0', grad_fn=<UnbindBackward>)	tensor(0.8990, device='cuda:0', grad_fn=<UnbindBackward>)	tensor(0.7676, device='cuda:0', grad_fn=<UnbindBackward>)	tensor(0.5377, device='cuda:0', grad_fn=<UnbindBackward>)	tensor(0.3212, device='cuda:0', grad_fn=<UnbindBackward>)	tensor(0.1967, device='cuda:0', grad_fn=<UnbindBackward>)	tensor(0.1363, device='cuda:0', grad_fn=<UnbindBackward>)	tensor(0.1215, device='cuda:0', grad_fn=<UnbindBackward>)
tensor(0.9934, device='cuda:0', grad_fn=<UnbindBackward>)	tensor(0.9820, device='cuda:0', grad_fn=<UnbindBackward>)	tensor(0.9873, device='cuda:0', grad_fn=<UnbindBackward>)	tensor(0.9603, device='cuda:0', grad_fn=<UnbindBackward>)	tensor(0.8947, device='cuda:0', grad_fn=<UnbindBackward>)	tensor(0.7932, device='cuda:0', grad_fn=<UnbindBackward>)	tensor(0.6476, device='cuda:0', grad_fn=<UnbindBackward>)	tensor(0.5339, device='cuda:0', grad_fn=<UnbindBackward>)	tensor(0.3979, device='cuda:0', grad_fn=<UnbindBackward>)	tensor(0.4563, device='cuda:0', grad_fn=<UnbindBackward>)
tensor(0.9950, device='cuda:0', grad_fn=<UnbindBackward>)	tensor(1.0279, device='cuda:0', grad_fn=<UnbindBackward>)	tensor(0.7417, device='cuda:0', grad_fn=<UnbindBackward>)	tensor(0.5864, device='cuda:0', grad_fn=<UnbindBackward>)	tensor(0.3623, device='cuda:0', grad_fn=<UnbindBackward>)	tensor(0.2371, device='cuda:0', grad_fn=<UnbindBackward>)	tensor(0.1739, device='cuda:0', grad_fn=<UnbindBackward>)	tensor(0.1223, device='cuda:0', grad_fn=<UnbindBackward>)	tensor(0.1239, device='cuda:0', grad_fn=<UnbindBackward>)	tensor(0.0949, device='cuda:0', grad_fn=<UnbindBackward>)
tensor(0.9930, device='cuda:0', grad_fn=<UnbindBackward>)	tensor(0.9575, device='cuda:0', grad_fn=<UnbindBackward>)	tensor(0.8836, device='cuda:0', grad_fn=<UnbindBackward>)	tensor(0.6207, device='cuda:0', grad_fn=<UnbindBackward>)	tensor(0.3480, device='cuda:0', grad_fn=<UnbindBackward>)	tensor(0.2239, device='cuda:0', grad_fn=<UnbindBackward>)	tensor(0.1641, device='cuda:0', grad_fn=<UnbindBackward>)	tensor(0.1231, device='cuda:0', grad_fn=<UnbindBackward>)	tensor(0.1102, device='cuda:0', grad_fn=<UnbindBackward>)	tensor(0.0892, device='cuda:0', grad_fn=<UnbindBackward>)
tensor(0.9928, device='cuda:0', grad_fn=<UnbindBackward>)	tensor(1.0076, device='cuda:0', grad_fn=<UnbindBackward>)	tensor(0.8091, device='cuda:0', grad_fn=<UnbindBackward>)	tensor(0.6600, device='cuda:0', grad_fn=<UnbindBackward>)	tensor(0.3716, device='cuda:0', grad_fn=<UnbindBackward>)	tensor(0.2288, device='cuda:0', grad_fn=<UnbindBackward>)	tensor(0.1700, device='cuda:0', grad_fn=<UnbindBackward>)	tensor(0.1159, device='cuda:0', grad_fn=<UnbindBackward>)	tensor(0.1142, device='cuda:0', grad_fn=<UnbindBackward>)	tensor(0.0882, device='cuda:0', grad_fn=<UnbindBackward>)
tensor(0.9931, device='cuda:0', grad_fn=<UnbindBackward>)	tensor(0.9885, device='cuda:0', grad_fn=<UnbindBackward>)	tensor(0.9758, device='cuda:0', grad_fn=<UnbindBackward>)	tensor(0.9191, device='cuda:0', grad_fn=<UnbindBackward>)	tensor(0.8084, device='cuda:0', grad_fn=<UnbindBackward>)	tensor(0.6778, device='cuda:0', grad_fn=<UnbindBackward>)	tensor(0.5117, device='cuda:0', grad_fn=<UnbindBackward>)	tensor(0.4082, device='cuda:0', grad_fn=<UnbindBackward>)	tensor(0.2988, device='cuda:0', grad_fn=<UnbindBackward>)	tensor(0.3177, device='cuda:0', grad_fn=<UnbindBackward>)
tensor(0.9919, device='cuda:0', grad_fn=<UnbindBackward>)	tensor(0.9459, device='cuda:0', grad_fn=<UnbindBackward>)	tensor(1.0592, device='cuda:0', grad_fn=<UnbindBackward>)	tensor(1.0047, device='cuda:0', grad_fn=<UnbindBackward>)	tensor(0.9554, device='cuda:0', grad_fn=<UnbindBackward>)	tensor(0.8420, device='cuda:0', grad_fn=<UnbindBackward>)	tensor(0.7724, device='cuda:0', grad_fn=<UnbindBackward>)	tensor(0.7011, device='cuda:0', grad_fn=<UnbindBackward>)	tensor(0.4887, device='cuda:0', grad_fn=<UnbindBackward>)	tensor(0.7152, device='cuda:0', grad_fn=<UnbindBackward>)
tensor(0.9912, device='cuda:0', grad_fn=<UnbindBackward>)	tensor(0.9804, device='cuda:0', grad_fn=<UnbindBackward>)	tensor(0.8494, device='cuda:0', grad_fn=<UnbindBackward>)	tensor(0.6932, device='cuda:0', grad_fn=<UnbindBackward>)	tensor(0.3775, device='cuda:0', grad_fn=<UnbindBackward>)	tensor(0.1976, device='cuda:0', grad_fn=<UnbindBackward>)	tensor(0.1332, device='cuda:0', grad_fn=<UnbindBackward>)	tensor(0.0868, device='cuda:0', grad_fn=<UnbindBackward>)	tensor(0.0916, device='cuda:0', grad_fn=<UnbindBackward>)	tensor(0.0573, device='cuda:0', grad_fn=<UnbindBackward>)
tensor(0.9923, device='cuda:0', grad_fn=<UnbindBackward>)	tensor(1.0059, device='cuda:0', grad_fn=<UnbindBackward>)	tensor(0.9263, device='cuda:0', grad_fn=<UnbindBackward>)	tensor(0.8514, device='cuda:0', grad_fn=<UnbindBackward>)	tensor(0.6335, device='cuda:0', grad_fn=<UnbindBackward>)	tensor(0.3624, device='cuda:0', grad_fn=<UnbindBackward>)	tensor(0.1745, device='cuda:0', grad_fn=<UnbindBackward>)	tensor(0.0993, device='cuda:0', grad_fn=<UnbindBackward>)	tensor(0.1050, device='cuda:0', grad_fn=<UnbindBackward>)	tensor(0.0594, device='cuda:0', grad_fn=<UnbindBackward>)
tensor(0.9920, device='cuda:0', grad_fn=<UnbindBackward>)	tensor(1.0020, device='cuda:0', grad_fn=<UnbindBackward>)	tensor(0.9549, device='cuda:0', grad_fn=<UnbindBackward>)	tensor(0.8305, device='cuda:0', grad_fn=<UnbindBackward>)	tensor(0.6353, device='cuda:0', grad_fn=<UnbindBackward>)	tensor(0.4011, device='cuda:0', grad_fn=<UnbindBackward>)	tensor(0.2818, device='cuda:0', grad_fn=<UnbindBackward>)	tensor(0.2271, device='cuda:0', grad_fn=<UnbindBackward>)	tensor(0.1857, device='cuda:0', grad_fn=<UnbindBackward>)	tensor(0.1800, device='cuda:0', grad_fn=<UnbindBackward>)
tensor(0.9926, device='cuda:0', grad_fn=<UnbindBackward>)	tensor(1.0174, device='cuda:0', grad_fn=<UnbindBackward>)	tensor(0.8546, device='cuda:0', grad_fn=<UnbindBackward>)	tensor(0.7284, device='cuda:0', grad_fn=<UnbindBackward>)	tensor(0.4641, device='cuda:0', grad_fn=<UnbindBackward>)	tensor(0.2816, device='cuda:0', grad_fn=<UnbindBackward>)	tensor(0.2014, device='cuda:0', grad_fn=<UnbindBackward>)	tensor(0.1457, device='cuda:0', grad_fn=<UnbindBackward>)	tensor(0.1343, device='cuda:0', grad_fn=<UnbindBackward>)	tensor(0.1019, device='cuda:0', grad_fn=<UnbindBackward>)
tensor(0.9923, device='cuda:0', grad_fn=<UnbindBackward>)	tensor(0.9778, device='cuda:0', grad_fn=<UnbindBackward>)	tensor(0.8752, device='cuda:0', grad_fn=<UnbindBackward>)	tensor(0.7107, device='cuda:0', grad_fn=<UnbindBackward>)	tensor(0.5565, device='cuda:0', grad_fn=<UnbindBackward>)	tensor(0.3389, device='cuda:0', grad_fn=<UnbindBackward>)	tensor(0.2031, device='cuda:0', grad_fn=<UnbindBackward>)	tensor(0.1613, device='cuda:0', grad_fn=<UnbindBackward>)	tensor(0.1665, device='cuda:0', grad_fn=<UnbindBackward>)	tensor(0.1352, device='cuda:0', grad_fn=<UnbindBackward>)
tensor(0.9916, device='cuda:0', grad_fn=<UnbindBackward>)	tensor(1.0030, device='cuda:0', grad_fn=<UnbindBackward>)	tensor(0.9110, device='cuda:0', grad_fn=<UnbindBackward>)	tensor(0.7915, device='cuda:0', grad_fn=<UnbindBackward>)	tensor(0.5650, device='cuda:0', grad_fn=<UnbindBackward>)	tensor(0.3363, device='cuda:0', grad_fn=<UnbindBackward>)	tensor(0.2143, device='cuda:0', grad_fn=<UnbindBackward>)	tensor(0.1492, device='cuda:0', grad_fn=<UnbindBackward>)	tensor(0.1180, device='cuda:0', grad_fn=<UnbindBackward>)	tensor(0.0906, device='cuda:0', grad_fn=<UnbindBackward>)
tensor(0.9912, device='cuda:0', grad_fn=<UnbindBackward>)	tensor(0.8766, device='cuda:0', grad_fn=<UnbindBackward>)	tensor(0.9550, device='cuda:0', grad_fn=<UnbindBackward>)	tensor(1.0213, device='cuda:0', grad_fn=<UnbindBackward>)	tensor(0.9459, device='cuda:0', grad_fn=<UnbindBackward>)	tensor(1.1953, device='cuda:0', grad_fn=<UnbindBackward>)	tensor(0.9676, device='cuda:0', grad_fn=<UnbindBackward>)	tensor(0.7660, device='cuda:0', grad_fn=<UnbindBackward>)	tensor(0.2073, device='cuda:0', grad_fn=<UnbindBackward>)	tensor(0.1014, device='cuda:0', grad_fn=<UnbindBackward>)
tensor(0.9919, device='cuda:0', grad_fn=<UnbindBackward>)	tensor(0.9625, device='cuda:0', grad_fn=<UnbindBackward>)	tensor(0.9272, device='cuda:0', grad_fn=<UnbindBackward>)	tensor(0.8887, device='cuda:0', grad_fn=<UnbindBackward>)	tensor(0.7953, device='cuda:0', grad_fn=<UnbindBackward>)	tensor(0.6547, device='cuda:0', grad_fn=<UnbindBackward>)	tensor(0.4260, device='cuda:0', grad_fn=<UnbindBackward>)	tensor(0.1987, device='cuda:0', grad_fn=<UnbindBackward>)	tensor(0.1373, device='cuda:0', grad_fn=<UnbindBackward>)	tensor(0.0944, device='cuda:0', grad_fn=<UnbindBackward>)
tensor(0.9927, device='cuda:0', grad_fn=<UnbindBackward>)	tensor(0.9480, device='cuda:0', grad_fn=<UnbindBackward>)	tensor(0.8182, device='cuda:0', grad_fn=<UnbindBackward>)	tensor(0.5627, device='cuda:0', grad_fn=<UnbindBackward>)	tensor(0.4555, device='cuda:0', grad_fn=<UnbindBackward>)	tensor(0.3442, device='cuda:0', grad_fn=<UnbindBackward>)	tensor(0.2688, device='cuda:0', grad_fn=<UnbindBackward>)	tensor(0.2027, device='cuda:0', grad_fn=<UnbindBackward>)	tensor(0.1617, device='cuda:0', grad_fn=<UnbindBackward>)	tensor(0.1587, device='cuda:0', grad_fn=<UnbindBackward>)
tensor(0.9917, device='cuda:0', grad_fn=<UnbindBackward>)	tensor(0.9541, device='cuda:0', grad_fn=<UnbindBackward>)	tensor(0.8973, device='cuda:0', grad_fn=<UnbindBackward>)	tensor(0.7340, device='cuda:0', grad_fn=<UnbindBackward>)	tensor(0.5402, device='cuda:0', grad_fn=<UnbindBackward>)	tensor(0.3731, device='cuda:0', grad_fn=<UnbindBackward>)	tensor(0.2713, device='cuda:0', grad_fn=<UnbindBackward>)	tensor(0.2100, device='cuda:0', grad_fn=<UnbindBackward>)	tensor(0.1619, device='cuda:0', grad_fn=<UnbindBackward>)	tensor(0.1432, device='cuda:0', grad_fn=<UnbindBackward>)
tensor(0.9928, device='cuda:0', grad_fn=<UnbindBackward>)	tensor(0.9286, device='cuda:0', grad_fn=<UnbindBackward>)	tensor(0.9357, device='cuda:0', grad_fn=<UnbindBackward>)	tensor(0.7978, device='cuda:0', grad_fn=<UnbindBackward>)	tensor(0.6563, device='cuda:0', grad_fn=<UnbindBackward>)	tensor(0.4990, device='cuda:0', grad_fn=<UnbindBackward>)	tensor(0.4062, device='cuda:0', grad_fn=<UnbindBackward>)	tensor(0.3170, device='cuda:0', grad_fn=<UnbindBackward>)	tensor(0.2426, device='cuda:0', grad_fn=<UnbindBackward>)	tensor(0.2802, device='cuda:0', grad_fn=<UnbindBackward>)
tensor(0.9921, device='cuda:0', grad_fn=<UnbindBackward>)	tensor(0.9948, device='cuda:0', grad_fn=<UnbindBackward>)	tensor(1.1091, device='cuda:0', grad_fn=<UnbindBackward>)	tensor(1.0912, device='cuda:0', grad_fn=<UnbindBackward>)	tensor(1.0375, device='cuda:0', grad_fn=<UnbindBackward>)	tensor(0.9616, device='cuda:0', grad_fn=<UnbindBackward>)	tensor(0.8913, device='cuda:0', grad_fn=<UnbindBackward>)	tensor(0.8166, device='cuda:0', grad_fn=<UnbindBackward>)	tensor(0.5251, device='cuda:0', grad_fn=<UnbindBackward>)	tensor(0.5639, device='cuda:0', grad_fn=<UnbindBackward>)
tensor(0.9921, device='cuda:0', grad_fn=<UnbindBackward>)	tensor(1.0145, device='cuda:0', grad_fn=<UnbindBackward>)	tensor(0.8143, device='cuda:0', grad_fn=<UnbindBackward>)	tensor(0.7034, device='cuda:0', grad_fn=<UnbindBackward>)	tensor(0.4967, device='cuda:0', grad_fn=<UnbindBackward>)	tensor(0.3071, device='cuda:0', grad_fn=<UnbindBackward>)	tensor(0.2028, device='cuda:0', grad_fn=<UnbindBackward>)	tensor(0.1536, device='cuda:0', grad_fn=<UnbindBackward>)	tensor(0.1332, device='cuda:0', grad_fn=<UnbindBackward>)	tensor(0.1063, device='cuda:0', grad_fn=<UnbindBackward>)
tensor(0.9913, device='cuda:0', grad_fn=<UnbindBackward>)	tensor(1.0149, device='cuda:0', grad_fn=<UnbindBackward>)	tensor(1.2014, device='cuda:0', grad_fn=<UnbindBackward>)	tensor(1.2956, device='cuda:0', grad_fn=<UnbindBackward>)	tensor(1.3611, device='cuda:0', grad_fn=<UnbindBackward>)	tensor(1.3472, device='cuda:0', grad_fn=<UnbindBackward>)	tensor(1.3727, device='cuda:0', grad_fn=<UnbindBackward>)	tensor(1.3952, device='cuda:0', grad_fn=<UnbindBackward>)	tensor(1.0731, device='cuda:0', grad_fn=<UnbindBackward>)	tensor(1.5672, device='cuda:0', grad_fn=<UnbindBackward>)
tensor(0.9925, device='cuda:0', grad_fn=<UnbindBackward>)	tensor(0.9773, device='cuda:0', grad_fn=<UnbindBackward>)	tensor(0.9746, device='cuda:0', grad_fn=<UnbindBackward>)	tensor(0.9313, device='cuda:0', grad_fn=<UnbindBackward>)	tensor(0.8320, device='cuda:0', grad_fn=<UnbindBackward>)	tensor(0.7194, device='cuda:0', grad_fn=<UnbindBackward>)	tensor(0.6065, device='cuda:0', grad_fn=<UnbindBackward>)	tensor(0.5128, device='cuda:0', grad_fn=<UnbindBackward>)	tensor(0.3522, device='cuda:0', grad_fn=<UnbindBackward>)	tensor(0.4072, device='cuda:0', grad_fn=<UnbindBackward>)
tensor(0.9929, device='cuda:0', grad_fn=<UnbindBackward>)	tensor(1.0216, device='cuda:0', grad_fn=<UnbindBackward>)	tensor(0.9064, device='cuda:0', grad_fn=<UnbindBackward>)	tensor(0.8434, device='cuda:0', grad_fn=<UnbindBackward>)	tensor(0.7441, device='cuda:0', grad_fn=<UnbindBackward>)	tensor(0.6364, device='cuda:0', grad_fn=<UnbindBackward>)	tensor(0.4502, device='cuda:0', grad_fn=<UnbindBackward>)	tensor(0.2418, device='cuda:0', grad_fn=<UnbindBackward>)	tensor(0.1466, device='cuda:0', grad_fn=<UnbindBackward>)	tensor(0.1021, device='cuda:0', grad_fn=<UnbindBackward>)
tensor(0.9926, device='cuda:0', grad_fn=<UnbindBackward>)	tensor(0.9878, device='cuda:0', grad_fn=<UnbindBackward>)	tensor(0.9202, device='cuda:0', grad_fn=<UnbindBackward>)	tensor(0.8287, device='cuda:0', grad_fn=<UnbindBackward>)	tensor(0.7482, device='cuda:0', grad_fn=<UnbindBackward>)	tensor(0.6254, device='cuda:0', grad_fn=<UnbindBackward>)	tensor(0.4947, device='cuda:0', grad_fn=<UnbindBackward>)	tensor(0.3964, device='cuda:0', grad_fn=<UnbindBackward>)	tensor(0.2927, device='cuda:0', grad_fn=<UnbindBackward>)	tensor(0.3027, device='cuda:0', grad_fn=<UnbindBackward>)
tensor(0.9906, device='cuda:0', grad_fn=<UnbindBackward>)	tensor(0.9534, device='cuda:0', grad_fn=<UnbindBackward>)	tensor(0.9341, device='cuda:0', grad_fn=<UnbindBackward>)	tensor(0.8126, device='cuda:0', grad_fn=<UnbindBackward>)	tensor(0.5180, device='cuda:0', grad_fn=<UnbindBackward>)	tensor(0.2464, device='cuda:0', grad_fn=<UnbindBackward>)	tensor(0.1569, device='cuda:0', grad_fn=<UnbindBackward>)	tensor(0.1162, device='cuda:0', grad_fn=<UnbindBackward>)	tensor(0.1048, device='cuda:0', grad_fn=<UnbindBackward>)	tensor(0.0818, device='cuda:0', grad_fn=<UnbindBackward>)
tensor(0.9932, device='cuda:0', grad_fn=<UnbindBackward>)	tensor(1.0415, device='cuda:0', grad_fn=<UnbindBackward>)	tensor(0.9380, device='cuda:0', grad_fn=<UnbindBackward>)	tensor(0.8126, device='cuda:0', grad_fn=<UnbindBackward>)	tensor(0.5670, device='cuda:0', grad_fn=<UnbindBackward>)	tensor(0.4165, device='cuda:0', grad_fn=<UnbindBackward>)	tensor(0.3006, device='cuda:0', grad_fn=<UnbindBackward>)	tensor(0.2130, device='cuda:0', grad_fn=<UnbindBackward>)	tensor(0.1623, device='cuda:0', grad_fn=<UnbindBackward>)	tensor(0.1451, device='cuda:0', grad_fn=<UnbindBackward>)
tensor(0.9926, device='cuda:0', grad_fn=<UnbindBackward>)	tensor(0.9352, device='cuda:0', grad_fn=<UnbindBackward>)	tensor(1.0232, device='cuda:0', grad_fn=<UnbindBackward>)	tensor(0.9402, device='cuda:0', grad_fn=<UnbindBackward>)	tensor(0.8641, device='cuda:0', grad_fn=<UnbindBackward>)	tensor(0.7216, device='cuda:0', grad_fn=<UnbindBackward>)	tensor(0.6198, device='cuda:0', grad_fn=<UnbindBackward>)	tensor(0.5531, device='cuda:0', grad_fn=<UnbindBackward>)	tensor(0.4298, device='cuda:0', grad_fn=<UnbindBackward>)	tensor(0.5143, device='cuda:0', grad_fn=<UnbindBackward>)
tensor(0.9924, device='cuda:0', grad_fn=<UnbindBackward>)	tensor(1.0020, device='cuda:0', grad_fn=<UnbindBackward>)	tensor(0.8415, device='cuda:0', grad_fn=<UnbindBackward>)	tensor(0.7153, device='cuda:0', grad_fn=<UnbindBackward>)	tensor(0.4990, device='cuda:0', grad_fn=<UnbindBackward>)	tensor(0.2857, device='cuda:0', grad_fn=<UnbindBackward>)	tensor(0.1863, device='cuda:0', grad_fn=<UnbindBackward>)	tensor(0.1333, device='cuda:0', grad_fn=<UnbindBackward>)	tensor(0.1208, device='cuda:0', grad_fn=<UnbindBackward>)	tensor(0.0892, device='cuda:0', grad_fn=<UnbindBackward>)
tensor(0.9926, device='cuda:0', grad_fn=<UnbindBackward>)	tensor(0.9704, device='cuda:0', grad_fn=<UnbindBackward>)	tensor(0.8737, device='cuda:0', grad_fn=<UnbindBackward>)	tensor(0.6018, device='cuda:0', grad_fn=<UnbindBackward>)	tensor(0.3536, device='cuda:0', grad_fn=<UnbindBackward>)	tensor(0.2306, device='cuda:0', grad_fn=<UnbindBackward>)	tensor(0.1694, device='cuda:0', grad_fn=<UnbindBackward>)	tensor(0.1233, device='cuda:0', grad_fn=<UnbindBackward>)	tensor(0.1100, device='cuda:0', grad_fn=<UnbindBackward>)	tensor(0.0937, device='cuda:0', grad_fn=<UnbindBackward>)
tensor(0.9917, device='cuda:0', grad_fn=<UnbindBackward>)	tensor(0.9694, device='cuda:0', grad_fn=<UnbindBackward>)	tensor(1.1309, device='cuda:0', grad_fn=<UnbindBackward>)	tensor(1.0809, device='cuda:0', grad_fn=<UnbindBackward>)	tensor(1.0555, device='cuda:0', grad_fn=<UnbindBackward>)	tensor(0.9862, device='cuda:0', grad_fn=<UnbindBackward>)	tensor(0.9461, device='cuda:0', grad_fn=<UnbindBackward>)	tensor(0.9019, device='cuda:0', grad_fn=<UnbindBackward>)	tensor(0.5985, device='cuda:0', grad_fn=<UnbindBackward>)	tensor(0.8781, device='cuda:0', grad_fn=<UnbindBackward>)
tensor(0.9921, device='cuda:0', grad_fn=<UnbindBackward>)	tensor(0.9720, device='cuda:0', grad_fn=<UnbindBackward>)	tensor(0.9465, device='cuda:0', grad_fn=<UnbindBackward>)	tensor(0.7551, device='cuda:0', grad_fn=<UnbindBackward>)	tensor(0.4764, device='cuda:0', grad_fn=<UnbindBackward>)	tensor(0.2676, device='cuda:0', grad_fn=<UnbindBackward>)	tensor(0.1785, device='cuda:0', grad_fn=<UnbindBackward>)	tensor(0.1339, device='cuda:0', grad_fn=<UnbindBackward>)	tensor(0.1170, device='cuda:0', grad_fn=<UnbindBackward>)	tensor(0.0915, device='cuda:0', grad_fn=<UnbindBackward>)
[truncated: 4,195 more rows]
