# Supplementary material for: Deep learning based CETSA feature prediction cross multiple cell lines with latent space representation
Source: Sci Rep. 2024 Jan 22;14:1878. doi: 10.1038/s41598-024-51193-6 (PMC10810365; doi:10.1038/s41598-024-51193-6)
Supplement: Supplementary file 1 — Supplementary Information. [file 41598_2024_51193_MOESM1_ESM.zip › CycleDNN_Codes/CycleDNN_Demo/test.ipynb]

# %% [markdown]
# CycleDNN Predict Mode

# %% [markdown]
## 1. Import Neccessary Libraries

# %% [code]
import sys
sys.path.append("..")
#from PIL import Image
import glob
import numpy as np
from sklearn.model_selection import train_test_split
from sklearn import preprocessing
import torch
import torch.nn as nn
from torch.utils.data import Dataset, DataLoader
import pandas as pd
import Evaluation_par as ep
import model.CycleDNN_v1 as md
import os
import csv
import matplotlib.pyplot as plt

import argparse
import datetime
import time
import random

# %% [code]
os.environ["CUDA_VISIBLE_DEVICES"] = "0"
device = torch.device("cuda" if torch.cuda.is_available() else "cpu")

# %% [markdown]
## 2. Initialize Predict Settings

# %% [code]
parser = argparse.ArgumentParser()
parser.add_argument("--num_cell", type=int, default=5, help="number of cell lines used in our model, at least 2")
parser.add_argument("--choose_cell", type=str, default='0 1 2 3 4', help="choose the cell line you need, it must match num_cell")

# Our model supports prediction between the following cell lines by default, 0: A375, 1: HCT116, 2: HEK293T, 3: HL60, 4: MCF7.
parser.add_argument("--original_cell", type=int, default=0, help="choose the cell line from the CETSA data")
parser.add_argument("--predict_cell", type=int, default=1, help="choose the cell line you want to predict")
parser.add_argument("--dataset_name", type=str, default="c12345", help="name of the dataset")

parser.add_argument("--num_temperature", type=int, default=10, help="number of temperature in CETSA")
parser.add_argument("--epoch", type=int, default=0, help="epoch to start training from (Only use if we have a pre-train model)")
parser.add_argument("--n_epochs", type=int, default=5000, help="number of epochs of training")
parser.add_argument("--batch_size", type=int, default=128, help="size of the batches")

parser.add_argument("--lr", type=float, default=0.01, help="adam: learning rate")
parser.add_argument("--momentum", type=float, default=0.9, help="adam: momentum")
parser.add_argument("--weight_decay", type=float, default=1e-5, help="adam: weight_decay")
parser.add_argument("--step_size", type=int, default=300, help="adam: step_size")
parser.add_argument("--gamma", type=float, default=0.95, help="adam: gamma")

parser.add_argument("--clean_threshold", type=float, default=0.02, help="clean threshold to filter outliers")
parser.add_argument("--a1", type=float, default=1, help="a1: coefficient of prediction loss")
parser.add_argument("--a2", type=float, default=0.01, help="a2: coefficient of identify loss")
parser.add_argument("--a3", type=float, default=1, help="a3: coefficient of Z loss")

opt = parser.parse_args(args=[])
print(opt)

# Use one GPU to train or CPU
os.environ["CUDA_VISIBLE_DEVICES"] = "0"
device = torch.device("cuda" if torch.cuda.is_available() else "cpu")

# Result save path
path = "./result/"
dirs = os.listdir(path)
exp_num = str(len(dirs)+1)

# %% [markdown]
## 3. Data Loading and Preprocessing

# %% [code]
# Read Data from Local File
from numpy import squeeze


df = pd.read_csv('./data/%s.csv'% opt.dataset_name)
df = np.asarray(df)
dfc = np.asarray(df)

# Choose cell lines index
cc = opt.choose_cell.split()
choose_cell = []
for i in range(len(cc)):
    choose_cell.append(int(cc[i]))

# Choose cell lines
df_data = np.zeros((df.shape[0] ,opt.num_cell,opt.num_temperature),dtype=float)
k = 0
for i in choose_cell:
    df_data[:,k,:] = np.asarray(df[:,i*opt.num_temperature:i*opt.num_temperature+opt.num_temperature])
    k=k+1


# Transfer to Tensor
CETSA_cell = torch.Tensor(df_data[:,opt.original_cell,:])
CETSA_cell = CETSA_cell.unsqueeze(1)

# %% [markdown]
## 4. Dataset Preparing

# %% [code]
# Define the dataset
class Dataset(Dataset):
    def __init__(self, input, label):
        super(Dataset).__init__()
        self.input = input
        self.label = label

    def __getitem__(self, item):
        return self.input[item,:,:], self.label[item,:,:]

    def __len__(self):
        return self.input.shape[0]

# %% [code]
# Build data loaders for training and testing sets separately
predict_iter = \
    DataLoader(Dataset(torch.tensor(CETSA_cell).float(), torch.tensor(CETSA_cell).float()),
                    batch_size=64,
                    shuffle=True)

# %% [markdown]
## 5. Build CycleDNN Model

# %% [code]
# Create corresponding encoder and decoder groups according to the number of cell lines
en = md.Encoder()
de = md.Decoder()
if torch.cuda.is_available():
    en.cuda()
    de.cuda()

en_path = './weight/en'+str(opt.original_cell)+'.pkl'
en = torch.load(en_path)

de_path = './weight/de'+str(opt.predict_cell)+'.pkl'
de = torch.load(de_path)

# %% [markdown]
## 6. Prediction

# %% [code]
with open(str('result/prediction.csv'), 'w', newline='') as myFile:
    myWriter = csv.writer(myFile)


for X, Y in predict_iter:
    # Transfer data to GPU or CPU
    if torch.cuda.is_available():
        X = X.to(device)
        Y = Y.to(device)
    
    x = X[:, 0, :]
    z_out = en(x)
    z_out = z_out.squeeze(1)
    y_hat = de(z_out)
    y_hat = y_hat.squeeze(1)

    y_hat
    with open(str('result/prediction.csv'), 'a', newline='') as myFile:
        myWriter = csv.writer(myFile)
        myWriter.writerows(y_hat)

print('Prediction finished.')


# %% [markdown]
## 7. Evaluation Metric 

# %% [code]
test_eva = np.zeros(5)
loss_function = nn.MSELoss()
test_eva[:] = ep.net_accurary2(predict_iter, loss_function, en, de, 0, 0)
print('MAPE:%f'%(test_eva[0])+' MSE:%f'%(test_eva[1])+' RMSE:%f'%(test_eva[2])+' MAE:%f'%(test_eva[3]))

# %% [code]
