# Supplementary material for: Deep learning based CETSA feature prediction cross multiple cell lines with latent space representation
Source: Sci Rep. 2024 Jan 22;14:1878. doi: 10.1038/s41598-024-51193-6 (PMC10810365; doi:10.1038/s41598-024-51193-6)
Supplement: Supplementary file 1 — Supplementary Information. [file 41598_2024_51193_MOESM1_ESM.zip › CycleDNN_Codes/CycleDNN_Train/train.ipynb]

# %% [markdown]
# CycleDNN Train Mode

# %% [markdown]
## 1. Import Neccessary Libraries

# %% [code]
import sys
sys.path.append("..")
from PIL import Image
import glob
import numpy as np
from sklearn.model_selection import train_test_split
from sklearn import preprocessing
import torch
import torch.nn as nn
from torch.utils.data import Dataset, DataLoader
import pandas as pd
import Evaluation_par as ep
import model.CycleDNN_v1 as md
import os
import csv
import matplotlib.pyplot as plt

import argparse
import datetime
import time
import random

# %% [markdown]
## 2. Initialize Training Settings

# %% [code]
parser = argparse.ArgumentParser()
parser.add_argument("--num_cell", type=int, default=5, help="number of cell lines used in our model, at least 2")
parser.add_argument("--choose_cell", type=str, default='0 1 2 3 4', help="choose the cell line you need, it must match num_cell")
parser.add_argument("--num_temperature", type=int, default=10, help="number of temperature in CETSA")
parser.add_argument("--epoch", type=int, default=0, help="epoch to start training from (Only use if we have a pre-train model)")
parser.add_argument("--n_epochs", type=int, default=5000, help="number of epochs of training")
parser.add_argument("--dataset_name", type=str, default="c12345", help="name of the dataset")
parser.add_argument("--batch_size", type=int, default=128, help="size of the batches")

parser.add_argument("--lr", type=float, default=0.01, help="adam: learning rate")
parser.add_argument("--momentum", type=float, default=0.9, help="adam: momentum")
parser.add_argument("--weight_decay", type=float, default=1e-5, help="adam: weight_decay")
parser.add_argument("--step_size", type=int, default=300, help="adam: step_size")
parser.add_argument("--gamma", type=float, default=0.95, help="adam: gamma")

parser.add_argument("--clean_threshold", type=float, default=0.02, help="clean threshold to filter outliers")
parser.add_argument("--a1", type=float, default=1, help="a1: coefficient of prediction loss")
parser.add_argument("--a2", type=float, default=0.01, help="a2: coefficient of identify loss")
parser.add_argument("--a3", type=float, default=1, help="a3: coefficient of Z loss")

opt = parser.parse_args(args=[])
print(opt)

# Use one GPU to train or CPU
os.environ["CUDA_VISIBLE_DEVICES"] = "0"
device = torch.device("cuda" if torch.cuda.is_available() else "cpu")

# Result save path
path = "./result/"
dirs = os.listdir(path)
exp_num = str(len(dirs)+1)

# %% [markdown]
## 3. Data Loading and Preprocessing

# %% [code]
# Read Data from Local File
df = pd.read_csv('./data/%s.csv'% opt.dataset_name)
df = np.asarray(df)
dfc = np.asarray(df)

# Choose cell lines index
cc = opt.choose_cell.split()
choose_cell = []
for i in range(len(cc)):
    choose_cell.append(int(cc[i]))

# Data Clean with threshold
clean_thers = opt.clean_threshold
j = 0
for i in range(df.shape[0]):
    k = (df[i,:]-clean_thers<0).sum().item()
    if k>0:
        dfc = np.delete(dfc, i-j, 0)
        j = j +1
df = dfc

# Choose cell lines
df_data = np.zeros((df.shape[0] ,opt.num_cell,opt.num_temperature),dtype=float)
k = 0
for i in choose_cell:
    df_data[:,k,:] = np.asarray(df[:,i*opt.num_temperature:i*opt.num_temperature+opt.num_temperature])
    k=k+1

# Transfer to Tensor
CETSA_cell = torch.Tensor(df_data)

# %% [markdown]
## 4. Dataset Preparing

# %% [code]
# Split the data randomly
train_index = np.array(list(range(0,df.shape[0])))
train_list, test_list, train_label, test_label = train_test_split(train_index, train_index, test_size=0.3,random_state=202)
CETSA_train = CETSA_cell[train_list,:,:]
CETSA_test = CETSA_cell[test_list,:,:]

# %% [code]
# Define the dataset
class Dataset(Dataset):
    def __init__(self, input, label):
        super(Dataset).__init__()
        self.input = input
        self.label = label

    def __getitem__(self, item):
        return self.input[item,:,:], self.label[item,:,:]

    def __len__(self):
        return self.input.shape[0]

# %% [code]
# Build data loaders for training and testing sets separately
train_iter = \
    DataLoader(Dataset(torch.tensor(CETSA_train).float(), torch.tensor(CETSA_train).float()),
                    batch_size=opt.batch_size,
                    shuffle=True)

test_iter = \
    DataLoader(Dataset(torch.tensor(CETSA_test).float(), torch.tensor(CETSA_test).float()),
                    batch_size=opt.batch_size,
                    shuffle=True)

# %% [markdown]
## 5. Build CycleDNN Model

# %% [code]
# Create corresponding encoder and decoder groups according to the number of cell lines
en_all = [] # Encoder group
de_all = [] # Decoder group
for i in range(opt.num_cell):
    en = md.Encoder()
    de = md.Decoder()
    if torch.cuda.is_available():
        en.cuda()
        de.cuda()
    en_all.append(en)
    de_all.append(de)

# %% [code]
# Define the Loss Function
loss_function = nn.MSELoss()

# %% [code]
# Create corresponding optimizer groups according to the encoders and decoders
en_op_all = []  # Encoder optimizer group
de_op_all = []  # Decoder optimizer group
en_sch_all = []  # Encoder optimizer schedule group
de_sch_all = []  # Encoder optimizer schedule group
for i in range(opt.num_cell):
    en_optimizer = torch.optim.SGD(en_all[i].parameters(), lr=opt.lr,momentum=opt.momentum,weight_decay=opt.weight_decay)
    de_optimizer = torch.optim.SGD(de_all[i].parameters(), lr=opt.lr,momentum=opt.momentum,weight_decay=opt.weight_decay)
    en_scheduler=torch.optim.lr_scheduler.StepLR(en_optimizer,step_size=opt.step_size,gamma=opt.gamma)
    de_scheduler=torch.optim.lr_scheduler.StepLR(de_optimizer,step_size=opt.step_size,gamma=opt.gamma)
    en_op_all.append(en_optimizer)
    de_op_all.append(de_optimizer)
    en_sch_all.append(en_scheduler)
    de_sch_all.append(de_scheduler)

# %% [markdown]
## 6. Plot Function to Monitor the Training Process

# %% [code]
# Function to plot training loss curve with different prediction
def plot_train_loss(exp_num, e_num,c_line,c_tem):
    csv_path = './result/exp' + str(exp_num)+ '/result/train_loss.csv'
    jpg_path = './result/exp' + str(exp_num)+ '/result/train_loss_'+str(e_num)+'.jpg'
    train_loss = pd.read_csv(csv_path)
    train_loss = np.asarray(train_loss)

    plt.figure(figsize=(10,10))
    for i in range(c_line):
        for j in range(c_line):
            plt.plot(train_loss[:,c_line*c_line+1],train_loss[:,i*c_line+j] ,label = '%s_Loss' % (chr(ord('A') + i) + chr(ord('A') + j)))

    plt.plot(train_loss[:,c_line*c_line+1],train_loss[:,i*c_line+j+1] ,label =  'Z_Loss')
    plt.legend()
    plt.savefig(jpg_path)
    plt.close()

# %% [code]
# Function to plot test evaluation curve with different prediction of cell lines
def plot_test_eva_loss(exp_num, e_num,c_line,c_tem):
    csv_path = './result/exp' + str(exp_num)+ '/result/test_eva.csv'
    test_eva_plot = pd.read_csv(csv_path)
    test_eva_plot = np.asarray(test_eva_plot)
    loss_str = ['MAPE_Loss','MSE_Loss','RMSE_Loss','MAE_Loss']
    c_all = c_line*c_line

    # Plot the image of each predictive evaluation along with the training iteration
    for i in range(c_all):
        jpg_path = './result/exp' + str(exp_num)+ '/result/test_eva_self_'+str(i)+'_epcho'+str(e_num)+'.jpg'
        plt.figure(figsize=(10,10))
        for j in range(4):
            plt.plot(test_eva_plot[i::c_all,5],test_eva_plot[i::c_all,j] ,label = (str(i) + loss_str[j]))

        plt.legend()
        plt.savefig(jpg_path)
        plt.close()

    # Plot the image of predictive evaluation along with the training iteration compared with each other
    for i in range(4):
        jpg_path = './result/exp' + str(exp_num)+ '/result/test_eva_compare_'+str(i)+'_epcho'+str(e_num)+'.jpg'
        plt.figure(figsize=(10,10))
        for j in range(c_all):
            plt.plot(test_eva_plot[j::c_all,5],test_eva_plot[j::c_all,i] ,label = (str(i) + (chr(ord('A') + j//c_line)
                                                                                     + chr(ord('A') + j%c_line))))

        plt.legend()
        plt.savefig(jpg_path)
        plt.close()

# %% [markdown]
## 7. Training Iteration Function

# %% [code]
def train(en_all, de_all, en_op_all, de_op_all, en_sch_all, de_sch_all, train_iter, test_iter,
          loss_function, num_epochs, num_cell, c_tem):
    # cell lines and pairs
    c_line = num_cell
    c_all = c_line * c_line

    # A, B, C ... refers to the cell lines in the text
    text_cell_trans = []
    for j in range(c_all):
        text = (chr(ord('A') + j // c_line) + chr(ord('A') + j % c_line))
        text_cell_trans.append(text)

    # Initialize the training results
    best_test_acc = 100 * np.ones([c_all, 5]) # Loweset test MSE loss
    best_train_acc = 100 * np.ones([c_all, 5]) # Loweset train MSE loss
    ex_test = np.zeros([c_all, 4])  # Current test MSE loss
    ex_train = np.zeros([c_all, 4])  # Current train MSE loss
    train_loss = []

    # Initialize the results and weight path
    path = "./result/"
    dirs = os.listdir(path)
    new_path = path + 'exp' + str(len(dirs) + 1)
    os.mkdir(new_path)
    print(new_path)
    new_path_weights = new_path + "/weight"
    new_path_results = new_path + "/result"
    os.mkdir(new_path_weights)
    os.mkdir(new_path_results)

    # Start train
    for epoch in range(num_epochs):

        # Initialize training intermediate results 
        test_eva = np.zeros([c_all, 6]) #epoch + 
        train_eva = np.zeros([c_all, 6])
        train_l_sum = np.zeros([c_all + 1, 6]) # Sum of different losses
        train_loss = np.zeros([c_all + 1])  # Predcition batch loss of Train
        train_loss_1 = np.zeros(c_all + 2)  # Predcition epoch loss of Train
        train_loss_cycle = np.zeros(c_all + 2)  # Predcition epoch cycle loss of Train
        loss_z = 0.00
        n = 0

        for X, Y in train_iter:
            # Transfer data to GPU or CPU
            if torch.cuda.is_available():
                X = X.to(device)
                Y = Y.to(device)
            
            # Batch total loss
            total_loss = 0.00

            # Two layers of loops to iterate over predictions between different cell lines
            for k1 in range(num_cell):
                for k2 in range(num_cell):
                    # Forward prediction, predict y from x
                    x = X[:, k1, :]
                    y = X[:, k2, :]
                    z_out = en_all[k1](x)
                    z_out = z_out.squeeze(1)
                    y_hat = de_all[k2](z_out)
                    y_hat = y_hat.squeeze(1)
                    # Cycle prediction, predict x from predicted y
                    z_hat = en_all[k2](y_hat)
                    z_hat = z_hat.squeeze(1)
                    x_hat = de_all[k1](z_hat)
                    x_hat = x_hat.squeeze(1)

                    # Record loss
                    train_loss[num_cell * k1 + k2] = loss_function(y_hat, y).item()
                    train_loss_1[num_cell * k1 + k2] += train_loss[num_cell * k1 + k2].item()
                    train_loss_cycle[num_cell * k1 + k2] += loss_function(x_hat, x).item()
                    total_loss += opt.a1 *  loss_function(y_hat, y)
                    total_loss += opt.a2 *  loss_function(x_hat, x)

            # Compute Z loss between any two cell lines
            loss_z = 0.00
            for k1 in range(num_cell):
                for k2 in range(num_cell):
                    loss_z += loss_function(en_all[k1](x).squeeze(1), en_all[k2](x).squeeze(1))

            # Receive final sum batch loss
            train_loss_1[c_all] += opt.a3 * loss_z.item()
            total_loss += loss_z / 2

            # Backpropagation and update network parameters
            for j in range(num_cell):
                en_op_all[j].zero_grad()
                de_op_all[j].zero_grad()

            n += y.shape[0]
            total_loss.backward()

            for j in range(num_cell):
                en_op_all[j].step()
                de_op_all[j].step()

            for j in range(num_cell):
                en_sch_all[j].step()
                de_sch_all[j].step()

        # Create the csv file to record the evaluation result of every epoch of training
        if epoch == 0:
            for k1 in range(num_cell):
                for k2 in range(num_cell):
                    ex_test[num_cell * k1 + k2, :] = ep.ex_accurary(test_iter, loss_function, k1, k2)
                    ex_train[num_cell * k1 + k2, :] = ep.ex_accurary(train_iter, loss_function, k1, k2)

            with open(str(new_path_results + '/ex_test_train.csv'), 'w', newline='') as myFile:
                myWriter = csv.writer(myFile)
                myWriter.writerows(ex_test)
                myWriter.writerows(ex_train)

        # Evaluation: MAPE,MSE,RMSE,MAE,Epoch
        h = 0
        for k1 in range(num_cell):
            for k2 in range(num_cell):
                test_eva[h, 0:5] = ep.net_accurary2(test_iter, loss_function, en_all[k1], de_all[k2], k1, k2)
                train_eva[h, 0:5] = ep.net_accurary2(train_iter, loss_function, en_all[k1], de_all[k2], k1, k2)
                test_eva[h, 5] = epoch
                train_eva[h, 5] = epoch
                h = h + 1
        # Create files to record evaluation results and model parameters
        if epoch == 0:
            with open(str(new_path_results + '/test_eva.csv'), 'w') as myFile:
                myWriter = csv.writer(myFile)
            with open(str(new_path_results + '/train_eva.csv'), 'w') as myFile:
                myWriter = csv.writer(myFile)
            with open(str(new_path + '/parameter.txt'), 'w') as f:
                print(en_all[0], file=f)
            with open(str(new_path + '/parameter.txt'), 'a') as f:
                print(de_all[0], file=f)
                print(opt, file=f)

        # Record evaluation results
        with open(str(new_path_results + '/test_eva.csv'), 'a', newline='') as myFile:
            myWriter = csv.writer(myFile)
            myWriter.writerows(test_eva)

        with open(str(new_path_results + '/train_eva.csv'), 'a', newline='') as myFile:
            myWriter = csv.writer(myFile)
            myWriter.writerows(train_eva)

        # Record best weights of model based on MSE evaluation
        for i in range(c_all):
            if best_test_acc[i, 1] > test_eva[i, 1]:
                best_test_acc[i, 0:4] = test_eva[i, 0:4]
                best_test_acc[i, 4] = epoch + 1
                k = i // num_cell
                j = i % num_cell
                torch.save(en_all[k],
                           str(new_path_weights + '/CycleDNN_v01_withZ_MSE_best_en' + str(k) + '_' + str(i) + '.pkl'))
                torch.save(de_all[j],
                           str(new_path_weights + '/CycleDNN_v01_withZ_MSE_best_de' + str(j) + '_' + str(i) + '.pkl'))

            if best_train_acc[i, 1] > train_eva[i, 1]:
                best_train_acc[i, 0:4] = train_eva[i, 0:4]
                best_train_acc[i, 4] = epoch + 1

        # Record weights of model every 500 iterations
        if (epoch + 1) % 500 == 0:
            for i in range(num_cell):
                torch.save(en_all[i], str(new_path_weights + '/CycleDNN_v01_withZ_MSE_en' + str(i) + '_' + str(
                    epoch + 1) + '.pkl'))
                torch.save(de_all[i], str(new_path_weights + '/CycleDNN_v01_withZ_MSE_de' + str(i) + '_' + str(
                    epoch + 1) + '.pkl'))

        # Record best evaluation results
        with open(str(new_path_results + '/best_test_acc.csv'), 'w', newline='') as myFile:
            myWriter = csv.writer(myFile)
            myWriter.writerows(best_test_acc)

        with open(str(new_path_results + '/best_train_acc.csv'), 'w', newline='') as myFile:
            myWriter = csv.writer(myFile)
            myWriter.writerows(best_train_acc)

        # Compute average loss of train
        for k1 in range(num_cell):
            for k2 in range(num_cell):
                train_loss_1[num_cell * k1 + k2] = train_loss_1[num_cell * k1 + k2] / n
        train_loss_1[c_all] = train_loss_1[c_all] / n
        train_loss_1[c_all + 1] = epoch + 1

        # Print average loss of train
        if epoch % 100 == 0:
            text = 'epoch: %d,   ' % (epoch + 1)
            for k1 in range(num_cell):
                for k2 in range(num_cell):
                    text += (chr(ord('A') + k1)+ chr(ord('A') + k2)) + 'loss:'
                    text += '%.8f; '% (train_loss_1[num_cell*k1+k2])
            print(text)

        # Record average loss of train
        if epoch == 0:
            with open(str(new_path_results + '/train_loss.csv'), 'w') as myFile:
                myWriter = csv.writer(myFile)

        with open(str(new_path_results + '/train_loss.csv'), 'a', newline='') as myFile:
            myWriter = csv.writer(myFile)
            myWriter.writerow(train_loss_1)

        # Plot Training Progress
        if (epoch + 1) % 50 == 0:
            plot_train_loss(exp_num, epoch, c_line, c_tem)
            plot_test_eva_loss(exp_num, epoch, c_line, c_tem)

    return train_loss


# %% [markdown]
## 8. Start Train

# %% [code]
train_loss = train(en_all, de_all, en_op_all, de_op_all, en_sch_all, de_sch_all, train_iter, test_iter,
                   loss_function, opt.n_epochs, opt.num_cell, opt.num_temperature)

# %% [code]
